# Supplementary material for: Whole transcriptomic analysis reveals overexpression of salivary gland and cuticular proteins genes in insecticide-resistant Anopheles arabiensis from Western Kenya
Source: BMC Genomics. 2024 Mar 27;25:313. doi: 10.1186/s12864-024-10182-9 (PMC10967204; doi:10.1186/s12864-024-10182-9)
Supplement: Supplementary file 1 — Additional file 1. Descriptive statistics of RNA-Seq reads and alignments. [file 12864_2024_10182_MOESM1_ESM.xlsx]

## Sheet: Sheet1
Supplementary Table 3: Descriptive statistics of RNA-seq reads and alignments of resistant and unexposed mosquitoes from Siaya and Migori in comparison to the An. arabiensis Dongola strain: Table showing percentage of reads mapped to the Anopheles arabiensis reference genome after quality control reads filtering, the percentage of reads properly paired and the percentage of reads aligned after fi…
Sample ID	Site	Insecticide	Number of Raw Reads R1 + R2	Reads after filtering (%)	Reads Mapped (%)	Reads properly paired (%)	Aligned reads filtered (%)
DO1	Control	N/A	69933914	68,947,694 (98.59%)	54,491,972 (79.03%)	53,418,374(77.48%)	53,214,330(97.66%)
DO2	Control	N/A	73061884	72,360,612 (99.04%)	53,359,996 (73.74%)	52,458,298(72.5%)	51,758,128(97.00%)
DO3	Control	N/A	85100202	84,300,922 (99.06%)	57,714,653 (68.46%)	56,057,142(66.50%)	56,066,183(97.14%)
MA01	Migori	Alphacypermethrin	84398722	83,336,100 (98.74%)	42,904,319(51.48%)	41,006,390(49.21%)	40,881,835(95.29%)
MA02	Migori	Alphacypermethrin	76975624	75,769,238 (98.43%)	23,130,946 (30.53%)	21,514,170(28.39%)	21,677,520(93.72%)
MA03	Migori	Alphacypermethrin	67940684	67,135,504 (98.81%)	40,304,394 (60.03%)	38,943,080(58.01%)	38,682,751(95.98%)
MD01	Migori	Deltamethrin	66967650	66,183,536 (98.83%)	25,741,719 (38.89%)	24,887,290(37.60%)	24,857,717(96.57%)
MD02	Migori	Deltamethrin	77792982	76,974,254 (98.95%)	17,377,789 (22.58%)	16,877,988(21.93%)	16,736,468(96.31%)
MD03	Migori	Deltamethrin	56080554	54,854,756 (97.81%)	35,685,045 (65.05%)	35,296,018(64.34%)	34,447,971(96.53%)
MP01	Migori	Primiphosmethyl	94380674	92,386,278 (97.89%)	52,790,879 (57.14%)	51,260,358(55.48%)	50,753,035(96.14%)
MP02	Migori	Primiphosmethyl	98615434	96,572,460 (97.93%)	33,593,679 (32.42%)	31,308,846(32.42%)	31,486,834(93.73%)
MP03	Migori	Primiphosmethyl	107485058	105,678,170 (98.32%)	37,362,525 (35.36%)	34,278,976(32.44%)	34,149,230(91.40%)
MU01	Migori	Unexposed	95767768	93,651,872 (97.79%)	22,466,015 (23.99%)	21,452,954(22.91%)	21,615,444(96.21%)
MU02	Migori	Unexposed	103654308	101,765,628 (98.18%)	29,672,830 (29.16%)	28,543,664(28.05%)	28,579,918(96.32%)
MU03	Migori	Unexposed	102464456	100,297,456 (97.89%)	26,004,464 (25.93%)	24,748,730(24.68%)	24,987,671(96.09%)
SA01	Siaya	Alphacypermethrin	84516362	83,813,022 (99.17%)	53,415,150 (63.73%)	51,084,312(60.95%)	51,416,204(96.26%)
SA02	Siaya	Alphacypermethrin	71772386	71,104,904 (99.07%)	35,419,040 (49.81%)	34,120,160(47.99%)	34,216,067(96.60%)
SA03	Siaya	Alphacypermethrin	63100388	62,516,556 (99.07%)	39,095,831 (62.54%)	37,522,098(60.02%)	37,768,145(96.60%)
SD01	Siaya	Deltamethrin	81020936	80,267,534 (99.07%)	52,268,648 (65.12%)	50,425,910(62.82%)	50,560,246(96.73%)
SD02	Siaya	Deltamethrin	26512274	26,135,118 (98.58%)	17,723,257 (67.81%)	17,043,002(65.21%)	17,087,661(96.41%)
SD03	Siaya	Deltamethrin	101510854	100,526,030 (99.03%)	59,562,680 (59.25%)	56,713,778(56.42%)	57,841,697(97.11%)
SP01	Siaya	Primiphosmethyl	94599720	92,909,260 (98.21%)	66,575,980 (71.66%)	64,236,344(69.14%)	63,918,789(96.01%)
SP02	Siaya	Primiphosmethyl	100650956	98,940,306 (98.30%)	59,960,639 (60.60%)	58,093,586(58.72%)	57,624,089(96.10%)
SP03	Siaya	Primiphosmethyl	81342002	79,869,470 (98.19%)	57,587,825 (72.10%)	55,622,064(69.64%)	55,218,075(95.88%)
SU01	Siaya	Unexposed	58108788	57,419,582 (98.81%)	38,403,593 (66.88%)	37,207,790(64.80%)	36,740,320(95.67%)
SU02	Siaya	Unexposed	66287118	65,576,432 (98.93%)	43,605,147 (66.50%)	42,023,516(64.08%)	41,941,021(96.18%)
SU03	Siaya	Unexposed	92131116	91,111,832 (98.89%)	43,578,504 (47.83%)	41,284,084(45.31%)	41,786,246(95.89%)
DO= susceptible An. arabiensis Dongola strain, MA = Migori alphacypermethrin, MP= Migori primiphosmethyl, MD= Migori deltamethrin, MU= Migori unexposed, SA= Siaya alphacypermethrin, SD= Siaya deltamethrin, SP= Siaya primiphosmethyl, SU= Siaya unexposed.

## Sheet: Sheet6
	Number of Raw Reads R1 + R2	Reads after filtering (%)	Reads Mapped (%)
	69933914	68947694	54491972
	73061884	72360612	53359996
	85100202	84300922	57714653
	84398722	83336100	42904319
	76975624	75769238	23130946
	67940684	67135504	40304394
	66967650	66183536	25741719
	77792982	76974254	17377789
	56080554	54854756	35685045
	94380674	92386278	52790879
	98615434	96572460	33593679
	107485058	105678170	37362525
	95767768	93651872	22466015
	103654308	101765628	29672830
	102464456	100297456	26004464
	84516362	83813022	53415150
	71772386	71104904	35419040
	63100388	62516556	39095831
	81020936	80267534	52268648
	26512274	26135118	17723257
	101510854	100526030	59562680
	94599720	92909260	66575980
	100650956	98940306	59960639
	81342002	79869470	57587825
	58108788	57419582	38403593
	66287118	65576432	43605147			52.0738	0.52
	92131116	91111832	43578504
Total	2182172814	2150404526	1119797519			51.3157
	98.5442

## Sheet: Sheet5
Sample ID	Site	Insecticide	Number of Raw Reads R1 + R2	Reads after filtering (%)	Reads Mapped (%)	Reads properly paired (%)	Aligned reads filtered (%)
DO3	Control	N/A	85100202	84,300,922 (99.06%)	57,714,653 (68.46%)	56,057,142(66.50%)	56,066,183(97.14%)
DO2	Control	N/A	73061884	72,360,612 (99.04%)	53,359,996 (73.74%)	52,458,298(72.5%)	51,758,128(97.00%)
DO1	Control	N/A	69933914	68,947,694 (98.59%)	54,491,972 (79.03%)	53,418,374(77.48%)	53,214,330(97.66%)
			228096000

## Sheet: Sheet2
Sample ID	Site	Insecticide	Number of Raw Reads R1 + R2	Reads after filtering (%)	Reads Mapped (%)	Reads properly paired (%)	Aligned reads filtered (%)
DO1	Control	N/A	69933914	68,947,694 (98.59%)	54,491,972 (79.03%)	53,418,374(77.48%)	53,214,330(97.66%)
DO2	Control	N/A	73061884	72,360,612 (99.04%)	53,359,996 (73.74%)	52,458,298(72.5%)	51,758,128(97.00%)
DO3	Control	N/A	85100202	84,300,922 (99.06%)	57,714,653 (68.46%)	56,057,142(66.50%)	56,066,183(97.14%)
MA01	Migori	Alphacypermethrin	84398722	83,336,100 (98.74%)	42,904,319(51.48%)	41,006,390(49.21%)	40,881,835(95.29%)
MA02	Migori	Alphacypermethrin	76975624	75,769,238 (98.43%)	23,130,946 (30.53%)	21,514,170(28.39%)	21,677,520(93.72%)
MA03	Migori	Alphacypermethrin	67940684	67,135,504 (98.81%)	40,304,394 (60.03%)	38,943,080(58.01%)	38,682,751(95.98%)
MD01	Migori	Deltamethrin	66967650	66,183,536 (98.83%)	25,741,719 (38.89%)	24,887,290(37.60%)	24,857,717(96.57%)
MD02	Migori	Deltamethrin	77792982	76,974,254 (98.95%)	17,377,789 (22.58%)	16,877,988(21.93%)	16,736,468(96.31%)
MD03	Migori	Deltamethrin	56080554	54,854,756 (97.81%)	35,685,045 (65.05%)	35,296,018(64.34%)	34,447,971(96.53%)
MP01	Migori	Primiphosmethyl	94380674	92,386,278 (97.89%)	52,790,879 (57.14%)	51,260,358(55.48%)	50,753,035(96.14%)
MP02	Migori	Primiphosmethyl	98615434	96,572,460 (97.93%)	33,593,679 (32.42%)	31,308,846(32.42%)	31,486,834(93.73%)
MP03	Migori	Primiphosmethyl	107485058	105,678,170 (98.32%)	37,362,525 (35.36%)	34,278,976(32.44%)	34,149,230(91.40%)
MU01	Migori	Unexposed	95767768	93,651,872 (97.79%)	22,466,015 (23.99%)	21,452,954(22.91%)	21,615,444(96.21%)
MU02	Migori	Unexposed	103654308	101,765,628 (98.18%)	29,672,830 (29.16%)	28,543,664(28.05%)	28,579,918(96.32%)
MU03	Migori	Unexposed	102464456	100,297,456 (97.89%)	26,004,464 (25.93%)	24,748,730(24.68%)	24,987,671(96.09%)
SA01	Siaya	Alphacypermethrin	84516362	83,813,022 (99.17%)	53,415,150 (63.73%)	51,084,312(60.95%)	51,416,204(96.26%)
SA02	Siaya	Alphacypermethrin	71772386	71,104,904 (99.07%)	35,419,040 (49.81%)	34,120,160(47.99%)	34,216,067(96.60%)
SA03	Siaya	Alphacypermethrin	63100388	62,516,556 (99.07%)	39,095,831 (62.54%)	37,522,098(60.02%)	37,768,145(96.60%)
SD01	Siaya	Deltamethrin	81020936	80,267,534 (99.07%)	52,268,648 (65.12%)	50,425,910(62.82%)	50,560,246(96.73%)
SD02	Siaya	Deltamethrin	26512274	26,135,118 (98.58%)	17,723,257 (67.81%)	17,043,002(65.21%)	17,087,661(96.41%)
SD03	Siaya	Deltamethrin	101510854	100,526,030 (99.03%)	59,562,680 (59.25%)	56,713,778(56.42%)	57,841,697(97.11%)
SP01	Siaya	Primiphosmethyl	94599720	92,909,260 (98.21%)	66,575,980 (71.66%)	64,236,344(69.14%)	63,918,789(96.01%)
SP02	Siaya	Primiphosmethyl	100650956	98,940,306 (98.30%)	59,960,639 (60.60%)	58,093,586(58.72%)	57,624,089(96.10%)
SP03	Siaya	Primiphosmethyl	81342002	79,869,470 (98.19%)	57,587,825 (72.10%)	55,622,064(69.64%)	55,218,075(95.88%)
SU01	Siaya	Unexposed	58108788	57,419,582 (98.81%)	38,403,593 (66.88%)	37,207,790(64.80%)	36,740,320(95.67%)
SU02	Siaya	Unexposed	66287118	65,576,432 (98.93%)	43,605,147 (66.50%)	42,023,516(64.08%)	41,941,021(96.18%)
SU03	Siaya	Unexposed	92131116	91,111,832 (98.89%)	43,578,504 (47.83%)	41,284,084(45.31%)	41,786,246(95.89%)

## Sheet: Sheet3
Sample ID	Site	Insecticide	Number of Raw Reads R1 + R2	Reads after filtering (%)	Reads Mapped (%)	Reads properly paired (%)	Aligned reads filtered (%)
MP03	Migori	Primiphosmethyl	107485058	105,678,170 (98.32%)	37,362,525 (35.36%)	34,278,976(32.44%)	34,149,230(91.40%)
MU02	Migori	Unexposed	103654308	101,765,628 (98.18%)	29,672,830 (29.16%)	28,543,664(28.05%)	28,579,918(96.32%)
MU03	Migori	Unexposed	102464456	100,297,456 (97.89%)	26,004,464 (25.93%)	24,748,730(24.68%)	24,987,671(96.09%)
MP02	Migori	Primiphosmethyl	98615434	96,572,460 (97.93%)	33,593,679 (32.42%)	31,308,846(32.42%)	31,486,834(93.73%)
MU01	Migori	Unexposed	95767768	93,651,872 (97.79%)	22,466,015 (23.99%)	21,452,954(22.91%)	21,615,444(96.21%)
MP01	Migori	Primiphosmethyl	94380674	92,386,278 (97.89%)	52,790,879 (57.14%)	51,260,358(55.48%)	50,753,035(96.14%)
MA01	Migori	Alphacypermethrin	84398722	83,336,100 (98.74%)	42,904,319(51.48%)	41,006,390(49.21%)	40,881,835(95.29%)
MD02	Migori	Deltamethrin	77792982	76,974,254 (98.95%)	17,377,789 (22.58%)	16,877,988(21.93%)	16,736,468(96.31%)
MA02	Migori	Alphacypermethrin	76975624	75,769,238 (98.43%)	23,130,946 (30.53%)	21,514,170(28.39%)	21,677,520(93.72%)
MA03	Migori	Alphacypermethrin	67940684	67,135,504 (98.81%)	40,304,394 (60.03%)	38,943,080(58.01%)	38,682,751(95.98%)
MD01	Migori	Deltamethrin	66967650	66,183,536 (98.83%)	25,741,719 (38.89%)	24,887,290(37.60%)	24,857,717(96.57%)
MD03	Migori	Deltamethrin	56080554	54,854,756 (97.81%)	35,685,045 (65.05%)	35,296,018(64.34%)	34,447,971(96.53%)
									1032523914

## Sheet: Sheet4
Sample ID	Site	Insecticide	Number of Raw Reads R1 + R2	Reads after filtering (%)	Reads Mapped (%)	Reads properly paired (%)	Aligned reads filtered (%)
SD03	Siaya	Deltamethrin	101510854	100,526,030 (99.03%)	59,562,680 (59.25%)	56,713,778(56.42%)	57,841,697(97.11%)
SP02	Siaya	Primiphosmethyl	100650956	98,940,306 (98.30%)	59,960,639 (60.60%)	58,093,586(58.72%)	57,624,089(96.10%)
SP01	Siaya	Primiphosmethyl	94599720	92,909,260 (98.21%)	66,575,980 (71.66%)	64,236,344(69.14%)	63,918,789(96.01%)
SU03	Siaya	Unexposed	92131116	91,111,832 (98.89%)	43,578,504 (47.83%)	41,284,084(45.31%)	41,786,246(95.89%)
SA01	Siaya	Alphacypermethrin	84516362	83,813,022 (99.17%)	53,415,150 (63.73%)	51,084,312(60.95%)	51,416,204(96.26%)
SP03	Siaya	Primiphosmethyl	81342002	79,869,470 (98.19%)	57,587,825 (72.10%)	55,622,064(69.64%)	55,218,075(95.88%)
SD01	Siaya	Deltamethrin	81020936	80,267,534 (99.07%)	52,268,648 (65.12%)	50,425,910(62.82%)	50,560,246(96.73%)
SA02	Siaya	Alphacypermethrin	71772386	71,104,904 (99.07%)	35,419,040 (49.81%)	34,120,160(47.99%)	34,216,067(96.60%)
SU02	Siaya	Unexposed	66287118	65,576,432 (98.93%)	43,605,147 (66.50%)	42,023,516(64.08%)	41,941,021(96.18%)
SA03	Siaya	Alphacypermethrin	63100388	62,516,556 (99.07%)	39,095,831 (62.54%)	37,522,098(60.02%)	37,768,145(96.60%)
SU01	Siaya	Unexposed	58108788	57,419,582 (98.81%)	38,403,593 (66.88%)	37,207,790(64.80%)	36,740,320(95.67%)
SD02	Siaya	Deltamethrin	26512274	26,135,118 (98.58%)	17,723,257 (67.81%)	17,043,002(65.21%)	17,087,661(96.41%)
			921552900
