# Supplementary material for: Whole transcriptomic analysis reveals overexpression of salivary gland and cuticular proteins genes in insecticide-resistant Anopheles arabiensis from Western Kenya
Source: BMC Genomics. 2024 Mar 27;25:313. doi: 10.1186/s12864-024-10182-9 (PMC10967204; doi:10.1186/s12864-024-10182-9)
Supplement: Supplementary file 2 — Additional file 2. Descriptive statistics of feature counts output. [file 12864_2024_10182_MOESM2_ESM.xlsx]

## Sheet: Sheet1
Supplementary Table 4: Descriptive statistics of feature counts output: table showing the total number of Tags generated and the percentages assigned to exons in the sense orientation for all replicates of alphacypermethrin, deltamethrin and primiphosmethyl experiments ranging between 48% to 62%. Note: Unassigned Mapping Quality, Unassigned Fragment Length, Unassigned Duplicate, Unassigned Multi-…
Sample ID	Assigned	Unassigned Unmapped	Unassigned Chimera	Unassigned No Features	Total Tags	% of tags assigned to exon
D01	16566554	675941	75959	9886872	27205326	60.89
D02	15625733	582044	18665	10196030	26422472	59.14
D03	16298102	1211625	47198	11383899	28940824	56.32
MA01	11496534	1196059	123474	8502135	21318202	53.93
MA02	5268404	1103271	68487	5146134	11586296	45.47
MA03	11126004	898558	93482	7972469	20090513	55.38
MD01	7849139	582106	49410	4421271	12901926	60.84
MD02	5557418	333215	20880	2745145	8656658	64.2
MD03	10508676	220026	5731	6756009	17490442	60.08
MP01	15800211	995873	55369	9492144	26343597	59.98
MP02	8775803	1512746	77198	6474377	16840124	52.11
MP03	9251294	1858843	127712	7228295	18466144	50.1
MU01	5610226	755449	37378	4987649	11390702	49.25
MU02	7833849	823287	43858	6252480	14953474	52.39
MU03	5817195	941819	32094	6388024	13179132	44.14
SA01	12854810	1828614	74655	12267510	27025589	47.57
SA02	9517939	956340	36074	7320000	17830353	53.38
SA03	8615811	1219515	46639	9890729	19772694	43.57
SD01	15503778	1142129	188169	9366975	26201051	59.17
SD02	5287642	384892	79347	3113933	8865814	59.64
SD03	13746187	1991437	242409	14252969	30233002	45.47
SP01	19063973	1374626	233142	12550842	33222583	57.38
SP02	18327481	1220761	91833	10319381	29959456	61.17
SP03	17289289	1221514	142345	10086150	28739298	60.16
SU01	11154052	765434	73070	7094780	19087336	58.44
SU02	12810944	946358	144948	7869398	21771648	58.84
SU03	10935568	1604617	142130	9315270	21997585	49.71
DO= susceptible An. arabiensis Dongola strain, MA = Migori alphacypermethrin, MP= Migori primiphosmethyl, MD= Migori deltamethrin, MU= Migori unexposed, SA= Siaya alphacypermethrin, SD= Siaya deltamethrin, SP= Siaya primiphosmethyl, SU= Siaya unexposed.
