# Supplementary material for: Whole transcriptomic analysis reveals overexpression of salivary gland and cuticular proteins genes in insecticide-resistant Anopheles arabiensis from Western Kenya
Source: BMC Genomics. 2024 Mar 27;25:313. doi: 10.1186/s12864-024-10182-9 (PMC10967204; doi:10.1186/s12864-024-10182-9)
Supplement: Supplementary file 5 — Additional file 5. Functional annotation of the overlapped DEG between Res-Sus, Con-Sus, or Res-Con comparisons for each experiment. All overlapped DEGs belonged to different intersection, for all the six experiments were mapped to their functional description and their fold change expression. [file 12864_2024_10182_MOESM5_ESM.xlsx]

## Sheet: M-ACYP
Geneid	rs	rc	cs	Description (VectorBase)_x	Description (Blast2GO)	Target	Gene_symbol	Geneid	rs	cs	Description (VectorBase)_x	Description (Blast2GO)	Target	Gene_symbol	Geneid	rs	rc	Description (VectorBase)_x	Description (Blast2GO)	Target	Gene_symbol
AARA003707	5.78963	2.53559	2.21726	unspecified product	mpv17	Others		AARA001712	2.47067	2.23874	Sugar transporter ERD6-like [Source:Projected from Anopheles gambiae (AGAP001236) VB Community Annotation]	facilitated trehalose transporter Tret1-like	Others		AARA015607	3.64269	3.27643	cytochrome P450	cytochrome P450 307a1-like	CYPs	CYP307A1
AARA004304	5.27076	2.53887	2.01336	glucose dehydrogenase (acceptor) [Source:Projected from Anopheles gambiae (AGAP002557) VB Community Annotation]	glucose dehydrogenase [ quinone]	Others		AARA000858	3.51758	2.23234	leucine-rich immune protein (Long) [Source:Projected from Anopheles gambiae (AGAP006348) VB Community Annotation]	LRIM1	Others		AARA008772	2.33424	2.32518	cytochrome P450	cytochrome P450 4C1-like	CYPs	CYP4C36
AARA008163	5.65812	2.43728	2.24596	unspecified product	monocarboxylate transporter 12	Others		AARA001718	2.46363	2.20374	unspecified product	serine protease	Others		AARA015644	4.19574	2.8983	cytochrome P450	probable cytochrome P450 6a14	CYPs	CYP6M2
AARA008635	12.7231	2.46578	5.00513	Protein-glutamine gamma-glutamyltransferase E [Source:Projected from Anopheles gambiae (AGAP009098) VB Community Annotation]	annulin-like	Others		AARA000056	2.0998	3.19347	unspecified product	neuronal acetylcholine receptor subunit alpha-2-like	Others		AARA001340	4.60652	3.11283	CLIP-domain serine protease [Source:Projected from Anopheles gambiae (AGAP013184) VB Community Annotation]	CLIP domain-containing serine protease 2-like	Others
AARA008890	30.2416	4.01375	7.29261	unspecified product	thioester-containing partial	Others		AARA000121	10.3923	190.748	unspecified product	partial	Others		AARA001803	2.41588	2.24175	Fatty acyl-CoA reductase [Source:UniProtKB/TrEMBL;Acc:A0A182HKM3]	fatty acyl- reductase 1-like	Others
AARA010017	5.92387	2.27284	2.53747	unspecified product	uncharacterized protein LOC120894295	Others		AARA000151	2.37676	4.83809	unspecified product	fibrinogen A	Others		AARA002227	3.09727	5.5063	unspecified product	CBL-interacting kinase 20-like	Others
AARA015299	11.9715	3.55716	3.26852	Other		Others		AARA000179	6.57677	3.64169	Mitogen-activated protein kinase [Source:UniProtKB/TrEMBL;Acc:A0A182HG32]	stress-activated kinase JNK-like	Others		AARA003027	2.50669	2.73155	cysteine dioxygenase [Source:Projected from Anopheles gambiae (AGAP005153) VB Community Annotation]	cysteine dioxygenase type 1	Others
AARA015708	7.14593	3.08635	2.24339	CLIP-domain serine protease [Source:Projected from Anopheles gambiae (AGAP003246) VB Community Annotation]	serine protease 14	Others		AARA000234	2.3616	3.84482	cellular retinaldehyde-binding protein [Source:Projected from Anopheles gambiae (AGAP009379) VB Community Annotation]	retinaldehyde-binding 1-like	Others		AARA003640	2.2046	2.04316	myosin I [Source:Projected from Anopheles gambiae (AGAP010160) VB Community Annotation]	unconventional myosin ID	Others
AARA015710	8.1739	3.08162	2.57178	CLIP-domain serine protease [Source:Projected from Anopheles gambiae (AGAP003247) VB Community Annotation]	serine protease 14	Others		AARA000237	2.18901	3.30399	cytochrome P450	probable cytochrome P450 9f2	CYPs	CYP9M1	AARA004347	3.39065	2.0305	delta-1-pyrroline-5-carboxylate synthetase [Source:Projected from Anopheles gambiae (AGAP002518) VB Community Annotation]	delta-1-pyrroline-5-carboxylate synthase	Others
AARA016281	15.6432	6.64437	2.28088	Other		Others		AARA000326	5.68531	4.81009	low molecular weight phosphotyrosine protein phosphatase [Source:Projected from Anopheles gambiae (AGAP009266) VB Community Annotation]	low molecular weight phosphotyrosine phosphatase 1	Others		AARA005067	2.55356	2.32747	chemosensory protein 1	ejaculatory bulb-specific 3	Others
AARA016320	5.05376	2.12478	2.31527	unspecified product	uncharacterized protein LOC120894297	Others		AARA000448	2.14724	2.43237	p21-activated kinase [Source:Projected from Anopheles gambiae (AGAP001790) VB Community Annotation]	serine threonine- kinase PAK 1	Others		AARA005478	2.81083	4.04448	unspecified product	SERAC1 isoform X1	Others
AARA016457	13.137	2.34315	5.43441	unspecified product	neuronal acetylcholine receptor subunit beta-3	Others		AARA000485	10.774	6.03295	unspecified product	lipase member H-like	Others		AARA005632	5.14707	4.57586	solute carrier family 13 (sodium-dependent dicarboxylate transporter), member [Source:Projected from Anopheles gambiae (AGAP007054) VB Community Annotation]	I m not dead yet-like	Others
AARA017450	13.5465	4.1658	3.14655	unspecified product	serine protease	Others		AARA000505	10.4835	10.4944	deoxyribonuclease I [Source:Projected from Anopheles gambiae (AGAP011698) VB Community Annotation]	deoxyribonuclease I	Others		AARA005722	2.3716	2.19003	leucine rich immune protein (Coil-less)	partial	Others
AARA017608	6.72842	2.46252	2.65144	meiotic chromosome segregation protein [Source:Projected from Anopheles gambiae (AGAP003239) VB Community Annotation]	uncharacterized protein C11D3.03c isoform X1	Others		AARA000562	2.215	2.15289	unspecified product	AGAP011749-PA	Others		AARA005755	3.00822	5.25868	dehydrogenase/reductase SDR family member 11 precursor [Source:Projected from Anopheles gambiae (AGAP005645) VB Community Annotation]	farnesol dehydrogenase-like	Others
AARA017669	5.05946	2.44549	2.00811	unspecified product	kDa salivary secreted	SGs		AARA000586	7.75266	6.53175	unspecified product	probable peroxisomal membrane PEX13	Others		AARA005840	2.64883	2.08016	unspecified product	AGAP010350- partial	Others
AARA017795	5.18316	2.42037	2.0745	unspecified product	AGAP009145- partial	Others		AARA000609	2.41507	2.21184	unspecified product	ornithine decarboxylase 1-like	Others		AARA006115	2.08119	2.38136	scavenger receptor class B	platelet glyco 4 isoform X1	Others
6.72842	2.46252	2.65144	meiotic chromosome segregation protein [Source:Projected from Anopheles gambiae (AGAP003239) VB Community Annotation]	uncharacterized protein C11D3.03c isoform X1	Others			AARA000640	4.17866	2.24225	thioredoxin peroxidase 4	peroxiredoxin-6-like	Others		AARA006160	2.17531	2.08953	unspecified product	transcription factor kayak isoform X1	Others
5.05946	2.44549	2.00811	unspecified product	kDa salivary secreted	SGs			AARA000678	4.47669	5.33998	unspecified product	AGAP011878- partial	Others		AARA006448	2.14013	2.53567	unspecified product	uncharacterized protein LOC120903073	Others
5.18316	2.42037	2.0745	unspecified product	AGAP009145- partial	Others			AARA000680	3.88428	5.21711	unspecified product	methyltransferase 22 isoform X1	Others		AARA007636	2.592	2.1133	unspecified product	folliculin-interacting 2	Others
								AARA000705	5.81842	5.93229	unspecified product	venom serine protease-like	Others		AARA007816	3.15726	2.01935	alpha-crystallin chain A [Source:Projected from Anopheles gambiae (AGAP007161) VB Community Annotation]	lethal(2)essential for life-like	Others
								AARA000722	7.72952	5.96955	unspecified product	F-box LRR-repeat fbxl-1-like	Others		AARA007934	2.42413	6.27022	unspecified product	uncharacterized protein LOC120905197	Others
								AARA000798	371.338	277.747	unspecified product	uncharacterized protein LOC120900012 isoform X2	Others		AARA008230	3.12027	3.67661	pancreatic triacylglycerol lipase [Source:Projected from Anopheles gambiae (AGAP007672) VB Community Annotation]	pancreatic triacylglycerol lipase-like	Others
								AARA000826	17.7985	11.1273	unspecified product	basement membrane proteoglycan-like	Others		AARA008645	2.71589	3.659	unspecified product	uncharacterized protein LOC120903326	Others
								AARA000859	3.0536	3.10369	solute carrier family 19 (thiamine transporter), member 2/3 [Source:Projected from Anopheles gambiae (AGAP006349) VB Community Annotation]	folate transporter 1 isoform X1	Others		AARA008878	2.11486	3.38072	thioester-containing protein [Source:Projected from Anopheles gambiae (AGAP010830) VB Community Annotation]	thioester-containing partial	Others
								AARA000880	3.71959	4.86134	amyrel [Source:Projected from Anopheles gambiae (AGAP006371) VB Community Annotation]	alpha-amylase I	Others		AARA009360	2.05616	2.04587	unspecified product	serine protease 53-like	Others
								AARA000981	2.58621	2.76627	unspecified product	uncharacterized protein LOC120906762	Others		AARA009441	78.9367	2.48519	serine protease snake [Source:Projected from Anopheles gambiae (AGAP008891) VB Community Annotation]	serine protease 53-like	Others
								AARA000995	4.02633	3.53234	NADH dehydrogenase (ubiquinone) Fe-S protein [Source:Projected from Anopheles gambiae (AGAP000170) VB Community Annotation]	NADH-quinone oxidoreductase subunit B 2-like	Others		AARA010128	2.08161	2.63813	unspecified product	axoneme-associated mst101(1)-like	Others
								AARA001040	2.81295	2.28958	MFS transporter, VNT family, synaptic vesicle glycoprotein [Source:Projected from Anopheles gambiae (AGAP000128) VB Community Annotation]	synaptic vesicle glyco 2C-like	Others		AARA010216	8.14497	5.94692	Synaptic vesicle protein [Source:Projected from Anopheles gambiae (AGAP000732) VB Community Annotation]	synaptic vesicle glyco 2B-like	Others
								AARA001079	2.25986	2.09868	methylsterol monooxygenase [Source:Projected from Anopheles gambiae (AGAP000092) VB Community Annotation]	fatty acid hydroxylase domain-containing 2-like	Others		AARA011115	3.41635	3.7372	cuticular protein CPLCG family [Source:Projected from Anopheles gambiae (AGAP008449) VB Community Annotation]	adult cuticle 1-like	CPs
								AARA001095	3.13013	3.90219	unspecified product	T family of potassium channels 7	Others		AARA011126	4.76068	2.89846	Uricase [Source:UniProtKB/TrEMBL;Acc:A0A182IC09]	uricase	Others
								AARA001107	2.31237	2.0316	unspecified product	#NAME?	Others		AARA011394	2.05378	2.35561	unspecified product	2-oxo-4-hydroxy-4-carboxy-5-ureidoimidazoline decarboxylase-like	Others
								AARA001171	3.18191	2.15779	tubulin polyglutamylase TTLL1 [Source:Projected from Anopheles gambiae (AGAP010336) VB Community Annotation]	probable tubulin polyglutamylase TTLL1 isoform X1	Others		AARA011477	2.46814	2.62966	Protein yellow [Source:Projected from Anopheles gambiae (AGAP004324) VB Community Annotation]	L-dopachrome tautomerase yellow-f-like	Others
								AARA001292	2.25296	2.25528	serine protease inhibitor (serpin) 8	serpin 8 inhibitory serine protease partial	Others		AARA011910	2.26202	2.73404	ATP-binding cassette transporter (ABC transporter) family G member [Source:Projected from Anopheles gambiae (AGAP009463) VB Community Annotation]	ATP-binding cassette sub-family G member 4	Others
								AARA001410	4.78515	3.1472	NADH dehydrogenase (ubiquinone) 1 alpha subcomplex [Source:Projected from Anopheles gambiae (AGAP003325) VB Community Annotation]	cytochrome c oxidase subunit NDUFA4	Others		AARA015155	5.86365	8.42896	Other		Others
								AARA001433	12.832	5.88653	phosphoenolpyruvate carboxykinase (GTP) [Source:Projected from Anopheles gambiae (AGAP003350) VB Community Annotation]	phosphoenolpyruvate carboxykinase [GTP]	Others		AARA015185	2.78769	2.20029	Other		Others
								AARA001457	2.58485	2.04793	NADH dehydrogenase 1 alpha subcomplex subunit [Source:Projected from Anopheles gambiae (AGAP012823) VB Community Annotation]	NADH dehydrogenase [ubiquinone] 1 alpha subcomplex subunit 2	Others		AARA015206	2.31748	2.78956	Other		Others
								AARA001526	3.31783	2.65653	rootletin [Source:Projected from Anopheles gambiae (AGAP003449) VB Community Annotation]	rootletin isoform X1	Others		AARA015338	8.00823	2.72222	Other		Others
								AARA001625	3.52847	2.89738	Polymerase delta-interacting protein [Source:Projected from Anopheles gambiae (AGAP001153) VB Community Annotation]	polymerase delta-interacting 2	Others		AARA015458	2.12599	7.11578	Other		Others
								AARA001648	2.99347	2.06187	unspecified product	uncharacterized protein LOC120894677	Others		AARA015480	2.99216	2.19671	Other		Others
								AARA001659	3.94835	5.01784	Female reproductive tract protease GLEANR_896 [Source:Projected from Anopheles gambiae (AGAP001190) UniProtKB/TrEMBL;Acc:A0A1S4GBU1]	chymotrypsin	Others		AARA015548	5.63904	4.9987	Other		Others
								AARA001678	2.6272	2.06436	organic cation transporter [Source:Projected from Anopheles gambiae (AGAP001202) VB Community Annotation]	organic cation transporter -like	Others		AARA015549	11.7999	4.29521	Other		Others
								AARA001760	2.83719	2.03896	unspecified product	zinc finger 91	Others		AARA015712	5.08268	4.20258	unspecified product	serine protease 14	Others
								AARA001764	2.09629	2.12582	mannose-1-phosphate guanylyltransferase [Source:Projected from Anopheles gambiae (AGAP001299) VB Community Annotation]	mannose-1-phosphate guanyltransferase beta	Others		AARA015713	3.20734	2.24527	CLIP-domain serine protease [Source:Projected from Anopheles gambiae (AGAP003249) VB Community Annotation]	serine protease 14	Others
								AARA001807	3.52389	2.55085	unspecified product	isoform A	Others		AARA016006	4.3425	2.71777	serine protease inhibitor (serpin) 17	serpin 17 inhibitory serine protease partial	Others
								AARA001829	3.30122	2.42568	TRIO salivary gland protein [Source:Projected from Anopheles gambiae (AGAP001374) VB Community Annotation]	TRIO salivary gland precursor	SGs		AARA016026	2.49239	2.14325	Carboxylic ester hydrolase [Source:UniProtKB/TrEMBL;Acc:A0A1I8JTG8]	venom carboxylesterase-6-like	COEs
								AARA001873	2.8917	2.14953	2,3-bisphosphoglycerate-dependent phosphoglycerate mutase [Source:Projected from Anopheles gambiae (AGAP001420) VB Community Annotation]	phosphoglycerate mutase 2	Others		AARA016147	4.9062	2.763	cuticular protein RR-1 family [Source:Projected from Anopheles gambiae (AGAP006001) VB Community Annotation]	flexible cuticle 12-like	CPs
								AARA002039	5.06839	4.22245	unspecified product	N-alpha-acetyltransferase 80	Others		AARA016210	6.15286	2.13577	unspecified product	uncharacterized protein LOC120894299	Others
								AARA002065	2.3466	2.33456	myosin light chain [Source:Projected from Anopheles gambiae (AGAP001622) VB Community Annotation]	myosin regulatory light chain 2	Others		AARA016272	3.0042	4.2018	Other		Others
								AARA002074	2.10819	2.19238	Triosephosphate isomerase [Source:UniProtKB/TrEMBL;Acc:A0A182HLE4]	triosephosphate isomerase	Others		AARA016524	2.27041	2.26572	serine protease inhibitor (serpin) [Source:Projected from Anopheles gambiae (AGAP006909) VB Community Annotation]	serpin 1 inhibitory serine protease partial	Others
								AARA002080	3.26652	3.15463	sodium-coupled monocarboxylate transporter [Source:Projected from Anopheles gambiae (AGAP001635) VB Community Annotation]	sodium-coupled monocarboxylate transporter 1-like isoform X2	Others		AARA016851	4.47691	3.48975	Elongation of very long chain fatty acids protein [Source:UniProtKB/TrEMBL;Acc:A0A2C9GQ98]	elongation of very long chain fatty acids 4-like	Others
								AARA002091	3.20106	4.92768	CLIP-domain serine protease [Source:Projected from Anopheles gambiae (AGAP001648) VB Community Annotation]	CLIPB17 partial	Others		AARA016855	2.0368	2.02008	facilitated trehalose transporter Tret1 [Source:Projected from Anopheles gambiae (AGAP005563) VB Community Annotation]	facilitated trehalose transporter Tret1 isoform X1	Others
								AARA002097	3.98989	2.91109	lipase [Source:Projected from Anopheles gambiae (AGAP001652) VB Community Annotation]	lipase 3-like	Others		AARA016955	2.84931	2.27503	unspecified product	type I cytoskeletal 9-like	Others
								AARA002132	39.1068	18.3654	Alkaline phosphatase [Source:UniProtKB/TrEMBL;Acc:A0A182HLK0]	alkaline phosphatase	Others		AARA017252	6.18725	3.2864	Flavin-containing monooxygenase FMO GS-OX-like [Source:Projected from Anopheles gambiae (AGAP010398) VB Community Annotation]	senecionine N-oxygenase	Others
								AARA002158	2.1354	2.65196	unspecified product	toll-like receptor 13	Others		AARA017429	5.29086	13.3363	unspecified product	spermine oxidase-like	Others
								AARA002162	3.43688	2.67315	NADH dehydrogenase (ubiquinone) Fe-S protein [Source:Projected from Anopheles gambiae (AGAP001711) VB Community Annotation]	NADH-ubiquinone oxidoreductase subunit 8	Others		AARA017473	2.11952	5.49647	unspecified product	pancreatic triacylglycerol lipase-like	Others
								AARA002168	2.6743	3.23601	unspecified product	uncharacterized protein LOC120961719	Others		AARA017479	2.18841	2.43218	unspecified product	zonadhesin-like	Others
								AARA002169	2.89077	2.02861	unspecified product	uncharacterized protein LOC120908855	Others		AARA017544	4.49311	2.5622	unspecified product	serine protease grass-like isoform X1	Others
								AARA002193	2.04302	2.01517	cytochrome c oxidase assembly protein subunit [Source:Projected from Anopheles gambiae (AGAP001744) VB Community Annotation]	cytochrome c oxidase assembly COX15 homolog	Others		AARA017618	2.31012	2.33787	unspecified product	endochitinase-like isoform X2	CPs
								AARA002219	3.49369	2.1692	gamma-interferon-inducible lysosomal thiol reductase [Source:Projected from Anopheles gambiae (AGAP001768) VB Community Annotation]	GILT 3	Others		AARA017675	3.19907	2.21147	unspecified product	serine ase stubble-like	Others
								AARA002258	3.48055	3.16751	peptidase (mitochondrial processing) beta [Source:Projected from Anopheles gambiae (AGAP005558) VB Community Annotation]	mitochondrial-processing peptidase subunit beta-like	Others		AARA017683	3.96284	2.979	Flavin-containing monooxygenase FMO GS-OX-like [Source:Projected from Anopheles gambiae (AGAP010399) VB Community Annotation]	senecionine N-oxygenase-like	Others
								AARA002268	12.7003	17.0818	unspecified product	lethal(2)essential for life-like	Others		AARA017933	4.27659	2.12642	CLIP-domain serine protease [Source:Projected from Anopheles gambiae (AGAP012037) VB Community Annotation]	CLIP domain-containing serine protease B15-like isoform X2	Others
								AARA002285	4.33976	5.71184	cubilin [Source:Projected from Anopheles gambiae (AGAP005526) VB Community Annotation]	cubilin homolog	Others		AARA017975	2.8475	2.05917	gelsolin [Source:Projected from Anopheles gambiae (AGAP011369) VB Community Annotation]	AGAP011369- partial	Others
								AARA002310	2.51629	2.02316	dehydrogenase/reductase SDR family member 11 precursor [Source:Projected from Anopheles gambiae (AGAP005499) VB Community Annotation]	farnesol dehydrogenase-like	Others		AARA018139	2.09642	2.00415	unspecified product	isoform partial	Others
								AARA002342	7.40962	6.85726	cuticular protein RR-2 family 16	cuticle -like	CPs	CPR16	AARA018529	4.02813	2.69143	unspecified product	uncharacterized protein LOC120893541	Others
								AARA002344	2.83682	3.32528	cuticular protein RR-2 family 15	cuticle -like	CPs	CPR15	AARA018611	2.52431	2.55516	CRAL-TRIO domain-containing protein [Source:UniProtKB/TrEMBL;Acc:A0A182HUJ9]	alpha-tocopherol transfer -like isoform X2	Others
								AARA002476	2.19485	2.1979	unspecified product	simila to CG34115	Others		AARA018672	50.5172	84.9097	unspecified product	microfibril-associated glyco 4-like	Others
								AARA002507	2.61085	2.61142	cytochrome P450	probable cytochrome P450 9f2	CYPs	CYP9K1	AARA008887	0.463307	0.492951	unspecified product	AGAP010817- partial	Others
								AARA002534	3.35799	2.42412	NADH dehydrogenase (ubiquinone) 1 beta subcomplex [Source:Projected from Anopheles gambiae (AGAP000849) VB Community Annotation]	NADH dehydrogenase [ubiquinone] 1 beta subcomplex subunit 1	Others		AARA010487	0.358488	0.360543	unspecified product	nucleolar and coiled-body phospho 1-like isoform X2	Others
								AARA002536	3.72044	3.26826	cytochrome c oxidase subunit 6a, mitochrondrial [Source:Projected from Anopheles gambiae (AGAP000851) VB Community Annotation]	cytochrome c oxidase subunit mitochondrial	Others		AARA014634	0.473162	0.442017	unspecified product	unspecified product	Others
								AARA002617	2.36759	2.58953	LRRCT domain-containing protein [Source:UniProtKB/TrEMBL;Acc:A0A182HMY1]	AGAP000340- partial	Others		AARA017661	0.347825	0.414587	unspecified product	mediator of DNA damage checkpoint 1-like	Others
								AARA002634	3.74031	2.35837	succinyl-CoA ligase beta subunit	succinate-- ligase [ADP-forming] subunit mitochondrial isoform X2	Others
								AARA002788	2.35696	2.35151	Carboxylic ester hydrolase [Source:UniProtKB/TrEMBL;Acc:A0A182HNF1]	para-nitrobenzyl esterase-like	Others
								AARA002943	3.30025	2.19803	unspecified product	isoform A	Others
								AARA002955	2.20722	2.01085	unspecified product	NCBP2AS2 homolog	Others
								AARA003010	2.79833	3.42397	unspecified product	17-beta-hydroxysteroid dehydrogenase 13-like isoform X2	Others
								AARA003174	2.13761	2.68711	unspecified product	calpain-B-like isoform X2	Others
								AARA003202	2.52742	2.56296	ATP synthase subunit beta [Source:UniProtKB/TrEMBL;Acc:A0A182HPL3]	ATP synthase subunit mitochondrial	Others
								AARA003257	2.44105	3.17626	Guanylate cyclase [Source:UniProtKB/TrEMBL;Acc:A0A182HPR8]	guanylate cyclase 32E isoform X1	Others
								AARA003282	2.85392	2.09345	abhydrolase domain-containing protein [Source:Projected from Anopheles gambiae (AGAP012189) VB Community Annotation]	lysophosphatidylserine lipase ABHD12 isoform X1	Others
								AARA003285	2.50161	2.23504	Succinate dehydrogenase assembly factor 2, mitochondrial [Source:UniProtKB/TrEMBL;Acc:A0A182HPU6]	succinate dehydrogenase assembly factor mitochondrial	Others
								AARA003340	3.10959	4.24482	Polypeptide N-acetylgalactosaminyltransferase [Source:UniProtKB/TrEMBL;Acc:A0A182HPZ8]	polypeptide N-acetylgalactosaminyltransferase 9	Others
								AARA003397	2.26302	2.44433	unspecified product	leucine-rich repeat neuronal 2	Others
								AARA003460	3.93203	24.271	unspecified product	multiple epidermal growth factor-like domains 10	Others
								AARA003490	23.974	18.0015	G_PROTEIN_RECEP_F1_2 domain-containing protein [Source:UniProtKB/TrEMBL;Acc:A0A182HQE7]	insulin-like receptor isoform X1	Others
								AARA003500	2.44758	2.79476	unspecified product	solute carrier family 66 member 3	Others
								AARA003511	2.94356	2.71767	Mitochondrial pyruvate carrier [Source:Projected from Anopheles gambiae (AGAP004906) UniProtKB/TrEMBL;Acc:Q7Q814]	mitochondrial pyruvate carrier 2-like	Others
								AARA003521	7.23254	4.76045	unspecified product	microfibril-associated glyco 4-like	Others
								AARA003535	3.25193	2.59758	unspecified product	AGAP004935- partial	Others
								AARA003536	4.69972	4.05313	unspecified product	nidogen and EGF-like domain-containing 1	Others
								AARA003555	2.42064	2.11102	rhythmically expressed gene 2 protein [Source:Projected from Anopheles gambiae (AGAP004954) VB Community Annotation]	rhythmically expressed gene 2	Others
								AARA003556	4.26951	2.55731	unspecified product	mitochondrial assembly of ribosomal large subunit 1	Others
								AARA003599	2.64925	2.53414	unspecified product	TRPL translocation defect 14 isoform X1	Others
								AARA003675	19.7713	15.8826	cuticular protein RR-2 family [Source:Projected from Anopheles gambiae (AGAP010123) VB Community Annotation]	cuticle 7-like	CPs
								AARA003703	2.80177	2.31578	Iron--sulfur cluster insertion protein erpA [Source:Projected from Anopheles gambiae (AGAP010072) VB Community Annotation]	iron-sulfur cluster assembly 2 mitochondrial	Others
								AARA003715	8.29412	7.94164	nicotinic acetylcholine receptor, beta-2 subunit [Source:Projected from Anopheles gambiae (AGAP010057) VB Community Annotation]	neuronal acetylcholine receptor subunit non-alpha-3-like	Others
								AARA003730	3.85908	2.08637	unspecified product	toxin 14	Others
								AARA003739	3.17352	3.11488	NADH dehydrogenase [ubiquinone] flavoprotein 1, mitochondrial [Source:UniProtKB/TrEMBL;Acc:A0A182HR46]	NADH dehydrogenase [ubiquinone] flavo mitochondrial	Others
								AARA003883	2.60455	2.30623	unspecified product	proton-coupled amino acid transporter CG1139	Others
								AARA003897	4.99753	5.10219	cuticular protein RR-1 family [Source:Projected from Anopheles gambiae (AGAP009879) VB Community Annotation]	cuticle -like	CPs
								AARA003899	5.74606	4.02017	cuticular protein RR-1 family [Source:Projected from Anopheles gambiae (AGAP009877) VB Community Annotation]	pupal cuticle 36-like	CPs
								AARA003900	4.51925	3.94965	unspecified product	larval cuticle LCP-30-like	CPs
								AARA003901	2.8605	2.44163	unspecified product	exocyst complex component 5-like	Others
								AARA003903	8.72943	5.38255	cuticular protein RR-1 family [Source:Projected from Anopheles gambiae (AGAP009871) VB Community Annotation]	endocuticle structural glyco ABD-4	CPs
								AARA003906	4.21957	3.20109	AFG1-family ATPase [Source:Projected from Anopheles gambiae (AGAP009867) VB Community Annotation]	ATPase N2B	Others
								AARA003929	3.31763	2.43424	CLIP-domain serine protease [Source:Projected from Anopheles gambiae (AGAP009844) VB Community Annotation]	CLIPB15 partial	Others
								AARA004009	2.35985	2.6546	unspecified product	amyloid-beta A4	Others
								AARA004119	3.30231	2.17652	Isocitrate dehydrogenase [NAD] subunit, mitochondrial [Source:UniProtKB/TrEMBL;Acc:A0A182HS68]	probable isocitrate dehydrogenase [NAD] subunit mitochondrial isoform X1	Others
								AARA004219	3.40571	2.47089	unspecified product	unspecified product	Others
								AARA004249	4.25693	3.42866	unspecified product	NADH dehydrogenase [ubiquinone] flavo mitochondrial	Others
								AARA004273	7.15626	3.76649	unspecified product	classical arabinogalactan 9-like isoform X2	Others
								AARA004275	2.52116	2.2227	Glycogen [starch] synthase [Source:UniProtKB/TrEMBL;Acc:A0A182HSL9]	glycogen [starch] synthase	Others
								AARA004302	3.08365	2.96612	alpha-tocopherol transfer protein-like protein [Source:Projected from Anopheles gambiae (AGAP002559) VB Community Annotation]	alpha-tocopherol transfer -like isoform X1	Others
								AARA004454	2.26759	3.14374	CLIP-domain serine protease [Source:Projected from Anopheles gambiae (AGAP002422) VB Community Annotation]	venom protease-like	Others
								AARA004478	4.50793	3.96212	unspecified product	axoneme-associated mst101(2) isoform X1	Others
								AARA004515	3.71994	6.2659	Alpha-carbonic anhydrase domain-containing protein [Source:UniProtKB/TrEMBL;Acc:A0A182HTB0]	carbonic anhydrase 13-like	Others
								AARA004549	2.28292	2.69323	UDP-glucuronosyltransferase [Source:UniProtKB/TrEMBL;Acc:A0A182HTE4]	UDP-glycosyltransferase UGT5-like	Others
								AARA004556	2.16387	2.56623	Na_H_Exchanger domain-containing protein [Source:UniProtKB/TrEMBL;Acc:A0A182HTF1]	sodium hydrogen exchanger 9B2 isoform X3	Others
								AARA004578	2.14654	2.13495	ERCC4 domain-containing protein [Source:UniProtKB/TrEMBL;Acc:A0A182HTH3]	crossover junction endonuclease EME1	Others
								AARA004652	2.57433	2.05054	unspecified product	ubiquinol-cytochrome-c reductase complex assembly factor 2	Others
								AARA004669	2.5124	2.16392	unspecified product	NPC intracellular cholesterol transporter 2	Others
								AARA004672	2.84428	2.74388	MDL2 [Source:UniProtKB/TrEMBL;Acc:D3KAA7]	MDL2	Others
								AARA004702	3.69703	2.6377	NADH dehydrogenase [ubiquinone] 1 subunit C2 [Source:UniProtKB/TrEMBL;Acc:A0A182HTU7]	NADH dehydrogenase [ubiquinone] 1 subunit C2	Others
								AARA004745	3.37466	2.99399	epidermal retinal dehydrogenase [Source:Projected from Anopheles gambiae (AGAP002926) VB Community Annotation]	estradiol 17-beta-dehydrogenase 11-like	Others
								AARA004790	3.54098	4.17735	carboxylesterase clade H, member [Source:Projected from Anopheles gambiae (AGAP013509) VB Community Annotation]	carboxylesterase 5A	COEs
								AARA004812	4.32226	2.77309	unspecified product	uncharacterized protein LOC120893605 isoform X1	Others
								AARA004842	6.22075	2.64731	Argininosuccinate synthase [Source:Projected from Anopheles gambiae (AGAP003015) UniProtKB/Swiss-Prot;Acc:Q7PR38]	argininosuccinate synthase	Others
								AARA004850	4.38684	2.38002	unspecified product	ribosome-binding factor mitochondrial	Others
								AARA004857	4.66652	3.1233	Pyruvate dehydrogenase E1 component subunit alpha [Source:UniProtKB/TrEMBL;Acc:A0A182HU95]	pyruvate dehydrogenase E1 component subunit mitochondrial-like	Others
								AARA004879	2.60865	3.07543	unspecified product	stearoyl- desaturase 5-like	Others
								AARA005100	2.89231	2.42983	Slowmo [Source:Projected from Anopheles gambiae (AGAP008027) VB Community Annotation]	slowmo	Others
								AARA005133	2.22768	2.65149	UDP-glucuronosyltransferase [Source:UniProtKB/TrEMBL;Acc:A0A182HV16]	UDP-glucosyltransferase 2-like	Others
								AARA005160	2.77389	2.86267	ATP synthase subunit gamma [Source:UniProtKB/TrEMBL;Acc:A0A182HV43]	ATP synthase subunit mitochondrial	Others
								AARA005348	4.45901	2.63897	phosphoglycerate mutase	phosphoglycerate mutase 2-like isoform X1	Others
								AARA005349	2.76986	2.65295	unspecified product	Cytochrome oxidase c subunit VIII-containing	Others
								AARA005399	2.4451	2.50511	tetratricopeptide repeat protein 36 homolog [Source:Projected from Anopheles gambiae (AGAP010928) VB Community Annotation]	tetratricopeptide repeat 36 homolog	Others
								AARA005500	4.47069	4.04722	aldose reductase [Source:Projected from Anopheles gambiae (AGAP011068) VB Community Annotation]	aldo-keto reductase family 1 member B1-like	Others
								AARA005553	3.08248	2.91354	leucine rich immune protein (Coil-less)	septation initiation network scaffold cdc11-like	Others
								AARA005568	2.30929	2.04609	NADH dehydrogenase (ubiquinone) 1 alpha subcomplex [Source:Projected from Anopheles gambiae (AGAP011130) VB Community Annotation]	NADH dehydrogenase [ubiquinone] 1 alpha subcomplex subunit mitochondrial	Others
								AARA005778	3.55567	2.25108	NADH dehydrogenase (ubiquinone) 1 alpha subcomplex [Source:Projected from Anopheles gambiae (AGAP005621) VB Community Annotation]	NADH dehydrogenase [ubiquinone] 1 alpha subcomplex subunit 5	Others
								AARA005787	5.09625	2.59394	unspecified product	pupal cuticle 36-like	CPs
								AARA005811	6.29766	5.89909	3-hydroxyisobutyrate dehydrogenase [Source:UniProtKB/TrEMBL;Acc:A0A182HWY2]	probable 3-hydroxyisobutyrate mitochondrial	Others
								AARA005870	3.79469	2.7666	unspecified product	AGAP010384- partial	Others
								AARA005872	2.7179	2.86527	unspecified product	proline-rich receptor kinase PERK6 isoform X2	Others
								AARA005903	4.43273	2.59359	unspecified product	AGAP010662- partial	Others
								AARA005918	2.24081	2.69846	Succinate dehydrogenase [ubiquinone] flavoprotein subunit, mitochondrial [Source:UniProtKB/TrEMBL;Acc:A0A182HX90]	succinate dehydrogenase [ubiquinone] flavo mitochondrial	Others
								AARA006037	4.70064	4.01094	unspecified product	ATP synthase membrane subunit mitochondrial-like	Others
								AARA006145	2.67849	2.13887	SH3-binding domain kinase [Source:Projected from Anopheles gambiae (AGAP010327) VB Community Annotation]	serine threonine- kinase meng-po-like isoform X1	Others
								AARA006180	2.38092	2.88659	unspecified product	transmembrane protease serine 9-like	Others
								AARA006359	5.39508	4.49031	Glycerol-3-phosphate dehydrogenase [Source:UniProtKB/TrEMBL;Acc:A0A182HYI1]	glycerol-3-phosphate mitochondrial isoform X1	Others
								AARA006458	2.76932	2.23268	unspecified product	C3orf33 homolog	Others
								AARA006463	4.23352	2.24148	unspecified product	yellow-like	Others
								AARA006570	3.23492	3.58267	unspecified product	nose resistant to fluoxetine 6-like	Others
								AARA006574	11.1411	7.78449	unspecified product	omega-amidase NIT2-like	Others
								AARA006629	5.00385	2.59151	threonine dehydratase [Source:Projected from Anopheles gambiae (AGAP003571) VB Community Annotation]	L-threonine ammonia-lyase	Others
								AARA006657	2.91127	2.16488	F-type H+-transporting ATPase oligomycin sensitivity conferral protein [Source:Projected from Anopheles gambiae (AGAP003599) VB Community Annotation]	ATP synthase subunit mitochondrial	Others
								AARA006684	2.01193	2.00301	unspecified product	cell cycle checkpoint RAD1	Others
								AARA006693	3.74406	2.93531	Cytochrome b-c1 complex subunit 6 [Source:UniProtKB/TrEMBL;Acc:A0A182HZG5]	cytochrome b-c1 complex subunit mitochondrial	Others
								AARA006747	2.75986	2.62154	isocitrate dehydrogenase (NAD+) [Source:Projected from Anopheles gambiae (AGAP002192) VB Community Annotation]	isocitrate dehydrogenase [NAD] subunit mitochondrial isoform X1	Others
								AARA006772	3.168	2.36361	NADH dehydrogenase (ubiquinone) flavoprotein [Source:Projected from Anopheles gambiae (AGAP002170) VB Community Annotation]	NADH dehydrogenase [ubiquinone] flavo mitochondrial	Others
								AARA006813	2.87982	2.11405	BRCA1-associated protein [Source:Projected from Anopheles gambiae (AGAP002128) VB Community Annotation]	BRCA1-associated -like	Others
								AARA006901	2.55844	2.03184	unspecified product	major facilitator superfamily domain-containing 6-like	Others
								AARA006908	2.82491	4.20562	unspecified product	leucine-rich PPR motif-containing mitochondrial	Others
								AARA006949	2.22775	2.24123	beta-sarcoglycan [Source:Projected from Anopheles gambiae (AGAP001996) VB Community Annotation]	beta-sarcoglycan	Others
								AARA006952	2.23552	2.65645	unspecified product	normal mucosa of esophagus-specific gene 1 -like isoform X2	Others
								AARA006977	2.65838	2.25809	GPCR vasopressin family receptor [Source:Projected from Anopheles gambiae (AGAP001961) VB Community Annotation]	cardioacceleratory peptide receptor-like isoform X1	Others
								AARA006987	3.34072	2.24069	butyryl-CoA dehydrogenase [Source:Projected from Anopheles gambiae (AGAP001951) VB Community Annotation]	short-chain specific acyl- mitochondrial	Others
								AARA007099	26.2967	16.1907	Neur_chan_LBD domain-containing protein [Source:UniProtKB/TrEMBL;Acc:A0A182I0L0]	neuronal acetylcholine receptor subunit non-alpha-3-like	Others
								AARA007132	6.0767	3.38597	unspecified product	SWI SNF chromatin-remodeling complex subunit SNF5-like	Others
								AARA007206	3.59846	3.43944	yellow protein [Source:Projected from Anopheles gambiae (AGAP010280) VB Community Annotation]	yellow	Others
								AARA007329	98.955	67.1578	chitinase [Source:Projected from Anopheles gambiae (AGAP006191) VB Community Annotation]	chitinase-3 1	CPs
								AARA007337	2.15151	2.75142	unspecified product	multicopper oxidase related	Others
								AARA007341	4.55494	2.95831	troponin C [Source:Projected from Anopheles gambiae (AGAP006181) VB Community Annotation]	troponin isoallergen Bla g -like	Others
								AARA007560	2.70716	2.22451	FGGY-family pentulose kinase [Source:Projected from Anopheles gambiae (AGAP005956) VB Community Annotation]	FGGY carbohydrate kinase domain-containing	Others
								AARA007565	3.37898	3.57391	unspecified product	basic proline-rich -like	Others
								AARA007631	6.72801	4.61045	unspecified product	bifunctional endo-1,4-beta-xylanase -like isoform X1	Others
								AARA007633	9.31015	4.60972	unspecified product	urease accessory -like	Others
								AARA007674	2.97215	2.77895	unspecified product	uncharacterized serine-rich -like	Others
								AARA007686	7.23451	10.2089	unspecified product	kDa salivary	SGs
								AARA007695	3.23465	2.67511	FeS cluster assembly scaffold IscU [Source:Projected from Anopheles gambiae (AGAP005813) VB Community Annotation]	iron-sulfur cluster assembly scaffold	Others
								AARA007742	3.5729	2.16468	NADH dehydrogenase (ubiquinone) Fe-S protein [Source:Projected from Anopheles gambiae (AGAP007082) VB Community Annotation]	NADH dehydrogenase [ubiquinone] iron-sulfur mitochondrial	Others
								AARA007769	2.89631	2.86819	DnaJ homolog subfamily B member [Source:Projected from Anopheles gambiae (AGAP007107) VB Community Annotation]	dnaJ homolog 1	Others
								AARA007782	2.68228	2.15823	Sidoreflexin [Source:UniProtKB/TrEMBL;Acc:A0A182I2I5]	sideroflexin-2	Others
								AARA007802	4.34659	3.30871	Wurst [Source:Projected from Anopheles gambiae (AGAP007138) VB Community Annotation]	dnaJ homolog subfamily C member 22-like isoform X2	Others
								AARA007814	12.333	7.62063	alpha-crystallin B chain [Source:Projected from Anopheles gambiae (AGAP007158) VB Community Annotation]	lethal(2)essential for life-like	Others
								AARA007850	9.22179	9.781	DE-cadherin [Source:Projected from Anopheles gambiae (AGAP007207) VB Community Annotation]	DE-cadherin-like	Others
								AARA007891	2.23851	2.16933	Elongation of very long chain fatty acids protein [Source:UniProtKB/TrEMBL;Acc:A0A182I2U4]	elongation of very long chain fatty acids 7-like	Others
								AARA007916	2.85124	2.13812	NADH dehydrogenase (ubiquinone) 1 beta subcomplex [Source:Projected from Anopheles gambiae (AGAP007297) VB Community Annotation]	NADH dehydrogenase [ubiquinone] 1 beta subcomplex subunit mitochondrial	Others
								AARA007930	3.55486	3.2167	Succinate dehydrogenase [ubiquinone] iron-sulfur subunit, mitochondrial [Source:UniProtKB/TrEMBL;Acc:A0A182I2Y3]	succinate dehydrogenase [ubiquinone] iron-sulfur mitochondrial	Others
								AARA007971	2.03307	2.17632	retinaldehyde-binding protein 1-like protein [Source:Projected from Anopheles gambiae (AGAP007357) VB Community Annotation]	clavesin-1-like	Others
								AARA007994	2.94372	2.17898	NADH dehydrogenase (ubiquinone) 1 beta subcomplex [Source:Projected from Anopheles gambiae (AGAP007380) VB Community Annotation]	NADH dehydrogenase [ubiquinone] 1 beta subcomplex subunit mitochondrial	Others
								AARA008114	3.86607	3.18775	unspecified product	sarcoplasmic reticulum histidine-rich calcium-binding -like	Others
								AARA008157	3.51343	3.48809	Glycerol-3-phosphate dehydrogenase [NAD(+)] [Source:UniProtKB/TrEMBL;Acc:A0A182I3L1]	glycerol-3-phosphate dehydrogenase [NAD(+)] cytoplasmic isoform X1	Others
								AARA008183	3.44864	2.40799	cytochrome c oxidase VIIc [Source:Projected from Anopheles gambiae (AGAP007621) VB Community Annotation]	cytochrome c oxidase subunit mitochondrial-like	Others
								AARA008205	2.37786	2.22289	ATP-dependent 6-phosphofructokinase	ATP-dependent 6-phosphofructokinase isoform X1	Others
								AARA008292	4.161	4.65722	unspecified product	one cut domain family member 3 isoform X1	Others
								AARA008338	2.59964	2.50242	NADH dehydrogenase (ubiquinone) Fe-S protein [Source:Projected from Anopheles gambiae (AGAP006456) VB Community Annotation]	NADH dehydrogenase [ubiquinone] iron-sulfur mitochondrial	Others
								AARA008387	6.86446	6.57914	salivary gland protein [Source:Projected from Anopheles gambiae (AGAP006506) VB Community Annotation]	gSG2 partial	SGs
								AARA008467	2.37974	2.16981	dual specificity phosphatase [Source:Projected from Anopheles gambiae (AGAP006593) VB Community Annotation]	dual specificity phosphatase 18	Others
								AARA008520	2.51221	2.36294	unspecified product	windpipe	Others
								AARA008602	17.6112	7.81253	unspecified product	DE-cadherin-like isoform X1	Others
								AARA008613	4.16361	2.56297	NADH dehydrogenase [ubiquinone] iron-sulfur protein 6, mitochondrial [Source:UniProtKB/TrEMBL;Acc:A0A182I4W3]	probable NADH dehydrogenase [ubiquinone] iron-sulfur mitochondrial	Others
								AARA008664	2.49352	2.10244	unspecified product	uncharacterized protein LOC120900680	Others
								AARA008725	6.45207	3.69976	Fibrinogen C-terminal domain-containing protein [Source:UniProtKB/TrEMBL;Acc:A0A182I575]	fibrinogen C domain-containing 1-like	Others
								AARA008729	2.49805	2.22559	glutathione S-transferase	glutathione S-transferase E14	GSTs	GSTE8
								AARA008734	2.61488	3.42904	glutathione S-transferase	glutathione S-transferase 1-like	GSTs	GSTE7
								AARA008749	3.07307	2.06855	Serine protease inhibitor (serpin) 16 [Source:UniProtKB/TrEMBL;Acc:A0A182I597]	serpin 16 inhibitory serine protease partial	Others
								AARA008830	2.41964	2.72275	Aquaporin [Source:Projected from Anopheles gambiae (AGAP010878) UniProtKB/TrEMBL;Acc:A0A168SED5]	aquaporin-11	Others
								AARA008848	2.11366	2.04033	Transporter [Source:UniProtKB/TrEMBL;Acc:A0A182I5J6]	sodium-dependent nutrient amino acid transporter 1-like	Others
								AARA008876	5.71882	7.28125	CLIP-domain serine protease [Source:Projected from Anopheles gambiae (AGAP010833) VB Community Annotation]	partial	Others
								AARA008888	6.10567	8.11475	thioester-containing protein [Source:Projected from Anopheles gambiae (AGAP010816) VB Community Annotation]	thioester-containing partial	Others
								AARA008896	54.1299	43.8398	thioester-containing protein [Source:Projected from Anopheles gambiae (AGAP010812) VB Community Annotation]	thioester-containing partial	Others
								AARA008919	2.70104	2.28923	NADH dehydrogenase (ubiquinone) 1 alpha subcomplex [Source:Projected from Anopheles gambiae (AGAP010792) VB Community Annotation]	NADH dehydrogenase [ubiquinone] 1 alpha subcomplex subunit mitochondrial	Others
								AARA008945	3.31706	2.50575	unspecified product	Juvenile hormone-inducible	Others
								AARA008990	2.47666	2.24609	HIG1 hypoxia inducible domain family, member 1B [Source:Projected from Anopheles gambiae (AGAP010716) VB Community Annotation]	HIG1 domain family member mitochondrial-like	Others
								AARA009034	4.19499	4.07575	actin-related protein [Source:Projected from Anopheles gambiae (AGAP010671) VB Community Annotation]	actin-related 8	Others
								AARA009061	4.57744	3.47611	aquaporin [Source:Projected from Anopheles gambiae (AGAP010326) VB Community Annotation]	aquaporin -like isoform X2	Others
								AARA009069	3.48646	2.47691	unspecified product	DE-cadherin-like isoform X1	Others
								AARA009129	2.1438	2.23597	peritrophin [Source:Projected from Anopheles gambiae (AGAP006795) VB Community Annotation]	peritrophin A	Others
								AARA009168	2.32628	3.3447	integrin alpha-ps [Source:Projected from Anopheles gambiae (AGAP006826) VB Community Annotation]	integrin alpha-PS3-like	Others
								AARA009230	2.19978	2.08009	unspecified product	PDZ and LIM domain Zasp-like isoform X1	Others
								AARA009324	7.40557	6.06828	unspecified product	cell wall DAN4-like	Others
								AARA009409	21.1471	16.1525	unspecified product	serine protease 53-like	Others
								AARA009442	3.45551	2.41862	unspecified product	glycine-rich cell wall structural -like	Others
								AARA009515	2.32669	3.14794	Cytochrome b-c1 complex subunit Rieske, mitochondrial [Source:UniProtKB/TrEMBL;Acc:A0A182I7G1]	cytochrome b-c1 complex subunit mitochondrial isoform X1	Others
								AARA009629	2.3364	2.48579	unspecified product	uncharacterized protein LOC120896388	Others
								AARA009632	2.44855	2.18857	glutathione S-transferase	glutathione S-transferase D7	GSTs	GSTD7
								AARA009635	6.23432	3.2081	myofilin variant C [Source:Projected from Anopheles gambiae (AGAP004161) VB Community Annotation]	isoform K	Others
								AARA009670	2.33543	2.34809	unspecified product	uncharacterized protein LOC120896538	Others
								AARA009711	4.19537	2.20239	unspecified product	solute carrier family 25 member 45	Others
								AARA009755	2.5455	2.00572	2-oxoglutarate dehydrogenase E2 component (dihydrolipoamide succinyltransferas [Source:Projected from Anopheles gambiae (AGAP004055) VB Community Annotation]	dihydrolipoyllysine-residue succinyltransferase component of 2-oxoglutarate dehydrogenase mitochondrial	Others
								AARA009788	4.68548	5.50405	unspecified product	leucine-rich repeat and guanylate kinase domain-containing -like	Others
								AARA009799	2.90302	2.84149	unspecified product	uncharacterized protein LOC120894280	Others
								AARA009917	4.63891	3.03867	unspecified product	leucine-rich repeat-containing G- coupled receptor 4-like	Others
								AARA009935	2.29521	2.58921	Proline dehydrogenase [Source:UniProtKB/TrEMBL;Acc:A0A182I8M5]	proline dehydrogenase mitochondrial isoform X1	Others
								AARA009951	3.23468	2.19717	acyl-CoA thioesterase 9.1 [Source:Projected from Anopheles gambiae (AGAP003848) VB Community Annotation]	acyl-coenzyme A thioesterase mitochondrial-like	Others
								AARA010016	5.34069	3.22914	unspecified product	uncharacterized protein LOC120894302	Others
								AARA010065	4.43428	2.32877	alpha-tocopherol transfer protein-like protein [Source:Projected from Anopheles gambiae (AGAP003733) VB Community Annotation]	alpha-tocopherol transfer -like	Others
								AARA010068	3.18416	2.92097	unspecified product	dnaJ homolog subfamily C member mitochondrial	Others
								AARA010168	12.4955	7.35961	unspecified product	serine protease snake-like	Others
								AARA010206	2.17154	2.92003	unspecified product	uncharacterized protein LOC121590392	Others
								AARA010278	4.11176	6.81672	unspecified product	apolipo D	Others
								AARA010310	2.21012	2.22711	unspecified product	transmembrane 205	Others
								AARA010388	3.51031	2.50545	unspecified product	uncharacterized protein LOC120905909	Others
								AARA010435	3.73386	4.09435	Succinate dehydrogenase [ubiquinone] cytochrome b small subunit [Source:UniProtKB/TrEMBL;Acc:A0A182IA24]	succinate dehydrogenase [ubiquinone] cytochrome b small mitochondrial	Others
								AARA010442	3.36149	2.80698	salivary gland protein 1-like [Source:Projected from Anopheles gambiae (AGAP000607) VB Community Annotation]	SG1B partial	SGs
								AARA010451	2.13038	2.00221	scaffold protein Nfu/NifU [Source:Projected from Anopheles gambiae (AGAP000598) VB Community Annotation]	NFU1 iron-sulfur cluster scaffold mitochondrial-like	Others
								AARA010474	2.70058	2.63793	unspecified product	kDa salivary	SGs
								AARA010513	2.71422	2.40482	peptidoglycan recognition protein (short) [Source:Projected from Anopheles gambiae (AGAP000536) VB Community Annotation]	peptidoglycan recognition 1 short partial	Others
								AARA010590	2.16494	3.03217	solute carrier family [Source:Projected from Anopheles gambiae (AGAP000253) VB Community Annotation]	solute carrier family 25 member 35-like	Others
								AARA010610	4.17382	3.2765	unspecified product	lysozyme 2-like	Others
								AARA010629	2.37803	2.843	unspecified product	succinate dehydrogenase	Others
								AARA010638	2.63412	2.87694	unspecified product	SPARC	Others
								AARA010649	2.06022	2.03572	alanine-glyoxylate aminotransferase 2-like [Source:Projected from Anopheles gambiae (AGAP000313) VB Community Annotation]	alanine--glyoxylate aminotransferase 2-like	Others
								AARA010742	5.66764	26.3984	Transferrin [Source:UniProtKB/TrEMBL;Acc:A0A182IAY0]	transferrin precursor	Others
								AARA010871	3.39187	2.45189	cytochrome c oxidase subunit 4, mitochondrial precursor [Source:Projected from Anopheles gambiae (AGAP008727) VB Community Annotation]	cytochrome c oxidase subunit 4 isoform mitochondrial-like	Others
								AARA010930	9.08911	4.75562	unspecified product	AGAP008670- partial	Others
								AARA010945	3.80334	2.40253	NADH dehydrogenase [ubiquinone] 1 alpha subcomplex subunit 12 [Source:UniProtKB/TrEMBL;Acc:A0A182IBI1]	probable NADH dehydrogenase [ubiquinone] 1 alpha subcomplex subunit 12	Others
								AARA010950	8.3219	18.3755	unspecified product	uncharacterized protein LOC120959304	Others
								AARA011120	4.55923	4.14763	cuticular protein CPLCG family [Source:Projected from Anopheles gambiae (AGAP008444) VB Community Annotation]	adult cuticle 1-like	CPs
								AARA011128	2.17656	2.32984	unspecified product	spidroin-2-like	Others
								AARA011178	3.49539	3.67677	unspecified product	sodium-coupled monocarboxylate transporter 1-like	Others
								AARA011212	3.18462	6.72957	Double Oxidase: Two Peroxidase domains. [Source:Projected from Anopheles gambiae (AGAP008350) VB Community Annotation]	AGAP008350- partial	Others
								AARA011257	4.40588	2.21384	acylphosphatase [Source:Projected from Anopheles gambiae (AGAP008311) VB Community Annotation]	acylphosphatase-2	Others
								AARA011261	3.72409	3.85697	unspecified product	salivary hyp10	SGs
								AARA011262	4.74821	5.26537	unspecified product	salivary 12	SGs
								AARA011346	2.7436	2.00671	NADH dehydrogenase (ubiquinone) 1 beta subcomplex [Source:Projected from Anopheles gambiae (AGAP009602) VB Community Annotation]	AGAP009602- partial	Others
								AARA011351	3.48909	2.23189	homogentisate 1,2-dioxygenase [Source:Projected from Anopheles gambiae (AGAP009609) VB Community Annotation]	homogentisate 1,2-dioxygenase	Others
								AARA011366	4.35433	2.63618	glyceraldehyde 3-phosphate dehydrogenase	glyceraldehyde-3-phosphate dehydrogenase	Others
								AARA011445	2.38449	2.53743	Tubulin beta chain [Source:UniProtKB/TrEMBL;Acc:A0A182ICX6]	tubulin beta chain-like isoform X1	Others
								AARA011601	2.44628	2.77867	unspecified product	vitellogenin-A1-like	Others
								AARA011602	2.20647	2.13119	unspecified product	E3 ubiquitin- ligase TRIM37-like	Others
								AARA011635	3.72854	2.47381	ATP synthase-coupling factor 6, mitochondrial [Source:UniProtKB/TrEMBL;Acc:A0A182IDG4]	ATP synthase-coupling factor mitochondrial	Others
								AARA011676	2.71383	2.41562	mitochondrial processing peptidase [Source:Projected from Anopheles gambiae (AGAP000935) VB Community Annotation]	mitochondrial-processing peptidase subunit beta	Others
								AARA011689	2.2266	2.17615	glutathione S-transferase	glutathione S-transferase 1-1	GSTs	GSTU1
								AARA011740	4.68443	5.20008	unspecified product	toll-like isoform X2	Others
								AARA011852	6.0073	3.5991	unspecified product	cytochrome c oxidase subunit mitochondrial	Others
								AARA011890	4.23226	2.87708	ATP synthase subunit [Source:UniProtKB/TrEMBL;Acc:A0A182IE65]	ATP synthase subunit mitochondrial	Others
								AARA011975	3.04432	3.61505	unspecified product	SET domain-containing -8	Others
								AARA011977	8.40072	6.18698	unspecified product	hypothetical protein ZHAS_00014176	Others
								AARA012038	3.09733	2.3645	unspecified product	ATP synthase subunit mitochondrial	Others
								AARA012050	2.95725	3.05194	Aconitate hydratase, mitochondrial [Source:UniProtKB/TrEMBL;Acc:A0A182IEM3]	probable aconitate mitochondrial	Others
								AARA014087	973.196	763.383	unspecified product	unspecified product	Others
								AARA014088	357.724	490.717	unspecified product	unspecified product	Others
								AARA014219	4.17179	3.52213	unspecified product	unspecified product	Others
								AARA014262	3.98045	2.81483	unspecified product	cytochrome b-c1 complex subunit 10	Others
								AARA014436	7.44238	6.75786	unspecified product	PPE family PPE11-like	Others
								AARA014717	8.58613	9.46489	salivary gland protein [Source:Projected from Anopheles gambiae (AGAP006507) VB Community Annotation]	kDa salivary SG3	SGs
								AARA014880	160.298	567.925	unspecified product	unspecified product	Others
								AARA014942	698.958	492.51	unspecified product	uncharacterized protein LOC121595175	Others
								AARA015107	5.83836	2.96013	Other		Others
								AARA015150	7.7012	4.08739	Other		Others
								AARA015532	6.28508	6.14196	Other		Others
								AARA015591	3.69757	3.07242	fumarate hydratase, class II [Source:Projected from Anopheles gambiae (AGAP001884) VB Community Annotation]	fumarate mitochondrial-like isoform X1	Others
								AARA015614	3.5184	3.89992	cuticular protein RR-2 family 9	larval cuticle A2B-like isoform X2	CPs	CPR9
								AARA015621	3.31291	2.77862	cytochrome P450	probable cytochrome P450 9f2	CYPs	CYP9L1
								AARA015629	3.27456	2.37947	F-type H+-transporting ATPase subunit e [Source:Projected from Anopheles gambiae (AGAP006879) VB Community Annotation]	ATP synthase subunit mitochondrial	Others
								AARA015635	2.5121	2.13172	cytochrome P450	probable cytochrome P450 4d14	CYPs	CYP4H15
								AARA015648	3.79911	2.77485	glutathione S-transferase epsilon class 4	glutathione-S-transferase E4	GSTs	GSTE4
								AARA015680	2.31586	2.07441	CEC-A [Source:UniProtKB/TrEMBL;Acc:A7XAU1]	CEC-A	Others
								AARA015695	5.77401	11.5516	unspecified product	uncharacterized protein LOC120896535	Others
								AARA015696	215.571	471.587	unspecified product	uncharacterized protein LOC120948869	Others
								AARA015698	3.50106	4.36018	unspecified product	uncharacterized protein LOC120898139	Others
								AARA015699	5.11787	3.76803	unspecified product	uncharacterized protein LOC120898137	Others
								AARA015724	3.65278	2.4152	F-type H+-transporting ATPase subunit b [Source:Projected from Anopheles gambiae (AGAP001138) VB Community Annotation]	ATP synthase subunit mitochondrial	Others
								AARA015730	3.18833	2.40427	Elongation of very long chain fatty acids protein [Source:UniProtKB/TrEMBL;Acc:A0A182IIE4]	elongation of very long chain fatty acids AAEL008004-like	Others
								AARA015763	2.57327	2.30902	glutathione S-transferase	glutathione S-transferase D4-like	GSTs	GSTD12
								AARA015772	8.74498	15.094	Cytoplasmic actin [Source:Projected from Anopheles gambiae (AGAP011515) UniProtKB/TrEMBL;Acc:A0A1S4H6W1]	indirect flight muscle	Others
								AARA015774	5.9907	2.21932	venom allergen [Source:Projected from Anopheles gambiae (AGAP013192) VB Community Annotation]	antigen 5 like allergen Cul n 1-like	Others
								AARA015901	2.99486	2.00218	CLIP-domain serine protease [Source:Projected from Anopheles gambiae (AGAP009215) VB Community Annotation]	serine protease grass-like	Others
								AARA015990	2.14345	2.03392	unspecified product	4-coumarate-- ligase 1-like	Others
								AARA016015	2.10359	2.33955	Adenylyltransferase and sulfurtransferase MOCS3 homolog [Source:UniProtKB/TrEMBL;Acc:A0A1I8JTE7]	adenylyltransferase and sulfurtransferase MOCS3	Others
								AARA016068	5.01404	3.26806	unspecified product	ciliogenesis-associated TTC17-interacting -like	Others
								AARA016088	3.5226	2.50186	salivary gland protein 7-like [Source:Projected from Anopheles gambiae (AGAP008215) VB Community Annotation]	gSG7 salivary	SGs
								AARA016122	2.44045	2.08442	unspecified product	omega-amidase NIT2-like	Others
								AARA016140	6.08188	5.33928	cuticular protein RR-1 family [Source:Projected from Anopheles gambiae (AGAP006009) VB Community Annotation]	endocuticle structural glyco ABD-5-like	CPs
								AARA016150	2.6499	3.80374	cuticular protein RR-1 family [Source:Projected from Anopheles gambiae (AGAP005996) VB Community Annotation]	flexible cuticle 12-like	CPs
								AARA016163	5.28042	4.29507	Carboxylic ester hydrolase [Source:UniProtKB/TrEMBL;Acc:A0A1I8JTT1]	esterase E4-like	Others
								AARA016176	17.9841	19.2207	unspecified product	sg2a salivary	SGs
								AARA016177	4.76348	4.42344	salivary gland protein 2-like [Source:Projected from Anopheles gambiae (AGAP006504) VB Community Annotation]	high molecular weight subunit PW212-like	SGs
								AARA016205	5.46365	6.46405	unspecified product	phosphatase 1 regulatory subunit 7-like	Others
								AARA016208	2.56428	2.53051	salivary gland protein [Source:Projected from Anopheles gambiae (AGAP013423) VB Community Annotation]	threonine serine-rich mucin	SGs
								AARA016209	9.17709	8.59577	unspecified product	AGAP013256-PA	Others
								AARA016221	2.95512	3.49386	salivary gland protein 1-like [Source:Projected from Anopheles gambiae (AGAP000611) VB Community Annotation]	partial	SGs
								AARA016223	3.12551	3.02454	salivary gland protein 1-like [Source:Projected from Anopheles gambiae (AGAP000609) VB Community Annotation]	SG1-2	SGs
								AARA016230	4.15317	2.31269	unspecified product	very long-chain specific acyl- mitochondrial	Others
								AARA016231	3.1055	2.23916	very long chain acyl-CoA dehydrogenase [Source:Projected from Anopheles gambiae (AGAP008769) VB Community Annotation]	very long-chain specific acyl- mitochondrial-like isoform X1	Others
								AARA016236	4.04283	4.4684	D7 short form salivary protein [Source:Projected from Anopheles gambiae (AGAP008282) VB Community Annotation]	37 kDa salivary gland allergen Aed a 2-like	SGs
								AARA016237	30.7844	39.1983	D7 short form salivary protein [Source:Projected from Anopheles gambiae (AGAP008281) VB Community Annotation]	37 kDa salivary gland allergen Aed a 2-like	SGs
								AARA016239	2.76317	2.96525	D7 short form salivary protein [Source:Projected from Anopheles gambiae (AGAP008283) VB Community Annotation]	37 kDa salivary gland allergen Aed a 2-like	SGs
								AARA016276	6.83022	2.87037	Other		Others
								AARA016306	4.05681	2.98609	unspecified product	uncharacterized protein LOC120894298	Others
								AARA016307	3.46707	2.6368	cytochrome c oxidase subunit Va [Source:Projected from Anopheles gambiae (AGAP011159) VB Community Annotation]	cytochrome c oxidase subunit mitochondrial	Others
								AARA016310	4.17308	2.77994	unspecified product	AGAP010920- partial	Others
								AARA016316	3.0226	3.90667	unspecified product	uncharacterized protein LOC120898255	Others
								AARA016318	6.24332	3.76417	unspecified product	uncharacterized protein LOC120894296	Others
								AARA016452	7.08226	3.82602	prophenoloxidase [Source:Projected from Anopheles gambiae (AGAP004978) VB Community Annotation]	phenoloxidase 2	Others
								AARA016456	5.65175	5.52268	unspecified product	neuronal acetylcholine receptor subunit beta-3	Others
								AARA016461	2.13361	2.87359	unspecified product	fibrillin-2-like isoform X1	Others
								AARA016462	3.83204	4.95895	nimrod B2 [Source:Projected from Anopheles gambiae (AGAP029054) VB Community Annotation]	von Willebrand factor D and EGF domain-containing -like	Others
								AARA016468	8.67937	8.88336	carboxylesterase [Source:Projected from Anopheles gambiae (AGAP028426) VB Community Annotation]	glutactin-like	COEs
								AARA016491	4.46112	3.32609	Phosphate carrier, mitochondrial [Source:Projected from Anopheles gambiae (AGAP003586) VB Community Annotation]	phosphate carrier mitochondrial-like	Others
								AARA016497	2.29594	2.12764	unspecified product	regulator of hypoxia-inducible factor 1-like	Others
								AARA016504	58.2571	26.7637	C type lysozyme	lysozyme c-1	Others
								AARA016506	2.0746	2.1928	C type lysozyme	lysozyme c-1-like	Others
								AARA016509	7.26672	7.69556	antigen 5 related protein [Source:Projected from Anopheles gambiae (AGAP006419) VB Community Annotation]	antigen 5 like allergen Cul n 1-like	Others
								AARA016520	3.59334	2.05135	CLIP-domain serine protease	phenoloxidase-activating factor 2-like	Others
								AARA016540	2.51045	2.02707	D7 long form salivary protein [Source:Projected from Anopheles gambiae (AGAP008279) VB Community Annotation]	37 kDa salivary gland allergen Aed a 2-like	SGs	D7L2
								AARA016541	2.7936	2.76665	D7 long form salivary protein [Source:Projected from Anopheles gambiae (AGAP008278) VB Community Annotation]	37 kDa salivary gland allergen Aed a 2-like	SGs	D7L1
								AARA016552	2.36931	3.41626	cuticular protein [Source:Projected from Anopheles gambiae (AGAP000988) VB Community Annotation]	obstructor-E-like	CPs	CPAP3-A1c
								AARA016553	4.04612	4.75652	cuticular protein [Source:Projected from Anopheles gambiae (AGAP000987) VB Community Annotation]	obstructor-E-like	CPs	CPAP3-A1b
								AARA016579	8.37255	4.10989	polyubiquitin [Source:Projected from Anopheles gambiae (AGAP001969) VB Community Annotation]	polyubiquitin-C isoform X2	Others
								AARA016769	2.05201	2.57683	unspecified product	serine-rich adhesin for platelets-like	Others
								AARA016856	2.69854	2.03407	unspecified product	circadian clock-controlled daywake-like	Others
								AARA016884	7.76503	11.1883	CLIP-domain serine protease [Source:Projected from Anopheles gambiae (AGAP011787) VB Community Annotation]	phenoloxidase-activating factor 2-like	Others
								AARA016949	4.13982	5.27935	unspecified product	toll-like receptor 3	Others
								AARA016957	4.25365	3.41894	unspecified product	type I cytoskeletal 9-like	Others
								AARA016986	2.54321	2.51546	NADH dehydrogenase (ubiquinone) Fe-S protein [Source:Projected from Anopheles gambiae (AGAP001653) VB Community Annotation]	NADH-ubiquinone oxidoreductase 75 kDa mitochondrial	Others
								AARA017025	2.35044	2.1128	autophagy related gene DEBCL [Source:Projected from Anopheles gambiae (AGAP011552) VB Community Annotation]	bcl-2-related ovarian killer	Others
								AARA017085	8.28269	9.30798	unspecified product	amnionless	Others
								AARA017093	2.87019	3.89156	heat shock 70kDa protein 1/8 [Source:Projected from Anopheles gambiae (AGAP004944) VB Community Annotation]	heat shock 70 kDa cognate 4-like	Others
								AARA017104	3.17109	2.25438	NADH dehydrogenase (ubiquinone) Fe-S protein [Source:Projected from Anopheles gambiae (AGAP009824) VB Community Annotation]	NADH dehydrogenase [ubiquinone] iron-sulfur 5	Others
								AARA017115	2.77243	2.29166	angiotensin-converting enzyme [Source:Projected from Anopheles gambiae (AGAP028646) VB Community Annotation]	angiotensin-converting enzyme-like isoform X2	Others
								AARA017140	3.86018	3.27026	mating-induced stimulator of oogenesis MISO [Source:Projected from Anopheles gambiae (AGAP002620) VB Community Annotation]	glycine-rich cell wall structural 1	Others
								AARA017144	3.57835	3.33369	outer membrane lipoprotein Blc [Source:Projected from Anopheles gambiae (AGAP002592) VB Community Annotation]	apolipo D-like	Others
								AARA017182	3.46533	2.96205	sulfotransferase [Source:Projected from Anopheles gambiae (AGAP029783) VB Community Annotation]	luciferin sulfotransferase-like	Others
								AARA017187	2.46479	2.70934	sulfotransferase [Source:Projected from Anopheles gambiae (AGAP029785) VB Community Annotation]	luciferin sulfotransferase-like	Others
								AARA017234	6.42507	3.94169	unspecified product	AGAP011183- partial	Others
								AARA017251	3.1209	3.66291	Flavin-containing monooxygenase [Source:UniProtKB/TrEMBL;Acc:A0A2C9GRQ9]	senecionine N-oxygenase-like	Others
								AARA017253	2.57777	2.60638	unspecified product	histone H1-like	Others
								AARA017273	2.51851	3.03562	unspecified product	Juvenile hormone-inducible	Others
								AARA017283	2.56671	3.05304	unspecified product	probable maltase	Others
								AARA017288	7.74029	9.91297	Beta-galactosidase [Source:UniProtKB/TrEMBL;Acc:A0A2C9GRJ6]	beta-galactosidase-like isoform X2	Others
								AARA017293	2.10513	2.64039	phosphatidylethanolamine binding protein [Source:Projected from Anopheles gambiae (AGAP002049) VB Community Annotation]	antennal carrier A5	Others
								AARA017298	3.27567	2.24465	NADH dehydrogenase (ubiquinone) 1 beta subcomplex [Source:Projected from Anopheles gambiae (AGAP002020) VB Community Annotation]	NADH dehydrogenase [ubiquinone] 1 beta subcomplex subunit mitochondrial	Others
								AARA017299	3.89619	2.03109	Hyp37.7-like [Source:Projected from Anopheles gambiae (AGAP001988) UniProtKB/TrEMBL;Acc:Q52P96]	AGAP012011- partial	Others
								AARA017301	2.19439	3.33615	unspecified product	circadian clock-controlled isoform X2	Others
								AARA017303	2.0154	2.09215	sodium-coupled monocarboxylate transporter [Source:Projected from Anopheles gambiae (AGAP001965) VB Community Annotation]	sodium-coupled monocarboxylate transporter 1-like	Others
								AARA017310	4.78934	5.34394	Niemann-Pick Type C-2 [Source:Projected from Anopheles gambiae (AGAP001956) VB Community Annotation]	NPC intracellular cholesterol transporter 2 homolog a-like	Others
								AARA017323	2.76648	2.28471	concentrative nucleoside transporter [Source:Projected from Anopheles gambiae (AGAP005989) VB Community Annotation]	solute carrier family 28 member 3-like	Others
								AARA017330	2.26823	2.5369	fumarylacetoacetase [Source:Projected from Anopheles gambiae (AGAP005865) VB Community Annotation]	fumarylacetoacetase	Others
								AARA017386	3.21359	2.57515	All-trans/9-cis [Source:Projected from Anopheles gambiae (AGAP007572) VB Community Annotation]	retinol dehydrogenase 12-like	Others
								AARA017434	3.28625	3.59467	unspecified product	SET and MYND domain-containing 4	Others
								AARA017438	2.75058	5.8768	unspecified product	transmembrane protease serine 9-like	Others
								AARA017449	4.25904	2.85959	CLIP-domain serine protease [Source:Projected from Anopheles gambiae (AGAP003689) UniProtKB/TrEMBL;Acc:A0A1S4GIW4]	CLIPC7 partial	Others
								AARA017453	10.5318	6.45259	unspecified product	serine protease snake-like	Others
								AARA017483	3.38961	2.18298	mitochondrial cytochrome c oxidase subunit 5B isoform [Source:Projected from Anopheles gambiae (AGAP008724) VB Community Annotation]	cytochrome c oxidase subunit mitochondrial	Others
								AARA017521	3.3714	2.25085	unspecified product	zinc carboxypeptidase-like	Others
								AARA017621	3.6055	2.28986	unspecified product	endochitinase-like	CPs
								AARA017632	2.28677	2.11531	39S ribosomal protein L34, mitochondrial [Source:Projected from Anopheles gambiae (AGAP002917) VB Community Annotation]	39S ribosomal mitochondrial	Others
								AARA017649	4.51649	3.86387	unspecified product	eukaryotic translation initiation factor 3 subunit A-like isoform X2	Others
								AARA017650	4.77483	4.58751	unspecified product	proteoglycan 4 isoform X4	Others
								AARA017709	8.53954	4.35164	unspecified product	APL1C	Others
								AARA017783	2.40428	2.31674	unspecified product	hepatic triacylglycerol lipase	Others
								AARA017810	3.65547	2.50883	unspecified product	chitin-binding domain cbd-1-like	CPs
								AARA017811	3.45033	2.14734	C-type lectin (CTL) - mannose binding [Source:Projected from Anopheles gambiae (AGAP005334) VB Community Annotation]	CTLMA2	Others
								AARA017855	2.77334	2.67017	ubiquinol-cytochrome c reductase core subunit [Source:Projected from Anopheles gambiae (AGAP006099) VB Community Annotation]	cytochrome b-c1 complex subunit mitochondrial	Others
								AARA017931	2.00009	3.30362	Class C Scavenger Receptor (Sushi/SCR/CCP and Somatomedin B domains). [Source:Projected from Anopheles gambiae (AGAP011974) VB Community Annotation]	MAM and LDL-receptor class A domain-containing 1-like	Others
								AARA017958	7.18625	4.96879	ADP,ATP carrier protein [Source:Projected from Anopheles gambiae (AGAP002358) UniProtKB/Swiss-Prot;Acc:Q7PQV7]	ADP,ATP carrier 2	Others
								AARA017982	2.22084	2.48292	pyruvate dehydrogenase phosphatase regulatory subunit [Source:Projected from Anopheles gambiae (AGAP002217) VB Community Annotation]	pyruvate dehydrogenase phosphatase regulatory mitochondrial-like isoform X1	Others
								AARA017990	2.01372	2.4443	unspecified product	natterin-4-like isoform X2	Others
								AARA018031	3.50062	2.05666	cytochrome c oxidase subunit VIb polypeptide [Source:Projected from Anopheles gambiae (AGAP013092) VB Community Annotation]	cytochrome c oxidase subunit 6B1	Others
								AARA018035	8.34095	39.0077	unspecified product	microfibril-associated glyco 4-like	Others
								AARA018063	3.40933	3.86441	unspecified product	facilitated trehalose transporter Tret1-like isoform X1	Others
								AARA018091	5.23161	3.43295	unspecified product	kDa salivary	SGs
								AARA018146	2.46318	2.22959	adenylate kinase [Source:Projected from Anopheles gambiae (AGAP009317) VB Community Annotation]	adenylate kinase isoenzyme 1 isoform X1	Others
								AARA018209	8.83632	4.35467	heme peroxidase [Source:Projected from Anopheles gambiae (AGAP003714) VB Community Annotation]	oxidase peroxidase	Others
								AARA018290	3.04596	2.06379	abhydrolase domain-containing protein [Source:Projected from Anopheles gambiae (AGAP009289) VB Community Annotation]	ABHD11-like	Others
								AARA018306	2.49669	2.34489	CRAL-TRIO domain-containing protein [Source:UniProtKB/TrEMBL;Acc:A0A499FT88]	retinol-binding pinta-like	Others
								AARA018307	2.247	2.30271	CRAL-TRIO domain-containing protein [Source:UniProtKB/TrEMBL;Acc:A0A499FTR8]	retinol-binding pinta-like	Others
								AARA018348	5.36834	5.06305	Alkaline phosphatase [Source:Projected from Anopheles gambiae (AGAP011305) UniProtKB/TrEMBL;Acc:A7US49]	alkaline phosphatase	Others
								AARA018369	4.11269	5.69235	SHSP domain-containing protein [Source:UniProtKB/TrEMBL;Acc:A0A499FTM8]	lethal(2)essential for life-like	Others
								AARA018372	3.59371	2.73755	unspecified product	uncharacterized protein LOC120950109	Others
								AARA018401	4.03233	2.45216	solute carrier family 45, member 1/2/4 [Source:Projected from Anopheles gambiae (AGAP010855) VB Community Annotation]	proton-associated sugar transporter A-like	Others
								AARA018533	109.697	175.703	unspecified product	chymotrypsin BI	Others
								AARA018625	4.28924	3.31987	Isocitrate dehydrogenase [NAD] subunit, mitochondrial [Source:UniProtKB/TrEMBL;Acc:A0A182IEF7]	isocitrate dehydrogenase [NAD] subunit mitochondrial	Others
								AARA018669	4.19355	2.45907	unspecified product	cationic amino acid transporter 2-like	Others
								AARA018686	3.56605	5.00196	unspecified product	apyrase	Others
								AARA018698	2.37678	2.04553	unspecified product	AGAP013359-PA	Others
								AARA018721	6.15483	4.38214	unspecified product	ejaculatory bulb-specific 3-like	Others
								AARA018739	2.63152	2.62154	unspecified product	AGAP010364- partial	Others
								AARA018740	3.30249	3.2567	unspecified product	uncharacterized protein LOC120900817	Others
								AARA018748	6.1286	3.27966	unspecified product	4-hydroxyphenylpyruvate dioxygenase	Others
								AARA018765	3.3531	3.00159	unspecified product	ER lumen -retaining receptor	Others
								AARA018784	2.00958	2.12549	unspecified product	uncharacterized protein LOC120900336	Others
								AARA000114	0.285488	0.278439	unspecified product	histone H1-like	Others
								AARA000122	0.15381	0.138759	unspecified product	transient receptor potential cation channel painless-like	Others
								AARA000158	0.342919	0.286603	unspecified product	SET and MYND domain-containing 4-like	Others
								AARA000236	0.30369	0.244762	cellular retinaldehyde binding protein [Source:Projected from Anopheles gambiae (AGAP009365) VB Community Annotation]	retinaldehyde-binding 1-like	Others
								AARA000541	0.23806	0.47141	unspecified product	ankyrin repeat and BTB POZ domain-containing 2 isoform X2	Others
								AARA000555	0.247873	0.21504	F-box domain-containing protein [Source:UniProtKB/TrEMBL;Acc:A0A182HH52]	uncharacterized protein LOC120904141	Others
								AARA000556	0.317946	0.300249	F-box domain-containing protein [Source:UniProtKB/TrEMBL;Acc:A0A182HH53]	uncharacterized protein LOC120904379 isoform X1	Others
								AARA000563	0.211178	0.127968	alpha-N-acetylglucosaminidase [Source:Projected from Anopheles gambiae (AGAP011750) VB Community Annotation]	alpha-N-acetylglucosaminidase	Others
								AARA000571	0.211508	0.319588	unspecified product	AGAP011760- partial	Others
								AARA000756	0.19482	0.349823	ionotropic receptor IR76b [Source:Projected from Anopheles gambiae (AGAP011968) VB Community Annotation]	glutamate receptor delta-1	Others
								AARA000765	0.205922	0.286194	unspecified product	AGAP011980- partial	Others
								AARA000978	0.324085	0.267352	unspecified product	uncharacterized protein LOC120906143	Others
								AARA001287	0.447272	0.418548	unspecified product	TOX high mobility group box family member 3-like	Others
								AARA001378	0.464981	0.472915	M-phase inducer phosphatase [Source:Projected from Anopheles gambiae (AGAP003301) VB Community Annotation]	M-phase inducer phosphatase-like isoform X2	Others
								AARA001406	0.460509	0.302735	Glycine cleavage system P protein [Source:UniProtKB/TrEMBL;Acc:A0A182HJI5]	glycine dehydrogenase (decarboxylating) mitochondrial	Others
								AARA001419	0.386508	0.359632	cuticular protein unclassified [Source:Projected from Anopheles gambiae (AGAP003334) VB Community Annotation]	A-kinase anchor 14	CPs
								AARA002220	0.231206	0.12968	beat protein [Source:Projected from Anopheles gambiae (AGAP001769) VB Community Annotation]	AGAP001766- partial	Others
								AARA002501	0.269955	0.0885194	unspecified product	uncharacterized protein LOC120904597	Others
								AARA002503	0.137462	0.0535723	unspecified product	uncharacterized protein LOC120900051 isoform X1	Others
								AARA002639	0.484073	0.365233	unspecified product	unspecified product	Others
								AARA002643	0.447938	0.39355	unspecified product	probable E3 ubiquitin- ligase makorin-2	Others
								AARA002679	0.470789	0.387115	Retina aberrant in pattern [Source:Projected from Anopheles gambiae (AGAP011622) UniProtKB/TrEMBL;Acc:A0A1S4H876]	cortex isoform X1	Others
								AARA002704	0.334108	0.268129	unspecified product	AGAP011599- partial	Others
								AARA003165	0.019818	0.031804	unspecified product	uncharacterized protein K02A2.6-like	Others
								AARA003281	0.358774	0.241453	lipoyltransferase [Source:Projected from Anopheles gambiae (AGAP012186) VB Community Annotation]	lipoyltransferase mitochondrial	Others
								AARA003292	0.304716	0.3459	unspecified product	membrane-bound transcription factor site-1 protease	Others
								AARA003631	0.258113	0.455877	cytochrome P450	cytochrome P450 4C1-like	CYPs	CYP325D1
								AARA003645	0.460003	0.401431	ATP-citrate synthase [Source:UniProtKB/TrEMBL;Acc:A0A182HQV2]	ATP-citrate synthase isoform X1	Others
								AARA003673	0.302726	0.290762	unspecified product	AGAP010118- partial	Others
								AARA003756	0.434036	0.321996	DNA replication complex GINS protein PSF2 [Source:UniProtKB/TrEMBL;Acc:A0A182HR63]	probable DNA replication complex GINS PSF2	Others
								AARA003892	0.470502	0.328737	unspecified product	AGAP009884- partial	Others
								AARA004059	0.443049	0.457179	unspecified product	centrosomal 43-like	Others
								AARA004200	0.0624889	0.0608302	unspecified product	zinc finger BED domain-containing 4-like	Others
								AARA004499	0.425937	0.390158	Adenylosuccinate lyase [Source:UniProtKB/TrEMBL;Acc:A0A182HT94]	adenylosuccinate lyase	Others
								AARA004617	0.161942	0.222416	3-glucan binding protein [Source:Projected from Anopheles gambiae (AGAP002796) VB Community Annotation]	beta-1,3-glucan-binding -like	Others
								AARA004938	0.301787	0.381993	Nidogen (entactin) [Source:Projected from Anopheles gambiae (AGAP008193) UniProtKB/TrEMBL;Acc:A0A1S4GXK2]	nidogen	Others
								AARA005153	0.43774	0.488261	Odd skipped-like protein [Source:Projected from Anopheles gambiae (AGAP007972) UniProtKB/TrEMBL;Acc:A0A1S4GWW5]	odd-skipped	Others
								AARA005341	0.0883211	0.082962	unspecified product	uncharacterized protein LOC120954825	Others
								AARA005762	0.444013	0.484634	unspecified product	uncharacterized protein LOC120948735 isoform X1	Others
								AARA005795	0.300165	0.495125	unspecified product	uncharacterized protein LOC120895796	Others
								AARA005829	0.492431	0.447626	Intraflagellar transport 74 homolog [Source:Projected from Anopheles gambiae (AGAP004724) VB Community Annotation]	intraflagellar transport 74 homolog	Others
								AARA005856	0.272816	0.20969	unspecified product	AGAP010371- partial	Others
								AARA005879	0.404609	0.435975	unspecified product	liver carboxylesterase 4	COEs
								AARA005946	0.463651	0.302951	Ninjurin [Source:Projected from Anopheles gambiae (AGAP010458) VB Community Annotation]	ninjurin-2-like	Others
								AARA006085	0.407589	0.294374	L-lactate dehydrogenase [Source:UniProtKB/TrEMBL;Acc:A0A182HXQ7]	L-lactate dehydrogenase	Others
								AARA006256	0.0231218	0.0195034	unspecified product	unspecified product	Others
								AARA006289	0.0525588	0.118019	galectin [Source:Projected from Anopheles gambiae (AGAP011278) VB Community Annotation]	AGAP011278- partial	Others
								AARA006329	0.329983	0.310212	proton-coupled amino acid transporter [Source:Projected from Anopheles gambiae (AGAP010508) VB Community Annotation]	proton-coupled amino acid transporter CG1139	Others
								AARA006336	0.241767	0.336061	unspecified product	arp2 3 complex-activating rickA-like	Others
								AARA006662	0.0848518	0.0361434	unspecified product	AGAP010628- partial	Others
								AARA006735	0.227328	0.228461	PID domain-containing protein [Source:UniProtKB/TrEMBL;Acc:A0A182HZK6]	uncharacterized protein LOC120896507 isoform X1	Others
								AARA006853	0.422979	0.373421	phosphoribosylformylglycinamidine synthase [Source:Projected from Anopheles gambiae (AGAP002091) VB Community Annotation]	phosphoribosylformylglycinamidine synthase	Others
								AARA007045	0.41797	0.448219	Protease m1 zinc metalloprotease [Source:Projected from Anopheles gambiae (AGAP012984) VB Community Annotation]	aminopeptidase N-like	Others
								AARA007051	0.0307457	0.0273477	unspecified product	uncharacterized protein LOC121591845	Others
								AARA007181	0.170811	0.0807938	unspecified product	AGAP010256- partial	Others
								AARA007508	0.0100513	0.0278061	maltase [Source:Projected from Anopheles gambiae (AGAP006019) VB Community Annotation]	maltase 2-like	Others
								AARA007526	0.39837	0.295852	cytochrome P450	cytochrome P450 mitochondrial	CYPs	CYP302A1
								AARA007602	0.448661	0.475534	ATP-dependent DNA helicase Q4 [Source:Projected from Anopheles gambiae (AGAP005917) VB Community Annotation]	ATP-dependent DNA helicase Q4	Others
								AARA007712	0.279309	0.450706	unspecified product	transmembrane 43 homolog	Others
								AARA007797	0.163636	0.0425321	Elongation of very long chain fatty acids protein [Source:Projected from Anopheles gambiae (AGAP007134) UniProtKB/TrEMBL;Acc:Q7QIY7]	elongation of very long chain fatty acids 7-like isoform X1	Others
								AARA007876	0.404666	0.401841	small nuclear ribonucleoprotein D1 [Source:Projected from Anopheles gambiae (AGAP007246) VB Community Annotation]	probable small nuclear ribonucleo Sm D1	Others
								AARA007919	0.448298	0.35722	alkaline phosphatase [Source:Projected from Anopheles gambiae (AGAP007300) VB Community Annotation]	membrane-bound alkaline phosphatase-like	Others
								AARA007922	0.430177	0.271779	unspecified product	uncharacterized protein LOC120895807	Others
								AARA008208	0.313808	0.323246	unspecified product	mucin-17-like	Others
								AARA008283	0.356756	0.209797	unspecified product	uncharacterized protein LOC120895654	Others
								AARA008319	0.488124	0.330056	unspecified product	probable salivary secreted peptide	SGs
								AARA008326	0.453128	0.447204	unspecified product	dopamine N-acetyltransferase	Others
								AARA008433	0.476195	0.420085	glycine cleavage system H protein [Source:Projected from Anopheles gambiae (AGAP006548) VB Community Annotation]	glycine cleavage system H mitochondrial	Others
								AARA008530	0.0803416	0.116861	unspecified product	uncharacterized protein LOC120896436 isoform X2	Others
								AARA008538	0.0683662	0.083325	kinetochore protein NDC80 [Source:Projected from Anopheles gambiae (AGAP006661) VB Community Annotation]	kinetochore NDC80 homolog	Others
								AARA008771	0.277872	0.330281	cytochrome P450	cytochrome P450 4C1-like	CYPs	CYP4C35
								AARA008781	0.245652	0.218947	unspecified product	uncharacterized protein LOC120959834	Others
								AARA008793	0.0172028	0.0067944	unspecified product	uncharacterized protein LOC120898573	Others
								AARA008794	0.0123401	0.0112032	unspecified product	uncharacterized protein LOC120903159	Others
								AARA008869	0.358312	0.438394	unspecified product	regulator of cytokinesis 1-like	Others
								AARA008968	0.488511	0.356366	unspecified product	serendipity locus alpha-like	Others
								AARA009103	0.129673	0.100169	unspecified product	uncharacterized protein LOC120893997	Others
								AARA009163	0.468409	0.415079	unspecified product	AGAP006823-PA	Others
								AARA009164	0.482473	0.484853	unspecified product	AAEL017191-PA	Others
								AARA009370	0.450592	0.426132	unspecified product	deoxynucleotidyltransferase terminal-interacting 2	Others
								AARA009568	0.304656	0.365813	unspecified product	AGAP009003- partial	Others
								AARA009584	0.382467	0.352128	LIX1-like protein [Source:Projected from Anopheles gambiae (AGAP009016) VB Community Annotation]	limb expression 1 homolog isoform X2	Others
								AARA009589	0.445184	0.336777	unspecified product	hormone receptor 4 isoform X2	Others
								AARA009590	0.390717	0.335245	unspecified product	hormone receptor 4	Others
								AARA009693	0.224449	0.279115	unspecified product	proline-rich 36	Others
								AARA009760	0.251984	0.474719	Protease m1 zinc metalloprotease [Source:Projected from Anopheles gambiae (AGAP013150) VB Community Annotation]	aminopeptidase N-like	Others
								AARA009846	0.389737	0.472731	Fork-head domain-containing protein [Source:UniProtKB/TrEMBL;Acc:A0A182I8D6]	forkhead box N2 isoform X1	Others
								AARA010028	0.484455	0.431533	juvenile hormone-inducible protein [Source:Projected from Anopheles gambiae (AGAP003764) VB Community Annotation]	uncharacterized protein LOC120901576	Others
								AARA010031	0.267296	0.217405	unspecified product	uncharacterized protein LOC120896342 isoform X1	Others
								AARA010094	0.335172	0.246089	unspecified product	mediator of RNA polymerase II transcription subunit 26 isoform X2	Others
								AARA010205	0.18238	0.217351	unspecified product	uncharacterized protein LOC120906434 isoform X1	Others
								AARA010234	0.224305	0.082423	unspecified product	RNA polymerase II degradation factor 1-like	Others
								AARA010260	0.361431	0.383306	unspecified product	AGAP000772-PA	Others
								AARA010352	0.394672	0.24591	unspecified product	uncharacterized protein LOC120905746 isoform X1	Others
								AARA010840	0.498044	0.289585	unspecified product	AGAP008758- partial	Others
								AARA010875	0.4896	0.383149	minichromosome maintenance protein [Source:Projected from Anopheles gambiae (AGAP008723) VB Community Annotation]	MCM10 homolog	Others
								AARA010903	0.383869	0.368452	unspecified product	isoform A	Others
								AARA010991	0.4622	0.375372	ANK_REP_REGION domain-containing protein [Source:UniProtKB/TrEMBL;Acc:A0A182IBM7]	AGAP008599- partial	Others
								AARA011074	0.0089055	0.00182531	Fruitless [Source:Projected from Anopheles gambiae (AGAP008506) VB Community Annotation]	longitudinals lacking -like	Others
								AARA011129	0.246504	0.394048	unspecified product	hypothetical protein ZHAS_00006397	Others
								AARA011138	0.387714	0.376312	N-acetyltransferase [Source:Projected from Anopheles gambiae (AGAP008428) UniProtKB/TrEMBL;Acc:A0A1S4GY90]	N-alpha-acetyltransferase 40	Others
								AARA011158	0.304898	0.142683	unspecified product	uncharacterized protein LOC120901852	Others
								AARA011166	0.204342	0.18539	unspecified product	sperm flagellar 1-like	Others
								AARA011205	0.186858	0.0383428	unspecified product	Transposon Ty3-G Gag-Pol poly	Others
								AARA011275	0.439707	0.455967	timeless [Source:Projected from Anopheles gambiae (AGAP008288) VB Community Annotation]	timeless isoform X1	Others
								AARA011286	0.248506	0.31158	Secretion-regulating guanine nucleotide exchange factor [Source:Projected from Anopheles gambiae (AGAP008272) UniProtKB/TrEMBL;Acc:A0A1S4GXT1]	secretion-regulating guanine nucleotide exchange factor	Others
								AARA011313	0.40083	0.2491	gamma-butyrobetaine dioxygenase [Source:Projected from Anopheles gambiae (AGAP012477) VB Community Annotation]	gamma-butyrobetaine dioxygenase	Others
								AARA011745	0.368752	0.289526	unspecified product	uncharacterized protein LOC120905712	Others
								AARA011757	0.437834	0.434316	PHD domain-containing protein [Source:UniProtKB/TrEMBL;Acc:A0A182IDT4]	metal-response element-binding transcription factor 2	Others
								AARA011761	0.142381	0.145528	unspecified product	uncharacterized protein LOC120906255	Others
								AARA011791	0.402984	0.352226	formyltetrahydrofolate dehydrogenase [Source:Projected from Anopheles gambiae (AGAP009591) VB Community Annotation]	cytosolic 10-formyltetrahydrofolate dehydrogenase	Others
								AARA014121	0.409394	0.404302	unspecified product	unspecified product	Others
								AARA014350	0.0354593	0.0275932	unspecified product	unspecified product	Others
								AARA014461	0.158415	0.133764	unspecified product	lysoplasmalogenase TMEM86A isoform X2	Others
								AARA014500	0.461753	0.433464	unspecified product	unspecified product	Others
								AARA014508	0.478024	0.398257	unspecified product	AAA partial	Others
								AARA014567	0.313652	0.297423	unspecified product	dendritic arbor reduction 1-like	Others
								AARA014605	0.392446	0.34308	unspecified product	AGAP004666-PA	Others
								AARA014666	0.230693	0.212619	unspecified product	unspecified product	Others
								AARA014711	0.107822	0.115705	unspecified product	BTB POZ domain-containing 2-like	Others
								AARA014767	0.287455	0.152973	unspecified product	uncharacterized protein LOC120957073	Others
								AARA014868	0.323515	0.308691	unspecified product	uncharacterized protein LOC120904605	Others
								AARA014877	0.191654	0.0808147	unspecified product	unspecified product	Others
								AARA014938	0.477884	0.395389	dehydrogenase/reductase SDR family member 11 precursor [Source:Projected from Anopheles gambiae (AGAP010311) VB Community Annotation]	farnesol dehydrogenase-like	Others
								AARA014946	0.380095	0.380779	unspecified product	unspecified product	Others
								AARA014989	0.326375	0.248787	unspecified product	ALP1-like	Others
								AARA015033	0.336775	0.38164	unspecified product	unspecified product	Others
								AARA015063	0.00482545	0.00451106	Other		Others
								AARA015512	0.0527592	0.0851219	Other		Others
								AARA015600	0.257452	0.349141	unspecified product	homeotic distal-less isoform X1	Others
								AARA015615	0.302046	0.323349	unspecified product	uncharacterized protein LOC120894431	Others
								AARA015726	0.46472	0.408806	unspecified product	AGAP008492- partial	Others
								AARA015729	0.258671	0.141768	glutathione S-transferase	glutathione S-transferase epsilon 2	GSTs	GSTE1
								AARA015745	0.375829	0.246991	unspecified product	arrestin domain-containing 3-like	Others
								AARA015771	0.469114	0.346347	unspecified product	beta- partial	Others
								AARA015895	0.243567	0.472673	cytochrome P450	probable cytochrome P450 9f2	CYPs	CYP9M2
								AARA015917	0.443876	0.402035	dUTP pyrophosphatase [Source:Projected from Anopheles gambiae (AGAP010159) VB Community Annotation]	deoxyuridine 5 -triphosphate nucleotidohydrolase	Others
								AARA015937	0.390376	0.230536	unspecified product	uncharacterized protein LOC120901735	Others
								AARA016105	0.451422	0.327893	unspecified product	uncharacterized protein LOC120904447	Others
								AARA016129	0.145128	0.0421026	D-xylulose reductase A [Source:Projected from Anopheles gambiae (AGAP003582) VB Community Annotation]	sorbitol dehydrogenase-like	Others
								AARA016184	0.46928	0.26831	unspecified product	chymotrypsin-elastase inhibitor ixodidin-like	Others
								AARA016295	0.448001	0.487122	unspecified product	uncharacterized protein LOC120902429	Others
								AARA016300	0.0116865	0.0266469	Carboxylic ester hydrolase [Source:UniProtKB/TrEMBL;Acc:A0A1Y9GLB1]	esterase E4-like	Others
								AARA016537	0.237901	0.107097	trypsin [Source:Projected from Anopheles gambiae (AGAP008294) VB Community Annotation]	ame: Full=Trypsin-3 Flags: Precursor	Others
								AARA016539	0.319957	0.364691	trypsin [Source:Projected from Anopheles gambiae (AGAP008295) VB Community Annotation]	trypsin	Others
								AARA016657	0.0878833	0.0236231	unspecified product	nuclear pore complex DDB_G0274915-like	Others
								AARA016721	0.181177	0.336292	unspecified product	transcription factor Sp9 isoform X1	Others
								AARA016816	0.38331	0.370879	unspecified product	proline-rich extensin EPR1 isoform X1	Others
								AARA016880	0.181978	0.0577402	unspecified product	dynein regulatory complex 11	Others
								AARA016883	0.207927	0.159792	unspecified product	phenoloxidase-activating factor 2-like	Others
								AARA016945	0.355533	0.349152	Bifunctional purine biosynthesis protein [Source:Projected from Anopheles gambiae (AGAP001423) VB Community Annotation]	bifunctional purine biosynthesis ATIC	Others
								AARA017009	0.230973	0.29155	cellular retinaldehyde binding protein [Source:Projected from Anopheles gambiae (AGAP005387) VB Community Annotation]	retinaldehyde-binding 1-like	Others
								AARA017021	0.249668	0.245757	unspecified product	multiple epidermal growth factor-like domains 11	Others
								AARA017055	0.43201	0.45202	unspecified product	transmembrane protease serine 9-like	Others
								AARA017074	0.468492	0.250454	protein aurora borealis [Source:Projected from Anopheles gambiae (AGAP012375) VB Community Annotation]	aurora borealis	Others
								AARA017088	0.289115	0.233966	fibrinogen [Source:Projected from Anopheles gambiae (AGAP004918) VB Community Annotation]	microfibril-associated glyco 4-like	Others
								AARA017101	0.377402	0.499048	unspecified product	endocuticle structural glyco ABD-4	CPs
								AARA017162	0.214848	0.236167	carbonic anhydrase I [Source:Projected from Anopheles gambiae (AGAP013402) VB Community Annotation]	carbonic anhydrase 2	Others
								AARA017408	0.324825	0.202329	unspecified product	lipase member H-like isoform X2	Others
								AARA017533	0.0835471	0.0459718	unspecified product	lactosylceramide 4-alpha-galactosyltransferase	Others
								AARA017715	0.355354	0.402877	unspecified product	opsin-1-like	Others
								AARA017768	0.479747	0.413021	Lipase_GDSL domain-containing protein [Source:UniProtKB/TrEMBL;Acc:A0A3F2YSS8]	phospholipase membrane-associated	Others
								AARA017812	0.244242	0.244745	unspecified product	DE-cadherin-like isoform X1	Others
								AARA017922	0.486073	0.416458	H/ACA ribonucleoprotein complex non-core subunit NAF1 [Source:Projected from Anopheles gambiae (AGAP011831) VB Community Annotation]	H ACA ribonucleo complex non-core subunit NAF1	Others
								AARA017937	0.457015	0.209315	unspecified product	uncharacterized protein LOC101458145	Others
								AARA017939	0.440074	0.471842	unspecified product	monocarboxylate transporter 3	Others
								AARA017957	0.35286	0.294747	serine carboxypeptidase [Source:Projected from Anopheles gambiae (AGAP011442) VB Community Annotation]	retinoid-inducible serine carboxypeptidase-like	Others
								AARA017963	0.278013	0.33587	3-glucan binding protein [Source:Projected from Anopheles gambiae (AGAP002798) VB Community Annotation]	3-glucan binding	Others
								AARA017993	0.098904	0.0824105	unspecified product	hypothetical protein ZHAS_00002868	Others
								AARA018018	0.427055	0.325659	unspecified product	unspecified product	Others
								AARA018022	0.38044	0.304565	unspecified product	C-type lectin 37Db-like	Others
								AARA018023	0.247086	0.188622	unspecified product	CTLMA3 partial	Others
								AARA018046	0.152605	0.216476	glucose dehydrogenase (acceptor) [Source:Projected from Anopheles gambiae (AGAP003783) VB Community Annotation]	glucose dehydrogenase [ quinone]	Others
								AARA018068	0.227966	0.172361	unspecified product	zinc finger 420-like	Others
								AARA018095	0.216222	0.132464	DUF4806 domain-containing protein [Source:UniProtKB/TrEMBL;Acc:A0A499FSR5]	AGAP001085- partial	Others
								AARA018249	0.0758038	0.0926437	Ubiquinone biosynthesis monooxygenase COQ6, mitochondrial [Source:Projected from Anopheles gambiae (AGAP000106) UniProtKB/TrEMBL;Acc:Q7QER0]	ubiquinone biosynthesis monooxygenase mitochondrial	Others
								AARA018298	0.119318	0.124471	lysosomal acid lipase [Source:Projected from Anopheles gambiae (AGAP013368) VB Community Annotation]	lipase 1-like	Others
								AARA018363	0.371034	0.453939	unspecified product	TBC1 domain family member 31	Others
								AARA018418	0.273641	0.477559	unspecified product	AGAP008992- partial	Others
								AARA018542	0.207013	0.141079	unspecified product	serine protease inhibitor dipetalogastin	Others
								AARA018646	0.286238	0.300089	unspecified product	echinoderm microtubule-associated -like CG42247 isoform X1	Others
								AARA018710	0.0412929	0.00301367	unspecified product	extracellular matrix-binding -like	Others
								AARA018757	0.432273	0.325651	unspecified product	guanylate cyclase	Others

## Sheet: S-ACYP
Geneid	rs	rc	cs	Description (VectorBase)_x	Description (Blast2GO)	Target	Gene_symbol	Geneid	rs	cs	Description (VectorBase)_x	Description (Blast2GO)	Target	Gene_symbol	Geneid	rs	rc	Description (VectorBase)_x	Description (Blast2GO)	Target	Gene_symbol
AARA002039	9.72835	2.21541	4.37876	unspecified product	N-alpha-acetyltransferase 80	Others		AARA000080	3.26572	3.58525	venom allergen [Source:Projected from Anopheles gambiae (AGAP010550) VB Community Annotation]	antigen 5 like allergen Cul n 1-like	Others		AARA000695	3.09426	5.8601	unspecified product	AGAP011897- partial	Others
AARA009065	7.18151	2.87822	2.50333	ATP-dependent DNA helicase [Source:UniProtKB/TrEMBL;Acc:A0A182I662]	ATP-dependent DNA helicase PIF7-like	Others		AARA000095	2.63156	2.39655	unspecified product	AGAP010534- partial	Others		AARA001131	4.84384	4.38466	cuticular protein RR-2 family [Source:Projected from Anopheles gambiae (AGAP000047) VB Community Annotation]	histidine-rich PFHRP-II	CPs
AARA018209	13.9603	2.53655	5.50883	heme peroxidase [Source:Projected from Anopheles gambiae (AGAP003714) VB Community Annotation]	oxidase peroxidase	Others		AARA000121	10.0161	38.903	unspecified product	partial	Others		AARA005143	2.10143	6.20637	unspecified product	cuticle 1	CPs
								AARA000179	9.00863	5.68573	Mitogen-activated protein kinase [Source:UniProtKB/TrEMBL;Acc:A0A182HG32]	stress-activated kinase JNK-like	Others		AARA007565	4.3316	2.56436	unspecified product	basic proline-rich -like	Others
								AARA000220	4.08671	5.13503	cuticular protein [Source:Projected from Anopheles gambiae (AGAP009405) VB Community Annotation]	obstructor-E	CPs		AARA007934	2.40736	2.50725	unspecified product	uncharacterized protein LOC120905197	Others
								AARA000326	5.90501	6.19352	low molecular weight phosphotyrosine protein phosphatase [Source:Projected from Anopheles gambiae (AGAP009266) VB Community Annotation]	low molecular weight phosphotyrosine phosphatase 1	Others		AARA008230	4.14376	2.61143	pancreatic triacylglycerol lipase [Source:Projected from Anopheles gambiae (AGAP007672) VB Community Annotation]	pancreatic triacylglycerol lipase-like	Others
								AARA000351	2.13936	2.37572	CLIP-domain serine protease [Source:Projected from Anopheles gambiae (AGAP004719) VB Community Annotation]	serine protease persephone	Others		AARA008306	2.53174	2.0479	unspecified product	probable chitinase 10	CPs
								AARA000437	2.54061	3.27561	unspecified product	modular serine protease-like	Others		AARA008307	3.4145	2.81013	unspecified product	chitinase partial	CPs
								AARA000438	3.10362	3.03907	unspecified product	tropomyosin-2 isoform X15	Others		AARA009400	3.23419	2.04594	female reproductive tract protease GLEANR_896 [Source:Projected from Anopheles gambiae (AGAP008861) VB Community Annotation]	serine protease	Others
								AARA000448	3.26289	2.41036	p21-activated kinase [Source:Projected from Anopheles gambiae (AGAP001790) VB Community Annotation]	serine threonine- kinase PAK 1	Others		AARA009526	4.12809	2.21096	unspecified product	maltase 2-like	Others
								AARA000485	10.3987	19.3711	unspecified product	lipase member H-like	Others		AARA010128	3.88163	2.49197	unspecified product	axoneme-associated mst101(1)-like	Others
								AARA000505	16.9617	12.3525	deoxyribonuclease I [Source:Projected from Anopheles gambiae (AGAP011698) VB Community Annotation]	deoxyribonuclease I	Others		AARA011115	9.01231	18.7213	cuticular protein CPLCG family [Source:Projected from Anopheles gambiae (AGAP008449) VB Community Annotation]	adult cuticle 1-like	CPs
								AARA000527	73.0348	37.7456	lysosomal acid lipase [Source:Projected from Anopheles gambiae (AGAP011718) VB Community Annotation]	lipase 3-like	Others		AARA015775	2.45243	2.287	antigen 5 related protein [Source:Projected from Anopheles gambiae (AGAP003354) VB Community Annotation]	antigen 5 like allergen Cul n 1-like	Others
								AARA000562	3.06458	2.63475	unspecified product	AGAP011749-PA	Others		AARA016057	4.6756	4.30898	ATP-binding cassette transporter (ABC transporter) family A member [Source:Projected from Anopheles gambiae (AGAP012156) VB Community Annotation]	ATP-binding cassette sub-family A member 3-like	Others
								AARA000609	2.77205	2.76697	unspecified product	ornithine decarboxylase 1-like	Others		AARA016540	2.63057	2.29613	D7 long form salivary protein [Source:Projected from Anopheles gambiae (AGAP008279) VB Community Annotation]	37 kDa salivary gland allergen Aed a 2-like	SGs	D7L2
								AARA000630	2.27476	2.16658	unspecified product	unspecified product	Others		AARA017512	4.34773	5.45076	cuticular protein CPLCG family [Source:Projected from Anopheles gambiae (AGAP008446) VB Community Annotation]	adult cuticle 1-like	CPs
								AARA000640	5.09374	3.72545	thioredoxin peroxidase 4	peroxiredoxin-6-like	Others		AARA017516	2.25812	3.4467	ATP-binding cassette transporter (ABC transporter) family C member [Source:Projected from Anopheles gambiae (AGAP008437) UniProtKB/TrEMBL;Acc:A0A1S4GY97]	multidrug resistance-associated 1-like	Others
								AARA000643	3.01974	2.91776	acetyl-CoA acyltransferase [Source:Projected from Anopheles gambiae (AGAP011827) VB Community Annotation]	trifunctional enzyme subunit mitochondrial	Others		AARA005153	0.317252	0.462959	Odd skipped-like protein [Source:Projected from Anopheles gambiae (AGAP007972) UniProtKB/TrEMBL;Acc:A0A1S4GWW5]	odd-skipped	Others
								AARA000645	2.82419	2.76847	NADH dehydrogenase (ubiquinone) 1 beta subcomplex [Source:Projected from Anopheles gambiae (AGAP011829) VB Community Annotation]	NADH dehydrogenase [ubiquinone] 1 beta subcomplex subunit 4	Others		AARA006085	0.274614	0.212146	L-lactate dehydrogenase [Source:UniProtKB/TrEMBL;Acc:A0A182HXQ7]	L-lactate dehydrogenase	Others
								AARA000669	2.12644	2.31132	unspecified product	28S ribosomal mitochondrial	Others		AARA007572	0.459112	0.465991	Kynurenine 3-monooxygenase [Source:UniProtKB/TrEMBL;Acc:A0A182I1X5]	kynurenine 3-monooxygenase	Others
								AARA000678	3.95693	4.80961	unspecified product	AGAP011878- partial	Others		AARA010769	0.432895	0.443243	scavenger receptor class B	scavenger receptor class B member 1 isoform X1	Others
								AARA000680	3.93356	4.29745	unspecified product	methyltransferase 22 isoform X1	Others		AARA016295	0.174964	0.208562	unspecified product	uncharacterized protein LOC120902429	Others
								AARA000705	6.71029	7.20128	unspecified product	venom serine protease-like	Others		AARA017021	0.325983	0.487661	unspecified product	multiple epidermal growth factor-like domains 11	Others
								AARA000722	9.99655	8.91483	unspecified product	F-box LRR-repeat fbxl-1-like	Others
								AARA000736	2.65061	3.26232	unspecified product	ATPase inhibitor mitochondrial	Others
								AARA000798	249.08	276.383	unspecified product	uncharacterized protein LOC120900012 isoform X2	Others
								AARA000826	14.7996	9.73514	unspecified product	basement membrane proteoglycan-like	Others
								AARA000829	2.94426	2.39083	unspecified product	glutamate--cysteine ligase regulatory subunit	Others
								AARA000858	2.60678	4.47044	leucine-rich immune protein (Long) [Source:Projected from Anopheles gambiae (AGAP006348) VB Community Annotation]	LRIM1	Others
								AARA000859	2.79682	2.94704	solute carrier family 19 (thiamine transporter), member 2/3 [Source:Projected from Anopheles gambiae (AGAP006349) VB Community Annotation]	folate transporter 1 isoform X1	Others
								AARA000880	2.62591	6.3681	amyrel [Source:Projected from Anopheles gambiae (AGAP006371) VB Community Annotation]	alpha-amylase I	Others
								AARA000995	3.98981	4.45468	NADH dehydrogenase (ubiquinone) Fe-S protein [Source:Projected from Anopheles gambiae (AGAP000170) VB Community Annotation]	NADH-quinone oxidoreductase subunit B 2-like	Others
								AARA000999	5.61055	4.36795	unspecified product	uncharacterized protein LOC120905811 isoform X1	Others
								AARA001040	2.87279	2.23909	MFS transporter, VNT family, synaptic vesicle glycoprotein [Source:Projected from Anopheles gambiae (AGAP000128) VB Community Annotation]	synaptic vesicle glyco 2C-like	Others
								AARA001095	3.21919	6.07919	unspecified product	T family of potassium channels 7	Others
								AARA001107	3.10035	2.33477	unspecified product	#NAME?	Others
								AARA001171	3.79024	3.57578	tubulin polyglutamylase TTLL1 [Source:Projected from Anopheles gambiae (AGAP010336) VB Community Annotation]	probable tubulin polyglutamylase TTLL1 isoform X1	Others
								AARA001269	2.97666	2.23208	Isocitrate dehydrogenase [NADP] [Source:UniProtKB/TrEMBL;Acc:A0A182HJ56]	isocitrate dehydrogenase [NADP] mitochondrial-like	Others
								AARA001292	2.12386	2.2958	serine protease inhibitor (serpin) 8	serpin 8 inhibitory serine protease partial	Others
								AARA001304	3.0104	2.49149	C-4 methylsterol oxidase [Source:Projected from Anopheles gambiae (AGAP003209) VB Community Annotation]	fatty acid hydroxylase domain-containing 2-like	Others
								AARA001340	5.53073	4.28668	CLIP-domain serine protease [Source:Projected from Anopheles gambiae (AGAP013184) VB Community Annotation]	CLIP domain-containing serine protease 2-like	Others
								AARA001410	3.62214	3.77008	NADH dehydrogenase (ubiquinone) 1 alpha subcomplex [Source:Projected from Anopheles gambiae (AGAP003325) VB Community Annotation]	cytochrome c oxidase subunit NDUFA4	Others
								AARA001413	3.36305	2.7978	NADH dehydrogenase (ubiquinone) 1 alpha subcomplex [Source:Projected from Anopheles gambiae (AGAP003328) VB Community Annotation]	NADH dehydrogenase [ubiquinone] 1 alpha subcomplex subunit 6	Others
								AARA001433	8.80075	9.26853	phosphoenolpyruvate carboxykinase (GTP) [Source:Projected from Anopheles gambiae (AGAP003350) VB Community Annotation]	phosphoenolpyruvate carboxykinase [GTP]	Others
								AARA001442	2.53112	2.35183	RAG1-activating protein 1-like protein [Source:Projected from Anopheles gambiae (AGAP003357) VB Community Annotation]	sugar transporter SWEET1-like	Others
								AARA001457	3.23081	2.85731	NADH dehydrogenase 1 alpha subcomplex subunit [Source:Projected from Anopheles gambiae (AGAP012823) VB Community Annotation]	NADH dehydrogenase [ubiquinone] 1 alpha subcomplex subunit 2	Others
								AARA001462	2.36502	2.09597	unspecified product	zinc finger 395	Others
								AARA001625	2.98423	3.32352	Polymerase delta-interacting protein [Source:Projected from Anopheles gambiae (AGAP001153) VB Community Annotation]	polymerase delta-interacting 2	Others
								AARA001634	2.0316	2.35368	long wavelength sensitive opsin [Source:Projected from Anopheles gambiae (AGAP012982) VB Community Annotation]	opsin-1-like	Others
								AARA001648	2.54684	3.19913	unspecified product	uncharacterized protein LOC120894677	Others
								AARA001678	4.43812	4.33511	organic cation transporter [Source:Projected from Anopheles gambiae (AGAP001202) VB Community Annotation]	organic cation transporter -like	Others
								AARA001712	2.44323	4.25761	Sugar transporter ERD6-like [Source:Projected from Anopheles gambiae (AGAP001236) VB Community Annotation]	facilitated trehalose transporter Tret1-like	Others
								AARA001718	2.96344	2.68974	unspecified product	serine protease	Others
								AARA001760	2.72077	2.73714	unspecified product	zinc finger 91	Others
								AARA001802	3.12802	2.21649	Fatty acyl-CoA reductase [Source:UniProtKB/TrEMBL;Acc:A0A182HKM2]	fatty acyl- reductase 1-like	Others
								AARA001806	3.41377	2.99364	unspecified product	T-box transcription factor TBX1 isoform X2	Others
								AARA001807	2.87378	2.78592	unspecified product	isoform A	Others
								AARA001829	3.01169	2.01074	TRIO salivary gland protein [Source:Projected from Anopheles gambiae (AGAP001374) VB Community Annotation]	TRIO salivary gland precursor	SGs
								AARA001870	2.48473	2.2164	Mitochondrial pyruvate carrier [Source:UniProtKB/TrEMBL;Acc:A0A182HKU0]	mitochondrial pyruvate carrier 1	Others
								AARA001873	3.41589	2.73106	2,3-bisphosphoglycerate-dependent phosphoglycerate mutase [Source:Projected from Anopheles gambiae (AGAP001420) VB Community Annotation]	phosphoglycerate mutase 2	Others
								AARA001961	2.7132	2.10743	unspecified product	actin-binding Rho-activating isoform X2	Others
								AARA001996	2.10091	2.01898	sodium-coupled monocarboxylate transporter [Source:Projected from Anopheles gambiae (AGAP001550) VB Community Annotation]	sodium-coupled monocarboxylate transporter 1	Others
								AARA002074	3.10945	2.5412	Triosephosphate isomerase [Source:UniProtKB/TrEMBL;Acc:A0A182HLE4]	triosephosphate isomerase	Others
								AARA002079	2.64335	2.04354	unspecified product	sodium-coupled monocarboxylate transporter 1 isoform X2	Others
								AARA002080	3.53434	2.84816	sodium-coupled monocarboxylate transporter [Source:Projected from Anopheles gambiae (AGAP001635) VB Community Annotation]	sodium-coupled monocarboxylate transporter 1-like isoform X2	Others
								AARA002091	5.65003	11.4229	CLIP-domain serine protease [Source:Projected from Anopheles gambiae (AGAP001648) VB Community Annotation]	CLIPB17 partial	Others
								AARA002097	3.95006	3.26689	lipase [Source:Projected from Anopheles gambiae (AGAP001652) VB Community Annotation]	lipase 3-like	Others
								AARA002101	4.06174	4.16003	hexamerin [Source:Projected from Anopheles gambiae (AGAP001657) VB Community Annotation]	hexamerin- -like	Others
								AARA002132	51.9694	14.0494	Alkaline phosphatase [Source:UniProtKB/TrEMBL;Acc:A0A182HLK0]	alkaline phosphatase	Others
								AARA002158	2.0903	2.02768	unspecified product	toll-like receptor 13	Others
								AARA002162	3.24722	3.14871	NADH dehydrogenase (ubiquinone) Fe-S protein [Source:Projected from Anopheles gambiae (AGAP001711) VB Community Annotation]	NADH-ubiquinone oxidoreductase subunit 8	Others
								AARA002167	9.62023	11.9817	unspecified product	uncharacterized protein LOC120897586	Others
								AARA002169	2.50806	3.00315	unspecified product	uncharacterized protein LOC120908855	Others
								AARA002258	3.63869	4.18377	peptidase (mitochondrial processing) beta [Source:Projected from Anopheles gambiae (AGAP005558) VB Community Annotation]	mitochondrial-processing peptidase subunit beta-like	Others
								AARA002268	20.6614	27.1635	unspecified product	lethal(2)essential for life-like	Others
								AARA002285	4.26919	5.5266	cubilin [Source:Projected from Anopheles gambiae (AGAP005526) VB Community Annotation]	cubilin homolog	Others
								AARA002342	10.4631	9.12647	cuticular protein RR-2 family 16	cuticle -like	CPs	CPR16
								AARA002344	3.33737	2.88458	cuticular protein RR-2 family 15	cuticle -like	CPs	CPR15
								AARA002455	3.1967	3.97458	C-type lectin (CTL) [Source:Projected from Anopheles gambiae (AGAP005335) VB Community Annotation]	CTL4	Others
								AARA002472	2.11446	2.62233	unspecified product	proton-coupled folate transporter-like	Others
								AARA002507	3.64994	3.40339	cytochrome P450	probable cytochrome P450 9f2	CYPs	CYP9K1
								AARA002534	3.43521	3.22343	NADH dehydrogenase (ubiquinone) 1 beta subcomplex [Source:Projected from Anopheles gambiae (AGAP000849) VB Community Annotation]	NADH dehydrogenase [ubiquinone] 1 beta subcomplex subunit 1	Others
								AARA002536	4.28446	4.12345	cytochrome c oxidase subunit 6a, mitochrondrial [Source:Projected from Anopheles gambiae (AGAP000851) VB Community Annotation]	cytochrome c oxidase subunit mitochondrial	Others
								AARA002617	2.50976	2.4646	LRRCT domain-containing protein [Source:UniProtKB/TrEMBL;Acc:A0A182HMY1]	AGAP000340- partial	Others
								AARA002634	3.46308	2.77307	succinyl-CoA ligase beta subunit	succinate-- ligase [ADP-forming] subunit mitochondrial isoform X2	Others
								AARA002701	2.65247	3.29736	unspecified product	homeotic ocelliless-like	Others
								AARA002766	3.98434	2.68034	unspecified product	SET domain-containing -8 isoform X1	Others
								AARA002823	3.48449	2.88007	Hyaluronidase [Source:UniProtKB/TrEMBL;Acc:A0A182HNI5]	hyaluronidase Tab y -like	Others
								AARA002825	2.76166	3.11978	unspecified product	apolipo D-like	Others
								AARA002869	2.48298	2.27928	unspecified product	serine protease easter-like	Others
								AARA003045	3.05966	2.75373	ATP synthase subunit alpha [Source:UniProtKB/TrEMBL;Acc:A0A182HP56]	ATP synthase subunit mitochondrial	Others
								AARA003068	2.23373	2.28341	Thiamine pyrophosphate carrier [Source:Projected from Anopheles gambiae (AGAP005113) VB Community Annotation]	mitochondrial thiamine pyrophosphate carrier-like	Others
								AARA003174	2.61232	2.17976	unspecified product	calpain-B-like isoform X2	Others
								AARA003178	2.58926	2.09503	lactoylglutathione lyase [Source:Projected from Anopheles gambiae (AGAP012071) VB Community Annotation]	lactoylglutathione lyase	Others
								AARA003202	2.88115	2.79699	ATP synthase subunit beta [Source:UniProtKB/TrEMBL;Acc:A0A182HPL3]	ATP synthase subunit mitochondrial	Others
								AARA003257	2.32244	2.73378	Guanylate cyclase [Source:UniProtKB/TrEMBL;Acc:A0A182HPR8]	guanylate cyclase 32E isoform X1	Others
								AARA003282	3.05965	3.1318	abhydrolase domain-containing protein [Source:Projected from Anopheles gambiae (AGAP012189) VB Community Annotation]	lysophosphatidylserine lipase ABHD12 isoform X1	Others
								AARA003285	2.39542	2.71085	Succinate dehydrogenase assembly factor 2, mitochondrial [Source:UniProtKB/TrEMBL;Acc:A0A182HPU6]	succinate dehydrogenase assembly factor mitochondrial	Others
								AARA003340	2.55988	2.6155	Polypeptide N-acetylgalactosaminyltransferase [Source:UniProtKB/TrEMBL;Acc:A0A182HPZ8]	polypeptide N-acetylgalactosaminyltransferase 9	Others
								AARA003390	3.69689	3.63864	ornithine decarboxylase [Source:Projected from Anopheles gambiae (AGAP012308) VB Community Annotation]	ornithine decarboxylase-like	Others
								AARA003406	2.47649	2.18278	unspecified product	transcription elongation mitochondrial-like isoform X1	Others
								AARA003447	2.01216	2.0619	unspecified product	monocarboxylate transporter	Others
								AARA003460	4.00756	5.90084	unspecified product	multiple epidermal growth factor-like domains 10	Others
								AARA003490	20.2897	18.5917	G_PROTEIN_RECEP_F1_2 domain-containing protein [Source:UniProtKB/TrEMBL;Acc:A0A182HQE7]	insulin-like receptor isoform X1	Others
								AARA003500	2.66673	2.35404	unspecified product	solute carrier family 66 member 3	Others
								AARA003511	3.92295	3.62974	Mitochondrial pyruvate carrier [Source:Projected from Anopheles gambiae (AGAP004906) UniProtKB/TrEMBL;Acc:Q7Q814]	mitochondrial pyruvate carrier 2-like	Others
								AARA003535	3.2458	5.35431	unspecified product	AGAP004935- partial	Others
								AARA003536	4.01647	4.29682	unspecified product	nidogen and EGF-like domain-containing 1	Others
								AARA003548	2.01601	2.35026	duplex-specific nuclease [Source:Projected from Anopheles gambiae (AGAP004948) VB Community Annotation]	deoxyribonuclease I	Others
								AARA003556	3.19816	4.137	unspecified product	mitochondrial assembly of ribosomal large subunit 1	Others
								AARA003599	2.37111	3.01073	unspecified product	TRPL translocation defect 14 isoform X1	Others
								AARA003649	2.10342	2.28729	cytochrome b5-related [Source:Projected from Anopheles gambiae (AGAP010149) VB Community Annotation]	cytochrome b5-related -like isoform X2	Others
								AARA003653	2.18217	2.26412	Yellow [Source:Projected from Anopheles gambiae (AGAP010145) UniProtKB/TrEMBL;Acc:A0A1S4H3W2]	yellow	Others
								AARA003666	2.24645	2.08732	3,2-trans-enoyl-CoA isomerase mitochondrial [Source:Projected from Anopheles gambiae (AGAP010130) VB Community Annotation]	enoyl- delta isomerase mitochondrial-like	Others
								AARA003703	2.3647	3.63578	Iron--sulfur cluster insertion protein erpA [Source:Projected from Anopheles gambiae (AGAP010072) VB Community Annotation]	iron-sulfur cluster assembly 2 mitochondrial	Others
								AARA003707	6.30416	5.06755	unspecified product	mpv17	Others
								AARA003715	6.62837	7.37627	nicotinic acetylcholine receptor, beta-2 subunit [Source:Projected from Anopheles gambiae (AGAP010057) VB Community Annotation]	neuronal acetylcholine receptor subunit non-alpha-3-like	Others
								AARA003730	3.17763	3.12521	unspecified product	toxin 14	Others
								AARA003739	3.00638	3.27918	NADH dehydrogenase [ubiquinone] flavoprotein 1, mitochondrial [Source:UniProtKB/TrEMBL;Acc:A0A182HR46]	NADH dehydrogenase [ubiquinone] flavo mitochondrial	Others
								AARA003883	3.35828	2.496	unspecified product	proton-coupled amino acid transporter CG1139	Others
								AARA003897	7.60499	4.89834	cuticular protein RR-1 family [Source:Projected from Anopheles gambiae (AGAP009879) VB Community Annotation]	cuticle -like	CPs
								AARA003899	4.86045	6.15797	cuticular protein RR-1 family [Source:Projected from Anopheles gambiae (AGAP009877) VB Community Annotation]	pupal cuticle 36-like	CPs
								AARA003900	4.51461	3.59621	unspecified product	larval cuticle LCP-30-like	CPs
								AARA003901	2.86781	3.27927	unspecified product	exocyst complex component 5-like	Others
								AARA003903	9.70156	6.16579	cuticular protein RR-1 family [Source:Projected from Anopheles gambiae (AGAP009871) VB Community Annotation]	endocuticle structural glyco ABD-4	CPs
								AARA003906	3.51875	3.80471	AFG1-family ATPase [Source:Projected from Anopheles gambiae (AGAP009867) VB Community Annotation]	ATPase N2B	Others
								AARA003908	2.81732	2.68512	NADH dehydrogenase (ubiquinone) 1 beta subcomplex [Source:Projected from Anopheles gambiae (AGAP009865) VB Community Annotation]	NADH dehydrogenase [ubiquinone] 1 beta subcomplex subunit 9	Others
								AARA003929	2.55067	3.82915	CLIP-domain serine protease [Source:Projected from Anopheles gambiae (AGAP009844) VB Community Annotation]	CLIPB15 partial	Others
								AARA004107	2.45794	3.11667	scavenger receptor class B	scavenger receptor class B member 1 isoform X1	Others
								AARA004119	3.03635	2.67847	Isocitrate dehydrogenase [NAD] subunit, mitochondrial [Source:UniProtKB/TrEMBL;Acc:A0A182HS68]	probable isocitrate dehydrogenase [NAD] subunit mitochondrial isoform X1	Others
								AARA004210	2.45949	2.14075	ATP-binding cassette transporter (ABC transporter) family H member [Source:Projected from Anopheles gambiae (AGAP002638) VB Community Annotation]	ABC transporter G family member 20-like	Others
								AARA004217	3.03428	2.08291	unspecified product	AGAP002632-PA	Others
								AARA004219	3.79283	3.60607	unspecified product	unspecified product	Others
								AARA004249	5.41578	4.16325	unspecified product	NADH dehydrogenase [ubiquinone] flavo mitochondrial	Others
								AARA004273	6.13806	3.90056	unspecified product	classical arabinogalactan 9-like isoform X2	Others
								AARA004275	2.52782	2.6562	Glycogen [starch] synthase [Source:UniProtKB/TrEMBL;Acc:A0A182HSL9]	glycogen [starch] synthase	Others
								AARA004302	3.06645	2.51399	alpha-tocopherol transfer protein-like protein [Source:Projected from Anopheles gambiae (AGAP002559) VB Community Annotation]	alpha-tocopherol transfer -like isoform X1	Others
								AARA004304	5.03255	12.7594	glucose dehydrogenase (acceptor) [Source:Projected from Anopheles gambiae (AGAP002557) VB Community Annotation]	glucose dehydrogenase [ quinone]	Others
								AARA004312	2.43508	3.00247	glucose dehydrogenase (acceptor) [Source:Projected from Anopheles gambiae (AGAP002552) VB Community Annotation]	glucose dehydrogenase [ quinone]-like	Others
								AARA004323	2.79897	7.30957	leucine rich immune protein (Coil-less)	volume-regulated anion channel subunit LRRC8A-like	Others
								AARA004347	4.30116	2.74373	delta-1-pyrroline-5-carboxylate synthetase [Source:Projected from Anopheles gambiae (AGAP002518) VB Community Annotation]	delta-1-pyrroline-5-carboxylate synthase	Others
								AARA004402	2.05519	2.18351	Ferritin [Source:UniProtKB/TrEMBL;Acc:A0A182HSZ7]	soma ferritin	Others
								AARA004478	4.06873	4.03876	unspecified product	axoneme-associated mst101(2) isoform X1	Others
								AARA004515	4.29653	3.30011	Alpha-carbonic anhydrase domain-containing protein [Source:UniProtKB/TrEMBL;Acc:A0A182HTB0]	carbonic anhydrase 13-like	Others
								AARA004549	2.30846	2.14598	UDP-glucuronosyltransferase [Source:UniProtKB/TrEMBL;Acc:A0A182HTE4]	UDP-glycosyltransferase UGT5-like	Others
								AARA004550	2.20363	2.6685	unspecified product	AGAP002328-PA	Others
								AARA004556	2.23961	2.00253	Na_H_Exchanger domain-containing protein [Source:UniProtKB/TrEMBL;Acc:A0A182HTF1]	sodium hydrogen exchanger 9B2 isoform X3	Others
								AARA004652	2.30158	2.36874	unspecified product	ubiquinol-cytochrome-c reductase complex assembly factor 2	Others
								AARA004653	2.35125	2.35848	ribosomal RNA small subunit methyltransferase H [Source:Projected from Anopheles gambiae (AGAP002831) VB Community Annotation]	probable methyltransferase 15 homolog	Others
								AARA004658	3.27277	4.21609	alpha-tocopherol transfer protein-like protein [Source:Projected from Anopheles gambiae (AGAP002835) VB Community Annotation]	alpha-tocopherol transfer	Others
								AARA004662	2.05651	2.26186	unspecified product	PET117 mitochondrial	Others
								AARA004672	2.89168	2.88274	MDL2 [Source:UniProtKB/TrEMBL;Acc:D3KAA7]	MDL2	Others
								AARA004681	2.68732	2.76538	unspecified product	uncharacterized protein LOC120897938 isoform X1	Others
								AARA004702	3.57821	3.52567	NADH dehydrogenase [ubiquinone] 1 subunit C2 [Source:UniProtKB/TrEMBL;Acc:A0A182HTU7]	NADH dehydrogenase [ubiquinone] 1 subunit C2	Others
								AARA004745	2.34333	2.77656	epidermal retinal dehydrogenase [Source:Projected from Anopheles gambiae (AGAP002926) VB Community Annotation]	estradiol 17-beta-dehydrogenase 11-like	Others
								AARA004790	3.9368	3.30499	carboxylesterase clade H, member [Source:Projected from Anopheles gambiae (AGAP013509) VB Community Annotation]	carboxylesterase 5A	COEs
								AARA004812	3.01031	2.97338	unspecified product	uncharacterized protein LOC120893605 isoform X1	Others
								AARA004816	2.91245	2.30878	cuticular protein RR-2 family 10	cuticle -like	CPs	CPR10
								AARA004842	4.61237	7.2086	Argininosuccinate synthase [Source:Projected from Anopheles gambiae (AGAP003015) UniProtKB/Swiss-Prot;Acc:Q7PR38]	argininosuccinate synthase	Others
								AARA004847	2.45183	2.99658	facilitated glucose transporter (solute carrier family 2) [Source:Projected from Anopheles gambiae (AGAP003020) VB Community Annotation]	facilitated trehalose transporter Tret1 isoform X4	Others
								AARA004850	4.28368	2.92424	unspecified product	ribosome-binding factor mitochondrial	Others
								AARA004854	2.10365	3.77701	unspecified product	neurogenic locus notch homolog 3-like isoform X1	Others
								AARA004857	5.09538	3.20495	Pyruvate dehydrogenase E1 component subunit alpha [Source:UniProtKB/TrEMBL;Acc:A0A182HU95]	pyruvate dehydrogenase E1 component subunit mitochondrial-like	Others
								AARA004859	2.36456	2.32513	unspecified product	uncharacterized protein LOC120897251	Others
								AARA004879	3.00459	4.25306	unspecified product	stearoyl- desaturase 5-like	Others
								AARA005076	2.56067	3.40427	unspecified product	ejaculatory bulb-specific 3-like	Others
								AARA005100	2.35871	2.99384	Slowmo [Source:Projected from Anopheles gambiae (AGAP008027) VB Community Annotation]	slowmo	Others
								AARA005120	2.7567	3.09122	unspecified product	cE5 partial	Others
								AARA005160	3.72291	3.76849	ATP synthase subunit gamma [Source:UniProtKB/TrEMBL;Acc:A0A182HV43]	ATP synthase subunit mitochondrial	Others
								AARA005344	2.22069	2.10871	acetyl-CoA hydrolase/transferase (Precursor) [Source:Projected from Anopheles gambiae (AGAP004396) VB Community Annotation]	4-hydroxybutyrate coenzyme A transferase	Others
								AARA005348	2.76547	4.56003	phosphoglycerate mutase	phosphoglycerate mutase 2-like isoform X1	Others
								AARA005349	3.70325	3.1826	unspecified product	Cytochrome oxidase c subunit VIII-containing	Others
								AARA005399	2.10259	2.28828	tetratricopeptide repeat protein 36 homolog [Source:Projected from Anopheles gambiae (AGAP010928) VB Community Annotation]	tetratricopeptide repeat 36 homolog	Others
								AARA005500	4.8745	3.87686	aldose reductase [Source:Projected from Anopheles gambiae (AGAP011068) VB Community Annotation]	aldo-keto reductase family 1 member B1-like	Others
								AARA005553	3.1676	2.70768	leucine rich immune protein (Coil-less)	septation initiation network scaffold cdc11-like	Others
								AARA005568	2.61006	2.53994	NADH dehydrogenase (ubiquinone) 1 alpha subcomplex [Source:Projected from Anopheles gambiae (AGAP011130) VB Community Annotation]	NADH dehydrogenase [ubiquinone] 1 alpha subcomplex subunit mitochondrial	Others
								AARA005570	2.87699	2.69845	ATP synthase subunit d, mitochondrial [Source:UniProtKB/TrEMBL;Acc:A0A182HW97]	ATP synthase subunit mitochondrial	Others
								AARA005632	6.27088	4.51079	solute carrier family 13 (sodium-dependent dicarboxylate transporter), member [Source:Projected from Anopheles gambiae (AGAP007054) VB Community Annotation]	I m not dead yet-like	Others
								AARA005722	2.38237	3.03419	leucine rich immune protein (Coil-less)	partial	Others
								AARA005738	2.17766	2.4128	acyl-CoA dehydrogenase [Source:Projected from Anopheles gambiae (AGAP005662) VB Community Annotation]	probable medium-chain specific acyl- mitochondrial	Others
								AARA005755	5.73741	4.41495	dehydrogenase/reductase SDR family member 11 precursor [Source:Projected from Anopheles gambiae (AGAP005645) VB Community Annotation]	farnesol dehydrogenase-like	Others
								AARA005763	2.40544	2.22752	chitinase [Source:Projected from Anopheles gambiae (AGAP005634) VB Community Annotation]	probable chitinase 2	CPs
								AARA005774	2.00663	2.35403	scavenger receptor class A	serine protease 22D	Others
								AARA005778	3.23787	2.82463	NADH dehydrogenase (ubiquinone) 1 alpha subcomplex [Source:Projected from Anopheles gambiae (AGAP005621) VB Community Annotation]	NADH dehydrogenase [ubiquinone] 1 alpha subcomplex subunit 5	Others
								AARA005787	4.92412	5.27336	unspecified product	pupal cuticle 36-like	CPs
								AARA005811	5.28403	4.84525	3-hydroxyisobutyrate dehydrogenase [Source:UniProtKB/TrEMBL;Acc:A0A182HWY2]	probable 3-hydroxyisobutyrate mitochondrial	Others
								AARA005864	2.02159	2.42755	unspecified product	SET domain-containing -8-like	Others
								AARA005870	3.33839	4.12777	unspecified product	AGAP010384- partial	Others
								AARA005872	2.91122	2.49732	unspecified product	proline-rich receptor kinase PERK6 isoform X2	Others
								AARA005874	21.9257	21.7282	unspecified product	uncharacterized protein LOC121600961 isoform X1	Others
								AARA005903	4.49599	3.30001	unspecified product	AGAP010662- partial	Others
								AARA005909	2.67976	2.24855	pyruvate dehydrogenase E1 component subunit beta [Source:Projected from Anopheles gambiae (AGAP010421) VB Community Annotation]	pyruvate dehydrogenase E1 component subunit mitochondrial	Others
								AARA005918	2.24172	2.35033	Succinate dehydrogenase [ubiquinone] flavoprotein subunit, mitochondrial [Source:UniProtKB/TrEMBL;Acc:A0A182HX90]	succinate dehydrogenase [ubiquinone] flavo mitochondrial	Others
								AARA006037	5.74178	6.3182	unspecified product	ATP synthase membrane subunit mitochondrial-like	Others
								AARA006057	3.39673	6.88894	unspecified product	AGAP012528- partial	Others
								AARA006145	2.40871	2.57315	SH3-binding domain kinase [Source:Projected from Anopheles gambiae (AGAP010327) VB Community Annotation]	serine threonine- kinase meng-po-like isoform X1	Others
								AARA006180	2.30003	3.18976	unspecified product	transmembrane protease serine 9-like	Others
								AARA006244	2.87313	2.64081	Pacifastin-related peptide [Source:Projected from Anopheles gambiae (AGAP011319) VB Community Annotation]	pacifastin-like protease inhibitor cvp4	Others
								AARA006260	2.28645	3.12741	unspecified product	fibrinogen 1	Others
								AARA006327	2.14229	2.4082	Tubulin beta chain [Source:Projected from Anopheles gambiae (AGAP010510) UniProtKB/TrEMBL;Acc:Q7PPR6]	tubulin beta-3 chain	Others
								AARA006359	6.53866	6.48009	Glycerol-3-phosphate dehydrogenase [Source:UniProtKB/TrEMBL;Acc:A0A182HYI1]	glycerol-3-phosphate mitochondrial isoform X1	Others
								AARA006448	3.37974	2.93954	unspecified product	uncharacterized protein LOC120903073	Others
								AARA006458	2.92756	2.56555	unspecified product	C3orf33 homolog	Others
								AARA006463	3.90938	4.53178	unspecified product	yellow-like	Others
								AARA006554	2.36486	3.07662	Heme peroxidase 2 [Source:UniProtKB/TrEMBL;Acc:A0A182HZ26]	peroxidase	Others
								AARA006570	4.03558	3.95486	unspecified product	nose resistant to fluoxetine 6-like	Others
								AARA006573	2.39343	2.02464	Phyhd1 protein [Source:Projected from Anopheles gambiae (AGAP012746) VB Community Annotation]	phytanoyl- dioxygenase domain-containing 1	Others
								AARA006574	6.60262	18.4345	unspecified product	omega-amidase NIT2-like	Others
								AARA006592	2.28141	2.56241	DnaJ homolog subfamily C member [Source:Projected from Anopheles gambiae (AGAP003533) VB Community Annotation]	mitochondrial import inner membrane translocase subunit TIM14	Others
								AARA006629	4.29831	3.92356	threonine dehydratase [Source:Projected from Anopheles gambiae (AGAP003571) VB Community Annotation]	L-threonine ammonia-lyase	Others
								AARA006657	3.25343	2.90841	F-type H+-transporting ATPase oligomycin sensitivity conferral protein [Source:Projected from Anopheles gambiae (AGAP003599) VB Community Annotation]	ATP synthase subunit mitochondrial	Others
								AARA006663	6.6804	10.5376	unspecified product	AGAP010628- partial	Others
								AARA006693	3.7936	4.0251	Cytochrome b-c1 complex subunit 6 [Source:UniProtKB/TrEMBL;Acc:A0A182HZG5]	cytochrome b-c1 complex subunit mitochondrial	Others
								AARA006695	2.32466	2.11135	unspecified product	uncharacterized protein LOC120908770	Others
								AARA006747	3.70138	3.38822	isocitrate dehydrogenase (NAD+) [Source:Projected from Anopheles gambiae (AGAP002192) VB Community Annotation]	isocitrate dehydrogenase [NAD] subunit mitochondrial isoform X1	Others
								AARA006772	3.52727	2.83678	NADH dehydrogenase (ubiquinone) flavoprotein [Source:Projected from Anopheles gambiae (AGAP002170) VB Community Annotation]	NADH dehydrogenase [ubiquinone] flavo mitochondrial	Others
								AARA006813	2.62104	3.04385	BRCA1-associated protein [Source:Projected from Anopheles gambiae (AGAP002128) VB Community Annotation]	BRCA1-associated -like	Others
								AARA006884	2.50415	2.22258	unspecified product	abscission ut checkpoint regulator	Others
								AARA006901	2.31289	3.25513	unspecified product	major facilitator superfamily domain-containing 6-like	Others
								AARA006908	3.21829	3.91432	unspecified product	leucine-rich PPR motif-containing mitochondrial	Others
								AARA006936	2.24816	2.16761	dynein heavy chain, axonemal [Source:Projected from Anopheles gambiae (AGAP002009) VB Community Annotation]	dynein heavy chain axonemal isoform X2	Others
								AARA006977	2.58749	3.67801	GPCR vasopressin family receptor [Source:Projected from Anopheles gambiae (AGAP001961) VB Community Annotation]	cardioacceleratory peptide receptor-like isoform X1	Others
								AARA006987	3.14274	3.21579	butyryl-CoA dehydrogenase [Source:Projected from Anopheles gambiae (AGAP001951) VB Community Annotation]	short-chain specific acyl- mitochondrial	Others
								AARA007040	2.15709	2.26679	WD repeat-containing protein [Source:Projected from Anopheles gambiae (AGAP001885) VB Community Annotation]	telomerase Cajal body 1 homolog	Others
								AARA007099	24.4506	22.5353	Neur_chan_LBD domain-containing protein [Source:UniProtKB/TrEMBL;Acc:A0A182I0L0]	neuronal acetylcholine receptor subunit non-alpha-3-like	Others
								AARA007132	4.32439	3.30081	unspecified product	SWI SNF chromatin-remodeling complex subunit SNF5-like	Others
								AARA007206	3.20199	2.82973	yellow protein [Source:Projected from Anopheles gambiae (AGAP010280) VB Community Annotation]	yellow	Others
								AARA007309	3.65188	2.29399	Carboxylic ester hydrolase [Source:UniProtKB/TrEMBL;Acc:A0A182I167]	esterase B1-like	Others
								AARA007329	204.991	101.994	chitinase [Source:Projected from Anopheles gambiae (AGAP006191) VB Community Annotation]	chitinase-3 1	CPs
								AARA007341	3.69553	3.80457	troponin C [Source:Projected from Anopheles gambiae (AGAP006181) VB Community Annotation]	troponin isoallergen Bla g -like	Others
								AARA007560	2.33682	2.29576	FGGY-family pentulose kinase [Source:Projected from Anopheles gambiae (AGAP005956) VB Community Annotation]	FGGY carbohydrate kinase domain-containing	Others
								AARA007580	2.08976	2.41166	MICOS complex subunit MIC10 [Source:UniProtKB/TrEMBL;Acc:A0A182I1Y3]	MICOS complex subunit Mic10-like	Others
								AARA007631	6.74836	4.3711	unspecified product	bifunctional endo-1,4-beta-xylanase -like isoform X1	Others
								AARA007633	5.97356	7.15023	unspecified product	urease accessory -like	Others
								AARA007634	3.93093	2.67385	unspecified product	uncharacterized protein LOC120893504	Others
								AARA007636	3.05673	2.57781	unspecified product	folliculin-interacting 2	Others
								AARA007674	5.27281	3.46613	unspecified product	uncharacterized serine-rich -like	Others
								AARA007686	6.5893	7.74803	unspecified product	kDa salivary	SGs
								AARA007695	2.59533	3.16741	FeS cluster assembly scaffold IscU [Source:Projected from Anopheles gambiae (AGAP005813) VB Community Annotation]	iron-sulfur cluster assembly scaffold	Others
								AARA007742	3.27854	3.03127	NADH dehydrogenase (ubiquinone) Fe-S protein [Source:Projected from Anopheles gambiae (AGAP007082) VB Community Annotation]	NADH dehydrogenase [ubiquinone] iron-sulfur mitochondrial	Others
								AARA007782	2.89216	2.76926	Sidoreflexin [Source:UniProtKB/TrEMBL;Acc:A0A182I2I5]	sideroflexin-2	Others
								AARA007802	4.64436	4.04606	Wurst [Source:Projected from Anopheles gambiae (AGAP007138) VB Community Annotation]	dnaJ homolog subfamily C member 22-like isoform X2	Others
								AARA007814	15.699	11.3616	alpha-crystallin B chain [Source:Projected from Anopheles gambiae (AGAP007158) VB Community Annotation]	lethal(2)essential for life-like	Others
								AARA007816	2.16942	2.48498	alpha-crystallin chain A [Source:Projected from Anopheles gambiae (AGAP007161) VB Community Annotation]	lethal(2)essential for life-like	Others
								AARA007850	10.4801	8.82827	DE-cadherin [Source:Projected from Anopheles gambiae (AGAP007207) VB Community Annotation]	DE-cadherin-like	Others
								AARA007851	2.75239	2.4057	NADH dehydrogenase (ubiquinone) 1 alpha subcomplex [Source:Projected from Anopheles gambiae (AGAP007208) VB Community Annotation]	NADH dehydrogenase [ubiquinone] 1 alpha subcomplex subunit 11	Others
								AARA007916	3.07191	2.60672	NADH dehydrogenase (ubiquinone) 1 beta subcomplex [Source:Projected from Anopheles gambiae (AGAP007297) VB Community Annotation]	NADH dehydrogenase [ubiquinone] 1 beta subcomplex subunit mitochondrial	Others
								AARA007930	3.36038	3.47908	Succinate dehydrogenase [ubiquinone] iron-sulfur subunit, mitochondrial [Source:UniProtKB/TrEMBL;Acc:A0A182I2Y3]	succinate dehydrogenase [ubiquinone] iron-sulfur mitochondrial	Others
								AARA007994	3.11807	2.86969	NADH dehydrogenase (ubiquinone) 1 beta subcomplex [Source:Projected from Anopheles gambiae (AGAP007380) VB Community Annotation]	NADH dehydrogenase [ubiquinone] 1 beta subcomplex subunit mitochondrial	Others
								AARA008114	3.54523	3.61552	unspecified product	sarcoplasmic reticulum histidine-rich calcium-binding -like	Others
								AARA008138	3.03801	2.23047	NADH dehydrogenase (ubiquinone) 1 beta subcomplex [Source:Projected from Anopheles gambiae (AGAP007574) VB Community Annotation]	NADH dehydrogenase [ubiquinone] 1 beta subcomplex subunit 7	Others
								AARA008157	4.43838	3.76284	Glycerol-3-phosphate dehydrogenase [NAD(+)] [Source:UniProtKB/TrEMBL;Acc:A0A182I3L1]	glycerol-3-phosphate dehydrogenase [NAD(+)] cytoplasmic isoform X1	Others
								AARA008183	4.19045	3.61426	cytochrome c oxidase VIIc [Source:Projected from Anopheles gambiae (AGAP007621) VB Community Annotation]	cytochrome c oxidase subunit mitochondrial-like	Others
								AARA008205	2.5173	2.31229	ATP-dependent 6-phosphofructokinase	ATP-dependent 6-phosphofructokinase isoform X1	Others
								AARA008292	3.27205	4.60586	unspecified product	one cut domain family member 3 isoform X1	Others
								AARA008338	2.9992	2.57322	NADH dehydrogenase (ubiquinone) Fe-S protein [Source:Projected from Anopheles gambiae (AGAP006456) VB Community Annotation]	NADH dehydrogenase [ubiquinone] iron-sulfur mitochondrial	Others
								AARA008387	3.4981	4.21051	salivary gland protein [Source:Projected from Anopheles gambiae (AGAP006506) VB Community Annotation]	gSG2 partial	SGs
								AARA008463	5.14468	3.4245	unspecified product	still isoforms C SIF type 2 isoform X1	Others
								AARA008467	2.30186	2.40365	dual specificity phosphatase [Source:Projected from Anopheles gambiae (AGAP006593) VB Community Annotation]	dual specificity phosphatase 18	Others
								AARA008506	2.56065	2.13501	NADH dehydrogenase (ubiquinone) 1 alpha subcomplex [Source:Projected from Anopheles gambiae (AGAP006630) VB Community Annotation]	kDa salivary peptide	SGs
								AARA008520	3.46163	2.73155	unspecified product	windpipe	Others
								AARA008602	14.4416	3.95538	unspecified product	DE-cadherin-like isoform X1	Others
								AARA008613	3.60546	3.01615	NADH dehydrogenase [ubiquinone] iron-sulfur protein 6, mitochondrial [Source:UniProtKB/TrEMBL;Acc:A0A182I4W3]	probable NADH dehydrogenase [ubiquinone] iron-sulfur mitochondrial	Others
								AARA008635	14.6975	11.7978	Protein-glutamine gamma-glutamyltransferase E [Source:Projected from Anopheles gambiae (AGAP009098) VB Community Annotation]	annulin-like	Others
								AARA008637	2.16718	2.08386	Protein-glutamine gamma-glutamyltransferase E [Source:Projected from Anopheles gambiae (AGAP009100) VB Community Annotation]	annulin isoform X1	Others
								AARA008639	2.18844	2.05177	unspecified product	endothelial lipase isoform X2	Others
								AARA008641	2.14597	2.04164	unspecified product	AGAP009106- partial	Others
								AARA008645	2.42325	2.74168	unspecified product	uncharacterized protein LOC120903326	Others
								AARA008664	2.35228	2.35089	unspecified product	uncharacterized protein LOC120900680	Others
								AARA008725	8.59097	9.496	Fibrinogen C-terminal domain-containing protein [Source:UniProtKB/TrEMBL;Acc:A0A182I575]	fibrinogen C domain-containing 1-like	Others
								AARA008734	2.76335	3.22162	glutathione S-transferase	glutathione S-transferase 1-like	GSTs	GSTE7
								AARA008748	2.28719	2.43792	serine protease inhibitor (serpin) 6	serpin 6 plasmodium-related inhibitory serine protease partial	Others
								AARA008749	3.69596	4.24093	Serine protease inhibitor (serpin) 16 [Source:UniProtKB/TrEMBL;Acc:A0A182I597]	serpin 16 inhibitory serine protease partial	Others
								AARA008830	2.50022	2.71836	Aquaporin [Source:Projected from Anopheles gambiae (AGAP010878) UniProtKB/TrEMBL;Acc:A0A168SED5]	aquaporin-11	Others
								AARA008848	2.46491	2.20018	Transporter [Source:UniProtKB/TrEMBL;Acc:A0A182I5J6]	sodium-dependent nutrient amino acid transporter 1-like	Others
								AARA008876	5.47725	6.01936	CLIP-domain serine protease [Source:Projected from Anopheles gambiae (AGAP010833) VB Community Annotation]	partial	Others
								AARA008888	4.22762	6.93322	thioester-containing protein [Source:Projected from Anopheles gambiae (AGAP010816) VB Community Annotation]	thioester-containing partial	Others
								AARA008890	15.9335	17.6017	unspecified product	thioester-containing partial	Others
								AARA008896	26.2115	76.175	thioester-containing protein [Source:Projected from Anopheles gambiae (AGAP010812) VB Community Annotation]	thioester-containing partial	Others
								AARA008919	3.15363	2.7844	NADH dehydrogenase (ubiquinone) 1 alpha subcomplex [Source:Projected from Anopheles gambiae (AGAP010792) VB Community Annotation]	NADH dehydrogenase [ubiquinone] 1 alpha subcomplex subunit mitochondrial	Others
								AARA008945	5.34396	11.6644	unspecified product	Juvenile hormone-inducible	Others
								AARA008970	2.36469	2.05634	heme peroxidase 12	oxidase peroxidase	Others
								AARA008990	2.30312	3.07743	HIG1 hypoxia inducible domain family, member 1B [Source:Projected from Anopheles gambiae (AGAP010716) VB Community Annotation]	HIG1 domain family member mitochondrial-like	Others
								AARA009034	4.36179	4.6251	actin-related protein [Source:Projected from Anopheles gambiae (AGAP010671) VB Community Annotation]	actin-related 8	Others
								AARA009084	2.77612	3.84462	IMD pathway signalling NF-kappaB Relish-like transcription factor [Source:Projected from Anopheles gambiae (AGAP006747) VB Community Annotation]	partial	Others
								AARA009126	2.22469	2.42721	unspecified product	mucin-like peritrophin	Others
								AARA009168	2.02257	2.63472	integrin alpha-ps [Source:Projected from Anopheles gambiae (AGAP006826) VB Community Annotation]	integrin alpha-PS3-like	Others
								AARA009246	2.2053	2.00505	NADH dehydrogenase [ubiquinone] 1 alpha subcomplex subunit 8 [Source:UniProtKB/TrEMBL;Acc:A0A182I6P2]	NADH dehydrogenase [ubiquinone] 1 alpha subcomplex subunit 8	Others
								AARA009324	8.89921	6.0811	unspecified product	cell wall DAN4-like	Others
								AARA009344	2.35761	2.11152	UDP-glucuronosyltransferase [Source:UniProtKB/TrEMBL;Acc:A0A182I6Z0]	UDP-glycosyltransferase UGT5-like	Others
								AARA009345	2.14381	2.01417	UDP-glucuronosyltransferase [Source:UniProtKB/TrEMBL;Acc:A0A182I6Z1]	UDP-glycosyltransferase UGT5-like	Others
								AARA009354	2.41622	2.34227	leucine-rich immune protein (Long) [Source:Projected from Anopheles gambiae (AGAP007039) VB Community Annotation]	leucine-rich repeat-containing G- coupled receptor 4-like	Others
								AARA009365	3.88982	2.96611	unspecified product	LRR- partial	Others
								AARA009409	11.0707	14.4018	unspecified product	serine protease 53-like	Others
								AARA009441	58.1231	57.6154	serine protease snake [Source:Projected from Anopheles gambiae (AGAP008891) VB Community Annotation]	serine protease 53-like	Others
								AARA009442	4.40243	5.86166	unspecified product	glycine-rich cell wall structural -like	Others
								AARA009515	3.50558	3.75746	Cytochrome b-c1 complex subunit Rieske, mitochondrial [Source:UniProtKB/TrEMBL;Acc:A0A182I7G1]	cytochrome b-c1 complex subunit mitochondrial isoform X1	Others
								AARA009572	3.35255	3.63868	unspecified product	transmembrane protease serine 9-like	Others
								AARA009606	2.16112	2.00667	D-2-hydroxyglutarate dehydrogenase, mitochondrial [Source:Projected from Anopheles gambiae (AGAP004195) VB Community Annotation]	D-2-hydroxyglutarate mitochondrial	Others
								AARA009624	3.95579	2.43454	unspecified product	uncharacterized protein LOC120895697	Others
								AARA009632	2.97065	2.79521	glutathione S-transferase	glutathione S-transferase D7	GSTs	GSTD7
								AARA009635	5.18807	4.49127	myofilin variant C [Source:Projected from Anopheles gambiae (AGAP004161) VB Community Annotation]	isoform K	Others
								AARA009670	2.47671	2.24013	unspecified product	uncharacterized protein LOC120896538	Others
								AARA009711	3.81184	3.74067	unspecified product	solute carrier family 25 member 45	Others
								AARA009755	2.83425	2.49036	2-oxoglutarate dehydrogenase E2 component (dihydrolipoamide succinyltransferas [Source:Projected from Anopheles gambiae (AGAP004055) VB Community Annotation]	dihydrolipoyllysine-residue succinyltransferase component of 2-oxoglutarate dehydrogenase mitochondrial	Others
								AARA009764	3.47434	3.22747	Mpv17-like protein [Source:Projected from Anopheles gambiae (AGAP004046) VB Community Annotation]	mpv17	Others
								AARA009788	4.34579	4.70808	unspecified product	leucine-rich repeat and guanylate kinase domain-containing -like	Others
								AARA009799	2.84928	2.32501	unspecified product	uncharacterized protein LOC120894280	Others
								AARA009894	2.70257	2.32904	NADH dehydrogenase (ubiquinone) 1 alpha subcomplex [Source:Projected from Anopheles gambiae (AGAP003900) VB Community Annotation]	NADH dehydrogenase [ubiquinone] 1 alpha subcomplex subunit 7	Others
								AARA009917	5.0403	5.17891	unspecified product	leucine-rich repeat-containing G- coupled receptor 4-like	Others
								AARA009930	2.95803	2.52805	Gamma-tubulin complex component [Source:UniProtKB/TrEMBL;Acc:A0A182I8M0]	gamma-tubulin complex component 3	Others
								AARA009948	2.06289	2.38202	unspecified product	B-cell receptor CD22 isoform X1	Others
								AARA009951	2.89238	3.06452	acyl-CoA thioesterase 9.1 [Source:Projected from Anopheles gambiae (AGAP003848) VB Community Annotation]	acyl-coenzyme A thioesterase mitochondrial-like	Others
								AARA009960	3.38183	3.50282	unspecified product	uncharacterized protein LOC121589867	Others
								AARA010002	2.41187	2.24211	Annexin [Source:UniProtKB/TrEMBL;Acc:A0A2Y9D0R9]	annexin B9 isoform X4	Others
								AARA010016	4.27883	5.58789	unspecified product	uncharacterized protein LOC120894302	Others
								AARA010017	5.55935	5.20824	unspecified product	uncharacterized protein LOC120894295	Others
								AARA010065	4.0417	4.10698	alpha-tocopherol transfer protein-like protein [Source:Projected from Anopheles gambiae (AGAP003733) VB Community Annotation]	alpha-tocopherol transfer -like	Others
								AARA010068	2.63042	3.61535	unspecified product	dnaJ homolog subfamily C member mitochondrial	Others
								AARA010168	5.88223	12.6745	unspecified product	serine protease snake-like	Others
								AARA010192	2.23197	2.03648	Fatty acyl-CoA reductase [Source:Projected from Anopheles gambiae (AGAP003606) UniProtKB/TrEMBL;Acc:Q7QAN6]	fatty acyl- reductase CG8306	Others
								AARA010216	20.563	14.3704	Synaptic vesicle protein [Source:Projected from Anopheles gambiae (AGAP000732) VB Community Annotation]	synaptic vesicle glyco 2B-like	Others
								AARA010273	2.00205	2.73893	Synaptic vesicle protein [Source:Projected from Anopheles gambiae (AGAP000785) VB Community Annotation]	synaptic vesicle glyco 2A-like isoform X3	Others
								AARA010278	4.43302	4.32094	unspecified product	apolipo D	Others
								AARA010310	3.27293	2.32878	unspecified product	transmembrane 205	Others
								AARA010388	3.51144	3.67301	unspecified product	uncharacterized protein LOC120905909	Others
								AARA010435	4.22914	5.17683	Succinate dehydrogenase [ubiquinone] cytochrome b small subunit [Source:UniProtKB/TrEMBL;Acc:A0A182IA24]	succinate dehydrogenase [ubiquinone] cytochrome b small mitochondrial	Others
								AARA010442	3.93544	2.28419	salivary gland protein 1-like [Source:Projected from Anopheles gambiae (AGAP000607) VB Community Annotation]	SG1B partial	SGs
								AARA010513	2.70062	2.68441	peptidoglycan recognition protein (short) [Source:Projected from Anopheles gambiae (AGAP000536) VB Community Annotation]	peptidoglycan recognition 1 short partial	Others
								AARA010590	2.98322	2.92573	solute carrier family [Source:Projected from Anopheles gambiae (AGAP000253) VB Community Annotation]	solute carrier family 25 member 35-like	Others
								AARA010610	6.09266	3.53592	unspecified product	lysozyme 2-like	Others
								AARA010622	3.05796	3.36767	CLIP-domain serine protease	phenoloxidase-activating factor 2-like	Others
								AARA010629	2.78629	2.94069	unspecified product	succinate dehydrogenase	Others
								AARA010638	2.77801	2.77075	unspecified product	SPARC	Others
								AARA010649	2.48108	2.15248	alanine-glyoxylate aminotransferase 2-like [Source:Projected from Anopheles gambiae (AGAP000313) VB Community Annotation]	alanine--glyoxylate aminotransferase 2-like	Others
								AARA010667	2.27744	2.33559	protein-L-isoaspartate(D-aspartate) O-methyltransferase [Source:Projected from Anopheles gambiae (AGAP000457) VB Community Annotation]	#NAME?	Others
								AARA010742	2.77507	6.23202	Transferrin [Source:UniProtKB/TrEMBL;Acc:A0A182IAY0]	transferrin precursor	Others
								AARA010743	2.02681	2.2239	unspecified product	MICOS complex subunit MIC25	Others
								AARA010871	3.83229	3.20854	cytochrome c oxidase subunit 4, mitochondrial precursor [Source:Projected from Anopheles gambiae (AGAP008727) VB Community Annotation]	cytochrome c oxidase subunit 4 isoform mitochondrial-like	Others
								AARA010930	5.22703	5.22001	unspecified product	AGAP008670- partial	Others
								AARA010945	3.5879	3.64911	NADH dehydrogenase [ubiquinone] 1 alpha subcomplex subunit 12 [Source:UniProtKB/TrEMBL;Acc:A0A182IBI1]	probable NADH dehydrogenase [ubiquinone] 1 alpha subcomplex subunit 12	Others
								AARA010950	15.429	13.2921	unspecified product	uncharacterized protein LOC120959304	Others
								AARA011126	4.81322	3.26118	Uricase [Source:UniProtKB/TrEMBL;Acc:A0A182IC09]	uricase	Others
								AARA011128	2.65501	2.29437	unspecified product	spidroin-2-like	Others
								AARA011174	2.0378	2.8851	unspecified product	ankyrin repeat RF_0381 isoform X2	Others
								AARA011199	3.96557	4.96424	sodium-coupled monocarboxylate transporter [Source:Projected from Anopheles gambiae (AGAP008359) VB Community Annotation]	sodium-coupled monocarboxylate transporter 1-like	Others
								AARA011212	4.75417	4.48716	Double Oxidase: Two Peroxidase domains. [Source:Projected from Anopheles gambiae (AGAP008350) VB Community Annotation]	AGAP008350- partial	Others
								AARA011257	3.86441	2.56985	acylphosphatase [Source:Projected from Anopheles gambiae (AGAP008311) VB Community Annotation]	acylphosphatase-2	Others
								AARA011261	2.43152	3.10189	unspecified product	salivary hyp10	SGs
								AARA011262	3.08832	4.0194	unspecified product	salivary 12	SGs
								AARA011346	3.32468	2.92035	NADH dehydrogenase (ubiquinone) 1 beta subcomplex [Source:Projected from Anopheles gambiae (AGAP009602) VB Community Annotation]	AGAP009602- partial	Others
								AARA011351	4.03441	3.21119	homogentisate 1,2-dioxygenase [Source:Projected from Anopheles gambiae (AGAP009609) VB Community Annotation]	homogentisate 1,2-dioxygenase	Others
								AARA011366	4.69933	3.50997	glyceraldehyde 3-phosphate dehydrogenase	glyceraldehyde-3-phosphate dehydrogenase	Others
								AARA011394	2.01607	2.09276	unspecified product	2-oxo-4-hydroxy-4-carboxy-5-ureidoimidazoline decarboxylase-like	Others
								AARA011399	3.08521	2.77156	NADH dehydrogenase (ubiquinone) 1 alpha subcomplex [Source:Projected from Anopheles gambiae (AGAP009652) VB Community Annotation]	NADH dehydrogenase [ubiquinone] 1 alpha subcomplex subunit 13	Others
								AARA011445	2.3792	2.6849	Tubulin beta chain [Source:UniProtKB/TrEMBL;Acc:A0A182ICX6]	tubulin beta chain-like isoform X1	Others
								AARA011485	2.75599	5.13888	unspecified product	AGAP012966-PA	Others
								AARA011602	2.36013	2.00812	unspecified product	E3 ubiquitin- ligase TRIM37-like	Others
								AARA011635	3.85792	3.41583	ATP synthase-coupling factor 6, mitochondrial [Source:UniProtKB/TrEMBL;Acc:A0A182IDG4]	ATP synthase-coupling factor mitochondrial	Others
								AARA011676	3.1257	2.83914	mitochondrial processing peptidase [Source:Projected from Anopheles gambiae (AGAP000935) VB Community Annotation]	mitochondrial-processing peptidase subunit beta	Others
								AARA011689	2.80527	2.03228	glutathione S-transferase	glutathione S-transferase 1-1	GSTs	GSTU1
								AARA011740	4.27967	4.02452	unspecified product	toll-like isoform X2	Others
								AARA011817	2.53179	2.52363	ATP synthase epsilon chain, mitochondrial [Source:Projected from Anopheles gambiae (AGAP009564) UniProtKB/TrEMBL;Acc:A0A1S4H1H8]	stunted-like isoform X1	Others
								AARA011852	7.4854	5.33117	unspecified product	cytochrome c oxidase subunit mitochondrial	Others
								AARA011885	7.03148	8.81725	unspecified product	DNA-binding D-ETS-6-like isoform X1	Others
								AARA011890	3.85865	4.04897	ATP synthase subunit [Source:UniProtKB/TrEMBL;Acc:A0A182IE65]	ATP synthase subunit mitochondrial	Others
								AARA011910	2.51118	2.75006	ATP-binding cassette transporter (ABC transporter) family G member [Source:Projected from Anopheles gambiae (AGAP009463) VB Community Annotation]	ATP-binding cassette sub-family G member 4	Others
								AARA011953	2.6618	3.42032	unspecified product	facilitated trehalose transporter Tret1-like isoform X1	Others
								AARA011964	3.41274	3.08657	mitochondrial cytochrome c oxidase subunit VIC [Source:Projected from Anopheles gambiae (AGAP007768) VB Community Annotation]	cytochrome c oxidase subunit 6C	Others
								AARA011974	2.00053	2.7455	DNA-directed RNA polymerase [Source:UniProtKB/TrEMBL;Acc:A0A182IEE7]	DNA-directed RNA mitochondrial	Others
								AARA011976	2.71878	2.35227	unspecified product	NADH dehydrogenase [ubiquinone] 1 beta subcomplex subunit 10	Others
								AARA011977	6.41209	6.57214	unspecified product	hypothetical protein ZHAS_00014176	Others
								AARA012025	2.58635	2.16026	Enolase [Source:Projected from Anopheles gambiae (AGAP007827) UniProtKB/TrEMBL;Acc:A0A1S4GX21]	enolase isoform X1	Others
								AARA012038	3.40955	3.36245	unspecified product	ATP synthase subunit mitochondrial	Others
								AARA012050	3.16018	3.38049	Aconitate hydratase, mitochondrial [Source:UniProtKB/TrEMBL;Acc:A0A182IEM3]	probable aconitate mitochondrial	Others
								AARA014087	810.151	1180.77	unspecified product	unspecified product	Others
								AARA014088	302.497	514.454	unspecified product	unspecified product	Others
								AARA014219	2.22772	4.6806	unspecified product	unspecified product	Others
								AARA014262	3.72314	4.48274	unspecified product	cytochrome b-c1 complex subunit 10	Others
								AARA014268	3.11163	2.54101	unspecified product	unspecified product	Others
								AARA014436	7.2558	6.81299	unspecified product	PPE family PPE11-like	Others
								AARA014506	2.28465	2.18277	unspecified product	uncharacterized protein LOC120902965	Others
								AARA014553	3.37318	2.75457	F-type H+-transporting ATPase subunit f [Source:Projected from Anopheles gambiae (AGAP012515) VB Community Annotation]	ATP synthase subunit mitochondrial	Others
								AARA014717	6.05073	6.866	salivary gland protein [Source:Projected from Anopheles gambiae (AGAP006507) VB Community Annotation]	kDa salivary SG3	SGs
								AARA014880	705.649	297.655	unspecified product	unspecified product	Others
								AARA014942	473.832	696.313	unspecified product	uncharacterized protein LOC121595175	Others
								AARA015026	2.22017	2.40539	unspecified product	phenoloxidase-activating factor 3-like	Others
								AARA015070	2.89464	4.45033	Other		Others
								AARA015150	8.8808	5.59918	Other		Others
								AARA015299	5.04224	3.84534	Other		Others
								AARA015532	7.09158	7.49498	Other		Others
								AARA015584	2.47503	2.51703	unspecified product	short transmembrane mitochondrial 1	Others
								AARA015591	4.09898	3.7713	fumarate hydratase, class II [Source:Projected from Anopheles gambiae (AGAP001884) VB Community Annotation]	fumarate mitochondrial-like isoform X1	Others
								AARA015614	4.20983	6.26039	cuticular protein RR-2 family 9	larval cuticle A2B-like isoform X2	CPs	CPR9
								AARA015621	3.03537	3.16229	cytochrome P450	probable cytochrome P450 9f2	CYPs	CYP9L1
								AARA015629	3.54032	3.54005	F-type H+-transporting ATPase subunit e [Source:Projected from Anopheles gambiae (AGAP006879) VB Community Annotation]	ATP synthase subunit mitochondrial	Others
								AARA015642	3.97487	4.20497	cytochrome P450	cytochrome P450 partial	CYPs	CYP6M3
								AARA015644	9.60518	6.50645	cytochrome P450	probable cytochrome P450 6a14	CYPs	CYP6M2
								AARA015648	4.27077	3.01058	glutathione S-transferase epsilon class 4	glutathione-S-transferase E4	GSTs	GSTE4
								AARA015663	3.61096	2.5948	unspecified product	uncharacterized protein LOC120898207	Others
								AARA015682	2.2221	2.35906	glutathione S-transferase microsomal class 1	microsomal glutathione S-transferase 1-like	GSTs	GSTMS1
								AARA015683	4.19679	3.67427	unspecified product	glucosyl glucuronosyl transferase	Others
								AARA015695	3.63478	10.0035	unspecified product	uncharacterized protein LOC120896535	Others
								AARA015696	236.364	550.227	unspecified product	uncharacterized protein LOC120948869	Others
								AARA015698	3.4371	3.30928	unspecified product	uncharacterized protein LOC120898139	Others
								AARA015699	5.65571	5.87576	unspecified product	uncharacterized protein LOC120898137	Others
								AARA015700	4.55839	3.87293	unspecified product	chymotrypsinogen B-like	Others
								AARA015708	4.05116	6.05823	CLIP-domain serine protease [Source:Projected from Anopheles gambiae (AGAP003246) VB Community Annotation]	serine protease 14	Others
								AARA015710	6.19383	13.3505	CLIP-domain serine protease [Source:Projected from Anopheles gambiae (AGAP003247) VB Community Annotation]	serine protease 14	Others
								AARA015712	4.83414	6.9534	unspecified product	serine protease 14	Others
								AARA015713	3.01037	6.76413	CLIP-domain serine protease [Source:Projected from Anopheles gambiae (AGAP003249) VB Community Annotation]	serine protease 14	Others
								AARA015714	2.06577	2.72336	CLIP-domain serine protease [Source:Projected from Anopheles gambiae (AGAP003250) VB Community Annotation]	serine protease 14	Others
								AARA015724	3.94757	3.4594	F-type H+-transporting ATPase subunit b [Source:Projected from Anopheles gambiae (AGAP001138) VB Community Annotation]	ATP synthase subunit mitochondrial	Others
								AARA015730	3.98056	3.64576	Elongation of very long chain fatty acids protein [Source:UniProtKB/TrEMBL;Acc:A0A182IIE4]	elongation of very long chain fatty acids AAEL008004-like	Others
								AARA015772	23.5783	19.3665	Cytoplasmic actin [Source:Projected from Anopheles gambiae (AGAP011515) UniProtKB/TrEMBL;Acc:A0A1S4H6W1]	indirect flight muscle	Others
								AARA015774	5.47938	3.17778	venom allergen [Source:Projected from Anopheles gambiae (AGAP013192) VB Community Annotation]	antigen 5 like allergen Cul n 1-like	Others
								AARA015789	8.52347	8.97697	cytochrome P450	probable cytochrome P450 6a14	CYPs	CYP6P4
								AARA015794	2.25016	2.4541	cytochrome P450	cytochrome P450 6d3-like	CYPs	CYP6Z1
								AARA015795	3.67712	2.03493	cytochrome P450	cytochrome P450 6d3-like	CYPs	CYP6Z3
								AARA015807	3.92861	2.33164	UDP-glucuronosyltransferase [Source:UniProtKB/TrEMBL;Acc:A0A182IIM5]	UDP-glucuronosyltransferase 2C1-like	Others
								AARA015828	2.28965	2.21812	NAD-dependent malate dehydrogenase [Source:Projected from Anopheles gambiae (AGAP001903) VB Community Annotation]	malate mitochondrial	Others
								AARA015865	2.02916	3.43705	unspecified product	carboxypeptidase B	Others
								AARA015881	2.18572	2.12974	unspecified product	salivary secreted peptide	SGs
								AARA015980	2.02381	2.79573	CLIP-domain serine protease [Source:Projected from Anopheles gambiae (AGAP003251) VB Community Annotation]	CLIPB1 partial	Others
								AARA015990	2.08874	2.8947	unspecified product	4-coumarate-- ligase 1-like	Others
								AARA016001	2.81162	2.19997	Succinate--CoA ligase [ADP/GDP-forming] subunit alpha, mitochondrial [Source:UniProtKB/TrEMBL;Acc:A0A1I8JTE3]	succinate-- ligase [ADP GDP-forming] subunit mitochondrial	Others
								AARA016006	5.38073	7.52487	serine protease inhibitor (serpin) 17	serpin 17 inhibitory serine protease partial	Others
								AARA016015	2.40223	2.59003	Adenylyltransferase and sulfurtransferase MOCS3 homolog [Source:UniProtKB/TrEMBL;Acc:A0A1I8JTE7]	adenylyltransferase and sulfurtransferase MOCS3	Others
								AARA016045	2.37183	2.03075	unspecified product	hydroxyacyl-coenzyme A mitochondrial-like	Others
								AARA016068	4.18209	4.00607	unspecified product	ciliogenesis-associated TTC17-interacting -like	Others
								AARA016080	2.48425	2.45457	unspecified product	uncharacterized protein LOC120894559	Others
								AARA016088	2.66885	2.60284	salivary gland protein 7-like [Source:Projected from Anopheles gambiae (AGAP008215) VB Community Annotation]	gSG7 salivary	SGs
								AARA016103	2.71262	2.48172	unspecified product	AGAP008013- partial	Others
								AARA016115	3.65038	2.86018	unspecified product	hexamerin partial	Others
								AARA016122	2.413	2.45024	unspecified product	omega-amidase NIT2-like	Others
								AARA016140	8.2773	6.01917	cuticular protein RR-1 family [Source:Projected from Anopheles gambiae (AGAP006009) VB Community Annotation]	endocuticle structural glyco ABD-5-like	CPs
								AARA016147	3.55108	4.68642	cuticular protein RR-1 family [Source:Projected from Anopheles gambiae (AGAP006001) VB Community Annotation]	flexible cuticle 12-like	CPs
								AARA016163	5.04621	3.89542	Carboxylic ester hydrolase [Source:UniProtKB/TrEMBL;Acc:A0A1I8JTT1]	esterase E4-like	Others
								AARA016176	9.86492	8.11984	unspecified product	sg2a salivary	SGs
								AARA016205	4.55416	5.10332	unspecified product	phosphatase 1 regulatory subunit 7-like	Others
								AARA016209	8.13449	7.05524	unspecified product	AGAP013256-PA	Others
								AARA016210	5.86558	7.10954	unspecified product	uncharacterized protein LOC120894299	Others
								AARA016213	3.50511	2.43415	unspecified product	Juvenile hormone-inducible	Others
								AARA016220	2.07128	2.19437	salivary gland protein [Source:Projected from Anopheles gambiae (AGAP000612) VB Community Annotation]	SG1B-like salivary	SGs
								AARA016221	2.82788	2.52689	salivary gland protein 1-like [Source:Projected from Anopheles gambiae (AGAP000611) VB Community Annotation]	partial	SGs
								AARA016222	2.02749	2.23746	salivary gland protein 1-like [Source:Projected from Anopheles gambiae (AGAP000610) VB Community Annotation]	SAGLIN	SGs
								AARA016223	3.13084	2.35891	salivary gland protein 1-like [Source:Projected from Anopheles gambiae (AGAP000609) VB Community Annotation]	SG1-2	SGs
								AARA016230	4.52538	3.90008	unspecified product	very long-chain specific acyl- mitochondrial	Others
								AARA016231	3.89751	4.95699	very long chain acyl-CoA dehydrogenase [Source:Projected from Anopheles gambiae (AGAP008769) VB Community Annotation]	very long-chain specific acyl- mitochondrial-like isoform X1	Others
								AARA016236	3.99513	2.78661	D7 short form salivary protein [Source:Projected from Anopheles gambiae (AGAP008282) VB Community Annotation]	37 kDa salivary gland allergen Aed a 2-like	SGs
								AARA016237	31.7633	26.6365	D7 short form salivary protein [Source:Projected from Anopheles gambiae (AGAP008281) VB Community Annotation]	37 kDa salivary gland allergen Aed a 2-like	SGs
								AARA016276	3.84134	4.45087	Other		Others
								AARA016281	5.2051	4.01522	Other		Others
								AARA016306	3.95902	5.52089	unspecified product	uncharacterized protein LOC120894298	Others
								AARA016307	3.80179	3.70317	cytochrome c oxidase subunit Va [Source:Projected from Anopheles gambiae (AGAP011159) VB Community Annotation]	cytochrome c oxidase subunit mitochondrial	Others
								AARA016310	4.42808	3.99406	unspecified product	AGAP010920- partial	Others
								AARA016316	2.21272	2.88361	unspecified product	uncharacterized protein LOC120898255	Others
								AARA016318	5.73148	6.41348	unspecified product	uncharacterized protein LOC120894296	Others
								AARA016320	5.14198	3.95574	unspecified product	uncharacterized protein LOC120894297	Others
								AARA016452	6.20889	5.38712	prophenoloxidase [Source:Projected from Anopheles gambiae (AGAP004978) VB Community Annotation]	phenoloxidase 2	Others
								AARA016456	4.49418	5.72565	unspecified product	neuronal acetylcholine receptor subunit beta-3	Others
								AARA016457	6.34241	12.6229	unspecified product	neuronal acetylcholine receptor subunit beta-3	Others
								AARA016462	3.69375	3.80457	nimrod B2 [Source:Projected from Anopheles gambiae (AGAP029054) VB Community Annotation]	von Willebrand factor D and EGF domain-containing -like	Others
								AARA016468	10.1326	8.17475	carboxylesterase [Source:Projected from Anopheles gambiae (AGAP028426) VB Community Annotation]	glutactin-like	COEs
								AARA016491	5.16738	4.88783	Phosphate carrier, mitochondrial [Source:Projected from Anopheles gambiae (AGAP003586) VB Community Annotation]	phosphate carrier mitochondrial-like	Others
								AARA016497	2.52473	2.05172	unspecified product	regulator of hypoxia-inducible factor 1-like	Others
								AARA016509	4.66243	4.39984	antigen 5 related protein [Source:Projected from Anopheles gambiae (AGAP006419) VB Community Annotation]	antigen 5 like allergen Cul n 1-like	Others
								AARA016520	2.99484	4.60485	CLIP-domain serine protease	phenoloxidase-activating factor 2-like	Others
								AARA016521	2.35327	3.45707	CLIP-domain serine protease	CLIPA8 partial	Others
								AARA016523	2.22761	3.20872	serine protease inhibitor (serpin) 3	serpin 3 inhibitory serine protease partial	Others
								AARA016524	2.46567	2.87573	serine protease inhibitor (serpin) [Source:Projected from Anopheles gambiae (AGAP006909) VB Community Annotation]	serpin 1 inhibitory serine protease partial	Others
								AARA016553	3.00347	3.0902	cuticular protein [Source:Projected from Anopheles gambiae (AGAP000987) VB Community Annotation]	obstructor-E-like	CPs	CPAP3-A1b
								AARA016579	9.78571	9.56003	polyubiquitin [Source:Projected from Anopheles gambiae (AGAP001969) VB Community Annotation]	polyubiquitin-C isoform X2	Others
								AARA016587	3.8304	3.60121	Polyubiquitin-B [Source:Projected from Anopheles gambiae (AGAP001970) VB Community Annotation]	polyubiquitin-B-like	Others
								AARA016661	2.70011	2.47297	ATP-binding cassette transporter (ABC transporter) family C member [Source:Projected from Anopheles gambiae (AGAP001775) VB Community Annotation]	multidrug resistance-associated 4-like	Others
								AARA016720	2.03669	2.2077	unspecified product	AGAP003620-PA	Others
								AARA016768	2.66115	2.28886	protein flightin [Source:Projected from Anopheles gambiae (AGAP007249) VB Community Annotation]	flightin isoform X1	Others
								AARA016851	4.23443	3.29668	Elongation of very long chain fatty acids protein [Source:UniProtKB/TrEMBL;Acc:A0A2C9GQ98]	elongation of very long chain fatty acids 4-like	Others
								AARA016855	2.16262	2.01766	facilitated trehalose transporter Tret1 [Source:Projected from Anopheles gambiae (AGAP005563) VB Community Annotation]	facilitated trehalose transporter Tret1 isoform X1	Others
								AARA016856	2.61504	2.01643	unspecified product	circadian clock-controlled daywake-like	Others
								AARA016884	5.34441	17.5681	CLIP-domain serine protease [Source:Projected from Anopheles gambiae (AGAP011787) VB Community Annotation]	phenoloxidase-activating factor 2-like	Others
								AARA016885	2.56682	3.71946	CLIP-domain serine protease [Source:Projected from Anopheles gambiae (AGAP011788) UniProtKB/TrEMBL;Acc:A0A1S4H7K2]	phenoloxidase-activating factor 2-like	Others
								AARA016888	2.70777	3.72595	CLIP-domain serine protease [Source:Projected from Anopheles gambiae (AGAP011786) VB Community Annotation]	phenoloxidase-activating factor 2-like	Others
								AARA016899	2.09454	2.56214	unspecified product	regulator of microtubule dynamics 1-like	Others
								AARA016949	3.36152	4.32852	unspecified product	toll-like receptor 3	Others
								AARA016955	2.9345	6.25198	unspecified product	type I cytoskeletal 9-like	Others
								AARA016957	4.59453	5.45445	unspecified product	type I cytoskeletal 9-like	Others
								AARA016959	12.9466	39.4886	unspecified product	glycine-rich 5-like	Others
								AARA016977	2.03884	2.11376	glycerol kinase [Source:Projected from Anopheles gambiae (AGAP001563) VB Community Annotation]	glycerol kinase-like	Others
								AARA016986	2.93134	2.92761	NADH dehydrogenase (ubiquinone) Fe-S protein [Source:Projected from Anopheles gambiae (AGAP001653) VB Community Annotation]	NADH-ubiquinone oxidoreductase 75 kDa mitochondrial	Others
								AARA016988	4.45431	4.91557	hexamerin [Source:Projected from Anopheles gambiae (AGAP001659) VB Community Annotation]	hexamerin- -like	Others
								AARA016989	3.933	3.70022	unspecified product	serine protease gd-like	Others
								AARA017073	2.52627	2.29164	NADH dehydrogenase (ubiquinone) 1 beta subcomplex [Source:Projected from Anopheles gambiae (AGAP012374) VB Community Annotation]	NADH dehydrogenase [ubiquinone] 1 beta subcomplex subunit 3	Others
								AARA017080	2.26913	3.29944	peptide-methionine (S)-S-oxide reductase [Source:Projected from Anopheles gambiae (AGAP012394) VB Community Annotation]	peptide methionine sulfoxide reductase	Others
								AARA017085	8.26027	7.50804	unspecified product	amnionless	Others
								AARA017093	4.59038	4.2737	heat shock 70kDa protein 1/8 [Source:Projected from Anopheles gambiae (AGAP004944) VB Community Annotation]	heat shock 70 kDa cognate 4-like	Others
								AARA017104	3.20218	2.91972	NADH dehydrogenase (ubiquinone) Fe-S protein [Source:Projected from Anopheles gambiae (AGAP009824) VB Community Annotation]	NADH dehydrogenase [ubiquinone] iron-sulfur 5	Others
								AARA017165	2.0817	2.39914	CLIP-domain serine protease [Source:Projected from Anopheles gambiae (AGAP003057) VB Community Annotation]	clipb8 partial	Others
								AARA017171	2.04996	2.32713	Hydroxysteroid dehydrogenase-like protein [Source:Projected from Anopheles gambiae (AGAP012513) VB Community Annotation]	hydroxysteroid dehydrogenase 2	Others
								AARA017178	2.05976	2.37654	unspecified product	sodium potassium calcium exchanger 3-like	Others
								AARA017234	6.1588	4.52755	unspecified product	AGAP011183- partial	Others
								AARA017252	7.26945	11.0541	Flavin-containing monooxygenase FMO GS-OX-like [Source:Projected from Anopheles gambiae (AGAP010398) VB Community Annotation]	senecionine N-oxygenase	Others
								AARA017277	2.33406	2.94273	unspecified product	BRAWNIN	Others
								AARA017288	5.35169	6.72093	Beta-galactosidase [Source:UniProtKB/TrEMBL;Acc:A0A2C9GRJ6]	beta-galactosidase-like isoform X2	Others
								AARA017293	2.45433	2.17395	phosphatidylethanolamine binding protein [Source:Projected from Anopheles gambiae (AGAP002049) VB Community Annotation]	antennal carrier A5	Others
								AARA017298	3.19788	3.39076	NADH dehydrogenase (ubiquinone) 1 beta subcomplex [Source:Projected from Anopheles gambiae (AGAP002020) VB Community Annotation]	NADH dehydrogenase [ubiquinone] 1 beta subcomplex subunit mitochondrial	Others
								AARA017299	3.46759	2.18862	Hyp37.7-like [Source:Projected from Anopheles gambiae (AGAP001988) UniProtKB/TrEMBL;Acc:Q52P96]	AGAP012011- partial	Others
								AARA017303	3.09972	2.48915	sodium-coupled monocarboxylate transporter [Source:Projected from Anopheles gambiae (AGAP001965) VB Community Annotation]	sodium-coupled monocarboxylate transporter 1-like	Others
								AARA017323	2.98808	3.24957	concentrative nucleoside transporter [Source:Projected from Anopheles gambiae (AGAP005989) VB Community Annotation]	solute carrier family 28 member 3-like	Others
								AARA017326	2.23993	2.11756	fatty acyl-CoA reductase [Source:Projected from Anopheles gambiae (AGAP005984) VB Community Annotation]	fatty acyl- reductase wat isoform X1	Others
								AARA017327	2.25675	2.08645	fatty acyl-CoA reductase [Source:Projected from Anopheles gambiae (AGAP005985) VB Community Annotation]	fatty acyl- reductase wat-like	Others
								AARA017330	2.81801	2.70671	fumarylacetoacetase [Source:Projected from Anopheles gambiae (AGAP005865) VB Community Annotation]	fumarylacetoacetase	Others
								AARA017357	7.02918	5.9703	DE-cadherin [Source:Projected from Anopheles gambiae (AGAP007216) VB Community Annotation]	DE-cadherin-like	Others
								AARA017382	2.54949	2.28258	cellular retinaldehyde binding protein [Source:Projected from Anopheles gambiae (AGAP007356) VB Community Annotation]	alpha-tocopherol transfer -like	Others
								AARA017386	3.68233	2.43272	All-trans/9-cis [Source:Projected from Anopheles gambiae (AGAP007572) VB Community Annotation]	retinol dehydrogenase 12-like	Others
								AARA017434	3.69625	5.57251	unspecified product	SET and MYND domain-containing 4	Others
								AARA017449	2.74968	6.60468	CLIP-domain serine protease [Source:Projected from Anopheles gambiae (AGAP003689) UniProtKB/TrEMBL;Acc:A0A1S4GIW4]	CLIPC7 partial	Others
								AARA017450	16.3577	27.0433	unspecified product	serine protease	Others
								AARA017453	7.23072	8.57494	unspecified product	serine protease snake-like	Others
								AARA017468	3.25778	3.47709	lysophosphatidylcholine acyltransferase 2B [Source:Projected from Anopheles gambiae (AGAP000595) VB Community Annotation]	lysophosphatidylcholine acyltransferase isoform X1	Others
								AARA017480	2.16496	4.25309	Laccase-like multicopper oxidase [Source:Projected from Anopheles gambiae (AGAP008731) UniProtKB/TrEMBL;Acc:A0A1S4GZV3]	AGAP008731- partial	Others
								AARA017483	3.57286	2.98061	mitochondrial cytochrome c oxidase subunit 5B isoform [Source:Projected from Anopheles gambiae (AGAP008724) VB Community Annotation]	cytochrome c oxidase subunit mitochondrial	Others
								AARA017497	42.661	60.279	unspecified product	probable chitinase 10	CPs
								AARA017527	2.39515	2.28022	unspecified product	thyrostimulin alpha-2 subunit	Others
								AARA017544	3.93367	7.52348	unspecified product	serine protease grass-like isoform X1	Others
								AARA017571	2.56807	2.33115	C-4 methylsterol oxidase [Source:Projected from Anopheles gambiae (AGAP002767) VB Community Annotation]	fatty acid hydroxylase domain-containing 2-like	Others
								AARA017603	2.21562	2.77864	yellow protein [Source:Projected from Anopheles gambiae (AGAP003095) VB Community Annotation]	dopachrome conversion enzyme	Others
								AARA017604	2.82719	2.08561	yellow protein [Source:Projected from Anopheles gambiae (AGAP003097) VB Community Annotation]	L-dopachrome tautomerase yellow-f-like	Others
								AARA017608	6.43083	3.77506	meiotic chromosome segregation protein [Source:Projected from Anopheles gambiae (AGAP003239) VB Community Annotation]	uncharacterized protein C11D3.03c isoform X1	Others
								AARA017620	3.71474	5.64349	chitinase [Source:Projected from Anopheles gambiae (AGAP013166) VB Community Annotation]	endochitinase	CPs
								AARA017621	3.3811	4.16749	unspecified product	endochitinase-like	CPs
								AARA017628	2.53093	3.09502	C-4 methylsterol oxidase [Source:Projected from Anopheles gambiae (AGAP002769) VB Community Annotation]	sterol desaturase	Others
								AARA017632	2.84646	2.38176	39S ribosomal protein L34, mitochondrial [Source:Projected from Anopheles gambiae (AGAP002917) VB Community Annotation]	39S ribosomal mitochondrial	Others
								AARA017649	5.67251	4.47318	unspecified product	eukaryotic translation initiation factor 3 subunit A-like isoform X2	Others
								AARA017650	4.80585	5.35347	unspecified product	proteoglycan 4 isoform X4	Others
								AARA017659	2.85668	3.32398	glutathione peroxidase [Source:Projected from Anopheles gambiae (AGAP004248) VB Community Annotation]	glutathione peroxidase-like	Others
								AARA017662	2.1923	2.08972	unspecified product	sodium-coupled monocarboxylate transporter 1-like	Others
								AARA017669	5.96866	7.02099	unspecified product	kDa salivary secreted	SGs
								AARA017675	2.49016	4.28713	unspecified product	serine ase stubble-like	Others
								AARA017683	2.91574	4.50149	Flavin-containing monooxygenase FMO GS-OX-like [Source:Projected from Anopheles gambiae (AGAP010399) VB Community Annotation]	senecionine N-oxygenase-like	Others
								AARA017709	6.06442	9.42764	unspecified product	APL1C	Others
								AARA017783	2.64489	3.50087	unspecified product	hepatic triacylglycerol lipase	Others
								AARA017795	4.20322	8.62739	unspecified product	AGAP009145- partial	Others
								AARA017810	3.05601	2.97378	unspecified product	chitin-binding domain cbd-1-like	CPs
								AARA017811	2.76827	4.06042	C-type lectin (CTL) - mannose binding [Source:Projected from Anopheles gambiae (AGAP005334) VB Community Annotation]	CTLMA2	Others
								AARA017855	3.2354	3.62097	ubiquinol-cytochrome c reductase core subunit [Source:Projected from Anopheles gambiae (AGAP006099) VB Community Annotation]	cytochrome b-c1 complex subunit mitochondrial	Others
								AARA017931	2.11852	2.4501	Class C Scavenger Receptor (Sushi/SCR/CCP and Somatomedin B domains). [Source:Projected from Anopheles gambiae (AGAP011974) VB Community Annotation]	MAM and LDL-receptor class A domain-containing 1-like	Others
								AARA017933	2.96354	4.81384	CLIP-domain serine protease [Source:Projected from Anopheles gambiae (AGAP012037) VB Community Annotation]	CLIP domain-containing serine protease B15-like isoform X2	Others
								AARA017958	7.46011	6.43985	ADP,ATP carrier protein [Source:Projected from Anopheles gambiae (AGAP002358) UniProtKB/Swiss-Prot;Acc:Q7PQV7]	ADP,ATP carrier 2	Others
								AARA017973	2.24642	2.0961	NADH dehydrogenase (ubiquinone) 1 alpha/beta subcomplex [Source:Projected from Anopheles gambiae (AGAP010464) VB Community Annotation]	acyl carrier mitochondrial isoform X1	Others
								AARA017975	2.35755	2.84734	gelsolin [Source:Projected from Anopheles gambiae (AGAP011369) VB Community Annotation]	AGAP011369- partial	Others
								AARA017982	2.83427	2.40928	pyruvate dehydrogenase phosphatase regulatory subunit [Source:Projected from Anopheles gambiae (AGAP002217) VB Community Annotation]	pyruvate dehydrogenase phosphatase regulatory mitochondrial-like isoform X1	Others
								AARA018029	2.3155	2.16487	glucosyl/glucuronosyl transferases [Source:Projected from Anopheles gambiae (AGAP007589) VB Community Annotation]	2-hydroxyacylsphingosine 1-beta-galactosyltransferase-like	Others
								AARA018031	3.32173	2.68247	cytochrome c oxidase subunit VIb polypeptide [Source:Projected from Anopheles gambiae (AGAP013092) VB Community Annotation]	cytochrome c oxidase subunit 6B1	Others
								AARA018035	3.26703	5.70751	unspecified product	microfibril-associated glyco 4-like	Others
								AARA018063	3.07115	3.58221	unspecified product	facilitated trehalose transporter Tret1-like isoform X1	Others
								AARA018073	2.49932	2.95123	CLIP-domain serine protease [Source:Projected from Anopheles gambiae (AGAP009214) VB Community Annotation]	serine protease grass-like	Others
								AARA018091	4.27328	9.3312	unspecified product	kDa salivary	SGs
								AARA018139	2.18092	2.2327	unspecified product	isoform partial	Others
								AARA018146	2.69195	2.47145	adenylate kinase [Source:Projected from Anopheles gambiae (AGAP009317) VB Community Annotation]	adenylate kinase isoenzyme 1 isoform X1	Others
								AARA018290	3.14398	2.50702	abhydrolase domain-containing protein [Source:Projected from Anopheles gambiae (AGAP009289) VB Community Annotation]	ABHD11-like	Others
								AARA018306	2.51394	2.38246	CRAL-TRIO domain-containing protein [Source:UniProtKB/TrEMBL;Acc:A0A499FT88]	retinol-binding pinta-like	Others
								AARA018307	2.8454	2.38134	CRAL-TRIO domain-containing protein [Source:UniProtKB/TrEMBL;Acc:A0A499FTR8]	retinol-binding pinta-like	Others
								AARA018369	7.01772	10.0546	SHSP domain-containing protein [Source:UniProtKB/TrEMBL;Acc:A0A499FTM8]	lethal(2)essential for life-like	Others
								AARA018398	3.86808	6.868	nutrient amino acid transporter [Source:Projected from Anopheles gambiae (AGAP028615) VB Community Annotation]	sodium-dependent nutrient amino acid transporter 1-like	Others
								AARA018399	2.40973	2.23585	sodium-dependent nutrient amino acid transporter [Source:Projected from Anopheles gambiae (AGAP010857) VB Community Annotation]	sodium-dependent nutrient amino acid transporter 1-like isoform X1	Others
								AARA018401	3.03283	3.12298	solute carrier family 45, member 1/2/4 [Source:Projected from Anopheles gambiae (AGAP010855) VB Community Annotation]	proton-associated sugar transporter A-like	Others
								AARA018403	4.65918	3.16147	Proton-coupled amino acid transporter [Source:Projected from Anopheles gambiae (AGAP029720) UniProtKB/TrEMBL;Acc:A0A453Z0F9]	proton-coupled amino acid transporter pathetic	Others
								AARA018529	5.24172	4.4216	unspecified product	uncharacterized protein LOC120893541	Others
								AARA018533	59.6781	49.6467	unspecified product	chymotrypsin BI	Others
								AARA018625	4.32539	4.13417	Isocitrate dehydrogenase [NAD] subunit, mitochondrial [Source:UniProtKB/TrEMBL;Acc:A0A182IEF7]	isocitrate dehydrogenase [NAD] subunit mitochondrial	Others
								AARA018635	2.61817	2.5194	unspecified product	uncharacterized protein LOC120904310	Others
								AARA018669	4.48406	3.71008	unspecified product	cationic amino acid transporter 2-like	Others
								AARA018686	5.03614	2.19686	unspecified product	apyrase	Others
								AARA018698	2.59965	2.35959	unspecified product	AGAP013359-PA	Others
								AARA018721	3.13611	8.33194	unspecified product	ejaculatory bulb-specific 3-like	Others
								AARA018739	2.26659	3.87391	unspecified product	AGAP010364- partial	Others
								AARA018740	3.13094	4.20137	unspecified product	uncharacterized protein LOC120900817	Others
								AARA018748	4.44059	3.85675	unspecified product	4-hydroxyphenylpyruvate dioxygenase	Others
								AARA018765	3.29691	3.01782	unspecified product	ER lumen -retaining receptor	Others
								AARA018777	2.99626	2.52232	unspecified product	cytochrome c-2	Others
								AARA018780	2.09522	2.4486	unspecified product	cytidine deaminase-like	Others
								AARA000114	0.186865	3.26211	unspecified product	histone H1-like	Others
								AARA000122	0.106232	3.1472	unspecified product	transient receptor potential cation channel painless-like	Others
								AARA000158	0.365664	4.44396	unspecified product	SET and MYND domain-containing 4-like	Others
								AARA000195	0.496711	3.14067	Cyclin-dependent kinases regulatory subunit [Source:UniProtKB/TrEMBL;Acc:A0A182HG48]	cyclin-dependent kinases regulatory subunit	Others
								AARA000236	0.330725	6.73287	cellular retinaldehyde binding protein [Source:Projected from Anopheles gambiae (AGAP009365) VB Community Annotation]	retinaldehyde-binding 1-like	Others
								AARA000316	0.319011	4.96868	sulfakinin neuropeptide [Source:Projected from Anopheles gambiae (AGAP009275) VB Community Annotation]	sulfakinin prepro	Others
								AARA000500	0.457543	2.90487	unspecified product	transmembrane 198	Others
								AARA000541	0.30725	2.70052	unspecified product	ankyrin repeat and BTB POZ domain-containing 2 isoform X2	Others
								AARA000555	0.219545	4.64231	F-box domain-containing protein [Source:UniProtKB/TrEMBL;Acc:A0A182HH52]	uncharacterized protein LOC120904141	Others
								AARA000556	0.240431	4.87168	F-box domain-containing protein [Source:UniProtKB/TrEMBL;Acc:A0A182HH53]	uncharacterized protein LOC120904379 isoform X1	Others
								AARA000563	0.168155	3.69579	alpha-N-acetylglucosaminidase [Source:Projected from Anopheles gambiae (AGAP011750) VB Community Annotation]	alpha-N-acetylglucosaminidase	Others
								AARA000571	0.30549	3.99546	unspecified product	AGAP011760- partial	Others
								AARA000583	0.393556	2.79686	unspecified product	uncharacterized protein LOC120903666	Others
								AARA000756	0.195717	5.03102	ionotropic receptor IR76b [Source:Projected from Anopheles gambiae (AGAP011968) VB Community Annotation]	glutamate receptor delta-1	Others
								AARA000765	0.284564	4.83785	unspecified product	AGAP011980- partial	Others
								AARA000841	0.406601	3.83529	unspecified product	myosin-1B-like isoform X2	Others
								AARA000978	0.237631	6.01338	unspecified product	uncharacterized protein LOC120906143	Others
								AARA001287	0.391636	2.45332	unspecified product	TOX high mobility group box family member 3-like	Others
								AARA001387	0.32302	3.28125	odorant-binding protein 2	pheromone-binding -related 6-like	Others
								AARA001690	0.492088	2.05961	unspecified product	solute carrier family 35 member G1	Others
								AARA001817	0.45129	2.79401	unspecified product	nuclear pore complex Nup153-like isoform X2	Others
								AARA002070	0.42953	3.33757	unspecified product	B-cell linker	Others
								AARA002205	0.482271	2.10279	15-hydroxyprostaglandin dehydrogenase (NAD) [Source:Projected from Anopheles gambiae (AGAP001753) VB Community Annotation]	15-hydroxyprostaglandin dehydrogenase [NAD(+)]-like	Others
								AARA002220	0.19547	8.88406	beat protein [Source:Projected from Anopheles gambiae (AGAP001769) VB Community Annotation]	AGAP001766- partial	Others
								AARA002422	0.475304	2.03611	unspecified product	mediator of DNA damage checkpoint 1-like isoform X1	Others
								AARA002501	0.302933	6.34653	unspecified product	uncharacterized protein LOC120904597	Others
								AARA002503	0.117894	11.0576	unspecified product	uncharacterized protein LOC120900051 isoform X1	Others
								AARA002643	0.366517	2.6458	unspecified product	probable E3 ubiquitin- ligase makorin-2	Others
								AARA002679	0.382763	3.13893	Retina aberrant in pattern [Source:Projected from Anopheles gambiae (AGAP011622) UniProtKB/TrEMBL;Acc:A0A1S4H876]	cortex isoform X1	Others
								AARA002682	0.469012	4.35904	collagen, type I/II/III/V/XI/XXIV/XXVII alpha [Source:Projected from Anopheles gambiae (AGAP011620) VB Community Annotation]	collagen alpha-1(I) chain-like	Others
								AARA002704	0.290273	4.40703	unspecified product	AGAP011599- partial	Others
								AARA003114	0.496071	2.69963	unspecified product	hybrid signal transduction histidine kinase B-like isoform X2	Others
								AARA003165	0.0782836	37.7392	unspecified product	uncharacterized protein K02A2.6-like	Others
								AARA003203	0.418882	2.62116	SUMO-conjugating enzyme [Source:UniProtKB/TrEMBL;Acc:A0A182HPL4]	SUMO-conjugating enzyme UBC9-B	Others
								AARA003265	0.392313	3.7244	unspecified product	serine arginine-rich splicing factor 1-like	Others
								AARA003281	0.457214	2.64962	lipoyltransferase [Source:Projected from Anopheles gambiae (AGAP012186) VB Community Annotation]	lipoyltransferase mitochondrial	Others
								AARA003291	0.450871	2.72839	Histone H2B [Source:UniProtKB/TrEMBL;Acc:A0A182HPV1]	histone H2B	Others
								AARA003292	0.321772	2.37168	unspecified product	membrane-bound transcription factor site-1 protease	Others
								AARA003493	0.480499	2.30219	unspecified product	serine-rich adhesin for platelets-like isoform X1	Others
								AARA003631	0.200998	3.54642	cytochrome P450	cytochrome P450 4C1-like	CYPs	CYP325D1
								AARA003756	0.377652	2.78236	DNA replication complex GINS protein PSF2 [Source:UniProtKB/TrEMBL;Acc:A0A182HR63]	probable DNA replication complex GINS PSF2	Others
								AARA003892	0.470316	2.81318	unspecified product	AGAP009884- partial	Others
								AARA003983	0.493619	2.9964	Importin subunit alpha [Source:UniProtKB/TrEMBL;Acc:A0A182HRT5]	importin subunit alpha	Others
								AARA004200	0.0472874	16.944	unspecified product	zinc finger BED domain-containing 4-like	Others
								AARA004617	0.302446	6.32728	3-glucan binding protein [Source:Projected from Anopheles gambiae (AGAP002796) VB Community Annotation]	beta-1,3-glucan-binding -like	Others
								AARA004670	0.240442	9.95966	unspecified product	chemosensory A 87a	Others
								AARA004722	0.344103	4.13215	odorant-binding protein 13	general odorant-binding 19d-like	Others
								AARA004747	0.171178	2.98771	unspecified product	phospho phosphatase	Others
								AARA004905	0.397717	2.11191	unspecified product	histone-lysine N-methyltransferase MECOM-like	Others
								AARA004938	0.315019	3.01305	Nidogen (entactin) [Source:Projected from Anopheles gambiae (AGAP008193) UniProtKB/TrEMBL;Acc:A0A1S4GXK2]	nidogen	Others
								AARA005167	0.448482	3.3985	unspecified product	vacuolar -sorting-associated 36-like	Others
								AARA005341	0.0946825	6.51467	unspecified product	uncharacterized protein LOC120954825	Others
								AARA005645	0.479028	2.06596	RING finger protein 113A [Source:Projected from Anopheles gambiae (AGAP007068) VB Community Annotation]	E3 ubiquitin- ligase RNF113A	Others
								AARA005762	0.292475	2.30946	unspecified product	uncharacterized protein LOC120948735 isoform X1	Others
								AARA005795	0.28694	2.07631	unspecified product	uncharacterized protein LOC120895796	Others
								AARA005829	0.328777	2.44077	Intraflagellar transport 74 homolog [Source:Projected from Anopheles gambiae (AGAP004724) VB Community Annotation]	intraflagellar transport 74 homolog	Others
								AARA005856	0.108607	9.92657	unspecified product	AGAP010371- partial	Others
								AARA005879	0.396482	2.41467	unspecified product	liver carboxylesterase 4	COEs
								AARA006173	0.311382	3.1326	unspecified product	uncharacterized protein LOC118511538 isoform X2	Others
								AARA006256	0.00760379	140.944	unspecified product	unspecified product	Others
								AARA006277	0.474628	3.24807	unspecified product	AGAP011289- partial	Others
								AARA006329	0.238267	4.24402	proton-coupled amino acid transporter [Source:Projected from Anopheles gambiae (AGAP010508) VB Community Annotation]	proton-coupled amino acid transporter CG1139	Others
								AARA006336	0.338182	5.31536	unspecified product	arp2 3 complex-activating rickA-like	Others
								AARA006662	0.125335	9.32028	unspecified product	AGAP010628- partial	Others
								AARA006735	0.291655	3.27591	PID domain-containing protein [Source:UniProtKB/TrEMBL;Acc:A0A182HZK6]	uncharacterized protein LOC120896507 isoform X1	Others
								AARA006801	0.149681	2.80467	cytochrome P450	cytochrome P450 4C1-like	CYPs	CYP325H1
								AARA006853	0.373809	2.01261	phosphoribosylformylglycinamidine synthase [Source:Projected from Anopheles gambiae (AGAP002091) VB Community Annotation]	phosphoribosylformylglycinamidine synthase	Others
								AARA006880	0.423398	2.66445	unspecified product	IQ and ubiquitin-like domain-containing	Others
								AARA006888	0.477433	2.45368	ATP-binding cassette transporter (ABC transporter) family H member [Source:Projected from Anopheles gambiae (AGAP002060) VB Community Annotation]	ABC transporter G family member 20	Others
								AARA007051	0.0188766	237.88	unspecified product	uncharacterized protein LOC121591845	Others
								AARA007161	0.334273	2.65421	unspecified product	estradiol 17-beta-dehydrogenase 11	Others
								AARA007181	0.137178	4.67152	unspecified product	AGAP010256- partial	Others
								AARA007216	0.176582	13.6013	unspecified product	hypothetical protein RP20_CCG013381	Others
								AARA007346	0.454126	2.32287	unspecified product	laccase-4 isoform X2	Others
								AARA007446	0.124911	13.7202	odorant-binding protein [Source:Projected from Anopheles gambiae (AGAP006074) VB Community Annotation]	general odorant-binding 67-like	Others
								AARA007508	0.0453835	50.6273	maltase [Source:Projected from Anopheles gambiae (AGAP006019) VB Community Annotation]	maltase 2-like	Others
								AARA007522	0.430754	2.37557	cuticular protein RR-1 family [Source:Projected from Anopheles gambiae (AGAP005995) VB Community Annotation]	lethal(3)malignant blood neoplasm 1	CPs
								AARA007526	0.490262	2.43001	cytochrome P450	cytochrome P450 mitochondrial	CYPs	CYP302A1
								AARA007712	0.286447	3.32412	unspecified product	transmembrane 43 homolog	Others
								AARA007797	0.279336	3.34374	Elongation of very long chain fatty acids protein [Source:Projected from Anopheles gambiae (AGAP007134) UniProtKB/TrEMBL;Acc:Q7QIY7]	elongation of very long chain fatty acids 7-like isoform X1	Others
								AARA007919	0.399891	2.74824	alkaline phosphatase [Source:Projected from Anopheles gambiae (AGAP007300) VB Community Annotation]	membrane-bound alkaline phosphatase-like	Others
								AARA008023	0.469444	2.01306	E3 ubiquitin-protein ligase SHPRH [Source:Projected from Anopheles gambiae (AGAP007417) VB Community Annotation]	E3 ubiquitin- ligase SHPRH	Others
								AARA008079	0.499405	2.03444	unspecified product	isoform A	Others
								AARA008208	0.400624	3.60682	unspecified product	mucin-17-like	Others
								AARA008283	0.28621	4.87433	unspecified product	uncharacterized protein LOC120895654	Others
								AARA008326	0.229094	5.55596	unspecified product	dopamine N-acetyltransferase	Others
								AARA008530	0.113408	5.50702	unspecified product	uncharacterized protein LOC120896436 isoform X2	Others
								AARA008538	0.082759	20.522	kinetochore protein NDC80 [Source:Projected from Anopheles gambiae (AGAP006661) VB Community Annotation]	kinetochore NDC80 homolog	Others
								AARA008771	0.253903	3.02781	cytochrome P450	cytochrome P450 4C1-like	CYPs	CYP4C35
								AARA008781	0.233718	4.61169	unspecified product	uncharacterized protein LOC120959834	Others
								AARA008793	0.0106255	57.4537	unspecified product	uncharacterized protein LOC120898573	Others
								AARA008794	0.0109964	32.0752	unspecified product	uncharacterized protein LOC120903159	Others
								AARA008798	0.478653	2.50653	cytochrome P450 306A1	cytochrome P450 306a1 isoform X2	CYPs	CYP306A1
								AARA009006	0.466332	2.72152	SWI/SNF-related matrix-associated actin-dependent regulator of chromatin [Source:Projected from Anopheles gambiae (AGAP010699) VB Community Annotation]	SWI SNF-related matrix-associated actin-dependent regulator of chromatin subfamily A member 5-like	Others
								AARA009036	0.471498	2.57923	TOLL-like receptor 5B [Source:Projected from Anopheles gambiae (AGAP010669) VB Community Annotation]	toll-like isoform X2	Others
								AARA009103	0.14071	5.23465	unspecified product	uncharacterized protein LOC120893997	Others
								AARA009169	0.436019	2.35159	unspecified product	integrin alpha-PS3-like isoform X1	Others
								AARA009370	0.457959	2.13733	unspecified product	deoxynucleotidyltransferase terminal-interacting 2	Others
								AARA009425	0.297603	2.51947	unspecified product	AGAP008880- partial	Others
								AARA009457	0.22867	2.68573	glutamate decarboxylase [Source:Projected from Anopheles gambiae (AGAP008904) VB Community Annotation]	cysteine sulfinic acid decarboxylase	Others
								AARA009568	0.300749	4.943	unspecified product	AGAP009003- partial	Others
								AARA009589	0.398253	2.13342	unspecified product	hormone receptor 4 isoform X2	Others
								AARA009590	0.436519	3.03331	unspecified product	hormone receptor 4	Others
								AARA009760	0.488528	2.38143	Protease m1 zinc metalloprotease [Source:Projected from Anopheles gambiae (AGAP013150) VB Community Annotation]	aminopeptidase N-like	Others
								AARA009807	0.298151	2.22739	unspecified product	uncharacterized protein LOC120949725	Others
								AARA009846	0.380207	2.34258	Fork-head domain-containing protein [Source:UniProtKB/TrEMBL;Acc:A0A182I8D6]	forkhead box N2 isoform X1	Others
								AARA010006	0.417874	2.16782	unspecified product	glucose dehydrogenase [ quinone] isoform X3	Others
								AARA010028	0.344246	4.00021	juvenile hormone-inducible protein [Source:Projected from Anopheles gambiae (AGAP003764) VB Community Annotation]	uncharacterized protein LOC120901576	Others
								AARA010031	0.249726	4.37828	unspecified product	uncharacterized protein LOC120896342 isoform X1	Others
								AARA010094	0.243995	3.32273	unspecified product	mediator of RNA polymerase II transcription subunit 26 isoform X2	Others
								AARA010205	0.128251	3.56143	unspecified product	uncharacterized protein LOC120906434 isoform X1	Others
								AARA010217	0.49351	2.27425	DNA-(apurinic or apyrimidinic site) lyase [Source:UniProtKB/TrEMBL;Acc:A0A182I9F7]	recombination repair 1-like isoform X1	Others
								AARA010234	0.123838	29.7705	unspecified product	RNA polymerase II degradation factor 1-like	Others
								AARA010260	0.297815	2.65915	unspecified product	AGAP000772-PA	Others
								AARA010553	0.404752	3.37216	unspecified product	uncharacterized protein LOC120905975	Others
								AARA010840	0.429458	3.33723	unspecified product	AGAP008758- partial	Others
								AARA010903	0.425859	2.49533	unspecified product	isoform A	Others
								AARA011074	0.00773873	640.611	Fruitless [Source:Projected from Anopheles gambiae (AGAP008506) VB Community Annotation]	longitudinals lacking -like	Others
								AARA011107	0.374967	2.14209	Transporter [Source:UniProtKB/TrEMBL;Acc:A0A182IBZ0]	sodium-dependent proline transporter isoform X1	Others
								AARA011138	0.495145	3.28373	N-acetyltransferase [Source:Projected from Anopheles gambiae (AGAP008428) UniProtKB/TrEMBL;Acc:A0A1S4GY90]	N-alpha-acetyltransferase 40	Others
								AARA011158	0.182274	6.08271	unspecified product	uncharacterized protein LOC120901852	Others
								AARA011166	0.192926	4.68173	unspecified product	sperm flagellar 1-like	Others
								AARA011205	0.285534	5.94743	unspecified product	Transposon Ty3-G Gag-Pol poly	Others
								AARA011237	0.413148	2.08598	unspecified product	unspecified product	Others
								AARA011286	0.242991	3.3018	Secretion-regulating guanine nucleotide exchange factor [Source:Projected from Anopheles gambiae (AGAP008272) UniProtKB/TrEMBL;Acc:A0A1S4GXT1]	secretion-regulating guanine nucleotide exchange factor	Others
								AARA011313	0.377945	2.65493	gamma-butyrobetaine dioxygenase [Source:Projected from Anopheles gambiae (AGAP012477) VB Community Annotation]	gamma-butyrobetaine dioxygenase	Others
								AARA011634	0.4567	2.51001	DNA polymerase epsilon subunit [Source:Projected from Anopheles gambiae (AGAP004615) VB Community Annotation]	DNA polymerase epsilon catalytic subunit 1	Others
								AARA011745	0.463766	2.82621	unspecified product	uncharacterized protein LOC120905712	Others
								AARA011795	0.488142	2.15549	DNA-(apurinic or apyrimidinic site) lyase [Source:UniProtKB/TrEMBL;Acc:A0A1I8JT08]	recombination repair 1 isoform X1	Others
								AARA011919	0.341403	2.72709	unspecified product	uncharacterized protein LOC120956181	Others
								AARA011985	0.451134	2.46459	unspecified product	AGAP007787- partial	Others
								AARA014003	0.12511	19.3042	unspecified product	unspecified product	Others
								AARA014121	0.486875	2.25257	unspecified product	unspecified product	Others
								AARA014350	0.0335242	28.8574	unspecified product	unspecified product	Others
								AARA014453	0.21526	2.86799	unspecified product	unspecified product	Others
								AARA014461	0.105538	5.99711	unspecified product	lysoplasmalogenase TMEM86A isoform X2	Others
								AARA014494	0.484943	2.44587	unspecified product	unspecified product	Others
								AARA014496	0.477347	3.864	unspecified product	unspecified product	Others
								AARA014500	0.425769	2.21263	unspecified product	unspecified product	Others
								AARA014567	0.333972	4.21451	unspecified product	dendritic arbor reduction 1-like	Others
								AARA014666	0.150668	3.44945	unspecified product	unspecified product	Others
								AARA014711	0.156353	5.69858	unspecified product	BTB POZ domain-containing 2-like	Others
								AARA014718	0.499017	2.05687	unspecified product	unspecified product	Others
								AARA014767	0.294374	3.79807	unspecified product	uncharacterized protein LOC120957073	Others
								AARA014790	0.309738	2.18872	unspecified product	uncharacterized protein LOC120897297 isoform X1	Others
								AARA014868	0.194755	4.79186	unspecified product	uncharacterized protein LOC120904605	Others
								AARA014877	0.236818	19.3797	unspecified product	unspecified product	Others
								AARA014938	0.335372	4.18222	dehydrogenase/reductase SDR family member 11 precursor [Source:Projected from Anopheles gambiae (AGAP010311) VB Community Annotation]	farnesol dehydrogenase-like	Others
								AARA014946	0.26274	4.89017	unspecified product	unspecified product	Others
								AARA014989	0.447881	2.66264	unspecified product	ALP1-like	Others
								AARA015061	0.459196	2.71908	unspecified product	isoform A	Others
								AARA015063	0.00335889	146.918	Other		Others
								AARA015402	0.356872	2.79223	Other		Others
								AARA015512	0.114938	8.29751	Other		Others
								AARA015600	0.260932	3.28266	unspecified product	homeotic distal-less isoform X1	Others
								AARA015729	0.255283	6.13816	glutathione S-transferase	glutathione S-transferase epsilon 2	GSTs	GSTE1
								AARA015745	0.284282	4.0141	unspecified product	arrestin domain-containing 3-like	Others
								AARA015776	0.10076	10.8701	cuticular protein RR-2 family [Source:Projected from Anopheles gambiae (AGAP003385) VB Community Annotation]	larval cuticle A2B-like	CPs
								AARA015885	0.458185	2.52023	Histone H2A [Source:UniProtKB/TrEMBL;Acc:A0A182IIV6]	histone H2A	Others
								AARA015915	0.30603	2.93881	JAKSTAT pathway signalling transcription factor [Source:Projected from Anopheles gambiae (AGAP010423) VB Community Annotation]	partial	Others
								AARA015937	0.43711	5.52882	unspecified product	uncharacterized protein LOC120901735	Others
								AARA016105	0.363855	3.30415	unspecified product	uncharacterized protein LOC120904447	Others
								AARA016129	0.0517198	6.332	D-xylulose reductase A [Source:Projected from Anopheles gambiae (AGAP003582) VB Community Annotation]	sorbitol dehydrogenase-like	Others
								AARA016184	0.470925	4.28688	unspecified product	chymotrypsin-elastase inhibitor ixodidin-like	Others
								AARA016300	0.00216773	17.0819	Carboxylic ester hydrolase [Source:UniProtKB/TrEMBL;Acc:A0A1Y9GLB1]	esterase E4-like	Others
								AARA016502	0.450892	2.44119	unspecified product	nose resistant to fluoxetine 6-like	Others
								AARA016539	0.267946	2.30942	trypsin [Source:Projected from Anopheles gambiae (AGAP008295) VB Community Annotation]	trypsin	Others
								AARA016565	0.436254	2.87424	cytochrome P450 [Source:Projected from Anopheles gambiae (AGAP012957) VB Community Annotation]	cytochrome P450	CYPs	CYP4D17
								AARA016580	0.413148	2.24505	unspecified product	unspecified product	Others
								AARA016657	0.0568589	8.42702	unspecified product	nuclear pore complex DDB_G0274915-like	Others
								AARA016721	0.229478	3.99622	unspecified product	transcription factor Sp9 isoform X1	Others
								AARA016816	0.362925	3.24978	unspecified product	proline-rich extensin EPR1 isoform X1	Others
								AARA016880	0.0938258	4.55867	unspecified product	dynein regulatory complex 11	Others
								AARA016883	0.214322	5.4059	unspecified product	phenoloxidase-activating factor 2-like	Others
								AARA016945	0.295584	2.8444	Bifunctional purine biosynthesis protein [Source:Projected from Anopheles gambiae (AGAP001423) VB Community Annotation]	bifunctional purine biosynthesis ATIC	Others
								AARA016972	0.478492	2.2479	juvenile hormone-inducible protein [Source:Projected from Anopheles gambiae (AGAP013450) VB Community Annotation]	Juvenile hormone-inducible	Others
								AARA017009	0.175261	4.88274	cellular retinaldehyde binding protein [Source:Projected from Anopheles gambiae (AGAP005387) VB Community Annotation]	retinaldehyde-binding 1-like	Others
								AARA017010	0.396335	2.11383	cellular retinaldehyde binding protein [Source:Projected from Anopheles gambiae (AGAP005388) VB Community Annotation]	retinaldehyde-binding 1-like	Others
								AARA017013	0.339375	2.21393	unspecified product	retinaldehyde-binding 1-like	Others
								AARA017055	0.428449	2.66479	unspecified product	transmembrane protease serine 9-like	Others
								AARA017074	0.476698	4.15326	protein aurora borealis [Source:Projected from Anopheles gambiae (AGAP012375) VB Community Annotation]	aurora borealis	Others
								AARA017088	0.178514	5.90699	fibrinogen [Source:Projected from Anopheles gambiae (AGAP004918) VB Community Annotation]	microfibril-associated glyco 4-like	Others
								AARA017101	0.118623	22.024	unspecified product	endocuticle structural glyco ABD-4	CPs
								AARA017162	0.176521	11.613	carbonic anhydrase I [Source:Projected from Anopheles gambiae (AGAP013402) VB Community Annotation]	carbonic anhydrase 2	Others
								AARA017337	0.317673	2.61133	unspecified product	no-mechanoreceptor potential a	Others
								AARA017408	0.296787	4.49135	unspecified product	lipase member H-like isoform X2	Others
								AARA017533	0.352141	6.19362	unspecified product	lactosylceramide 4-alpha-galactosyltransferase	Others
								AARA017661	0.327904	3.84557	unspecified product	mediator of DNA damage checkpoint 1-like	Others
								AARA017812	0.238127	6.08292	unspecified product	DE-cadherin-like isoform X1	Others
								AARA017820	0.372763	2.47348	unspecified product	cell death hid	Others
								AARA017829	0.421424	2.04615	unspecified product	transcription factor SOX-15	Others
								AARA017922	0.486321	2.28502	H/ACA ribonucleoprotein complex non-core subunit NAF1 [Source:Projected from Anopheles gambiae (AGAP011831) VB Community Annotation]	H ACA ribonucleo complex non-core subunit NAF1	Others
								AARA017937	0.408036	3.96048	unspecified product	uncharacterized protein LOC101458145	Others
								AARA017946	0.439891	2.25939	unspecified product	zinc finger and SCAN domain-containing 12-like	Others
								AARA017993	0.15033	9.49789	unspecified product	hypothetical protein ZHAS_00002868	Others
								AARA018018	0.392668	3.82947	unspecified product	unspecified product	Others
								AARA018022	0.474373	2.78006	unspecified product	C-type lectin 37Db-like	Others
								AARA018023	0.201619	4.31328	unspecified product	CTLMA3 partial	Others
								AARA018046	0.353687	3.73137	glucose dehydrogenase (acceptor) [Source:Projected from Anopheles gambiae (AGAP003783) VB Community Annotation]	glucose dehydrogenase [ quinone]	Others
								AARA018068	0.16335	4.86047	unspecified product	zinc finger 420-like	Others
								AARA018095	0.0640555	7.3621	DUF4806 domain-containing protein [Source:UniProtKB/TrEMBL;Acc:A0A499FSR5]	AGAP001085- partial	Others
								AARA018249	0.0874303	11.2703	Ubiquinone biosynthesis monooxygenase COQ6, mitochondrial [Source:Projected from Anopheles gambiae (AGAP000106) UniProtKB/TrEMBL;Acc:Q7QER0]	ubiquinone biosynthesis monooxygenase mitochondrial	Others
								AARA018262	0.355749	2.46598	Chitin-binding type-2 domain-containing protein [Source:UniProtKB/TrEMBL;Acc:A0A499FTL7]	mucin-5AC isoform X1	Others
								AARA018274	0.484092	2.71716	MYND-type domain-containing protein [Source:UniProtKB/TrEMBL;Acc:A0A499FT89]	SET and MYND domain-containing 4-like	Others
								AARA018277	0.416233	3.67384	unspecified product	SET and MYND domain-containing 4-like	Others
								AARA018298	0.132096	8.12533	lysosomal acid lipase [Source:Projected from Anopheles gambiae (AGAP013368) VB Community Annotation]	lipase 1-like	Others
								AARA018363	0.417578	2.30635	unspecified product	TBC1 domain family member 31	Others
								AARA018371	0.444242	2.2259	unspecified product	uncharacterized protein LOC120905211	Others
								AARA018468	0.46266	2.63801	unspecified product	zinc finger 239-like	Others
								AARA018523	0.474365	3.18843	unspecified product	DNA topoisomerase 2-binding 1-like	Others
								AARA018542	0.179565	5.47853	unspecified product	serine protease inhibitor dipetalogastin	Others
								AARA018597	0.286308	3.38831	unspecified product	homeobox aristaless isoform X1	Others
								AARA018646	0.31831	4.27461	unspecified product	echinoderm microtubule-associated -like CG42247 isoform X1	Others

## Sheet: M-DELTA
Geneid	rs	rc	cs	Description (VectorBase)_x	Description (Blast2GO)	Target	Gene_symbol	Geneid	Unnamed: 1	rs	cs	Description (VectorBase)_x	Description (Blast2GO)	Target	Geneid	rs	rc	Description (VectorBase)_x	Description (Blast2GO)	Target	Gene_symbol
AARA002943	4.95087	2.14302	2.19803	unspecified product	isoform A	Others		AARA000056		2.41346	3.19347	unspecified product	neuronal acetylcholine receptor subunit alpha-2-like	Others	ARA000351
AARA003900	8.94269	2.16325	3.94965	unspecified product	larval cuticle LCP-30-like	CPs		AARA000121		19.1364	190.748	unspecified product	partial	Others	AARA001131	8.04049	8.81788	cuticular protein RR-2 family [Source:Projected from Anopheles gambiae (AGAP000047) VB Community Annotation]	histidine-rich PFHRP-II	CPs
AARA003903	13.3893	2.37876	5.38255	cuticular protein RR-1 family [Source:Projected from Anopheles gambiae (AGAP009871) VB Community Annotation]	endocuticle structural glyco ABD-4	CPs		AARA000179		14.0406	3.64169	Mitogen-activated protein kinase [Source:UniProtKB/TrEMBL;Acc:A0A182HG32]	stress-activated kinase JNK-like	Others	AARA002451	2.76789	4.41381	unspecified product	histone chaperone ASF1-like	Others
AARA007329	185.267	2.62521	67.1578	chitinase [Source:Projected from Anopheles gambiae (AGAP006191) VB Community Annotation]	chitinase-3 1	CPs		AARA000237		2.91487	3.30399	cytochrome P450	probable cytochrome P450 9f2	CYPs	AARA002523	7.95278	10.5852	unspecified product	AGAP013506- partial	Others
AARA008635	16.1886	3.07039	5.00513	Protein-glutamine gamma-glutamyltransferase E [Source:Projected from Anopheles gambiae (AGAP009098) VB Community Annotation]	annulin-like	Others		AARA000326		4.19641	4.81009	low molecular weight phosphotyrosine protein phosphatase [Source:Projected from Anopheles gambiae (AGAP009266) VB Community Annotation]	low molecular weight phosphotyrosine phosphatase 1	Others	AARA003640	2.50258	2.28497	myosin I [Source:Projected from Anopheles gambiae (AGAP010160) VB Community Annotation]	unconventional myosin ID	Others
AARA008725	11.5226	2.9763	3.69976	Fibrinogen C-terminal domain-containing protein [Source:UniProtKB/TrEMBL;Acc:A0A182I575]	fibrinogen C domain-containing 1-like	Others		AARA000438		2.00789	2.5556	unspecified product	tropomyosin-2 isoform X15	Others	AARA003915	2.35661	2.07378	unspecified product	uncharacterized protein LOC120902876	Others
AARA008890	30.0194	3.94218	7.29261	unspecified product	thioester-containing partial	Others		AARA000485		9.49326	6.03295	unspecified product	lipase member H-like	Others	AARA005067	4.09211	3.66766	chemosensory protein 1	ejaculatory bulb-specific 3	Others
AARA011740	11.7379	2.15449	5.20008	unspecified product	toll-like isoform X2	Others		AARA000505		7.07457	10.4944	deoxyribonuclease I [Source:Projected from Anopheles gambiae (AGAP011698) VB Community Annotation]	deoxyribonuclease I	Others	AARA005478	3.54193	5.01211	unspecified product	SERAC1 isoform X1	Others
AARA015299	8.15949	2.38199	3.26852	Other		Others		AARA000586		6.39683	6.53175	unspecified product	probable peroxisomal membrane PEX13	Others	AARA005632	3.03236	2.64815	solute carrier family 13 (sodium-dependent dicarboxylate transporter), member [Source:Projected from Anopheles gambiae (AGAP007054) VB Community Annotation]	I m not dead yet-like	Others
AARA015708	6.05646	2.5794	2.24339	CLIP-domain serine protease [Source:Projected from Anopheles gambiae (AGAP003246) VB Community Annotation]	serine protease 14	Others		AARA000609		2.07735	2.21184	unspecified product	ornithine decarboxylase 1-like	Others	AARA006160	2.93303	2.77378	unspecified product	transcription factor kayak isoform X1	Others
AARA015710	9.4677	3.51739	2.57178	CLIP-domain serine protease [Source:Projected from Anopheles gambiae (AGAP003247) VB Community Annotation]	serine protease 14	Others		AARA000640		4.5276	2.24225	thioredoxin peroxidase 4	peroxiredoxin-6-like	Others	AARA006362	3.59994	2.04556	unspecified product	AGAP013507-PA	Others
AARA016320	6.2813	2.59311	2.31527	unspecified product	uncharacterized protein LOC120894297	Others		AARA000678		4.935	5.33998	unspecified product	AGAP011878- partial	Others	AARA006448	2.87462	3.33949	unspecified product	uncharacterized protein LOC120903073	Others
AARA017299	4.41073	2.07692	2.03109	Hyp37.7-like [Source:Projected from Anopheles gambiae (AGAP001988) UniProtKB/TrEMBL;Acc:Q52P96]	AGAP012011- partial	Others		AARA000680		4.61468	5.21711	unspecified product	methyltransferase 22 isoform X1	Others	AARA006884	3.46689	2.06483	unspecified product	abscission ut checkpoint regulator	Others
AARA017450	15.0285	4.56432	3.14655	unspecified product	serine protease	Others		AARA000705		5.28943	5.93229	unspecified product	venom serine protease-like	Others	AARA007534	2.29199	3.0711	unspecified product	rhythmically expressed gene 5	Others
AARA017795	6.24011	2.87916	2.0745	unspecified product	AGAP009145- partial	Others		AARA000722		11.4065	5.96955	unspecified product	F-box LRR-repeat fbxl-1-like	Others	AARA007870	2.82178	2.19149	acyl-coenzyme A thioesterase [Source:Projected from Anopheles gambiae (AGAP007238) VB Community Annotation]	acyl-coenzyme A thioesterase 13-like	Others
AARA018372	5.94303	2.07284	2.73755	unspecified product	uncharacterized protein LOC120950109	Others		AARA000730		2.57894	2.59272	unspecified product	chitin deacetylase 1 isoform X2	CPs	AARA008645	2.585	3.43302	unspecified product	uncharacterized protein LOC120903326	Others
								AARA000736		2.55463	2.57717	unspecified product	ATPase inhibitor mitochondrial	Others	AARA008877	2.01473	3.85138	thioester-containing protein [Source:Projected from Anopheles gambiae (AGAP010831) VB Community Annotation]	thioester-containing partial	Others
								AARA000798		338.187	277.747	unspecified product	uncharacterized protein LOC120900012 isoform X2	Others	AARA008884	78.6717	31.2102	thioester-containing protein [Source:Projected from Anopheles gambiae (AGAP010819) VB Community Annotation]	thioester-containing partial	Others
								AARA000826		24.0149	11.1273	unspecified product	basement membrane proteoglycan-like	Others	AARA009365	5.99596	3.61714	unspecified product	LRR- partial	Others
								AARA000858		2.93564	2.23234	leucine-rich immune protein (Long) [Source:Projected from Anopheles gambiae (AGAP006348) VB Community Annotation]	LRIM1	Others	AARA010216	6.23498	4.48852	Synaptic vesicle protein [Source:Projected from Anopheles gambiae (AGAP000732) VB Community Annotation]	synaptic vesicle glyco 2B-like	Others
								AARA000859		2.39791	3.10369	solute carrier family 19 (thiamine transporter), member 2/3 [Source:Projected from Anopheles gambiae (AGAP006349) VB Community Annotation]	folate transporter 1 isoform X1	Others	AARA011115	16.1783	17.4542	cuticular protein CPLCG family [Source:Projected from Anopheles gambiae (AGAP008449) VB Community Annotation]	adult cuticle 1-like	CPs
								AARA000880		2.0907	4.86134	amyrel [Source:Projected from Anopheles gambiae (AGAP006371) VB Community Annotation]	alpha-amylase I	Others	AARA011964	4.06678	2.00341	mitochondrial cytochrome c oxidase subunit VIC [Source:Projected from Anopheles gambiae (AGAP007768) VB Community Annotation]	cytochrome c oxidase subunit 6C	Others
								AARA000995		3.10572	3.53234	NADH dehydrogenase (ubiquinone) Fe-S protein [Source:Projected from Anopheles gambiae (AGAP000170) VB Community Annotation]	NADH-quinone oxidoreductase subunit B 2-like	Others	AARA015026	2.63775	2.12292	unspecified product	phenoloxidase-activating factor 3-like	Others
								AARA001015		3.19313	2.4583	unspecified product	salivary 15	SGs	AARA015206	2.09058	2.47932	Other		Others
								AARA001040		2.50964	2.28958	MFS transporter, VNT family, synaptic vesicle glycoprotein [Source:Projected from Anopheles gambiae (AGAP000128) VB Community Annotation]	synaptic vesicle glyco 2C-like	Others	AARA015607	3.21674	2.8389	cytochrome P450	cytochrome P450 307a1-like	CYPs	CYP307A1
								AARA001079		2.05007	2.09868	methylsterol monooxygenase [Source:Projected from Anopheles gambiae (AGAP000092) VB Community Annotation]	fatty acid hydroxylase domain-containing 2-like	Others	AARA015712	2.73155	2.23262	unspecified product	serine protease 14	Others
								AARA001095		2.77172	3.90219	unspecified product	T family of potassium channels 7	Others	AARA016006	5.21661	3.21872	serine protease inhibitor (serpin) 17	serpin 17 inhibitory serine protease partial	Others
								AARA001107		3.66946	2.0316	unspecified product	#NAME?	Others	AARA016147	4.54402	2.53009	cuticular protein RR-1 family [Source:Projected from Anopheles gambiae (AGAP006001) VB Community Annotation]	flexible cuticle 12-like	CPs
								AARA001171		3.13715	2.15779	tubulin polyglutamylase TTLL1 [Source:Projected from Anopheles gambiae (AGAP010336) VB Community Annotation]	probable tubulin polyglutamylase TTLL1 isoform X1	Others	AARA016524	2.34497	2.3072	serine protease inhibitor (serpin) [Source:Projected from Anopheles gambiae (AGAP006909) VB Community Annotation]	serpin 1 inhibitory serine protease partial	Others
								AARA001292		2.55752	2.25528	serine protease inhibitor (serpin) 8	serpin 8 inhibitory serine protease partial	Others	AARA016563	2.02697	2.09679	ABC transporter domain-containing protein [Source:UniProtKB/TrEMBL;Acc:A0A1Y9GLD0]	ATP-binding cassette sub-family G member 1	Others
								AARA001410		3.95491	3.1472	NADH dehydrogenase (ubiquinone) 1 alpha subcomplex [Source:Projected from Anopheles gambiae (AGAP003325) VB Community Annotation]	cytochrome c oxidase subunit NDUFA4	Others	AARA016851	4.53705	3.4947	Elongation of very long chain fatty acids protein [Source:UniProtKB/TrEMBL;Acc:A0A2C9GQ98]	elongation of very long chain fatty acids 4-like	Others
								AARA001433		8.18884	5.88653	phosphoenolpyruvate carboxykinase (GTP) [Source:Projected from Anopheles gambiae (AGAP003350) VB Community Annotation]	phosphoenolpyruvate carboxykinase [GTP]	Others	AARA017252	45.6668	23.8832	Flavin-containing monooxygenase FMO GS-OX-like [Source:Projected from Anopheles gambiae (AGAP010398) VB Community Annotation]	senecionine N-oxygenase	Others
								AARA001457		2.52067	2.04793	NADH dehydrogenase 1 alpha subcomplex subunit [Source:Projected from Anopheles gambiae (AGAP012823) VB Community Annotation]	NADH dehydrogenase [ubiquinone] 1 alpha subcomplex subunit 2	Others	AARA017382	2.87727	2.53734	cellular retinaldehyde binding protein [Source:Projected from Anopheles gambiae (AGAP007356) VB Community Annotation]	alpha-tocopherol transfer -like	Others
								AARA001526		2.17167	2.65653	rootletin [Source:Projected from Anopheles gambiae (AGAP003449) VB Community Annotation]	rootletin isoform X1	Others	AARA017497	57.3907	2.0423	unspecified product	probable chitinase 10	CPs
								AARA001625		3.13965	2.89738	Polymerase delta-interacting protein [Source:Projected from Anopheles gambiae (AGAP001153) VB Community Annotation]	polymerase delta-interacting 2	Others	AARA017544	5.52889	3.12169	unspecified product	serine protease grass-like isoform X1	Others
								AARA001648		3.40969	2.06187	unspecified product	uncharacterized protein LOC120894677	Others	AARA017913	2.77165	2.33577	secretory phospholipase A2 [Source:Projected from Anopheles gambiae (AGAP011569) VB Community Annotation]	uncharacterized protein LOC120899518 isoform X2	Others
								AARA001659		2.59614	5.01784	Female reproductive tract protease GLEANR_896 [Source:Projected from Anopheles gambiae (AGAP001190) UniProtKB/TrEMBL;Acc:A0A1S4GBU1]	chymotrypsin	Others	AARA018139	2.86209	2.69567	unspecified product	isoform partial	Others
								AARA001760		2.7728	2.03896	unspecified product	zinc finger 91	Others	AARA018403	3.50352	2.02548	Proton-coupled amino acid transporter [Source:Projected from Anopheles gambiae (AGAP029720) UniProtKB/TrEMBL;Acc:A0A453Z0F9]	proton-coupled amino acid transporter pathetic	Others
								AARA001807		3.06053	2.55085	unspecified product	isoform A	Others	AARA018529	5.07097	3.347	unspecified product	uncharacterized protein LOC120893541	Others
								AARA001829		3.65915	2.42568	TRIO salivary gland protein [Source:Projected from Anopheles gambiae (AGAP001374) VB Community Annotation]	TRIO salivary gland precursor	SGs	AARA018611	2.09919	2.09659	CRAL-TRIO domain-containing protein [Source:UniProtKB/TrEMBL;Acc:A0A182HUJ9]	alpha-tocopherol transfer -like isoform X2	Others
								AARA001873		2.7303	2.14953	2,3-bisphosphoglycerate-dependent phosphoglycerate mutase [Source:Projected from Anopheles gambiae (AGAP001420) VB Community Annotation]	phosphoglycerate mutase 2	Others	AARA000317	0.221742	0.372994	unspecified product	hypothetical protein ZHAS_00009994	Others
								AARA002039		5.28596	4.22245	unspecified product	N-alpha-acetyltransferase 80	Others	AARA000623	0.280447	0.17586	unspecified product	hormone receptor 4-like	Others
								AARA002080		2.71238	3.15463	sodium-coupled monocarboxylate transporter [Source:Projected from Anopheles gambiae (AGAP001635) VB Community Annotation]	sodium-coupled monocarboxylate transporter 1-like isoform X2	Others	AARA001215	0.354479	0.389663	carboxylesterase [Source:Projected from Anopheles gambiae (AGAP003115) VB Community Annotation]	neuroligin-3	COEs
								AARA002091		34.1366	4.92768	CLIP-domain serine protease [Source:Projected from Anopheles gambiae (AGAP001648) VB Community Annotation]	CLIPB17 partial	Others	AARA001403	0.472743	0.336633	unspecified product	synapsin	Others
								AARA002097		3.8414	2.91109	lipase [Source:Projected from Anopheles gambiae (AGAP001652) VB Community Annotation]	lipase 3-like	Others	AARA001656	0.41951	0.371494	unspecified product	homeobox cut isoform X1	Others
								AARA002132		22.2276	18.3654	Alkaline phosphatase [Source:UniProtKB/TrEMBL;Acc:A0A182HLK0]	alkaline phosphatase	Others	AARA001769	0.456502	0.408756	unspecified product	opioid-binding cell adhesion molecule homolog	Others
								AARA002158		2.30652	2.65196	unspecified product	toll-like receptor 13	Others	AARA002035	0.485736	0.471282	unspecified product	FGF-signaling promoter	Others
								AARA002162		3.0986	2.67315	NADH dehydrogenase (ubiquinone) Fe-S protein [Source:Projected from Anopheles gambiae (AGAP001711) VB Community Annotation]	NADH-ubiquinone oxidoreductase subunit 8	Others	AARA004507	0.486836	0.351453	vesicular acetylcholine transporter [Source:Projected from Anopheles gambiae (AGAP002369) VB Community Annotation]	vesicular acetylcholine transporter	Others
								AARA002168		2.8007	3.23601	unspecified product	uncharacterized protein LOC120961719	Others	AARA004641	0.32453	0.34633	unspecified product	tipE-like isoform X1	Others
								AARA002169		2.62905	2.02861	unspecified product	uncharacterized protein LOC120908855	Others	AARA004675	0.398455	0.305738	unspecified product	sodium calcium exchanger 1 isoform X1	Others
								AARA002219		3.50266	2.1692	gamma-interferon-inducible lysosomal thiol reductase [Source:Projected from Anopheles gambiae (AGAP001768) VB Community Annotation]	GILT 3	Others	AARA007069	0.375651	0.469339	period circadian protein [Source:Projected from Anopheles gambiae (AGAP001856) VB Community Annotation]	period circadian isoform X2	Others
								AARA002268		21.9666	17.0818	unspecified product	lethal(2)essential for life-like	Others	AARA007507	0.446948	0.413344	unspecified product	bric-a-brac 1-like isoform X1	Others
								AARA002285		4.09432	5.71184	cubilin [Source:Projected from Anopheles gambiae (AGAP005526) VB Community Annotation]	cubilin homolog	Others	AARA010347	0.480422	0.322241	unspecified product	proton channel c	Others
								AARA002342		9.27448	6.85726	cuticular protein RR-2 family 16	cuticle -like	CPs	AARA011497	0.472327	0.484859	unspecified product	uncharacterized protein LOC120903403 isoform X1	Others
								AARA002344		4.35034	3.32528	cuticular protein RR-2 family 15	cuticle -like	CPs	AARA011732	0.179883	0.305007	unspecified product	isoform A	Others
								AARA002534		3.40747	2.42412	NADH dehydrogenase (ubiquinone) 1 beta subcomplex [Source:Projected from Anopheles gambiae (AGAP000849) VB Community Annotation]	NADH dehydrogenase [ubiquinone] 1 beta subcomplex subunit 1	Others	AARA014494	0.454521	0.416025	unspecified product	unspecified product	Others
								AARA002617		2.17038	2.58953	LRRCT domain-containing protein [Source:UniProtKB/TrEMBL;Acc:A0A182HMY1]	AGAP000340- partial	Others	AARA016266	0.273403	0.104539	Other		Others
								AARA002634		3.50626	2.35837	succinyl-CoA ligase beta subunit	succinate-- ligase [ADP-forming] subunit mitochondrial isoform X2	Others	AARA016339	0.44628	0.466049	unspecified product	carotenoid isomerooxygenase isoform X1	Others
								AARA002788		2.60955	2.35151	Carboxylic ester hydrolase [Source:UniProtKB/TrEMBL;Acc:A0A182HNF1]	para-nitrobenzyl esterase-like	Others
								AARA002955		2.04061	2.01085	unspecified product	NCBP2AS2 homolog	Others
								AARA003174		7.51919	2.68711	unspecified product	calpain-B-like isoform X2	Others
								AARA003202		2.43976	2.56296	ATP synthase subunit beta [Source:UniProtKB/TrEMBL;Acc:A0A182HPL3]	ATP synthase subunit mitochondrial	Others
								AARA003282		2.48921	2.09345	abhydrolase domain-containing protein [Source:Projected from Anopheles gambiae (AGAP012189) VB Community Annotation]	lysophosphatidylserine lipase ABHD12 isoform X1	Others
								AARA003285		2.21959	2.23504	Succinate dehydrogenase assembly factor 2, mitochondrial [Source:UniProtKB/TrEMBL;Acc:A0A182HPU6]	succinate dehydrogenase assembly factor mitochondrial	Others
								AARA003340		3.1892	4.24482	Polypeptide N-acetylgalactosaminyltransferase [Source:UniProtKB/TrEMBL;Acc:A0A182HPZ8]	polypeptide N-acetylgalactosaminyltransferase 9	Others
								AARA003460		6.78168	24.271	unspecified product	multiple epidermal growth factor-like domains 10	Others
								AARA003490		26.9723	18.0015	G_PROTEIN_RECEP_F1_2 domain-containing protein [Source:UniProtKB/TrEMBL;Acc:A0A182HQE7]	insulin-like receptor isoform X1	Others
								AARA003511		2.46601	2.71767	Mitochondrial pyruvate carrier [Source:Projected from Anopheles gambiae (AGAP004906) UniProtKB/TrEMBL;Acc:Q7Q814]	mitochondrial pyruvate carrier 2-like	Others
								AARA003521		4.31704	4.76045	unspecified product	microfibril-associated glyco 4-like	Others
								AARA003535		11.8263	2.59758	unspecified product	AGAP004935- partial	Others
								AARA003536		5.40129	4.05313	unspecified product	nidogen and EGF-like domain-containing 1	Others
								AARA003556		4.64988	2.55731	unspecified product	mitochondrial assembly of ribosomal large subunit 1	Others
								AARA003599		2.65696	2.53414	unspecified product	TRPL translocation defect 14 isoform X1	Others
								AARA003675		12.3473	15.8826	cuticular protein RR-2 family [Source:Projected from Anopheles gambiae (AGAP010123) VB Community Annotation]	cuticle 7-like	CPs
								AARA003707		4.51148	2.21726	unspecified product	mpv17	Others
								AARA003715		8.47219	7.94164	nicotinic acetylcholine receptor, beta-2 subunit [Source:Projected from Anopheles gambiae (AGAP010057) VB Community Annotation]	neuronal acetylcholine receptor subunit non-alpha-3-like	Others
								AARA003730		4.84587	2.08637	unspecified product	toxin 14	Others
								AARA003739		3.07282	3.11488	NADH dehydrogenase [ubiquinone] flavoprotein 1, mitochondrial [Source:UniProtKB/TrEMBL;Acc:A0A182HR46]	NADH dehydrogenase [ubiquinone] flavo mitochondrial	Others
								AARA003883		3.73401	2.30623	unspecified product	proton-coupled amino acid transporter CG1139	Others
								AARA003897		8.96669	5.10219	cuticular protein RR-1 family [Source:Projected from Anopheles gambiae (AGAP009879) VB Community Annotation]	cuticle -like	CPs
								AARA003899		6.51442	4.02017	cuticular protein RR-1 family [Source:Projected from Anopheles gambiae (AGAP009877) VB Community Annotation]	pupal cuticle 36-like	CPs
								AARA003901		3.40854	2.44163	unspecified product	exocyst complex component 5-like	Others
								AARA003906		3.72265	3.20109	AFG1-family ATPase [Source:Projected from Anopheles gambiae (AGAP009867) VB Community Annotation]	ATPase N2B	Others
								AARA003929		2.7284	2.43424	CLIP-domain serine protease [Source:Projected from Anopheles gambiae (AGAP009844) VB Community Annotation]	CLIPB15 partial	Others
								AARA004009		3.47518	2.6546	unspecified product	amyloid-beta A4	Others
								AARA004119		2.90875	2.17652	Isocitrate dehydrogenase [NAD] subunit, mitochondrial [Source:UniProtKB/TrEMBL;Acc:A0A182HS68]	probable isocitrate dehydrogenase [NAD] subunit mitochondrial isoform X1	Others
								AARA004249		3.81958	3.42866	unspecified product	NADH dehydrogenase [ubiquinone] flavo mitochondrial	Others
								AARA004273		5.36206	3.76649	unspecified product	classical arabinogalactan 9-like isoform X2	Others
								AARA004275		2.36204	2.2227	Glycogen [starch] synthase [Source:UniProtKB/TrEMBL;Acc:A0A182HSL9]	glycogen [starch] synthase	Others
								AARA004302		3.03945	2.96612	alpha-tocopherol transfer protein-like protein [Source:Projected from Anopheles gambiae (AGAP002559) VB Community Annotation]	alpha-tocopherol transfer -like isoform X1	Others
								AARA004304		5.30507	2.01336	glucose dehydrogenase (acceptor) [Source:Projected from Anopheles gambiae (AGAP002557) VB Community Annotation]	glucose dehydrogenase [ quinone]	Others
								AARA004454		2.38355	3.14374	CLIP-domain serine protease [Source:Projected from Anopheles gambiae (AGAP002422) VB Community Annotation]	venom protease-like	Others
								AARA004478		4.79306	3.96212	unspecified product	axoneme-associated mst101(2) isoform X1	Others
								AARA004515		13.2823	6.2659	Alpha-carbonic anhydrase domain-containing protein [Source:UniProtKB/TrEMBL;Acc:A0A182HTB0]	carbonic anhydrase 13-like	Others
								AARA004520		2.11098	3.34317	Lipase [Source:UniProtKB/TrEMBL;Acc:A0A182HTB5]	lipase 3-like	Others
								AARA004549		2.35333	2.69323	UDP-glucuronosyltransferase [Source:UniProtKB/TrEMBL;Acc:A0A182HTE4]	UDP-glycosyltransferase UGT5-like	Others
								AARA004652		2.25227	2.05054	unspecified product	ubiquinol-cytochrome-c reductase complex assembly factor 2	Others
								AARA004702		3.1399	2.6377	NADH dehydrogenase [ubiquinone] 1 subunit C2 [Source:UniProtKB/TrEMBL;Acc:A0A182HTU7]	NADH dehydrogenase [ubiquinone] 1 subunit C2	Others
								AARA004745		3.16406	2.99399	epidermal retinal dehydrogenase [Source:Projected from Anopheles gambiae (AGAP002926) VB Community Annotation]	estradiol 17-beta-dehydrogenase 11-like	Others
								AARA004790		2.97996	4.17735	carboxylesterase clade H, member [Source:Projected from Anopheles gambiae (AGAP013509) VB Community Annotation]	carboxylesterase 5A	COEs
								AARA004812		4.44175	2.77309	unspecified product	uncharacterized protein LOC120893605 isoform X1	Others
								AARA004842		4.84044	2.64731	Argininosuccinate synthase [Source:Projected from Anopheles gambiae (AGAP003015) UniProtKB/Swiss-Prot;Acc:Q7PR38]	argininosuccinate synthase	Others
								AARA004850		3.97666	2.38002	unspecified product	ribosome-binding factor mitochondrial	Others
								AARA004857		4.51786	3.1233	Pyruvate dehydrogenase E1 component subunit alpha [Source:UniProtKB/TrEMBL;Acc:A0A182HU95]	pyruvate dehydrogenase E1 component subunit mitochondrial-like	Others
								AARA004879		2.74803	3.07543	unspecified product	stearoyl- desaturase 5-like	Others
								AARA005100		2.5147	2.42983	Slowmo [Source:Projected from Anopheles gambiae (AGAP008027) VB Community Annotation]	slowmo	Others
								AARA005160		2.81698	2.86267	ATP synthase subunit gamma [Source:UniProtKB/TrEMBL;Acc:A0A182HV43]	ATP synthase subunit mitochondrial	Others
								AARA005348		3.54161	2.63897	phosphoglycerate mutase	phosphoglycerate mutase 2-like isoform X1	Others
								AARA005399		2.50831	2.50511	tetratricopeptide repeat protein 36 homolog [Source:Projected from Anopheles gambiae (AGAP010928) VB Community Annotation]	tetratricopeptide repeat 36 homolog	Others
								AARA005500		4.39537	4.04722	aldose reductase [Source:Projected from Anopheles gambiae (AGAP011068) VB Community Annotation]	aldo-keto reductase family 1 member B1-like	Others
								AARA005568		2.24902	2.04609	NADH dehydrogenase (ubiquinone) 1 alpha subcomplex [Source:Projected from Anopheles gambiae (AGAP011130) VB Community Annotation]	NADH dehydrogenase [ubiquinone] 1 alpha subcomplex subunit mitochondrial	Others
								AARA005778		3.68152	2.25108	NADH dehydrogenase (ubiquinone) 1 alpha subcomplex [Source:Projected from Anopheles gambiae (AGAP005621) VB Community Annotation]	NADH dehydrogenase [ubiquinone] 1 alpha subcomplex subunit 5	Others
								AARA005787		4.91608	2.59394	unspecified product	pupal cuticle 36-like	CPs
								AARA005811		4.08909	5.89909	3-hydroxyisobutyrate dehydrogenase [Source:UniProtKB/TrEMBL;Acc:A0A182HWY2]	probable 3-hydroxyisobutyrate mitochondrial	Others
								AARA005870		3.0412	2.7666	unspecified product	AGAP010384- partial	Others
								AARA005872		4.69249	2.86527	unspecified product	proline-rich receptor kinase PERK6 isoform X2	Others
								AARA005903		4.65995	2.59359	unspecified product	AGAP010662- partial	Others
								AARA005918		2.48052	2.69846	Succinate dehydrogenase [ubiquinone] flavoprotein subunit, mitochondrial [Source:UniProtKB/TrEMBL;Acc:A0A182HX90]	succinate dehydrogenase [ubiquinone] flavo mitochondrial	Others
								AARA006037		4.32477	4.01094	unspecified product	ATP synthase membrane subunit mitochondrial-like	Others
								AARA006145		3.08587	2.13887	SH3-binding domain kinase [Source:Projected from Anopheles gambiae (AGAP010327) VB Community Annotation]	serine threonine- kinase meng-po-like isoform X1	Others
								AARA006180		2.98072	2.88659	unspecified product	transmembrane protease serine 9-like	Others
								AARA006359		5.37475	4.49031	Glycerol-3-phosphate dehydrogenase [Source:UniProtKB/TrEMBL;Acc:A0A182HYI1]	glycerol-3-phosphate mitochondrial isoform X1	Others
								AARA006458		2.70085	2.23268	unspecified product	C3orf33 homolog	Others
								AARA006463		3.7736	2.24148	unspecified product	yellow-like	Others
								AARA006570		4.87046	3.58267	unspecified product	nose resistant to fluoxetine 6-like	Others
								AARA006574		7.94036	7.78449	unspecified product	omega-amidase NIT2-like	Others
								AARA006629		3.77828	2.59151	threonine dehydratase [Source:Projected from Anopheles gambiae (AGAP003571) VB Community Annotation]	L-threonine ammonia-lyase	Others
								AARA006657		2.7392	2.16488	F-type H+-transporting ATPase oligomycin sensitivity conferral protein [Source:Projected from Anopheles gambiae (AGAP003599) VB Community Annotation]	ATP synthase subunit mitochondrial	Others
								AARA006693		3.11178	2.93531	Cytochrome b-c1 complex subunit 6 [Source:UniProtKB/TrEMBL;Acc:A0A182HZG5]	cytochrome b-c1 complex subunit mitochondrial	Others
								AARA006747		3.19515	2.62154	isocitrate dehydrogenase (NAD+) [Source:Projected from Anopheles gambiae (AGAP002192) VB Community Annotation]	isocitrate dehydrogenase [NAD] subunit mitochondrial isoform X1	Others
								AARA006772		3.10719	2.36361	NADH dehydrogenase (ubiquinone) flavoprotein [Source:Projected from Anopheles gambiae (AGAP002170) VB Community Annotation]	NADH dehydrogenase [ubiquinone] flavo mitochondrial	Others
								AARA006813		2.32006	2.11405	BRCA1-associated protein [Source:Projected from Anopheles gambiae (AGAP002128) VB Community Annotation]	BRCA1-associated -like	Others
								AARA006952		3.71441	2.65645	unspecified product	normal mucosa of esophagus-specific gene 1 -like isoform X2	Others
								AARA006987		2.97012	2.24069	butyryl-CoA dehydrogenase [Source:Projected from Anopheles gambiae (AGAP001951) VB Community Annotation]	short-chain specific acyl- mitochondrial	Others
								AARA007099		34.1151	16.1907	Neur_chan_LBD domain-containing protein [Source:UniProtKB/TrEMBL;Acc:A0A182I0L0]	neuronal acetylcholine receptor subunit non-alpha-3-like	Others
								AARA007132		4.07076	3.38597	unspecified product	SWI SNF chromatin-remodeling complex subunit SNF5-like	Others
								AARA007206		4.05848	3.43944	yellow protein [Source:Projected from Anopheles gambiae (AGAP010280) VB Community Annotation]	yellow	Others
								AARA007341		4.94083	2.95831	troponin C [Source:Projected from Anopheles gambiae (AGAP006181) VB Community Annotation]	troponin isoallergen Bla g -like	Others
								AARA007560		2.63995	2.22451	FGGY-family pentulose kinase [Source:Projected from Anopheles gambiae (AGAP005956) VB Community Annotation]	FGGY carbohydrate kinase domain-containing	Others
								AARA007565		3.39717	3.57391	unspecified product	basic proline-rich -like	Others
								AARA007631		7.03544	4.61045	unspecified product	bifunctional endo-1,4-beta-xylanase -like isoform X1	Others
								AARA007633		8.97094	4.60972	unspecified product	urease accessory -like	Others
								AARA007674		3.02751	2.77895	unspecified product	uncharacterized serine-rich -like	Others
								AARA007686		6.20222	10.2089	unspecified product	kDa salivary	SGs
								AARA007695		2.52875	2.67511	FeS cluster assembly scaffold IscU [Source:Projected from Anopheles gambiae (AGAP005813) VB Community Annotation]	iron-sulfur cluster assembly scaffold	Others
								AARA007742		3.09324	2.16468	NADH dehydrogenase (ubiquinone) Fe-S protein [Source:Projected from Anopheles gambiae (AGAP007082) VB Community Annotation]	NADH dehydrogenase [ubiquinone] iron-sulfur mitochondrial	Others
								AARA007802		4.20892	3.30871	Wurst [Source:Projected from Anopheles gambiae (AGAP007138) VB Community Annotation]	dnaJ homolog subfamily C member 22-like isoform X2	Others
								AARA007814		7.50519	7.62063	alpha-crystallin B chain [Source:Projected from Anopheles gambiae (AGAP007158) VB Community Annotation]	lethal(2)essential for life-like	Others
								AARA007850		11.6716	9.781	DE-cadherin [Source:Projected from Anopheles gambiae (AGAP007207) VB Community Annotation]	DE-cadherin-like	Others
								AARA007930		3.84827	3.2167	Succinate dehydrogenase [ubiquinone] iron-sulfur subunit, mitochondrial [Source:UniProtKB/TrEMBL;Acc:A0A182I2Y3]	succinate dehydrogenase [ubiquinone] iron-sulfur mitochondrial	Others
								AARA007971		2.36167	2.17632	retinaldehyde-binding protein 1-like protein [Source:Projected from Anopheles gambiae (AGAP007357) VB Community Annotation]	clavesin-1-like	Others
								AARA007994		2.65672	2.17898	NADH dehydrogenase (ubiquinone) 1 beta subcomplex [Source:Projected from Anopheles gambiae (AGAP007380) VB Community Annotation]	NADH dehydrogenase [ubiquinone] 1 beta subcomplex subunit mitochondrial	Others
								AARA008114		4.56564	3.18775	unspecified product	sarcoplasmic reticulum histidine-rich calcium-binding -like	Others
								AARA008157		3.17522	3.48809	Glycerol-3-phosphate dehydrogenase [NAD(+)] [Source:UniProtKB/TrEMBL;Acc:A0A182I3L1]	glycerol-3-phosphate dehydrogenase [NAD(+)] cytoplasmic isoform X1	Others
								AARA008163		5.29961	2.24596	unspecified product	monocarboxylate transporter 12	Others
								AARA008183		3.06358	2.40799	cytochrome c oxidase VIIc [Source:Projected from Anopheles gambiae (AGAP007621) VB Community Annotation]	cytochrome c oxidase subunit mitochondrial-like	Others
								AARA008205		2.90707	2.22289	ATP-dependent 6-phosphofructokinase	ATP-dependent 6-phosphofructokinase isoform X1	Others
								AARA008292		3.5694	4.65722	unspecified product	one cut domain family member 3 isoform X1	Others
								AARA008338		2.7812	2.50242	NADH dehydrogenase (ubiquinone) Fe-S protein [Source:Projected from Anopheles gambiae (AGAP006456) VB Community Annotation]	NADH dehydrogenase [ubiquinone] iron-sulfur mitochondrial	Others
								AARA008387		4.08243	6.57914	salivary gland protein [Source:Projected from Anopheles gambiae (AGAP006506) VB Community Annotation]	gSG2 partial	SGs
								AARA008467		2.2736	2.16981	dual specificity phosphatase [Source:Projected from Anopheles gambiae (AGAP006593) VB Community Annotation]	dual specificity phosphatase 18	Others
								AARA008520		2.29972	2.36294	unspecified product	windpipe	Others
								AARA008602		16.0049	7.81253	unspecified product	DE-cadherin-like isoform X1	Others
								AARA008613		3.85695	2.56297	NADH dehydrogenase [ubiquinone] iron-sulfur protein 6, mitochondrial [Source:UniProtKB/TrEMBL;Acc:A0A182I4W3]	probable NADH dehydrogenase [ubiquinone] iron-sulfur mitochondrial	Others
								AARA008830		2.27703	2.72275	Aquaporin [Source:Projected from Anopheles gambiae (AGAP010878) UniProtKB/TrEMBL;Acc:A0A168SED5]	aquaporin-11	Others
								AARA008876		9.42152	7.28125	CLIP-domain serine protease [Source:Projected from Anopheles gambiae (AGAP010833) VB Community Annotation]	partial	Others
								AARA008888		8.35166	8.11475	thioester-containing protein [Source:Projected from Anopheles gambiae (AGAP010816) VB Community Annotation]	thioester-containing partial	Others
								AARA008896		38.7989	43.8398	thioester-containing protein [Source:Projected from Anopheles gambiae (AGAP010812) VB Community Annotation]	thioester-containing partial	Others
								AARA008935		18.1595	6.03591	unspecified product	fibrinogen C domain-containing 1-like	Others
								AARA008990		2.45031	2.24609	HIG1 hypoxia inducible domain family, member 1B [Source:Projected from Anopheles gambiae (AGAP010716) VB Community Annotation]	HIG1 domain family member mitochondrial-like	Others
								AARA009034		3.23223	4.07575	actin-related protein [Source:Projected from Anopheles gambiae (AGAP010671) VB Community Annotation]	actin-related 8	Others
								AARA009061		4.63858	3.47611	aquaporin [Source:Projected from Anopheles gambiae (AGAP010326) VB Community Annotation]	aquaporin -like isoform X2	Others
								AARA009069		3.74186	2.47691	unspecified product	DE-cadherin-like isoform X1	Others
								AARA009168		4.65727	3.3447	integrin alpha-ps [Source:Projected from Anopheles gambiae (AGAP006826) VB Community Annotation]	integrin alpha-PS3-like	Others
								AARA009324		8.45113	6.06828	unspecified product	cell wall DAN4-like	Others
								AARA009409		23.0082	16.1525	unspecified product	serine protease 53-like	Others
								AARA009442		3.09331	2.41862	unspecified product	glycine-rich cell wall structural -like	Others
								AARA009635		5.95282	3.2081	myofilin variant C [Source:Projected from Anopheles gambiae (AGAP004161) VB Community Annotation]	isoform K	Others
								AARA009670		2.73192	2.34809	unspecified product	uncharacterized protein LOC120896538	Others
								AARA009711		2.84151	2.20239	unspecified product	solute carrier family 25 member 45	Others
								AARA009755		2.69827	2.00572	2-oxoglutarate dehydrogenase E2 component (dihydrolipoamide succinyltransferas [Source:Projected from Anopheles gambiae (AGAP004055) VB Community Annotation]	dihydrolipoyllysine-residue succinyltransferase component of 2-oxoglutarate dehydrogenase mitochondrial	Others
								AARA009788		5.7729	5.50405	unspecified product	leucine-rich repeat and guanylate kinase domain-containing -like	Others
								AARA009799		3.47788	2.84149	unspecified product	uncharacterized protein LOC120894280	Others
								AARA009876		6.91119	6.50674	unspecified product	uncharacterized protein LOC120901106	Others
								AARA009917		4.45012	3.03867	unspecified product	leucine-rich repeat-containing G- coupled receptor 4-like	Others
								AARA009951		3.23552	2.19717	acyl-CoA thioesterase 9.1 [Source:Projected from Anopheles gambiae (AGAP003848) VB Community Annotation]	acyl-coenzyme A thioesterase mitochondrial-like	Others
								AARA010016		5.44898	3.22914	unspecified product	uncharacterized protein LOC120894302	Others
								AARA010017		5.53314	2.53747	unspecified product	uncharacterized protein LOC120894295	Others
								AARA010065		3.98633	2.32877	alpha-tocopherol transfer protein-like protein [Source:Projected from Anopheles gambiae (AGAP003733) VB Community Annotation]	alpha-tocopherol transfer -like	Others
								AARA010068		2.36338	2.92097	unspecified product	dnaJ homolog subfamily C member mitochondrial	Others
								AARA010168		24.0525	7.35961	unspecified product	serine protease snake-like	Others
								AARA010278		5.4591	6.81672	unspecified product	apolipo D	Others
								AARA010388		3.34466	2.50545	unspecified product	uncharacterized protein LOC120905909	Others
								AARA010435		3.92358	4.09435	Succinate dehydrogenase [ubiquinone] cytochrome b small subunit [Source:UniProtKB/TrEMBL;Acc:A0A182IA24]	succinate dehydrogenase [ubiquinone] cytochrome b small mitochondrial	Others
								AARA010513		2.96275	2.40482	peptidoglycan recognition protein (short) [Source:Projected from Anopheles gambiae (AGAP000536) VB Community Annotation]	peptidoglycan recognition 1 short partial	Others
								AARA010610		3.49932	3.2765	unspecified product	lysozyme 2-like	Others
								AARA010638		2.59551	2.87694	unspecified product	SPARC	Others
								AARA010742		3.69416	26.3984	Transferrin [Source:UniProtKB/TrEMBL;Acc:A0A182IAY0]	transferrin precursor	Others
								AARA010871		3.07378	2.45189	cytochrome c oxidase subunit 4, mitochondrial precursor [Source:Projected from Anopheles gambiae (AGAP008727) VB Community Annotation]	cytochrome c oxidase subunit 4 isoform mitochondrial-like	Others
								AARA010930		4.49144	4.75562	unspecified product	AGAP008670- partial	Others
								AARA010945		3.2936	2.40253	NADH dehydrogenase [ubiquinone] 1 alpha subcomplex subunit 12 [Source:UniProtKB/TrEMBL;Acc:A0A182IBI1]	probable NADH dehydrogenase [ubiquinone] 1 alpha subcomplex subunit 12	Others
								AARA010950		10.4922	18.3755	unspecified product	uncharacterized protein LOC120959304	Others
								AARA011120		5.6364	4.14763	cuticular protein CPLCG family [Source:Projected from Anopheles gambiae (AGAP008444) VB Community Annotation]	adult cuticle 1-like	CPs
								AARA011178		4.22602	3.67677	unspecified product	sodium-coupled monocarboxylate transporter 1-like	Others
								AARA011212		3.2913	6.72957	Double Oxidase: Two Peroxidase domains. [Source:Projected from Anopheles gambiae (AGAP008350) VB Community Annotation]	AGAP008350- partial	Others
								AARA011257		4.56081	2.21384	acylphosphatase [Source:Projected from Anopheles gambiae (AGAP008311) VB Community Annotation]	acylphosphatase-2	Others
								AARA011261		2.3819	3.85697	unspecified product	salivary hyp10	SGs
								AARA011262		3.22348	5.26537	unspecified product	salivary 12	SGs
								AARA011346		2.75034	2.00671	NADH dehydrogenase (ubiquinone) 1 beta subcomplex [Source:Projected from Anopheles gambiae (AGAP009602) VB Community Annotation]	AGAP009602- partial	Others
								AARA011351		2.43743	2.23189	homogentisate 1,2-dioxygenase [Source:Projected from Anopheles gambiae (AGAP009609) VB Community Annotation]	homogentisate 1,2-dioxygenase	Others
								AARA011366		4.47004	2.63618	glyceraldehyde 3-phosphate dehydrogenase	glyceraldehyde-3-phosphate dehydrogenase	Others
								AARA011445		2.00178	2.53743	Tubulin beta chain [Source:UniProtKB/TrEMBL;Acc:A0A182ICX6]	tubulin beta chain-like isoform X1	Others
								AARA011602		2.6445	2.13119	unspecified product	E3 ubiquitin- ligase TRIM37-like	Others
								AARA011635		3.46932	2.47381	ATP synthase-coupling factor 6, mitochondrial [Source:UniProtKB/TrEMBL;Acc:A0A182IDG4]	ATP synthase-coupling factor mitochondrial	Others
								AARA011676		2.7017	2.41562	mitochondrial processing peptidase [Source:Projected from Anopheles gambiae (AGAP000935) VB Community Annotation]	mitochondrial-processing peptidase subunit beta	Others
								AARA011739		3.86909	3.62207	unspecified product	toll-like isoform X2	Others
								AARA011852		4.93692	3.5991	unspecified product	cytochrome c oxidase subunit mitochondrial	Others
								AARA011864		2.3291	3.10424	unspecified product	uncharacterized protein LOC120904267	Others
								AARA011890		3.75743	2.87708	ATP synthase subunit [Source:UniProtKB/TrEMBL;Acc:A0A182IE65]	ATP synthase subunit mitochondrial	Others
								AARA011977		7.21855	6.18698	unspecified product	hypothetical protein ZHAS_00014176	Others
								AARA012038		2.55323	2.3645	unspecified product	ATP synthase subunit mitochondrial	Others
								AARA012050		2.45046	3.05194	Aconitate hydratase, mitochondrial [Source:UniProtKB/TrEMBL;Acc:A0A182IEM3]	probable aconitate mitochondrial	Others
								AARA014087		906.237	763.383	unspecified product	unspecified product	Others
								AARA014088		433.305	490.717	unspecified product	unspecified product	Others
								AARA014219		6.02543	3.52213	unspecified product	unspecified product	Others
								AARA014262		3.54863	2.81483	unspecified product	cytochrome b-c1 complex subunit 10	Others
								AARA014436		6.32121	6.75786	unspecified product	PPE family PPE11-like	Others
								AARA014717		5.28027	9.46489	salivary gland protein [Source:Projected from Anopheles gambiae (AGAP006507) VB Community Annotation]	kDa salivary SG3	SGs
								AARA014880		86.9541	567.925	unspecified product	unspecified product	Others
								AARA014942		469.251	492.51	unspecified product	uncharacterized protein LOC121595175	Others
								AARA015107		3.34726	2.96013	Other		Others
								AARA015532		3.9879	6.14196	Other		Others
								AARA015591		3.30692	3.07242	fumarate hydratase, class II [Source:Projected from Anopheles gambiae (AGAP001884) VB Community Annotation]	fumarate mitochondrial-like isoform X1	Others
								AARA015614		3.40509	3.89992	cuticular protein RR-2 family 9	larval cuticle A2B-like isoform X2	CPs
								AARA015621		2.83669	2.77862	cytochrome P450	probable cytochrome P450 9f2	CYPs
								AARA015629		3.03513	2.37947	F-type H+-transporting ATPase subunit e [Source:Projected from Anopheles gambiae (AGAP006879) VB Community Annotation]	ATP synthase subunit mitochondrial	Others
								AARA015631		2.37866	2.65952	leucine rich immune protein (TM)	toll-like receptor Tollo	Others
								AARA015648		3.16406	2.77485	glutathione S-transferase epsilon class 4	glutathione-S-transferase E4	GSTs
								AARA015649		2.54255	2.40376	glutathione S-transferase epsilon class 5	glutathione S-transferase E5	GSTs
								AARA015680		2.42097	2.07441	CEC-A [Source:UniProtKB/TrEMBL;Acc:A7XAU1]	CEC-A	Others
								AARA015695		7.07597	11.5516	unspecified product	uncharacterized protein LOC120896535	Others
								AARA015696		281.092	471.587	unspecified product	uncharacterized protein LOC120948869	Others
								AARA015698		3.06782	4.36018	unspecified product	uncharacterized protein LOC120898139	Others
								AARA015699		4.36547	3.76803	unspecified product	uncharacterized protein LOC120898137	Others
								AARA015724		3.43291	2.4152	F-type H+-transporting ATPase subunit b [Source:Projected from Anopheles gambiae (AGAP001138) VB Community Annotation]	ATP synthase subunit mitochondrial	Others
								AARA015772		10.0225	15.094	Cytoplasmic actin [Source:Projected from Anopheles gambiae (AGAP011515) UniProtKB/TrEMBL;Acc:A0A1S4H6W1]	indirect flight muscle	Others
								AARA015774		2.87674	2.21932	venom allergen [Source:Projected from Anopheles gambiae (AGAP013192) VB Community Annotation]	antigen 5 like allergen Cul n 1-like	Others
								AARA016015		2.09123	2.33955	Adenylyltransferase and sulfurtransferase MOCS3 homolog [Source:UniProtKB/TrEMBL;Acc:A0A1I8JTE7]	adenylyltransferase and sulfurtransferase MOCS3	Others
								AARA016068		3.52893	3.26806	unspecified product	ciliogenesis-associated TTC17-interacting -like	Others
								AARA016088		4.13306	2.50186	salivary gland protein 7-like [Source:Projected from Anopheles gambiae (AGAP008215) VB Community Annotation]	gSG7 salivary	SGs
								AARA016140		6.08583	5.33928	cuticular protein RR-1 family [Source:Projected from Anopheles gambiae (AGAP006009) VB Community Annotation]	endocuticle structural glyco ABD-5-like	CPs
								AARA016150		3.02969	3.80374	cuticular protein RR-1 family [Source:Projected from Anopheles gambiae (AGAP005996) VB Community Annotation]	flexible cuticle 12-like	CPs
								AARA016163		4.91473	4.29507	Carboxylic ester hydrolase [Source:UniProtKB/TrEMBL;Acc:A0A1I8JTT1]	esterase E4-like	Others
								AARA016176		9.58124	19.2207	unspecified product	sg2a salivary	SGs
								AARA016177		4.72373	4.42344	salivary gland protein 2-like [Source:Projected from Anopheles gambiae (AGAP006504) VB Community Annotation]	high molecular weight subunit PW212-like	SGs
								AARA016205		6.35769	6.46405	unspecified product	phosphatase 1 regulatory subunit 7-like	Others
								AARA016208		2.15178	2.53051	salivary gland protein [Source:Projected from Anopheles gambiae (AGAP013423) VB Community Annotation]	threonine serine-rich mucin	SGs
								AARA016209		8.2391	8.59577	unspecified product	AGAP013256-PA	Others
								AARA016221		3.54739	3.49386	salivary gland protein 1-like [Source:Projected from Anopheles gambiae (AGAP000611) VB Community Annotation]	partial	SGs
								AARA016223		3.58134	3.02454	salivary gland protein 1-like [Source:Projected from Anopheles gambiae (AGAP000609) VB Community Annotation]	SG1-2	SGs
								AARA016230		3.7259	2.31269	unspecified product	very long-chain specific acyl- mitochondrial	Others
								AARA016231		3.02403	2.23916	very long chain acyl-CoA dehydrogenase [Source:Projected from Anopheles gambiae (AGAP008769) VB Community Annotation]	very long-chain specific acyl- mitochondrial-like isoform X1	Others
								AARA016236		6.78687	4.4684	D7 short form salivary protein [Source:Projected from Anopheles gambiae (AGAP008282) VB Community Annotation]	37 kDa salivary gland allergen Aed a 2-like	SGs
								AARA016237		46.3304	39.1983	D7 short form salivary protein [Source:Projected from Anopheles gambiae (AGAP008281) VB Community Annotation]	37 kDa salivary gland allergen Aed a 2-like	SGs
								AARA016239		3.66133	2.96525	D7 short form salivary protein [Source:Projected from Anopheles gambiae (AGAP008283) VB Community Annotation]	37 kDa salivary gland allergen Aed a 2-like	SGs
								AARA016276		2.36212	2.87037	Other		Others
								AARA016281		13.5076	2.28088	Other		Others
								AARA016306		4.80588	2.98609	unspecified product	uncharacterized protein LOC120894298	Others
								AARA016307		2.98434	2.6368	cytochrome c oxidase subunit Va [Source:Projected from Anopheles gambiae (AGAP011159) VB Community Annotation]	cytochrome c oxidase subunit mitochondrial	Others
								AARA016310		3.95064	2.77994	unspecified product	AGAP010920- partial	Others
								AARA016316		2.48169	3.90667	unspecified product	uncharacterized protein LOC120898255	Others
								AARA016318		5.60792	3.76417	unspecified product	uncharacterized protein LOC120894296	Others
								AARA016452		7.68756	3.82602	prophenoloxidase [Source:Projected from Anopheles gambiae (AGAP004978) VB Community Annotation]	phenoloxidase 2	Others
								AARA016456		7.14581	5.52268	unspecified product	neuronal acetylcholine receptor subunit beta-3	Others
								AARA016457		10.0637	5.43441	unspecified product	neuronal acetylcholine receptor subunit beta-3	Others
								AARA016461		2.94579	2.87359	unspecified product	fibrillin-2-like isoform X1	Others
								AARA016462		4.41214	4.95895	nimrod B2 [Source:Projected from Anopheles gambiae (AGAP029054) VB Community Annotation]	von Willebrand factor D and EGF domain-containing -like	Others
								AARA016468		8.90134	8.88336	carboxylesterase [Source:Projected from Anopheles gambiae (AGAP028426) VB Community Annotation]	glutactin-like	COEs
								AARA016491		4.20919	3.32609	Phosphate carrier, mitochondrial [Source:Projected from Anopheles gambiae (AGAP003586) VB Community Annotation]	phosphate carrier mitochondrial-like	Others
								AARA016497		2.45182	2.12764	unspecified product	regulator of hypoxia-inducible factor 1-like	Others
								AARA016504		364.866	26.7637	C type lysozyme	lysozyme c-1	Others
								AARA016506		2.62803	2.1928	C type lysozyme	lysozyme c-1-like	Others
								AARA016509		5.13631	7.69556	antigen 5 related protein [Source:Projected from Anopheles gambiae (AGAP006419) VB Community Annotation]	antigen 5 like allergen Cul n 1-like	Others
								AARA016520		2.75557	2.05135	CLIP-domain serine protease	phenoloxidase-activating factor 2-like	Others
								AARA016540		3.66034	2.02707	D7 long form salivary protein [Source:Projected from Anopheles gambiae (AGAP008279) VB Community Annotation]	37 kDa salivary gland allergen Aed a 2-like	SGs
								AARA016541		4.85189	2.76665	D7 long form salivary protein [Source:Projected from Anopheles gambiae (AGAP008278) VB Community Annotation]	37 kDa salivary gland allergen Aed a 2-like	SGs
								AARA016552		2.80413	3.41626	cuticular protein [Source:Projected from Anopheles gambiae (AGAP000988) VB Community Annotation]	obstructor-E-like	CPs
								AARA016553		3.00025	4.75652	cuticular protein [Source:Projected from Anopheles gambiae (AGAP000987) VB Community Annotation]	obstructor-E-like	CPs
								AARA016579		10.5166	4.10989	polyubiquitin [Source:Projected from Anopheles gambiae (AGAP001969) VB Community Annotation]	polyubiquitin-C isoform X2	Others
								AARA016769		2.2019	2.57683	unspecified product	serine-rich adhesin for platelets-like	Others
								AARA016856		2.42721	2.03407	unspecified product	circadian clock-controlled daywake-like	Others
								AARA016949		3.77865	5.27935	unspecified product	toll-like receptor 3	Others
								AARA016957		3.88131	3.41894	unspecified product	type I cytoskeletal 9-like	Others
								AARA016986		2.70246	2.51546	NADH dehydrogenase (ubiquinone) Fe-S protein [Source:Projected from Anopheles gambiae (AGAP001653) VB Community Annotation]	NADH-ubiquinone oxidoreductase 75 kDa mitochondrial	Others
								AARA017020		2.44381	3.47894	unspecified product	protein obstructor-E-like	Others
								AARA017025		2.08062	2.1128	autophagy related gene DEBCL [Source:Projected from Anopheles gambiae (AGAP011552) VB Community Annotation]	bcl-2-related ovarian killer	Others
								AARA017085		6.09253	9.30798	unspecified product	amnionless	Others
								AARA017093		2.67583	3.89156	heat shock 70kDa protein 1/8 [Source:Projected from Anopheles gambiae (AGAP004944) VB Community Annotation]	heat shock 70 kDa cognate 4-like	Others
								AARA017104		2.57569	2.25438	NADH dehydrogenase (ubiquinone) Fe-S protein [Source:Projected from Anopheles gambiae (AGAP009824) VB Community Annotation]	NADH dehydrogenase [ubiquinone] iron-sulfur 5	Others
								AARA017115		2.96642	2.29166	angiotensin-converting enzyme [Source:Projected from Anopheles gambiae (AGAP028646) VB Community Annotation]	angiotensin-converting enzyme-like isoform X2	Others
								AARA017138		2.33062	2.17223	solute carrier family 39 (zinc transporter), member 1/2/3 [Source:Projected from Anopheles gambiae (AGAP002624) VB Community Annotation]	zinc transporter ZIP3	Others
								AARA017144		5.12724	3.33369	outer membrane lipoprotein Blc [Source:Projected from Anopheles gambiae (AGAP002592) VB Community Annotation]	apolipo D-like	Others
								AARA017182		3.16709	2.96205	sulfotransferase [Source:Projected from Anopheles gambiae (AGAP029783) VB Community Annotation]	luciferin sulfotransferase-like	Others
								AARA017187		2.52386	2.70934	sulfotransferase [Source:Projected from Anopheles gambiae (AGAP029785) VB Community Annotation]	luciferin sulfotransferase-like	Others
								AARA017234		7.58513	3.94169	unspecified product	AGAP011183- partial	Others
								AARA017251		3.40693	3.66291	Flavin-containing monooxygenase [Source:UniProtKB/TrEMBL;Acc:A0A2C9GRQ9]	senecionine N-oxygenase-like	Others
								AARA017253		3.04743	2.60638	unspecified product	histone H1-like	Others
								AARA017288		8.34846	9.91297	Beta-galactosidase [Source:UniProtKB/TrEMBL;Acc:A0A2C9GRJ6]	beta-galactosidase-like isoform X2	Others
								AARA017293		2.13386	2.64039	phosphatidylethanolamine binding protein [Source:Projected from Anopheles gambiae (AGAP002049) VB Community Annotation]	antennal carrier A5	Others
								AARA017298		2.9114	2.24465	NADH dehydrogenase (ubiquinone) 1 beta subcomplex [Source:Projected from Anopheles gambiae (AGAP002020) VB Community Annotation]	NADH dehydrogenase [ubiquinone] 1 beta subcomplex subunit mitochondrial	Others
								AARA017301		2.10839	3.33615	unspecified product	circadian clock-controlled isoform X2	Others
								AARA017310		5.63685	5.34394	Niemann-Pick Type C-2 [Source:Projected from Anopheles gambiae (AGAP001956) VB Community Annotation]	NPC intracellular cholesterol transporter 2 homolog a-like	Others
								AARA017323		2.60546	2.28471	concentrative nucleoside transporter [Source:Projected from Anopheles gambiae (AGAP005989) VB Community Annotation]	solute carrier family 28 member 3-like	Others
								AARA017386		2.66119	2.57515	All-trans/9-cis [Source:Projected from Anopheles gambiae (AGAP007572) VB Community Annotation]	retinol dehydrogenase 12-like	Others
								AARA017434		2.67497	3.59467	unspecified product	SET and MYND domain-containing 4	Others
								AARA017449		4.44285	2.85959	CLIP-domain serine protease [Source:Projected from Anopheles gambiae (AGAP003689) UniProtKB/TrEMBL;Acc:A0A1S4GIW4]	CLIPC7 partial	Others
								AARA017453		8.93758	6.45259	unspecified product	serine protease snake-like	Others
								AARA017483		3.0892	2.18298	mitochondrial cytochrome c oxidase subunit 5B isoform [Source:Projected from Anopheles gambiae (AGAP008724) VB Community Annotation]	cytochrome c oxidase subunit mitochondrial	Others
								AARA017608		3.43591	2.65144	meiotic chromosome segregation protein [Source:Projected from Anopheles gambiae (AGAP003239) VB Community Annotation]	uncharacterized protein C11D3.03c isoform X1	Others
								AARA017621		3.42384	2.28986	unspecified product	endochitinase-like	CPs
								AARA017649		4.27442	3.86387	unspecified product	eukaryotic translation initiation factor 3 subunit A-like isoform X2	Others
								AARA017650		3.64729	4.58751	unspecified product	proteoglycan 4 isoform X4	Others
								AARA017669		4.04771	2.00811	unspecified product	kDa salivary secreted	SGs
								AARA017709		8.79742	4.35164	unspecified product	APL1C	Others
								AARA017783		2.44444	2.31674	unspecified product	hepatic triacylglycerol lipase	Others
								AARA017811		2.48599	2.14734	C-type lectin (CTL) - mannose binding [Source:Projected from Anopheles gambiae (AGAP005334) VB Community Annotation]	CTLMA2	Others
								AARA017855		2.9962	2.67017	ubiquinol-cytochrome c reductase core subunit [Source:Projected from Anopheles gambiae (AGAP006099) VB Community Annotation]	cytochrome b-c1 complex subunit mitochondrial	Others
								AARA017931		2.25404	3.30362	Class C Scavenger Receptor (Sushi/SCR/CCP and Somatomedin B domains). [Source:Projected from Anopheles gambiae (AGAP011974) VB Community Annotation]	MAM and LDL-receptor class A domain-containing 1-like	Others
								AARA017958		6.50904	4.96879	ADP,ATP carrier protein [Source:Projected from Anopheles gambiae (AGAP002358) UniProtKB/Swiss-Prot;Acc:Q7PQV7]	ADP,ATP carrier 2	Others
								AARA018031		3.46678	2.05666	cytochrome c oxidase subunit VIb polypeptide [Source:Projected from Anopheles gambiae (AGAP013092) VB Community Annotation]	cytochrome c oxidase subunit 6B1	Others
								AARA018035		13.5371	39.0077	unspecified product	microfibril-associated glyco 4-like	Others
								AARA018063		3.49675	3.86441	unspecified product	facilitated trehalose transporter Tret1-like isoform X1	Others
								AARA018091		6.81517	3.43295	unspecified product	kDa salivary	SGs
								AARA018146		2.55895	2.22959	adenylate kinase [Source:Projected from Anopheles gambiae (AGAP009317) VB Community Annotation]	adenylate kinase isoenzyme 1 isoform X1	Others
								AARA018209		6.64699	4.35467	heme peroxidase [Source:Projected from Anopheles gambiae (AGAP003714) VB Community Annotation]	oxidase peroxidase	Others
								AARA018276		9.27545	89.6339	Fibrinogen C-terminal domain-containing protein [Source:UniProtKB/TrEMBL;Acc:A0A499FTN8]	fibrinogen A	Others
								AARA018290		2.84672	2.06379	abhydrolase domain-containing protein [Source:Projected from Anopheles gambiae (AGAP009289) VB Community Annotation]	ABHD11-like	Others
								AARA018307		2.1989	2.30271	CRAL-TRIO domain-containing protein [Source:UniProtKB/TrEMBL;Acc:A0A499FTR8]	retinol-binding pinta-like	Others
								AARA018369		5.64334	5.69235	SHSP domain-containing protein [Source:UniProtKB/TrEMBL;Acc:A0A499FTM8]	lethal(2)essential for life-like	Others
								AARA018373		4.53551	3.28666	unspecified product	uncharacterized protein LOC120905156	Others
								AARA018387		2.1928	2.32321	unspecified product	T-cell activation mitochondrial	Others
								AARA018401		2.84328	2.45216	solute carrier family 45, member 1/2/4 [Source:Projected from Anopheles gambiae (AGAP010855) VB Community Annotation]	proton-associated sugar transporter A-like	Others
								AARA018533		66.1412	175.703	unspecified product	chymotrypsin BI	Others
								AARA018625		4.18327	3.31987	Isocitrate dehydrogenase [NAD] subunit, mitochondrial [Source:UniProtKB/TrEMBL;Acc:A0A182IEF7]	isocitrate dehydrogenase [NAD] subunit mitochondrial	Others
								AARA018669		4.28891	2.45907	unspecified product	cationic amino acid transporter 2-like	Others
								AARA018686		4.83626	5.00196	unspecified product	apyrase	Others
								AARA018698		2.11212	2.04553	unspecified product	AGAP013359-PA	Others
								AARA018739		2.61284	2.62154	unspecified product	AGAP010364- partial	Others
								AARA018740		3.84976	3.2567	unspecified product	uncharacterized protein LOC120900817	Others
								AARA018748		5.43416	3.27966	unspecified product	4-hydroxyphenylpyruvate dioxygenase	Others
								AARA018765		3.16501	3.00159	unspecified product	ER lumen -retaining receptor	Others
								AARA000114		0.322989	0.278439	unspecified product	histone H1-like	Others
								AARA000122		0.214473	0.138759	unspecified product	transient receptor potential cation channel painless-like	Others
								AARA000158		0.381431	0.286603	unspecified product	SET and MYND domain-containing 4-like	Others
								AARA000236		0.386816	0.244762	cellular retinaldehyde binding protein [Source:Projected from Anopheles gambiae (AGAP009365) VB Community Annotation]	retinaldehyde-binding 1-like	Others
								AARA000541		0.210721	0.47141	unspecified product	ankyrin repeat and BTB POZ domain-containing 2 isoform X2	Others
								AARA000555		0.222117	0.21504	F-box domain-containing protein [Source:UniProtKB/TrEMBL;Acc:A0A182HH52]	uncharacterized protein LOC120904141	Others
								AARA000556		0.301901	0.300249	F-box domain-containing protein [Source:UniProtKB/TrEMBL;Acc:A0A182HH53]	uncharacterized protein LOC120904379 isoform X1	Others
								AARA000563		0.145254	0.127968	alpha-N-acetylglucosaminidase [Source:Projected from Anopheles gambiae (AGAP011750) VB Community Annotation]	alpha-N-acetylglucosaminidase	Others
								AARA000571		0.154817	0.319588	unspecified product	AGAP011760- partial	Others
								AARA000583		0.492845	0.334621	unspecified product	uncharacterized protein LOC120903666	Others
								AARA000756		0.197727	0.349823	ionotropic receptor IR76b [Source:Projected from Anopheles gambiae (AGAP011968) VB Community Annotation]	glutamate receptor delta-1	Others
								AARA001287		0.484689	0.418548	unspecified product	TOX high mobility group box family member 3-like	Others
								AARA001406		0.297142	0.302735	Glycine cleavage system P protein [Source:UniProtKB/TrEMBL;Acc:A0A182HJI5]	glycine dehydrogenase (decarboxylating) mitochondrial	Others
								AARA001672		0.238371	0.263961	serine protease [Source:Projected from Anopheles gambiae (AGAP001199) VB Community Annotation]	chymotrypsin	Others
								AARA002070		0.42183	0.347293	unspecified product	B-cell linker	Others
								AARA002220		0.110798	0.12968	beat protein [Source:Projected from Anopheles gambiae (AGAP001769) VB Community Annotation]	AGAP001766- partial	Others
								AARA002501		0.228499	0.0885194	unspecified product	uncharacterized protein LOC120904597	Others
								AARA002503		0.0623923	0.0535723	unspecified product	uncharacterized protein LOC120900051 isoform X1	Others
								AARA002639		0.496762	0.365233	unspecified product	unspecified product	Others
								AARA002643		0.419705	0.39355	unspecified product	probable E3 ubiquitin- ligase makorin-2	Others
								AARA002682		0.382492	0.285862	collagen, type I/II/III/V/XI/XXIV/XXVII alpha [Source:Projected from Anopheles gambiae (AGAP011620) VB Community Annotation]	collagen alpha-1(I) chain-like	Others
								AARA002704		0.397094	0.268129	unspecified product	AGAP011599- partial	Others
								AARA003165		0.0391442	0.031804	unspecified product	uncharacterized protein K02A2.6-like	Others
								AARA003265		0.275971	0.433091	unspecified product	serine arginine-rich splicing factor 1-like	Others
								AARA003281		0.3096	0.241453	lipoyltransferase [Source:Projected from Anopheles gambiae (AGAP012186) VB Community Annotation]	lipoyltransferase mitochondrial	Others
								AARA003292		0.443757	0.3459	unspecified product	membrane-bound transcription factor site-1 protease	Others
								AARA003631		0.174502	0.455877	cytochrome P450	cytochrome P450 4C1-like	CYPs
								AARA003645		0.490208	0.401431	ATP-citrate synthase [Source:UniProtKB/TrEMBL;Acc:A0A182HQV2]	ATP-citrate synthase isoform X1	Others
								AARA004200		0.152523	0.0608302	unspecified product	zinc finger BED domain-containing 4-like	Others
								AARA004446		0.413465	0.400882	cytochrome P450	ecdysone 20-monooxygenase isoform X1	CYPs
								AARA004499		0.32918	0.390158	Adenylosuccinate lyase [Source:UniProtKB/TrEMBL;Acc:A0A182HT94]	adenylosuccinate lyase	Others
								AARA004617		0.146772	0.222416	3-glucan binding protein [Source:Projected from Anopheles gambiae (AGAP002796) VB Community Annotation]	beta-1,3-glucan-binding -like	Others
								AARA004651		0.354634	0.265633	C-1-tetrahydrofolate synthase, mitochondrial precursor [Source:Projected from Anopheles gambiae (AGAP002830) VB Community Annotation]	C-1-tetrahydrofolate cytoplasmic	Others
								AARA004670		0.0940697	0.167764	unspecified product	chemosensory A 87a	Others
								AARA004722		0.277021	0.440137	odorant-binding protein 13	general odorant-binding 19d-like	Others
								AARA004938		0.318826	0.381993	Nidogen (entactin) [Source:Projected from Anopheles gambiae (AGAP008193) UniProtKB/TrEMBL;Acc:A0A1S4GXK2]	nidogen	Others
								AARA005167		0.454837	0.36329	unspecified product	vacuolar -sorting-associated 36-like	Others
								AARA005341		0.0382894	0.082962	unspecified product	uncharacterized protein LOC120954825	Others
								AARA005762		0.483371	0.484634	unspecified product	uncharacterized protein LOC120948735 isoform X1	Others
								AARA005795		0.43816	0.495125	unspecified product	uncharacterized protein LOC120895796	Others
								AARA005856		0.247846	0.20969	unspecified product	AGAP010371- partial	Others
								AARA006256		0.0253519	0.0195034	unspecified product	unspecified product	Others
								AARA006277		0.484376	0.384138	unspecified product	AGAP011289- partial	Others
								AARA006289		0.13434	0.118019	galectin [Source:Projected from Anopheles gambiae (AGAP011278) VB Community Annotation]	AGAP011278- partial	Others
								AARA006336		0.187987	0.336061	unspecified product	arp2 3 complex-activating rickA-like	Others
								AARA006662		0.094492	0.0361434	unspecified product	AGAP010628- partial	Others
								AARA006735		0.3254	0.228461	PID domain-containing protein [Source:UniProtKB/TrEMBL;Acc:A0A182HZK6]	uncharacterized protein LOC120896507 isoform X1	Others
								AARA006853		0.298886	0.373421	phosphoribosylformylglycinamidine synthase [Source:Projected from Anopheles gambiae (AGAP002091) VB Community Annotation]	phosphoribosylformylglycinamidine synthase	Others
								AARA006880		0.332577	0.242834	unspecified product	IQ and ubiquitin-like domain-containing	Others
								AARA007045		0.428841	0.448219	Protease m1 zinc metalloprotease [Source:Projected from Anopheles gambiae (AGAP012984) VB Community Annotation]	aminopeptidase N-like	Others
								AARA007051		0.0284445	0.0273477	unspecified product	uncharacterized protein LOC121591845	Others
								AARA007181		0.319281	0.0807938	unspecified product	AGAP010256- partial	Others
								AARA007213		0.360899	0.409846	unspecified product	Transposable element P partial	Others
								AARA007446		0.163466	0.400355	odorant-binding protein [Source:Projected from Anopheles gambiae (AGAP006074) VB Community Annotation]	general odorant-binding 67-like	Others
								AARA007508		0.0245814	0.0278061	maltase [Source:Projected from Anopheles gambiae (AGAP006019) VB Community Annotation]	maltase 2-like	Others
								AARA007526		0.477215	0.295852	cytochrome P450	cytochrome P450 mitochondrial	CYPs
								AARA007712		0.321671	0.450706	unspecified product	transmembrane 43 homolog	Others
								AARA007797		0.262475	0.0425321	Elongation of very long chain fatty acids protein [Source:Projected from Anopheles gambiae (AGAP007134) UniProtKB/TrEMBL;Acc:Q7QIY7]	elongation of very long chain fatty acids 7-like isoform X1	Others
								AARA007919		0.356375	0.35722	alkaline phosphatase [Source:Projected from Anopheles gambiae (AGAP007300) VB Community Annotation]	membrane-bound alkaline phosphatase-like	Others
								AARA008208		0.364592	0.323246	unspecified product	mucin-17-like	Others
								AARA008283		0.417923	0.209797	unspecified product	uncharacterized protein LOC120895654	Others
								AARA008326		0.421485	0.447204	unspecified product	dopamine N-acetyltransferase	Others
								AARA008433		0.4208	0.420085	glycine cleavage system H protein [Source:Projected from Anopheles gambiae (AGAP006548) VB Community Annotation]	glycine cleavage system H mitochondrial	Others
								AARA008530		0.137602	0.116861	unspecified product	uncharacterized protein LOC120896436 isoform X2	Others
								AARA008538		0.0752732	0.083325	kinetochore protein NDC80 [Source:Projected from Anopheles gambiae (AGAP006661) VB Community Annotation]	kinetochore NDC80 homolog	Others
								AARA008771		0.312264	0.330281	cytochrome P450	cytochrome P450 4C1-like	CYPs
								AARA008781		0.24276	0.218947	unspecified product	uncharacterized protein LOC120959834	Others
								AARA008793		0.0109621	0.0067944	unspecified product	uncharacterized protein LOC120898573	Others
								AARA008794		0.0171039	0.0112032	unspecified product	uncharacterized protein LOC120903159	Others
								AARA008968		0.406711	0.356366	unspecified product	serendipity locus alpha-like	Others
								AARA009094		0.311122	0.376514	unspecified product	diacylglycerol kinase 1 isoform X1	Others
								AARA009096		0.34707	0.46294	unspecified product	diacylglycerol kinase 1 isoform X1	Others
								AARA009103		0.210596	0.100169	unspecified product	uncharacterized protein LOC120893997	Others
								AARA009163		0.434873	0.415079	unspecified product	AGAP006823-PA	Others
								AARA009164		0.317397	0.484853	unspecified product	AAEL017191-PA	Others
								AARA009370		0.439287	0.426132	unspecified product	deoxynucleotidyltransferase terminal-interacting 2	Others
								AARA009427		0.454221	0.493755	unspecified product	endochitinase A	CPs
								AARA009457		0.374139	0.395275	glutamate decarboxylase [Source:Projected from Anopheles gambiae (AGAP008904) VB Community Annotation]	cysteine sulfinic acid decarboxylase	Others
								AARA009568		0.24754	0.365813	unspecified product	AGAP009003- partial	Others
								AARA009693		0.286623	0.279115	unspecified product	proline-rich 36	Others
								AARA009760		0.311254	0.474719	Protease m1 zinc metalloprotease [Source:Projected from Anopheles gambiae (AGAP013150) VB Community Annotation]	aminopeptidase N-like	Others
								AARA009846		0.490415	0.472731	Fork-head domain-containing protein [Source:UniProtKB/TrEMBL;Acc:A0A182I8D6]	forkhead box N2 isoform X1	Others
								AARA010028		0.41399	0.431533	juvenile hormone-inducible protein [Source:Projected from Anopheles gambiae (AGAP003764) VB Community Annotation]	uncharacterized protein LOC120901576	Others
								AARA010031		0.152873	0.217405	unspecified product	uncharacterized protein LOC120896342 isoform X1	Others
								AARA010054		0.485391	0.497397	unspecified product	mitosis initiation fs(1)Ya	Others
								AARA010094		0.216334	0.246089	unspecified product	mediator of RNA polymerase II transcription subunit 26 isoform X2	Others
								AARA010188		0.378931	0.483807	Fatty acyl-CoA reductase [Source:UniProtKB/TrEMBL;Acc:A0A182I9C8]	fatty acyl- reductase CG5065	Others
								AARA010205		0.215394	0.217351	unspecified product	uncharacterized protein LOC120906434 isoform X1	Others
								AARA010234		0.195281	0.082423	unspecified product	RNA polymerase II degradation factor 1-like	Others
								AARA010260		0.381968	0.383306	unspecified product	AGAP000772-PA	Others
								AARA010840		0.468852	0.289585	unspecified product	AGAP008758- partial	Others
								AARA011074		0.0171792	0.00182531	Fruitless [Source:Projected from Anopheles gambiae (AGAP008506) VB Community Annotation]	longitudinals lacking -like	Others
								AARA011129		0.293924	0.394048	unspecified product	hypothetical protein ZHAS_00006397	Others
								AARA011137		0.480634	0.387058	unspecified product	zinc finger 429-like	Others
								AARA011138		0.394747	0.376312	N-acetyltransferase [Source:Projected from Anopheles gambiae (AGAP008428) UniProtKB/TrEMBL;Acc:A0A1S4GY90]	N-alpha-acetyltransferase 40	Others
								AARA011158		0.233117	0.142683	unspecified product	uncharacterized protein LOC120901852	Others
								AARA011275		0.467323	0.455967	timeless [Source:Projected from Anopheles gambiae (AGAP008288) VB Community Annotation]	timeless isoform X1	Others
								AARA011286		0.404483	0.31158	Secretion-regulating guanine nucleotide exchange factor [Source:Projected from Anopheles gambiae (AGAP008272) UniProtKB/TrEMBL;Acc:A0A1S4GXT1]	secretion-regulating guanine nucleotide exchange factor	Others
								AARA011313		0.330549	0.2491	gamma-butyrobetaine dioxygenase [Source:Projected from Anopheles gambiae (AGAP012477) VB Community Annotation]	gamma-butyrobetaine dioxygenase	Others
								AARA011791		0.34259	0.352226	formyltetrahydrofolate dehydrogenase [Source:Projected from Anopheles gambiae (AGAP009591) VB Community Annotation]	cytosolic 10-formyltetrahydrofolate dehydrogenase	Others
								AARA011805		0.406845	0.386295	unspecified product	collagen alpha-1(XI) chain-like	Others
								AARA014003		0.0462591	0.0121081	unspecified product	unspecified product	Others
								AARA014350		0.0481535	0.0275932	unspecified product	unspecified product	Others
								AARA014461		0.35078	0.133764	unspecified product	lysoplasmalogenase TMEM86A isoform X2	Others
								AARA014666		0.343998	0.212619	unspecified product	unspecified product	Others
								AARA014711		0.117103	0.115705	unspecified product	BTB POZ domain-containing 2-like	Others
								AARA014767		0.376032	0.152973	unspecified product	uncharacterized protein LOC120957073	Others
								AARA014877		0.223468	0.0808147	unspecified product	unspecified product	Others
								AARA015063		0.0182293	0.00451106	Other		Others
								AARA015512		0.0218653	0.0851219	Other		Others
								AARA015600		0.288726	0.349141	unspecified product	homeotic distal-less isoform X1	Others
								AARA015661		0.303973	0.342073	cytochrome P450	probable cytochrome P450 4ac1	CYPs
								AARA015729		0.16999	0.141768	glutathione S-transferase	glutathione S-transferase epsilon 2	GSTs
								AARA015745		0.321578	0.246991	unspecified product	arrestin domain-containing 3-like	Others
								AARA015771		0.356558	0.346347	unspecified product	beta- partial	Others
								AARA015776		0.00674063	0.0715136	cuticular protein RR-2 family [Source:Projected from Anopheles gambiae (AGAP003385) VB Community Annotation]	larval cuticle A2B-like	CPs
								AARA015787		0.477669	0.404121	cytochrome P450	cytochrome partial	CYPs
								AARA016105		0.365287	0.327893	unspecified product	uncharacterized protein LOC120904447	Others
								AARA016128		0.257941	0.0977233	D-xylulose reductase A [Source:Projected from Anopheles gambiae (AGAP003581) VB Community Annotation]	sorbitol dehydrogenase	Others
								AARA016129		0.0589176	0.0421026	D-xylulose reductase A [Source:Projected from Anopheles gambiae (AGAP003582) VB Community Annotation]	sorbitol dehydrogenase-like	Others
								AARA016130		0.197254	0.142212	L-iditol 2-dehydrogenase [Source:Projected from Anopheles gambiae (AGAP003583) VB Community Annotation]	sorbitol dehydrogenase-like	Others
								AARA016295		0.377606	0.487122	unspecified product	uncharacterized protein LOC120902429	Others
								AARA016300		0.00234137	0.0266469	Carboxylic ester hydrolase [Source:UniProtKB/TrEMBL;Acc:A0A1Y9GLB1]	esterase E4-like	Others
								AARA016537		0.127647	0.107097	trypsin [Source:Projected from Anopheles gambiae (AGAP008294) VB Community Annotation]	ame: Full=Trypsin-3 Flags: Precursor	Others
								AARA016539		0.296662	0.364691	trypsin [Source:Projected from Anopheles gambiae (AGAP008295) VB Community Annotation]	trypsin	Others
								AARA016657		0.104418	0.0236231	unspecified product	nuclear pore complex DDB_G0274915-like	Others
								AARA016721		0.278095	0.336292	unspecified product	transcription factor Sp9 isoform X1	Others
								AARA016816		0.251743	0.370879	unspecified product	proline-rich extensin EPR1 isoform X1	Others
								AARA016880		0.12044	0.0577402	unspecified product	dynein regulatory complex 11	Others
								AARA016883		0.105484	0.159792	unspecified product	phenoloxidase-activating factor 2-like	Others
								AARA016945		0.252117	0.349152	Bifunctional purine biosynthesis protein [Source:Projected from Anopheles gambiae (AGAP001423) VB Community Annotation]	bifunctional purine biosynthesis ATIC	Others
								AARA017009		0.17794	0.29155	cellular retinaldehyde binding protein [Source:Projected from Anopheles gambiae (AGAP005387) VB Community Annotation]	retinaldehyde-binding 1-like	Others
								AARA017021		0.238734	0.245757	unspecified product	multiple epidermal growth factor-like domains 11	Others
								AARA017088		0.131834	0.233966	fibrinogen [Source:Projected from Anopheles gambiae (AGAP004918) VB Community Annotation]	microfibril-associated glyco 4-like	Others
								AARA017101		0.261518	0.499048	unspecified product	endocuticle structural glyco ABD-4	CPs
								AARA017162		0.04166	0.236167	carbonic anhydrase I [Source:Projected from Anopheles gambiae (AGAP013402) VB Community Annotation]	carbonic anhydrase 2	Others
								AARA017300		0.408223	0.0980355	unspecified product	secreted salivary gland	SGs
								AARA017408		0.304032	0.202329	unspecified product	lipase member H-like isoform X2	Others
								AARA017533		0.0411664	0.0459718	unspecified product	lactosylceramide 4-alpha-galactosyltransferase	Others
								AARA017715		0.339322	0.402877	unspecified product	opsin-1-like	Others
								AARA017812		0.310173	0.244745	unspecified product	DE-cadherin-like isoform X1	Others
								AARA017829		0.424819	0.487594	unspecified product	transcription factor SOX-15	Others
								AARA017937		0.496644	0.209315	unspecified product	uncharacterized protein LOC101458145	Others
								AARA017957		0.204096	0.294747	serine carboxypeptidase [Source:Projected from Anopheles gambiae (AGAP011442) VB Community Annotation]	retinoid-inducible serine carboxypeptidase-like	Others
								AARA017993		0.34809	0.0824105	unspecified product	hypothetical protein ZHAS_00002868	Others
								AARA018018		0.310841	0.325659	unspecified product	unspecified product	Others
								AARA018022		0.384018	0.304565	unspecified product	C-type lectin 37Db-like	Others
								AARA018023		0.289705	0.188622	unspecified product	CTLMA3 partial	Others
								AARA018046		0.283731	0.216476	glucose dehydrogenase (acceptor) [Source:Projected from Anopheles gambiae (AGAP003783) VB Community Annotation]	glucose dehydrogenase [ quinone]	Others
								AARA018068		0.176273	0.172361	unspecified product	zinc finger 420-like	Others
								AARA018095		0.12101	0.132464	DUF4806 domain-containing protein [Source:UniProtKB/TrEMBL;Acc:A0A499FSR5]	AGAP001085- partial	Others
								AARA018249		0.0629044	0.0926437	Ubiquinone biosynthesis monooxygenase COQ6, mitochondrial [Source:Projected from Anopheles gambiae (AGAP000106) UniProtKB/TrEMBL;Acc:Q7QER0]	ubiquinone biosynthesis monooxygenase mitochondrial	Others
								AARA018298		0.0894779	0.124471	lysosomal acid lipase [Source:Projected from Anopheles gambiae (AGAP013368) VB Community Annotation]	lipase 1-like	Others
								AARA018363		0.377327	0.453939	unspecified product	TBC1 domain family member 31	Others
								AARA018371		0.487937	0.250054	unspecified product	uncharacterized protein LOC120905211	Others
								AARA018418		0.349214	0.477559	unspecified product	AGAP008992- partial	Others
								AARA018542		0.118892	0.141079	unspecified product	serine protease inhibitor dipetalogastin	Others
								AARA018710		0.00290132	0.00301367	unspecified product	extracellular matrix-binding -like	Others
								AARA018757		0.356656	0.325651	unspecified product	guanylate cyclase	Others

## Sheet: S-DELTA
Geneid	rs	rc	cs	Description (VectorBase)_x	Description (Blast2GO)	Target	Gene_symbol	Geneid	rs	cs	Description (VectorBase)_x	Description (Blast2GO)	Target	Gene_symbol	Geneid	rs	rc	Description (VectorBase)_x	Description (Blast2GO)	Target	Gene_symbol
AARA007309	4.73159	2.03188	2.29399	Carboxylic ester hydrolase [Source:UniProtKB/TrEMBL;Acc:A0A182I167]	esterase B1-like	Others		AARA000056	2.51928	2.34416	unspecified product	neuronal acetylcholine receptor subunit alpha-2-like	Others		AARA000341	3.92053	4.08912	unspecified product	uncharacterized protein LOC120900096	Others
								AARA000080	2.18915	3.58525	venom allergen [Source:Projected from Anopheles gambiae (AGAP010550) VB Community Annotation]	antigen 5 like allergen Cul n 1-like	Others		AARA000895	3.12296	2.72764	unspecified product	collagenase-like	Others
								AARA000095	2.32289	2.39655	unspecified product	AGAP010534- partial	Others		AARA001131	2.55859	2.26509	cuticular protein RR-2 family [Source:Projected from Anopheles gambiae (AGAP000047) VB Community Annotation]	histidine-rich PFHRP-II	CPs
								AARA000121	12.4486	38.903	unspecified product	partial	Others		AARA001547	2.12798	2.19151	unspecified product	kda secreted peptide	Others
								AARA000151	2.88774	2.1882	unspecified product	fibrinogen A	Others		AARA002263	2.0973	2.05208	cellular retinaldehyde binding protein [Source:Projected from Anopheles gambiae (AGAP005553) VB Community Annotation]	alpha-tocopherol transfer -like	Others
								AARA000175	2.18508	2.24279	unspecified product	fibrinogen A	Others		AARA003675	14.8867	3.79273	cuticular protein RR-2 family [Source:Projected from Anopheles gambiae (AGAP010123) VB Community Annotation]	cuticle 7-like	CPs
								AARA000179	8.83028	5.68573	Mitogen-activated protein kinase [Source:UniProtKB/TrEMBL;Acc:A0A182HG32]	stress-activated kinase JNK-like	Others		AARA007565	4.27085	2.47784	unspecified product	basic proline-rich -like	Others
								AARA000220	4.08846	5.13503	cuticular protein [Source:Projected from Anopheles gambiae (AGAP009405) VB Community Annotation]	obstructor-E	CPs		AARA007934	2.46846	2.52868	unspecified product	uncharacterized protein LOC120905197	Others
								AARA000319	2.69373	5.07043	unspecified product	AGAP009272- partial	Others		AARA010128	4.59916	2.89316	unspecified product	axoneme-associated mst101(1)-like	Others
								AARA000326	6.05789	6.19352	low molecular weight phosphotyrosine protein phosphatase [Source:Projected from Anopheles gambiae (AGAP009266) VB Community Annotation]	low molecular weight phosphotyrosine phosphatase 1	Others		AARA011115	2.71721	5.6272	cuticular protein CPLCG family [Source:Projected from Anopheles gambiae (AGAP008449) VB Community Annotation]	adult cuticle 1-like	CPs
								AARA000351	2.97446	2.37572	CLIP-domain serine protease [Source:Projected from Anopheles gambiae (AGAP004719) VB Community Annotation]	serine protease persephone	Others		AARA012071	4.5259	3.2465	hexosaminidase [Source:Projected from Anopheles gambiae (AGAP012453) VB Community Annotation]	chitooligosaccharidolytic beta-N-acetylglucosaminidase	Others
								AARA000437	2.36716	3.27561	unspecified product	modular serine protease-like	Others		AARA016057	4.16241	3.77538	ATP-binding cassette transporter (ABC transporter) family A member [Source:Projected from Anopheles gambiae (AGAP012156) VB Community Annotation]	ATP-binding cassette sub-family A member 3-like	Others
								AARA000438	2.24304	3.03907	unspecified product	tropomyosin-2 isoform X15	Others		AARA016451	3.64002	2.12283	prophenoloxidase [Source:Projected from Anopheles gambiae (AGAP004977) VB Community Annotation]	phenoloxidase 2-like	Others
								AARA000448	2.92594	2.41036	p21-activated kinase [Source:Projected from Anopheles gambiae (AGAP001790) VB Community Annotation]	serine threonine- kinase PAK 1	Others		AARA017144	3.75397	3.55741	outer membrane lipoprotein Blc [Source:Projected from Anopheles gambiae (AGAP002592) VB Community Annotation]	apolipo D-like	Others
								AARA000485	8.06732	19.3711	unspecified product	lipase member H-like	Others		AARA017512	3.45189	4.22484	cuticular protein CPLCG family [Source:Projected from Anopheles gambiae (AGAP008446) VB Community Annotation]	adult cuticle 1-like	CPs
								AARA000505	7.19104	12.3525	deoxyribonuclease I [Source:Projected from Anopheles gambiae (AGAP011698) VB Community Annotation]	deoxyribonuclease I	Others		AARA017569	4.86482	2.60925	unspecified product	fibroin heavy chain isoform X1	Others
								AARA000562	2.63893	2.63475	unspecified product	AGAP011749-PA	Others		AARA018671	2.09107	3.18199	unspecified product	microfibril-associated glyco 4-like	Others
								AARA000595	2.35641	2.53129	Peptidase S1 domain-containing protein [Source:UniProtKB/TrEMBL;Acc:A0A182HH92]	phenoloxidase-activating factor 2-like	Others		AARA001351	0.336938	0.321522	dynein, axonemal, heavy chain [Source:Projected from Anopheles gambiae (AGAP003271) VB Community Annotation]	dynein heavy chain axonemal	Others
								AARA000596	2.43483	2.87458	CLIP-domain serine protease [Source:Projected from Anopheles gambiae (AGAP011791) VB Community Annotation]	CLIPA1 partial	Others		AARA006085	0.471354	0.358215	L-lactate dehydrogenase [Source:UniProtKB/TrEMBL;Acc:A0A182HXQ7]	L-lactate dehydrogenase	Others
								AARA000597	2.34376	2.70579	CLIP-domain serine protease [Source:Projected from Anopheles gambiae (AGAP028725) VB Community Annotation]	CLIP domain-containing serine protease 14D-like	Others		AARA007572	0.46521	0.464102	Kynurenine 3-monooxygenase [Source:UniProtKB/TrEMBL;Acc:A0A182I1X5]	kynurenine 3-monooxygenase	Others
								AARA000609	2.77456	2.76697	unspecified product	ornithine decarboxylase 1-like	Others		AARA015689	0.476784	0.46924	Methyltransf_FA domain-containing protein [Source:UniProtKB/TrEMBL;Acc:A0A182IIA3]	uncharacterized protein LOC120896152	Others
								AARA000640	4.21105	3.72545	thioredoxin peroxidase 4	peroxiredoxin-6-like	Others		AARA015693	0.158763	0.193546	unspecified product	uncharacterized protein LOC120897255	Others
								AARA000643	2.94964	2.91776	acetyl-CoA acyltransferase [Source:Projected from Anopheles gambiae (AGAP011827) VB Community Annotation]	trifunctional enzyme subunit mitochondrial	Others		AARA016295	0.258868	0.299898	unspecified product	uncharacterized protein LOC120902429	Others
								AARA000645	2.53119	2.76847	NADH dehydrogenase (ubiquinone) 1 beta subcomplex [Source:Projected from Anopheles gambiae (AGAP011829) VB Community Annotation]	NADH dehydrogenase [ubiquinone] 1 beta subcomplex subunit 4	Others		AARA017021	0.178377	0.262208	unspecified product	multiple epidermal growth factor-like domains 11	Others
								AARA000669	2.42381	2.31132	unspecified product	28S ribosomal mitochondrial	Others
								AARA000678	4.19426	4.80961	unspecified product	AGAP011878- partial	Others
								AARA000680	3.7906	4.29745	unspecified product	methyltransferase 22 isoform X1	Others
								AARA000705	4.4315	7.20128	unspecified product	venom serine protease-like	Others
								AARA000722	8.57703	8.91483	unspecified product	F-box LRR-repeat fbxl-1-like	Others
								AARA000736	2.48955	3.26232	unspecified product	ATPase inhibitor mitochondrial	Others
								AARA000798	280.277	276.383	unspecified product	uncharacterized protein LOC120900012 isoform X2	Others
								AARA000826	14.8652	9.73514	unspecified product	basement membrane proteoglycan-like	Others
								AARA000829	2.83638	2.39083	unspecified product	glutamate--cysteine ligase regulatory subunit	Others
								AARA000858	3.49193	4.47044	leucine-rich immune protein (Long) [Source:Projected from Anopheles gambiae (AGAP006348) VB Community Annotation]	LRIM1	Others
								AARA000859	2.55835	2.94704	solute carrier family 19 (thiamine transporter), member 2/3 [Source:Projected from Anopheles gambiae (AGAP006349) VB Community Annotation]	folate transporter 1 isoform X1	Others
								AARA000995	3.76832	4.45468	NADH dehydrogenase (ubiquinone) Fe-S protein [Source:Projected from Anopheles gambiae (AGAP000170) VB Community Annotation]	NADH-quinone oxidoreductase subunit B 2-like	Others
								AARA000999	4.49233	4.36795	unspecified product	uncharacterized protein LOC120905811 isoform X1	Others
								AARA001040	2.94303	2.23909	MFS transporter, VNT family, synaptic vesicle glycoprotein [Source:Projected from Anopheles gambiae (AGAP000128) VB Community Annotation]	synaptic vesicle glyco 2C-like	Others
								AARA001095	3.29251	6.07919	unspecified product	T family of potassium channels 7	Others
								AARA001107	3.37084	2.33477	unspecified product	#NAME?	Others
								AARA001171	3.38879	3.57578	tubulin polyglutamylase TTLL1 [Source:Projected from Anopheles gambiae (AGAP010336) VB Community Annotation]	probable tubulin polyglutamylase TTLL1 isoform X1	Others
								AARA001269	3.01011	2.23208	Isocitrate dehydrogenase [NADP] [Source:UniProtKB/TrEMBL;Acc:A0A182HJ56]	isocitrate dehydrogenase [NADP] mitochondrial-like	Others
								AARA001340	6.11292	4.28668	CLIP-domain serine protease [Source:Projected from Anopheles gambiae (AGAP013184) VB Community Annotation]	CLIP domain-containing serine protease 2-like	Others
								AARA001410	4.56428	3.77008	NADH dehydrogenase (ubiquinone) 1 alpha subcomplex [Source:Projected from Anopheles gambiae (AGAP003325) VB Community Annotation]	cytochrome c oxidase subunit NDUFA4	Others
								AARA001413	3.16142	2.7978	NADH dehydrogenase (ubiquinone) 1 alpha subcomplex [Source:Projected from Anopheles gambiae (AGAP003328) VB Community Annotation]	NADH dehydrogenase [ubiquinone] 1 alpha subcomplex subunit 6	Others
								AARA001433	11.6057	9.26853	phosphoenolpyruvate carboxykinase (GTP) [Source:Projected from Anopheles gambiae (AGAP003350) VB Community Annotation]	phosphoenolpyruvate carboxykinase [GTP]	Others
								AARA001457	3.0118	2.85731	NADH dehydrogenase 1 alpha subcomplex subunit [Source:Projected from Anopheles gambiae (AGAP012823) VB Community Annotation]	NADH dehydrogenase [ubiquinone] 1 alpha subcomplex subunit 2	Others
								AARA001555	2.24146	2.09648	unspecified product	luciferin 4-monooxygenase-like	Others
								AARA001625	3.37599	3.32352	Polymerase delta-interacting protein [Source:Projected from Anopheles gambiae (AGAP001153) VB Community Annotation]	polymerase delta-interacting 2	Others
								AARA001648	2.67764	3.19913	unspecified product	uncharacterized protein LOC120894677	Others
								AARA001659	4.16109	3.17466	Female reproductive tract protease GLEANR_896 [Source:Projected from Anopheles gambiae (AGAP001190) UniProtKB/TrEMBL;Acc:A0A1S4GBU1]	chymotrypsin	Others
								AARA001678	3.09607	4.33511	organic cation transporter [Source:Projected from Anopheles gambiae (AGAP001202) VB Community Annotation]	organic cation transporter -like	Others
								AARA001712	2.68052	4.25761	Sugar transporter ERD6-like [Source:Projected from Anopheles gambiae (AGAP001236) VB Community Annotation]	facilitated trehalose transporter Tret1-like	Others
								AARA001718	2.22584	2.68974	unspecified product	serine protease	Others
								AARA001760	2.67785	2.73714	unspecified product	zinc finger 91	Others
								AARA001764	2.02531	2.43858	mannose-1-phosphate guanylyltransferase [Source:Projected from Anopheles gambiae (AGAP001299) VB Community Annotation]	mannose-1-phosphate guanyltransferase beta	Others
								AARA001802	2.39464	2.21649	Fatty acyl-CoA reductase [Source:UniProtKB/TrEMBL;Acc:A0A182HKM2]	fatty acyl- reductase 1-like	Others
								AARA001807	3.73454	2.78592	unspecified product	isoform A	Others
								AARA001829	2.47412	2.01074	TRIO salivary gland protein [Source:Projected from Anopheles gambiae (AGAP001374) VB Community Annotation]	TRIO salivary gland precursor	SGs
								AARA001870	2.52187	2.2164	Mitochondrial pyruvate carrier [Source:UniProtKB/TrEMBL;Acc:A0A182HKU0]	mitochondrial pyruvate carrier 1	Others
								AARA001873	3.27801	2.73106	2,3-bisphosphoglycerate-dependent phosphoglycerate mutase [Source:Projected from Anopheles gambiae (AGAP001420) VB Community Annotation]	phosphoglycerate mutase 2	Others
								AARA001961	2.57603	2.10743	unspecified product	actin-binding Rho-activating isoform X2	Others
								AARA002039	8.0988	4.37876	unspecified product	N-alpha-acetyltransferase 80	Others
								AARA002074	2.68225	2.5412	Triosephosphate isomerase [Source:UniProtKB/TrEMBL;Acc:A0A182HLE4]	triosephosphate isomerase	Others
								AARA002079	2.29886	2.04354	unspecified product	sodium-coupled monocarboxylate transporter 1 isoform X2	Others
								AARA002080	2.92124	2.84816	sodium-coupled monocarboxylate transporter [Source:Projected from Anopheles gambiae (AGAP001635) VB Community Annotation]	sodium-coupled monocarboxylate transporter 1-like isoform X2	Others
								AARA002091	6.13394	11.4229	CLIP-domain serine protease [Source:Projected from Anopheles gambiae (AGAP001648) VB Community Annotation]	CLIPB17 partial	Others
								AARA002097	4.32402	3.26689	lipase [Source:Projected from Anopheles gambiae (AGAP001652) VB Community Annotation]	lipase 3-like	Others
								AARA002101	3.78406	4.16003	hexamerin [Source:Projected from Anopheles gambiae (AGAP001657) VB Community Annotation]	hexamerin- -like	Others
								AARA002132	17.6436	14.0494	Alkaline phosphatase [Source:UniProtKB/TrEMBL;Acc:A0A182HLK0]	alkaline phosphatase	Others
								AARA002157	2.68385	2.66856	unspecified product	AAEL006154- partial	Others
								AARA002158	2.25143	2.02768	unspecified product	toll-like receptor 13	Others
								AARA002162	3.35982	3.14871	NADH dehydrogenase (ubiquinone) Fe-S protein [Source:Projected from Anopheles gambiae (AGAP001711) VB Community Annotation]	NADH-ubiquinone oxidoreductase subunit 8	Others
								AARA002167	11.4186	11.9817	unspecified product	uncharacterized protein LOC120897586	Others
								AARA002169	2.85731	3.00315	unspecified product	uncharacterized protein LOC120908855	Others
								AARA002183	2.05781	2.4073	hemomucin [Source:Projected from Anopheles gambiae (AGAP001732) VB Community Annotation]	adipocyte plasma membrane-associated -like	Others
								AARA002258	3.3192	4.18377	peptidase (mitochondrial processing) beta [Source:Projected from Anopheles gambiae (AGAP005558) VB Community Annotation]	mitochondrial-processing peptidase subunit beta-like	Others
								AARA002268	22.1016	27.1635	unspecified product	lethal(2)essential for life-like	Others
								AARA002285	4.29712	5.5266	cubilin [Source:Projected from Anopheles gambiae (AGAP005526) VB Community Annotation]	cubilin homolog	Others
								AARA002342	8.73489	9.12647	cuticular protein RR-2 family 16	cuticle -like	CPs	CPR16
								AARA002344	3.34685	2.88458	cuticular protein RR-2 family 15	cuticle -like	CPs	CPR15
								AARA002455	4.29628	3.97458	C-type lectin (CTL) [Source:Projected from Anopheles gambiae (AGAP005335) VB Community Annotation]	CTL4	Others
								AARA002472	2.08687	2.62233	unspecified product	proton-coupled folate transporter-like	Others
								AARA002507	2.94598	3.40339	cytochrome P450	probable cytochrome P450 9f2	CYPs	CYP9K1
								AARA002534	3.60661	3.22343	NADH dehydrogenase (ubiquinone) 1 beta subcomplex [Source:Projected from Anopheles gambiae (AGAP000849) VB Community Annotation]	NADH dehydrogenase [ubiquinone] 1 beta subcomplex subunit 1	Others
								AARA002536	3.87975	4.12345	cytochrome c oxidase subunit 6a, mitochrondrial [Source:Projected from Anopheles gambiae (AGAP000851) VB Community Annotation]	cytochrome c oxidase subunit mitochondrial	Others
								AARA002584	2.15565	2.15398	coiled-coil-helix-coiled-coil-helix domain-containing protein 2, mitochondrial [Source:Projected from Anopheles gambiae (AGAP000897) VB Community Annotation]	coiled-coil-helix-coiled-coil-helix domain-containing mitochondrial	Others
								AARA002617	2.41198	2.4646	LRRCT domain-containing protein [Source:UniProtKB/TrEMBL;Acc:A0A182HMY1]	AGAP000340- partial	Others
								AARA002634	4.01442	2.77307	succinyl-CoA ligase beta subunit	succinate-- ligase [ADP-forming] subunit mitochondrial isoform X2	Others
								AARA002701	3.02951	3.29736	unspecified product	homeotic ocelliless-like	Others
								AARA002766	4.25457	2.68034	unspecified product	SET domain-containing -8 isoform X1	Others
								AARA002823	2.34326	2.88007	Hyaluronidase [Source:UniProtKB/TrEMBL;Acc:A0A182HNI5]	hyaluronidase Tab y -like	Others
								AARA002825	2.7518	3.11978	unspecified product	apolipo D-like	Others
								AARA002869	3.37211	2.27928	unspecified product	serine protease easter-like	Others
								AARA002974	2.08289	2.39971	Uridine kinase [Source:UniProtKB/TrEMBL;Acc:A0A182HNY5]	uridine-cytidine kinase-like 1	Others
								AARA003017	2.67752	4.15913	glucosyl/glucuronosyl transferases [Source:Projected from Anopheles gambiae (AGAP005163) VB Community Annotation]	UDP-glycosyltransferase UGT5-like	Others
								AARA003045	3.10034	2.75373	ATP synthase subunit alpha [Source:UniProtKB/TrEMBL;Acc:A0A182HP56]	ATP synthase subunit mitochondrial	Others
								AARA003174	2.31311	2.17976	unspecified product	calpain-B-like isoform X2	Others
								AARA003178	2.56524	2.09503	lactoylglutathione lyase [Source:Projected from Anopheles gambiae (AGAP012071) VB Community Annotation]	lactoylglutathione lyase	Others
								AARA003202	2.53149	2.79699	ATP synthase subunit beta [Source:UniProtKB/TrEMBL;Acc:A0A182HPL3]	ATP synthase subunit mitochondrial	Others
								AARA003257	2.52459	2.73378	Guanylate cyclase [Source:UniProtKB/TrEMBL;Acc:A0A182HPR8]	guanylate cyclase 32E isoform X1	Others
								AARA003282	2.86381	3.1318	abhydrolase domain-containing protein [Source:Projected from Anopheles gambiae (AGAP012189) VB Community Annotation]	lysophosphatidylserine lipase ABHD12 isoform X1	Others
								AARA003285	2.88652	2.71085	Succinate dehydrogenase assembly factor 2, mitochondrial [Source:UniProtKB/TrEMBL;Acc:A0A182HPU6]	succinate dehydrogenase assembly factor mitochondrial	Others
								AARA003340	3.09454	2.6155	Polypeptide N-acetylgalactosaminyltransferase [Source:UniProtKB/TrEMBL;Acc:A0A182HPZ8]	polypeptide N-acetylgalactosaminyltransferase 9	Others
								AARA003390	3.53218	3.63864	ornithine decarboxylase [Source:Projected from Anopheles gambiae (AGAP012308) VB Community Annotation]	ornithine decarboxylase-like	Others
								AARA003406	2.45647	2.18278	unspecified product	transcription elongation mitochondrial-like isoform X1	Others
								AARA003460	5.17311	5.90084	unspecified product	multiple epidermal growth factor-like domains 10	Others
								AARA003490	19.5606	18.5917	G_PROTEIN_RECEP_F1_2 domain-containing protein [Source:UniProtKB/TrEMBL;Acc:A0A182HQE7]	insulin-like receptor isoform X1	Others
								AARA003500	3.13143	2.35404	unspecified product	solute carrier family 66 member 3	Others
								AARA003511	3.37294	3.62974	Mitochondrial pyruvate carrier [Source:Projected from Anopheles gambiae (AGAP004906) UniProtKB/TrEMBL;Acc:Q7Q814]	mitochondrial pyruvate carrier 2-like	Others
								AARA003535	4.52495	5.35431	unspecified product	AGAP004935- partial	Others
								AARA003536	5.84272	4.29682	unspecified product	nidogen and EGF-like domain-containing 1	Others
								AARA003548	2.43719	2.35026	duplex-specific nuclease [Source:Projected from Anopheles gambiae (AGAP004948) VB Community Annotation]	deoxyribonuclease I	Others
								AARA003556	3.64828	4.137	unspecified product	mitochondrial assembly of ribosomal large subunit 1	Others
								AARA003599	2.70736	3.01073	unspecified product	TRPL translocation defect 14 isoform X1	Others
								AARA003653	2.37048	2.26412	Yellow [Source:Projected from Anopheles gambiae (AGAP010145) UniProtKB/TrEMBL;Acc:A0A1S4H3W2]	yellow	Others
								AARA003666	2.43655	2.08732	3,2-trans-enoyl-CoA isomerase mitochondrial [Source:Projected from Anopheles gambiae (AGAP010130) VB Community Annotation]	enoyl- delta isomerase mitochondrial-like	Others
								AARA003703	2.37774	3.63578	Iron--sulfur cluster insertion protein erpA [Source:Projected from Anopheles gambiae (AGAP010072) VB Community Annotation]	iron-sulfur cluster assembly 2 mitochondrial	Others
								AARA003707	6.06753	5.06755	unspecified product	mpv17	Others
								AARA003715	6.87639	7.37627	nicotinic acetylcholine receptor, beta-2 subunit [Source:Projected from Anopheles gambiae (AGAP010057) VB Community Annotation]	neuronal acetylcholine receptor subunit non-alpha-3-like	Others
								AARA003730	4.27033	3.12521	unspecified product	toxin 14	Others
								AARA003739	3.26318	3.27918	NADH dehydrogenase [ubiquinone] flavoprotein 1, mitochondrial [Source:UniProtKB/TrEMBL;Acc:A0A182HR46]	NADH dehydrogenase [ubiquinone] flavo mitochondrial	Others
								AARA003794	2.0109	2.16977	unspecified product	cell surface glyco 1-like	Others
								AARA003883	3.1879	2.496	unspecified product	proton-coupled amino acid transporter CG1139	Others
								AARA003897	5.77192	4.89834	cuticular protein RR-1 family [Source:Projected from Anopheles gambiae (AGAP009879) VB Community Annotation]	cuticle -like	CPs
								AARA003899	4.3894	6.15797	cuticular protein RR-1 family [Source:Projected from Anopheles gambiae (AGAP009877) VB Community Annotation]	pupal cuticle 36-like	CPs
								AARA003900	5.45651	3.59621	unspecified product	larval cuticle LCP-30-like	CPs
								AARA003901	3.21764	3.27927	unspecified product	exocyst complex component 5-like	Others
								AARA003903	11.1877	6.16579	cuticular protein RR-1 family [Source:Projected from Anopheles gambiae (AGAP009871) VB Community Annotation]	endocuticle structural glyco ABD-4	CPs
								AARA003906	3.98661	3.80471	AFG1-family ATPase [Source:Projected from Anopheles gambiae (AGAP009867) VB Community Annotation]	ATPase N2B	Others
								AARA003908	2.99898	2.68512	NADH dehydrogenase (ubiquinone) 1 beta subcomplex [Source:Projected from Anopheles gambiae (AGAP009865) VB Community Annotation]	NADH dehydrogenase [ubiquinone] 1 beta subcomplex subunit 9	Others
								AARA003915	2.00591	2.13621	unspecified product	uncharacterized protein LOC120902876	Others
								AARA003929	3.19304	3.82915	CLIP-domain serine protease [Source:Projected from Anopheles gambiae (AGAP009844) VB Community Annotation]	CLIPB15 partial	Others
								AARA004107	2.32959	3.11667	scavenger receptor class B	scavenger receptor class B member 1 isoform X1	Others
								AARA004119	2.93554	2.67847	Isocitrate dehydrogenase [NAD] subunit, mitochondrial [Source:UniProtKB/TrEMBL;Acc:A0A182HS68]	probable isocitrate dehydrogenase [NAD] subunit mitochondrial isoform X1	Others
								AARA004210	2.02513	2.14075	ATP-binding cassette transporter (ABC transporter) family H member [Source:Projected from Anopheles gambiae (AGAP002638) VB Community Annotation]	ABC transporter G family member 20-like	Others
								AARA004217	2.70502	2.08291	unspecified product	AGAP002632-PA	Others
								AARA004219	3.62959	3.60607	unspecified product	unspecified product	Others
								AARA004249	5.59047	4.16325	unspecified product	NADH dehydrogenase [ubiquinone] flavo mitochondrial	Others
								AARA004273	5.91246	3.90056	unspecified product	classical arabinogalactan 9-like isoform X2	Others
								AARA004275	2.37985	2.6562	Glycogen [starch] synthase [Source:UniProtKB/TrEMBL;Acc:A0A182HSL9]	glycogen [starch] synthase	Others
								AARA004302	3.1548	2.51399	alpha-tocopherol transfer protein-like protein [Source:Projected from Anopheles gambiae (AGAP002559) VB Community Annotation]	alpha-tocopherol transfer -like isoform X1	Others
								AARA004304	6.25047	12.7594	glucose dehydrogenase (acceptor) [Source:Projected from Anopheles gambiae (AGAP002557) VB Community Annotation]	glucose dehydrogenase [ quinone]	Others
								AARA004312	2.75085	3.00247	glucose dehydrogenase (acceptor) [Source:Projected from Anopheles gambiae (AGAP002552) VB Community Annotation]	glucose dehydrogenase [ quinone]-like	Others
								AARA004323	3.42203	7.30957	leucine rich immune protein (Coil-less)	volume-regulated anion channel subunit LRRC8A-like	Others
								AARA004347	3.7892	2.74373	delta-1-pyrroline-5-carboxylate synthetase [Source:Projected from Anopheles gambiae (AGAP002518) VB Community Annotation]	delta-1-pyrroline-5-carboxylate synthase	Others
								AARA004401	2.11469	2.44657	Ferritin [Source:UniProtKB/TrEMBL;Acc:A0A182HSZ6]	ferritin subunit-like	Others
								AARA004451	2.06647	3.28516	cysteine sulfinic acid decarboxylase [Source:Projected from Anopheles gambiae (AGAP002425) VB Community Annotation]	cysteine sulfinic acid decarboxylase	Others
								AARA004454	2.80006	2.03575	CLIP-domain serine protease [Source:Projected from Anopheles gambiae (AGAP002422) VB Community Annotation]	venom protease-like	Others
								AARA004478	4.54559	4.03876	unspecified product	axoneme-associated mst101(2) isoform X1	Others
								AARA004515	3.3837	3.30011	Alpha-carbonic anhydrase domain-containing protein [Source:UniProtKB/TrEMBL;Acc:A0A182HTB0]	carbonic anhydrase 13-like	Others
								AARA004531	2.0549	2.18354	unspecified product	uncharacterized protein LOC120947495	Others
								AARA004550	2.19648	2.6685	unspecified product	AGAP002328-PA	Others
								AARA004652	2.41422	2.36874	unspecified product	ubiquinol-cytochrome-c reductase complex assembly factor 2	Others
								AARA004653	2.12958	2.35848	ribosomal RNA small subunit methyltransferase H [Source:Projected from Anopheles gambiae (AGAP002831) VB Community Annotation]	probable methyltransferase 15 homolog	Others
								AARA004658	2.73201	4.21609	alpha-tocopherol transfer protein-like protein [Source:Projected from Anopheles gambiae (AGAP002835) VB Community Annotation]	alpha-tocopherol transfer	Others
								AARA004662	2.23146	2.26186	unspecified product	PET117 mitochondrial	Others
								AARA004672	2.4228	2.88274	MDL2 [Source:UniProtKB/TrEMBL;Acc:D3KAA7]	MDL2	Others
								AARA004681	3.21454	2.76538	unspecified product	uncharacterized protein LOC120897938 isoform X1	Others
								AARA004702	3.54625	3.52567	NADH dehydrogenase [ubiquinone] 1 subunit C2 [Source:UniProtKB/TrEMBL;Acc:A0A182HTU7]	NADH dehydrogenase [ubiquinone] 1 subunit C2	Others
								AARA004744	2.02263	2.4738	poly(U)-specific endoribonuclease [Source:Projected from Anopheles gambiae (AGAP002925) VB Community Annotation]	poly(U)-specific endoribonuclease homolog	Others
								AARA004745	3.15352	2.77656	epidermal retinal dehydrogenase [Source:Projected from Anopheles gambiae (AGAP002926) VB Community Annotation]	estradiol 17-beta-dehydrogenase 11-like	Others
								AARA004790	3.82074	3.30499	carboxylesterase clade H, member [Source:Projected from Anopheles gambiae (AGAP013509) VB Community Annotation]	carboxylesterase 5A	COEs
								AARA004812	3.7381	2.97338	unspecified product	uncharacterized protein LOC120893605 isoform X1	Others
								AARA004816	2.78187	2.30878	cuticular protein RR-2 family 10	cuticle -like	CPs	CPR10
								AARA004842	5.26488	7.2086	Argininosuccinate synthase [Source:Projected from Anopheles gambiae (AGAP003015) UniProtKB/Swiss-Prot;Acc:Q7PR38]	argininosuccinate synthase	Others
								AARA004847	2.61574	2.99658	facilitated glucose transporter (solute carrier family 2) [Source:Projected from Anopheles gambiae (AGAP003020) VB Community Annotation]	facilitated trehalose transporter Tret1 isoform X4	Others
								AARA004850	4.44122	2.92424	unspecified product	ribosome-binding factor mitochondrial	Others
								AARA004857	5.13645	3.20495	Pyruvate dehydrogenase E1 component subunit alpha [Source:UniProtKB/TrEMBL;Acc:A0A182HU95]	pyruvate dehydrogenase E1 component subunit mitochondrial-like	Others
								AARA004859	3.21462	2.32513	unspecified product	uncharacterized protein LOC120897251	Others
								AARA004879	2.67863	4.25306	unspecified product	stearoyl- desaturase 5-like	Others
								AARA004883	2.25666	2.2779	stearoyl-CoA desaturase (delta-9 desaturase) [Source:Projected from Anopheles gambiae (AGAP003051) VB Community Annotation]	acyl- desaturase	Others
								AARA005076	2.59778	3.40427	unspecified product	ejaculatory bulb-specific 3-like	Others
								AARA005100	2.83943	2.99384	Slowmo [Source:Projected from Anopheles gambiae (AGAP008027) VB Community Annotation]	slowmo	Others
								AARA005120	3.21345	3.09122	unspecified product	cE5 partial	Others
								AARA005160	3.312	3.76849	ATP synthase subunit gamma [Source:UniProtKB/TrEMBL;Acc:A0A182HV43]	ATP synthase subunit mitochondrial	Others
								AARA005344	2.0527	2.10871	acetyl-CoA hydrolase/transferase (Precursor) [Source:Projected from Anopheles gambiae (AGAP004396) VB Community Annotation]	4-hydroxybutyrate coenzyme A transferase	Others
								AARA005348	2.81195	4.56003	phosphoglycerate mutase	phosphoglycerate mutase 2-like isoform X1	Others
								AARA005349	3.0631	3.1826	unspecified product	Cytochrome oxidase c subunit VIII-containing	Others
								AARA005399	2.72325	2.28828	tetratricopeptide repeat protein 36 homolog [Source:Projected from Anopheles gambiae (AGAP010928) VB Community Annotation]	tetratricopeptide repeat 36 homolog	Others
								AARA005500	5.44345	3.87686	aldose reductase [Source:Projected from Anopheles gambiae (AGAP011068) VB Community Annotation]	aldo-keto reductase family 1 member B1-like	Others
								AARA005553	2.7046	2.70768	leucine rich immune protein (Coil-less)	septation initiation network scaffold cdc11-like	Others
								AARA005568	2.52467	2.53994	NADH dehydrogenase (ubiquinone) 1 alpha subcomplex [Source:Projected from Anopheles gambiae (AGAP011130) VB Community Annotation]	NADH dehydrogenase [ubiquinone] 1 alpha subcomplex subunit mitochondrial	Others
								AARA005570	2.98355	2.69845	ATP synthase subunit d, mitochondrial [Source:UniProtKB/TrEMBL;Acc:A0A182HW97]	ATP synthase subunit mitochondrial	Others
								AARA005577	2.95861	3.25273	Thiomorpholine-carboxylate dehydrogenase [Source:Projected from Anopheles gambiae (AGAP011137) VB Community Annotation]	ketimine reductase mu-crystallin	Others
								AARA005632	6.86759	4.51079	solute carrier family 13 (sodium-dependent dicarboxylate transporter), member [Source:Projected from Anopheles gambiae (AGAP007054) VB Community Annotation]	I m not dead yet-like	Others
								AARA005711	2.27612	3.0063	phenylalanine-4-hydroxylase [Source:Projected from Anopheles gambiae (AGAP005712) VB Community Annotation]	henna isoform X2	Others
								AARA005722	2.59066	3.03419	leucine rich immune protein (Coil-less)	partial	Others
								AARA005738	2.28491	2.4128	acyl-CoA dehydrogenase [Source:Projected from Anopheles gambiae (AGAP005662) VB Community Annotation]	probable medium-chain specific acyl- mitochondrial	Others
								AARA005755	4.26031	4.41495	dehydrogenase/reductase SDR family member 11 precursor [Source:Projected from Anopheles gambiae (AGAP005645) VB Community Annotation]	farnesol dehydrogenase-like	Others
								AARA005763	2.1522	2.22752	chitinase [Source:Projected from Anopheles gambiae (AGAP005634) VB Community Annotation]	probable chitinase 2	CPs
								AARA005774	2.41373	2.35403	scavenger receptor class A	serine protease 22D	Others
								AARA005778	3.3424	2.82463	NADH dehydrogenase (ubiquinone) 1 alpha subcomplex [Source:Projected from Anopheles gambiae (AGAP005621) VB Community Annotation]	NADH dehydrogenase [ubiquinone] 1 alpha subcomplex subunit 5	Others
								AARA005787	5.33355	5.27336	unspecified product	pupal cuticle 36-like	CPs
								AARA005811	5.75654	4.84525	3-hydroxyisobutyrate dehydrogenase [Source:UniProtKB/TrEMBL;Acc:A0A182HWY2]	probable 3-hydroxyisobutyrate mitochondrial	Others
								AARA005864	2.49798	2.42755	unspecified product	SET domain-containing -8-like	Others
								AARA005870	3.04446	4.12777	unspecified product	AGAP010384- partial	Others
								AARA005872	2.52818	2.49732	unspecified product	proline-rich receptor kinase PERK6 isoform X2	Others
								AARA005903	5.53807	3.30001	unspecified product	AGAP010662- partial	Others
								AARA005909	2.69786	2.24855	pyruvate dehydrogenase E1 component subunit beta [Source:Projected from Anopheles gambiae (AGAP010421) VB Community Annotation]	pyruvate dehydrogenase E1 component subunit mitochondrial	Others
								AARA005918	2.4372	2.35033	Succinate dehydrogenase [ubiquinone] flavoprotein subunit, mitochondrial [Source:UniProtKB/TrEMBL;Acc:A0A182HX90]	succinate dehydrogenase [ubiquinone] flavo mitochondrial	Others
								AARA006037	3.95998	6.3182	unspecified product	ATP synthase membrane subunit mitochondrial-like	Others
								AARA006057	4.65612	6.88894	unspecified product	AGAP012528- partial	Others
								AARA006145	2.60156	2.57315	SH3-binding domain kinase [Source:Projected from Anopheles gambiae (AGAP010327) VB Community Annotation]	serine threonine- kinase meng-po-like isoform X1	Others
								AARA006180	2.65454	3.18976	unspecified product	transmembrane protease serine 9-like	Others
								AARA006244	3.34649	2.64081	Pacifastin-related peptide [Source:Projected from Anopheles gambiae (AGAP011319) VB Community Annotation]	pacifastin-like protease inhibitor cvp4	Others
								AARA006260	3.03234	3.12741	unspecified product	fibrinogen 1	Others
								AARA006327	2.29122	2.4082	Tubulin beta chain [Source:Projected from Anopheles gambiae (AGAP010510) UniProtKB/TrEMBL;Acc:Q7PPR6]	tubulin beta-3 chain	Others
								AARA006359	6.5534	6.48009	Glycerol-3-phosphate dehydrogenase [Source:UniProtKB/TrEMBL;Acc:A0A182HYI1]	glycerol-3-phosphate mitochondrial isoform X1	Others
								AARA006448	3.00761	2.93954	unspecified product	uncharacterized protein LOC120903073	Others
								AARA006458	3.00842	2.56555	unspecified product	C3orf33 homolog	Others
								AARA006463	4.02975	4.53178	unspecified product	yellow-like	Others
								AARA006570	4.2763	3.95486	unspecified product	nose resistant to fluoxetine 6-like	Others
								AARA006573	2.32833	2.02464	Phyhd1 protein [Source:Projected from Anopheles gambiae (AGAP012746) VB Community Annotation]	phytanoyl- dioxygenase domain-containing 1	Others
								AARA006574	5.16033	18.4345	unspecified product	omega-amidase NIT2-like	Others
								AARA006592	3.05535	2.56241	DnaJ homolog subfamily C member [Source:Projected from Anopheles gambiae (AGAP003533) VB Community Annotation]	mitochondrial import inner membrane translocase subunit TIM14	Others
								AARA006618	2.18296	3.19769	unspecified product	uncharacterized protein LOC120897312	Others
								AARA006629	4.19437	3.92356	threonine dehydratase [Source:Projected from Anopheles gambiae (AGAP003571) VB Community Annotation]	L-threonine ammonia-lyase	Others
								AARA006657	3.1299	2.90841	F-type H+-transporting ATPase oligomycin sensitivity conferral protein [Source:Projected from Anopheles gambiae (AGAP003599) VB Community Annotation]	ATP synthase subunit mitochondrial	Others
								AARA006663	11.7806	10.5376	unspecified product	AGAP010628- partial	Others
								AARA006668	2.74777	2.7414	CLIP-domain serine protease [Source:Projected from Anopheles gambiae (AGAP002270) VB Community Annotation]	CLIPB7 partial	Others
								AARA006684	2.00405	2.06438	unspecified product	cell cycle checkpoint RAD1	Others
								AARA006693	3.83783	4.0251	Cytochrome b-c1 complex subunit 6 [Source:UniProtKB/TrEMBL;Acc:A0A182HZG5]	cytochrome b-c1 complex subunit mitochondrial	Others
								AARA006695	2.53028	2.11135	unspecified product	uncharacterized protein LOC120908770	Others
								AARA006747	3.57657	3.38822	isocitrate dehydrogenase (NAD+) [Source:Projected from Anopheles gambiae (AGAP002192) VB Community Annotation]	isocitrate dehydrogenase [NAD] subunit mitochondrial isoform X1	Others
								AARA006772	3.31501	2.83678	NADH dehydrogenase (ubiquinone) flavoprotein [Source:Projected from Anopheles gambiae (AGAP002170) VB Community Annotation]	NADH dehydrogenase [ubiquinone] flavo mitochondrial	Others
								AARA006813	2.89197	3.04385	BRCA1-associated protein [Source:Projected from Anopheles gambiae (AGAP002128) VB Community Annotation]	BRCA1-associated -like	Others
								AARA006868	5.3754	5.34476	unspecified product	uncharacterized protein LOC120947904	Others
								AARA006884	2.88564	2.22258	unspecified product	abscission ut checkpoint regulator	Others
								AARA006901	2.59912	3.25513	unspecified product	major facilitator superfamily domain-containing 6-like	Others
								AARA006908	2.86659	3.91432	unspecified product	leucine-rich PPR motif-containing mitochondrial	Others
								AARA006936	2.16587	2.16761	dynein heavy chain, axonemal [Source:Projected from Anopheles gambiae (AGAP002009) VB Community Annotation]	dynein heavy chain axonemal isoform X2	Others
								AARA006977	2.21552	3.67801	GPCR vasopressin family receptor [Source:Projected from Anopheles gambiae (AGAP001961) VB Community Annotation]	cardioacceleratory peptide receptor-like isoform X1	Others
								AARA006987	2.98427	3.21579	butyryl-CoA dehydrogenase [Source:Projected from Anopheles gambiae (AGAP001951) VB Community Annotation]	short-chain specific acyl- mitochondrial	Others
								AARA007040	2.44412	2.26679	WD repeat-containing protein [Source:Projected from Anopheles gambiae (AGAP001885) VB Community Annotation]	telomerase Cajal body 1 homolog	Others
								AARA007094	2.00384	2.21925	unspecified product	carnitine O-palmitoyltransferase liver isoform isoform X1	Others
								AARA007099	31.522	22.5353	Neur_chan_LBD domain-containing protein [Source:UniProtKB/TrEMBL;Acc:A0A182I0L0]	neuronal acetylcholine receptor subunit non-alpha-3-like	Others
								AARA007132	4.97022	3.30081	unspecified product	SWI SNF chromatin-remodeling complex subunit SNF5-like	Others
								AARA007206	3.49326	2.82973	yellow protein [Source:Projected from Anopheles gambiae (AGAP010280) VB Community Annotation]	yellow	Others
								AARA007329	191.592	101.994	chitinase [Source:Projected from Anopheles gambiae (AGAP006191) VB Community Annotation]	chitinase-3 1	CPs
								AARA007341	4.20289	3.80457	troponin C [Source:Projected from Anopheles gambiae (AGAP006181) VB Community Annotation]	troponin isoallergen Bla g -like	Others
								AARA007560	2.16847	2.29576	FGGY-family pentulose kinase [Source:Projected from Anopheles gambiae (AGAP005956) VB Community Annotation]	FGGY carbohydrate kinase domain-containing	Others
								AARA007580	2.13585	2.41166	MICOS complex subunit MIC10 [Source:UniProtKB/TrEMBL;Acc:A0A182I1Y3]	MICOS complex subunit Mic10-like	Others
								AARA007586	2.32411	2.07286	NFkappaB essential modulator [Source:Projected from Anopheles gambiae (AGAP005933) VB Community Annotation]	AGAP005933	Others
								AARA007587	2.15452	2.16164	Differentially expressed in FDCP 8 homolog [Source:Projected from Anopheles gambiae (AGAP005931) VB Community Annotation]	differentially expressed in FDCP 8 homolog	Others
								AARA007631	7.57015	4.3711	unspecified product	bifunctional endo-1,4-beta-xylanase -like isoform X1	Others
								AARA007633	8.46094	7.15023	unspecified product	urease accessory -like	Others
								AARA007634	3.51458	2.67385	unspecified product	uncharacterized protein LOC120893504	Others
								AARA007636	3.1733	2.57781	unspecified product	folliculin-interacting 2	Others
								AARA007674	3.41129	3.46613	unspecified product	uncharacterized serine-rich -like	Others
								AARA007686	6.43597	7.74803	unspecified product	kDa salivary	SGs
								AARA007695	2.81916	3.16741	FeS cluster assembly scaffold IscU [Source:Projected from Anopheles gambiae (AGAP005813) VB Community Annotation]	iron-sulfur cluster assembly scaffold	Others
								AARA007742	3.47147	3.03127	NADH dehydrogenase (ubiquinone) Fe-S protein [Source:Projected from Anopheles gambiae (AGAP007082) VB Community Annotation]	NADH dehydrogenase [ubiquinone] iron-sulfur mitochondrial	Others
								AARA007782	3.02785	2.76926	Sidoreflexin [Source:UniProtKB/TrEMBL;Acc:A0A182I2I5]	sideroflexin-2	Others
								AARA007802	4.37784	4.04606	Wurst [Source:Projected from Anopheles gambiae (AGAP007138) VB Community Annotation]	dnaJ homolog subfamily C member 22-like isoform X2	Others
								AARA007814	8.35217	11.3616	alpha-crystallin B chain [Source:Projected from Anopheles gambiae (AGAP007158) VB Community Annotation]	lethal(2)essential for life-like	Others
								AARA007816	2.10484	2.48498	alpha-crystallin chain A [Source:Projected from Anopheles gambiae (AGAP007161) VB Community Annotation]	lethal(2)essential for life-like	Others
								AARA007850	9.53962	8.82827	DE-cadherin [Source:Projected from Anopheles gambiae (AGAP007207) VB Community Annotation]	DE-cadherin-like	Others
								AARA007851	2.37425	2.4057	NADH dehydrogenase (ubiquinone) 1 alpha subcomplex [Source:Projected from Anopheles gambiae (AGAP007208) VB Community Annotation]	NADH dehydrogenase [ubiquinone] 1 alpha subcomplex subunit 11	Others
								AARA007910	7.43212	6.62048	odorant-binding protein [Source:Projected from Anopheles gambiae (AGAP007289) VB Community Annotation]	general odorant-binding 67	Others
								AARA007916	3.12802	2.60672	NADH dehydrogenase (ubiquinone) 1 beta subcomplex [Source:Projected from Anopheles gambiae (AGAP007297) VB Community Annotation]	NADH dehydrogenase [ubiquinone] 1 beta subcomplex subunit mitochondrial	Others
								AARA007930	3.81717	3.47908	Succinate dehydrogenase [ubiquinone] iron-sulfur subunit, mitochondrial [Source:UniProtKB/TrEMBL;Acc:A0A182I2Y3]	succinate dehydrogenase [ubiquinone] iron-sulfur mitochondrial	Others
								AARA007994	2.81	2.86969	NADH dehydrogenase (ubiquinone) 1 beta subcomplex [Source:Projected from Anopheles gambiae (AGAP007380) VB Community Annotation]	NADH dehydrogenase [ubiquinone] 1 beta subcomplex subunit mitochondrial	Others
								AARA007999	2.3487	2.05385	C type lysozyme	lysozyme c-1	Others
								AARA008114	4.11682	3.61552	unspecified product	sarcoplasmic reticulum histidine-rich calcium-binding -like	Others
								AARA008138	2.94055	2.23047	NADH dehydrogenase (ubiquinone) 1 beta subcomplex [Source:Projected from Anopheles gambiae (AGAP007574) VB Community Annotation]	NADH dehydrogenase [ubiquinone] 1 beta subcomplex subunit 7	Others
								AARA008157	3.75873	3.76284	Glycerol-3-phosphate dehydrogenase [NAD(+)] [Source:UniProtKB/TrEMBL;Acc:A0A182I3L1]	glycerol-3-phosphate dehydrogenase [NAD(+)] cytoplasmic isoform X1	Others
								AARA008183	3.8807	3.61426	cytochrome c oxidase VIIc [Source:Projected from Anopheles gambiae (AGAP007621) VB Community Annotation]	cytochrome c oxidase subunit mitochondrial-like	Others
								AARA008205	2.64474	2.31229	ATP-dependent 6-phosphofructokinase	ATP-dependent 6-phosphofructokinase isoform X1	Others
								AARA008292	3.94989	4.60586	unspecified product	one cut domain family member 3 isoform X1	Others
								AARA008338	3.02038	2.57322	NADH dehydrogenase (ubiquinone) Fe-S protein [Source:Projected from Anopheles gambiae (AGAP006456) VB Community Annotation]	NADH dehydrogenase [ubiquinone] iron-sulfur mitochondrial	Others
								AARA008387	3.97164	4.21051	salivary gland protein [Source:Projected from Anopheles gambiae (AGAP006506) VB Community Annotation]	gSG2 partial	SGs
								AARA008467	2.09334	2.40365	dual specificity phosphatase [Source:Projected from Anopheles gambiae (AGAP006593) VB Community Annotation]	dual specificity phosphatase 18	Others
								AARA008506	2.44029	2.13501	NADH dehydrogenase (ubiquinone) 1 alpha subcomplex [Source:Projected from Anopheles gambiae (AGAP006630) VB Community Annotation]	kDa salivary peptide	SGs
								AARA008520	3.50265	2.73155	unspecified product	windpipe	Others
								AARA008602	3.12034	3.95538	unspecified product	DE-cadherin-like isoform X1	Others
								AARA008613	3.88353	3.01615	NADH dehydrogenase [ubiquinone] iron-sulfur protein 6, mitochondrial [Source:UniProtKB/TrEMBL;Acc:A0A182I4W3]	probable NADH dehydrogenase [ubiquinone] iron-sulfur mitochondrial	Others
								AARA008635	13.9484	11.7978	Protein-glutamine gamma-glutamyltransferase E [Source:Projected from Anopheles gambiae (AGAP009098) VB Community Annotation]	annulin-like	Others
								AARA008637	2.07443	2.08386	Protein-glutamine gamma-glutamyltransferase E [Source:Projected from Anopheles gambiae (AGAP009100) VB Community Annotation]	annulin isoform X1	Others
								AARA008639	2.01272	2.05177	unspecified product	endothelial lipase isoform X2	Others
								AARA008641	2.36858	2.04164	unspecified product	AGAP009106- partial	Others
								AARA008645	3.06054	2.74168	unspecified product	uncharacterized protein LOC120903326	Others
								AARA008664	2.19586	2.35089	unspecified product	uncharacterized protein LOC120900680	Others
								AARA008725	13.148	9.496	Fibrinogen C-terminal domain-containing protein [Source:UniProtKB/TrEMBL;Acc:A0A182I575]	fibrinogen C domain-containing 1-like	Others
								AARA008734	3.11695	3.22162	glutathione S-transferase	glutathione S-transferase 1-like	GSTs	GSTE7
								AARA008748	2.34157	2.43792	serine protease inhibitor (serpin) 6	serpin 6 plasmodium-related inhibitory serine protease partial	Others
								AARA008749	3.41721	4.24093	Serine protease inhibitor (serpin) 16 [Source:UniProtKB/TrEMBL;Acc:A0A182I597]	serpin 16 inhibitory serine protease partial	Others
								AARA008830	2.07989	2.71836	Aquaporin [Source:Projected from Anopheles gambiae (AGAP010878) UniProtKB/TrEMBL;Acc:A0A168SED5]	aquaporin-11	Others
								AARA008848	2.50862	2.20018	Transporter [Source:UniProtKB/TrEMBL;Acc:A0A182I5J6]	sodium-dependent nutrient amino acid transporter 1-like	Others
								AARA008876	9.95975	6.01936	CLIP-domain serine protease [Source:Projected from Anopheles gambiae (AGAP010833) VB Community Annotation]	partial	Others
								AARA008888	7.57016	6.93322	thioester-containing protein [Source:Projected from Anopheles gambiae (AGAP010816) VB Community Annotation]	thioester-containing partial	Others
								AARA008889	3.06305	3.37533	Thioester-containing protein [Source:Projected from Anopheles gambiae (AGAP010815) UniProtKB/TrEMBL;Acc:A0A1S4H512]	thioester-containing partial	Others
								AARA008890	18.6736	17.6017	unspecified product	thioester-containing partial	Others
								AARA008896	38.5486	76.175	thioester-containing protein [Source:Projected from Anopheles gambiae (AGAP010812) VB Community Annotation]	thioester-containing partial	Others
								AARA008919	3.07281	2.7844	NADH dehydrogenase (ubiquinone) 1 alpha subcomplex [Source:Projected from Anopheles gambiae (AGAP010792) VB Community Annotation]	NADH dehydrogenase [ubiquinone] 1 alpha subcomplex subunit mitochondrial	Others
								AARA008927	2.06891	2.04399	dolichyl-phosphate-mannose-protein mannosyltransferase [Source:Projected from Anopheles gambiae (AGAP010784) VB Community Annotation]	O-mannosyltransferase 1	Others
								AARA008934	5.49295	13.2338	unspecified product	FBN22 partial	Others
								AARA008935	25.7342	5.83603	unspecified product	fibrinogen C domain-containing 1-like	Others
								AARA008945	3.33925	11.6644	unspecified product	Juvenile hormone-inducible	Others
								AARA008990	2.60871	3.07743	HIG1 hypoxia inducible domain family, member 1B [Source:Projected from Anopheles gambiae (AGAP010716) VB Community Annotation]	HIG1 domain family member mitochondrial-like	Others
								AARA009034	4.37587	4.6251	actin-related protein [Source:Projected from Anopheles gambiae (AGAP010671) VB Community Annotation]	actin-related 8	Others
								AARA009065	4.51226	2.50333	ATP-dependent DNA helicase [Source:UniProtKB/TrEMBL;Acc:A0A182I662]	ATP-dependent DNA helicase PIF7-like	Others
								AARA009084	2.84108	3.84462	IMD pathway signalling NF-kappaB Relish-like transcription factor [Source:Projected from Anopheles gambiae (AGAP006747) VB Community Annotation]	partial	Others
								AARA009168	2.30769	2.63472	integrin alpha-ps [Source:Projected from Anopheles gambiae (AGAP006826) VB Community Annotation]	integrin alpha-PS3-like	Others
								AARA009246	2.39648	2.00505	NADH dehydrogenase [ubiquinone] 1 alpha subcomplex subunit 8 [Source:UniProtKB/TrEMBL;Acc:A0A182I6P2]	NADH dehydrogenase [ubiquinone] 1 alpha subcomplex subunit 8	Others
								AARA009293	2.64617	4.62516	unspecified product	loricrin-like	Others
								AARA009324	9.11276	6.0811	unspecified product	cell wall DAN4-like	Others
								AARA009344	2.04863	2.11152	UDP-glucuronosyltransferase [Source:UniProtKB/TrEMBL;Acc:A0A182I6Z0]	UDP-glycosyltransferase UGT5-like	Others
								AARA009345	2.18093	2.01417	UDP-glucuronosyltransferase [Source:UniProtKB/TrEMBL;Acc:A0A182I6Z1]	UDP-glycosyltransferase UGT5-like	Others
								AARA009354	2.80641	2.34227	leucine-rich immune protein (Long) [Source:Projected from Anopheles gambiae (AGAP007039) VB Community Annotation]	leucine-rich repeat-containing G- coupled receptor 4-like	Others
								AARA009360	2.38662	2.44416	unspecified product	serine protease 53-like	Others
								AARA009365	3.37774	2.96611	unspecified product	LRR- partial	Others
								AARA009409	17.0817	14.4018	unspecified product	serine protease 53-like	Others
								AARA009441	87.887	57.6154	serine protease snake [Source:Projected from Anopheles gambiae (AGAP008891) VB Community Annotation]	serine protease 53-like	Others
								AARA009442	3.29351	5.86166	unspecified product	glycine-rich cell wall structural -like	Others
								AARA009515	2.96369	3.75746	Cytochrome b-c1 complex subunit Rieske, mitochondrial [Source:UniProtKB/TrEMBL;Acc:A0A182I7G1]	cytochrome b-c1 complex subunit mitochondrial isoform X1	Others
								AARA009572	3.6005	3.63868	unspecified product	transmembrane protease serine 9-like	Others
								AARA009606	2.19039	2.00667	D-2-hydroxyglutarate dehydrogenase, mitochondrial [Source:Projected from Anopheles gambiae (AGAP004195) VB Community Annotation]	D-2-hydroxyglutarate mitochondrial	Others
								AARA009624	3.38005	2.43454	unspecified product	uncharacterized protein LOC120895697	Others
								AARA009632	2.50424	2.79521	glutathione S-transferase	glutathione S-transferase D7	GSTs	GSTD7
								AARA009635	5.95256	4.49127	myofilin variant C [Source:Projected from Anopheles gambiae (AGAP004161) VB Community Annotation]	isoform K	Others
								AARA009670	2.62989	2.24013	unspecified product	uncharacterized protein LOC120896538	Others
								AARA009711	3.48543	3.74067	unspecified product	solute carrier family 25 member 45	Others
								AARA009755	2.97538	2.49036	2-oxoglutarate dehydrogenase E2 component (dihydrolipoamide succinyltransferas [Source:Projected from Anopheles gambiae (AGAP004055) VB Community Annotation]	dihydrolipoyllysine-residue succinyltransferase component of 2-oxoglutarate dehydrogenase mitochondrial	Others
								AARA009764	3.28096	3.22747	Mpv17-like protein [Source:Projected from Anopheles gambiae (AGAP004046) VB Community Annotation]	mpv17	Others
								AARA009788	5.96319	4.70808	unspecified product	leucine-rich repeat and guanylate kinase domain-containing -like	Others
								AARA009799	2.79164	2.32501	unspecified product	uncharacterized protein LOC120894280	Others
								AARA009876	6.32609	6.92739	unspecified product	uncharacterized protein LOC120901106	Others
								AARA009894	2.84948	2.32904	NADH dehydrogenase (ubiquinone) 1 alpha subcomplex [Source:Projected from Anopheles gambiae (AGAP003900) VB Community Annotation]	NADH dehydrogenase [ubiquinone] 1 alpha subcomplex subunit 7	Others
								AARA009917	6.30819	5.17891	unspecified product	leucine-rich repeat-containing G- coupled receptor 4-like	Others
								AARA009930	3.40504	2.52805	Gamma-tubulin complex component [Source:UniProtKB/TrEMBL;Acc:A0A182I8M0]	gamma-tubulin complex component 3	Others
								AARA009951	3.04713	3.06452	acyl-CoA thioesterase 9.1 [Source:Projected from Anopheles gambiae (AGAP003848) VB Community Annotation]	acyl-coenzyme A thioesterase mitochondrial-like	Others
								AARA009960	2.92934	3.50282	unspecified product	uncharacterized protein LOC121589867	Others
								AARA010002	2.27868	2.24211	Annexin [Source:UniProtKB/TrEMBL;Acc:A0A2Y9D0R9]	annexin B9 isoform X4	Others
								AARA010016	4.47509	5.58789	unspecified product	uncharacterized protein LOC120894302	Others
								AARA010017	6.2154	5.20824	unspecified product	uncharacterized protein LOC120894295	Others
								AARA010065	4.35936	4.10698	alpha-tocopherol transfer protein-like protein [Source:Projected from Anopheles gambiae (AGAP003733) VB Community Annotation]	alpha-tocopherol transfer -like	Others
								AARA010068	2.59115	3.61535	unspecified product	dnaJ homolog subfamily C member mitochondrial	Others
								AARA010168	21.6516	12.6745	unspecified product	serine protease snake-like	Others
								AARA010192	2.23224	2.03648	Fatty acyl-CoA reductase [Source:Projected from Anopheles gambiae (AGAP003606) UniProtKB/TrEMBL;Acc:Q7QAN6]	fatty acyl- reductase CG8306	Others
								AARA010216	9.39085	14.3704	Synaptic vesicle protein [Source:Projected from Anopheles gambiae (AGAP000732) VB Community Annotation]	synaptic vesicle glyco 2B-like	Others
								AARA010278	5.00472	4.32094	unspecified product	apolipo D	Others
								AARA010300	2.04803	2.10728	DNA damage-regulated autophagy modulator protein [Source:Projected from Anopheles gambiae (AGAP000808) VB Community Annotation]	DNA damage-regulated autophagy modulator 1	Others
								AARA010310	2.1125	2.32878	unspecified product	transmembrane 205	Others
								AARA010388	3.42067	3.67301	unspecified product	uncharacterized protein LOC120905909	Others
								AARA010435	4.43435	5.17683	Succinate dehydrogenase [ubiquinone] cytochrome b small subunit [Source:UniProtKB/TrEMBL;Acc:A0A182IA24]	succinate dehydrogenase [ubiquinone] cytochrome b small mitochondrial	Others
								AARA010442	3.52677	2.28419	salivary gland protein 1-like [Source:Projected from Anopheles gambiae (AGAP000607) VB Community Annotation]	SG1B partial	SGs
								AARA010513	3.06353	2.68441	peptidoglycan recognition protein (short) [Source:Projected from Anopheles gambiae (AGAP000536) VB Community Annotation]	peptidoglycan recognition 1 short partial	Others
								AARA010590	2.3181	2.92573	solute carrier family [Source:Projected from Anopheles gambiae (AGAP000253) VB Community Annotation]	solute carrier family 25 member 35-like	Others
								AARA010610	4.39011	3.53592	unspecified product	lysozyme 2-like	Others
								AARA010622	3.46754	3.36767	CLIP-domain serine protease	phenoloxidase-activating factor 2-like	Others
								AARA010638	3.25603	2.77075	unspecified product	SPARC	Others
								AARA010667	2.39232	2.33559	protein-L-isoaspartate(D-aspartate) O-methyltransferase [Source:Projected from Anopheles gambiae (AGAP000457) VB Community Annotation]	#NAME?	Others
								AARA010742	3.54379	6.23202	Transferrin [Source:UniProtKB/TrEMBL;Acc:A0A182IAY0]	transferrin precursor	Others
								AARA010743	2.03514	2.2239	unspecified product	MICOS complex subunit MIC25	Others
								AARA010871	3.49626	3.20854	cytochrome c oxidase subunit 4, mitochondrial precursor [Source:Projected from Anopheles gambiae (AGAP008727) VB Community Annotation]	cytochrome c oxidase subunit 4 isoform mitochondrial-like	Others
								AARA010930	5.50918	5.22001	unspecified product	AGAP008670- partial	Others
								AARA010944	2.51912	2.69667	thioester-containing protein [Source:Projected from Anopheles gambiae (AGAP008654) VB Community Annotation]	CD109 antigen-like	Others
								AARA010945	3.60305	3.64911	NADH dehydrogenase [ubiquinone] 1 alpha subcomplex subunit 12 [Source:UniProtKB/TrEMBL;Acc:A0A182IBI1]	probable NADH dehydrogenase [ubiquinone] 1 alpha subcomplex subunit 12	Others
								AARA010950	6.70375	13.2921	unspecified product	uncharacterized protein LOC120959304	Others
								AARA011126	4.44646	3.26118	Uricase [Source:UniProtKB/TrEMBL;Acc:A0A182IC09]	uricase	Others
								AARA011128	2.37577	2.29437	unspecified product	spidroin-2-like	Others
								AARA011199	2.80566	4.96424	sodium-coupled monocarboxylate transporter [Source:Projected from Anopheles gambiae (AGAP008359) VB Community Annotation]	sodium-coupled monocarboxylate transporter 1-like	Others
								AARA011211	28.8804	31.3784	unspecified product	uncharacterized protein LOC120901524	Others
								AARA011212	4.11543	4.48716	Double Oxidase: Two Peroxidase domains. [Source:Projected from Anopheles gambiae (AGAP008350) VB Community Annotation]	AGAP008350- partial	Others
								AARA011257	3.91202	2.56985	acylphosphatase [Source:Projected from Anopheles gambiae (AGAP008311) VB Community Annotation]	acylphosphatase-2	Others
								AARA011261	2.46729	3.10189	unspecified product	salivary hyp10	SGs
								AARA011262	3.28958	4.0194	unspecified product	salivary 12	SGs
								AARA011346	2.97857	2.92035	NADH dehydrogenase (ubiquinone) 1 beta subcomplex [Source:Projected from Anopheles gambiae (AGAP009602) VB Community Annotation]	AGAP009602- partial	Others
								AARA011351	3.92924	3.21119	homogentisate 1,2-dioxygenase [Source:Projected from Anopheles gambiae (AGAP009609) VB Community Annotation]	homogentisate 1,2-dioxygenase	Others
								AARA011366	4.49495	3.50997	glyceraldehyde 3-phosphate dehydrogenase	glyceraldehyde-3-phosphate dehydrogenase	Others
								AARA011381	2.41664	2.4228	Bardet-Biedl syndrome 2 protein homolog [Source:UniProtKB/TrEMBL;Acc:A0A182ICR2]	Bardet-Biedl syndrome 2 homolog	Others
								AARA011399	2.95307	2.77156	NADH dehydrogenase (ubiquinone) 1 alpha subcomplex [Source:Projected from Anopheles gambiae (AGAP009652) VB Community Annotation]	NADH dehydrogenase [ubiquinone] 1 alpha subcomplex subunit 13	Others
								AARA011405	2.10417	2.35458	unspecified product	GTP:AMP phosphotransferase mitochondrial	Others
								AARA011445	2.38304	2.6849	Tubulin beta chain [Source:UniProtKB/TrEMBL;Acc:A0A182ICX6]	tubulin beta chain-like isoform X1	Others
								AARA011485	4.54035	5.13888	unspecified product	AGAP012966-PA	Others
								AARA011499	2.03747	2.04401	unspecified product	ataxin-10	Others
								AARA011602	2.16955	2.00812	unspecified product	E3 ubiquitin- ligase TRIM37-like	Others
								AARA011635	3.98307	3.41583	ATP synthase-coupling factor 6, mitochondrial [Source:UniProtKB/TrEMBL;Acc:A0A182IDG4]	ATP synthase-coupling factor mitochondrial	Others
								AARA011676	3.12132	2.83914	mitochondrial processing peptidase [Source:Projected from Anopheles gambiae (AGAP000935) VB Community Annotation]	mitochondrial-processing peptidase subunit beta	Others
								AARA011689	2.54426	2.03228	glutathione S-transferase	glutathione S-transferase 1-1	GSTs	GSTU1
								AARA011740	7.89028	4.02452	unspecified product	toll-like isoform X2	Others
								AARA011817	2.68284	2.52363	ATP synthase epsilon chain, mitochondrial [Source:Projected from Anopheles gambiae (AGAP009564) UniProtKB/TrEMBL;Acc:A0A1S4H1H8]	stunted-like isoform X1	Others
								AARA011852	6.76423	5.33117	unspecified product	cytochrome c oxidase subunit mitochondrial	Others
								AARA011885	7.65038	8.81725	unspecified product	DNA-binding D-ETS-6-like isoform X1	Others
								AARA011890	3.86179	4.04897	ATP synthase subunit [Source:UniProtKB/TrEMBL;Acc:A0A182IE65]	ATP synthase subunit mitochondrial	Others
								AARA011910	2.24255	2.75006	ATP-binding cassette transporter (ABC transporter) family G member [Source:Projected from Anopheles gambiae (AGAP009463) VB Community Annotation]	ATP-binding cassette sub-family G member 4	Others
								AARA011953	3.25095	3.42032	unspecified product	facilitated trehalose transporter Tret1-like isoform X1	Others
								AARA011964	3.51722	3.08657	mitochondrial cytochrome c oxidase subunit VIC [Source:Projected from Anopheles gambiae (AGAP007768) VB Community Annotation]	cytochrome c oxidase subunit 6C	Others
								AARA011976	2.19541	2.35227	unspecified product	NADH dehydrogenase [ubiquinone] 1 beta subcomplex subunit 10	Others
								AARA011977	6.34254	6.57214	unspecified product	hypothetical protein ZHAS_00014176	Others
								AARA012025	2.40156	2.16026	Enolase [Source:Projected from Anopheles gambiae (AGAP007827) UniProtKB/TrEMBL;Acc:A0A1S4GX21]	enolase isoform X1	Others
								AARA012038	3.36745	3.36245	unspecified product	ATP synthase subunit mitochondrial	Others
								AARA012050	3.05397	3.38049	Aconitate hydratase, mitochondrial [Source:UniProtKB/TrEMBL;Acc:A0A182IEM3]	probable aconitate mitochondrial	Others
								AARA014087	971.437	1180.77	unspecified product	unspecified product	Others
								AARA014088	338.958	514.454	unspecified product	unspecified product	Others
								AARA014219	3.68964	4.6806	unspecified product	unspecified product	Others
								AARA014262	3.83248	4.48274	unspecified product	cytochrome b-c1 complex subunit 10	Others
								AARA014268	3.61675	2.54101	unspecified product	unspecified product	Others
								AARA014436	8.00422	6.81299	unspecified product	PPE family PPE11-like	Others
								AARA014506	2.30154	2.18277	unspecified product	uncharacterized protein LOC120902965	Others
								AARA014553	3.28992	2.75457	F-type H+-transporting ATPase subunit f [Source:Projected from Anopheles gambiae (AGAP012515) VB Community Annotation]	ATP synthase subunit mitochondrial	Others
								AARA014717	6.39512	6.866	salivary gland protein [Source:Projected from Anopheles gambiae (AGAP006507) VB Community Annotation]	kDa salivary SG3	SGs
								AARA014880	312.904	297.655	unspecified product	unspecified product	Others
								AARA014942	264.946	696.313	unspecified product	uncharacterized protein LOC121595175	Others
								AARA015026	2.73234	2.40539	unspecified product	phenoloxidase-activating factor 3-like	Others
								AARA015070	3.4269	4.45033	Other		Others
								AARA015150	5.59839	5.59918	Other		Others
								AARA015299	8.12083	3.84534	Other		Others
								AARA015532	2.79237	7.49498	Other		Others
								AARA015584	2.58954	2.51703	unspecified product	short transmembrane mitochondrial 1	Others
								AARA015591	3.81083	3.7713	fumarate hydratase, class II [Source:Projected from Anopheles gambiae (AGAP001884) VB Community Annotation]	fumarate mitochondrial-like isoform X1	Others
								AARA015614	3.43491	6.26039	cuticular protein RR-2 family 9	larval cuticle A2B-like isoform X2	CPs	CPR9
								AARA015621	3.32381	3.16229	cytochrome P450	probable cytochrome P450 9f2	CYPs	CYP9L1
								AARA015629	2.98704	3.54005	F-type H+-transporting ATPase subunit e [Source:Projected from Anopheles gambiae (AGAP006879) VB Community Annotation]	ATP synthase subunit mitochondrial	Others
								AARA015631	2.69243	2.27707	leucine rich immune protein (TM)	toll-like receptor Tollo	Others
								AARA015642	2.95808	4.20497	cytochrome P450	cytochrome P450 partial	CYPs	CYP6M3
								AARA015644	5.53512	6.50645	cytochrome P450	probable cytochrome P450 6a14	CYPs	CYP6M2
								AARA015648	3.58139	3.01058	glutathione S-transferase epsilon class 4	glutathione-S-transferase E4	GSTs	GSTE4
								AARA015683	3.05773	3.67427	unspecified product	glucosyl glucuronosyl transferase	Others
								AARA015695	3.36883	10.0035	unspecified product	uncharacterized protein LOC120896535	Others
								AARA015696	263.113	550.227	unspecified product	uncharacterized protein LOC120948869	Others
								AARA015698	2.94582	3.30928	unspecified product	uncharacterized protein LOC120898139	Others
								AARA015699	6.26214	5.87576	unspecified product	uncharacterized protein LOC120898137	Others
								AARA015700	5.09282	3.87293	unspecified product	chymotrypsinogen B-like	Others
								AARA015708	6.76965	6.05823	CLIP-domain serine protease [Source:Projected from Anopheles gambiae (AGAP003246) VB Community Annotation]	serine protease 14	Others
								AARA015710	10.7459	13.3505	CLIP-domain serine protease [Source:Projected from Anopheles gambiae (AGAP003247) VB Community Annotation]	serine protease 14	Others
								AARA015711	2.11849	2.97811	unspecified product	serine protease 14	Others
								AARA015712	6.48109	6.9534	unspecified product	serine protease 14	Others
								AARA015713	4.35566	6.76413	CLIP-domain serine protease [Source:Projected from Anopheles gambiae (AGAP003249) VB Community Annotation]	serine protease 14	Others
								AARA015714	2.42439	2.72336	CLIP-domain serine protease [Source:Projected from Anopheles gambiae (AGAP003250) VB Community Annotation]	serine protease 14	Others
								AARA015724	3.7132	3.4594	F-type H+-transporting ATPase subunit b [Source:Projected from Anopheles gambiae (AGAP001138) VB Community Annotation]	ATP synthase subunit mitochondrial	Others
								AARA015730	3.22747	3.64576	Elongation of very long chain fatty acids protein [Source:UniProtKB/TrEMBL;Acc:A0A182IIE4]	elongation of very long chain fatty acids AAEL008004-like	Others
								AARA015772	15.9433	19.3665	Cytoplasmic actin [Source:Projected from Anopheles gambiae (AGAP011515) UniProtKB/TrEMBL;Acc:A0A1S4H6W1]	indirect flight muscle	Others
								AARA015774	3.72476	3.17778	venom allergen [Source:Projected from Anopheles gambiae (AGAP013192) VB Community Annotation]	antigen 5 like allergen Cul n 1-like	Others
								AARA015789	5.38579	8.97697	cytochrome P450	probable cytochrome P450 6a14	CYPs	CYP6P4
								AARA015794	2.06295	2.4541	cytochrome P450	cytochrome P450 6d3-like	CYPs	CYP6Z1
								AARA015795	2.59993	2.03493	cytochrome P450	cytochrome P450 6d3-like	CYPs	CYP6Z3
								AARA015807	3.10038	2.33164	UDP-glucuronosyltransferase [Source:UniProtKB/TrEMBL;Acc:A0A182IIM5]	UDP-glucuronosyltransferase 2C1-like	Others
								AARA015828	2.24599	2.21812	NAD-dependent malate dehydrogenase [Source:Projected from Anopheles gambiae (AGAP001903) VB Community Annotation]	malate mitochondrial	Others
								AARA015881	2.59321	2.12974	unspecified product	salivary secreted peptide	SGs
								AARA015980	2.04136	2.79573	CLIP-domain serine protease [Source:Projected from Anopheles gambiae (AGAP003251) VB Community Annotation]	CLIPB1 partial	Others
								AARA015990	2.36265	2.8947	unspecified product	4-coumarate-- ligase 1-like	Others
								AARA016001	2.98077	2.19997	Succinate--CoA ligase [ADP/GDP-forming] subunit alpha, mitochondrial [Source:UniProtKB/TrEMBL;Acc:A0A1I8JTE3]	succinate-- ligase [ADP GDP-forming] subunit mitochondrial	Others
								AARA016006	6.95873	7.52487	serine protease inhibitor (serpin) 17	serpin 17 inhibitory serine protease partial	Others
								AARA016015	2.36994	2.59003	Adenylyltransferase and sulfurtransferase MOCS3 homolog [Source:UniProtKB/TrEMBL;Acc:A0A1I8JTE7]	adenylyltransferase and sulfurtransferase MOCS3	Others
								AARA016045	2.22707	2.03075	unspecified product	hydroxyacyl-coenzyme A mitochondrial-like	Others
								AARA016068	5.00207	4.00607	unspecified product	ciliogenesis-associated TTC17-interacting -like	Others
								AARA016080	2.41022	2.45457	unspecified product	uncharacterized protein LOC120894559	Others
								AARA016088	2.50312	2.60284	salivary gland protein 7-like [Source:Projected from Anopheles gambiae (AGAP008215) VB Community Annotation]	gSG7 salivary	SGs
								AARA016103	3.05146	2.48172	unspecified product	AGAP008013- partial	Others
								AARA016115	4.0288	2.86018	unspecified product	hexamerin partial	Others
								AARA016122	3.00238	2.45024	unspecified product	omega-amidase NIT2-like	Others
								AARA016140	6.55362	6.01917	cuticular protein RR-1 family [Source:Projected from Anopheles gambiae (AGAP006009) VB Community Annotation]	endocuticle structural glyco ABD-5-like	CPs
								AARA016147	3.90907	4.68642	cuticular protein RR-1 family [Source:Projected from Anopheles gambiae (AGAP006001) VB Community Annotation]	flexible cuticle 12-like	CPs
								AARA016163	5.95671	3.89542	Carboxylic ester hydrolase [Source:UniProtKB/TrEMBL;Acc:A0A1I8JTT1]	esterase E4-like	Others
								AARA016176	14.6857	8.11984	unspecified product	sg2a salivary	SGs
								AARA016205	6.05263	5.10332	unspecified product	phosphatase 1 regulatory subunit 7-like	Others
								AARA016209	8.41433	7.05524	unspecified product	AGAP013256-PA	Others
								AARA016210	6.0561	7.10954	unspecified product	uncharacterized protein LOC120894299	Others
								AARA016213	4.96869	2.43415	unspecified product	Juvenile hormone-inducible	Others
								AARA016221	2.9071	2.52689	salivary gland protein 1-like [Source:Projected from Anopheles gambiae (AGAP000611) VB Community Annotation]	partial	SGs
								AARA016223	2.6722	2.35891	salivary gland protein 1-like [Source:Projected from Anopheles gambiae (AGAP000609) VB Community Annotation]	SG1-2	SGs
								AARA016230	4.08029	3.90008	unspecified product	very long-chain specific acyl- mitochondrial	Others
								AARA016231	3.50271	4.95699	very long chain acyl-CoA dehydrogenase [Source:Projected from Anopheles gambiae (AGAP008769) VB Community Annotation]	very long-chain specific acyl- mitochondrial-like isoform X1	Others
								AARA016236	3.19104	2.78661	D7 short form salivary protein [Source:Projected from Anopheles gambiae (AGAP008282) VB Community Annotation]	37 kDa salivary gland allergen Aed a 2-like	SGs
								AARA016237	27.3756	26.6365	D7 short form salivary protein [Source:Projected from Anopheles gambiae (AGAP008281) VB Community Annotation]	37 kDa salivary gland allergen Aed a 2-like	SGs
								AARA016262	11.0434	8.82494	Other		Others
								AARA016266	15.325	5.64253	Other		Others
								AARA016276	3.11132	4.45087	Other		Others
								AARA016306	4.37214	5.52089	unspecified product	uncharacterized protein LOC120894298	Others
								AARA016307	3.66974	3.70317	cytochrome c oxidase subunit Va [Source:Projected from Anopheles gambiae (AGAP011159) VB Community Annotation]	cytochrome c oxidase subunit mitochondrial	Others
								AARA016310	4.18941	3.99406	unspecified product	AGAP010920- partial	Others
								AARA016316	2.80939	2.88361	unspecified product	uncharacterized protein LOC120898255	Others
								AARA016318	6.18306	6.41348	unspecified product	uncharacterized protein LOC120894296	Others
								AARA016320	5.50151	3.95574	unspecified product	uncharacterized protein LOC120894297	Others
								AARA016452	7.64739	5.38712	prophenoloxidase [Source:Projected from Anopheles gambiae (AGAP004978) VB Community Annotation]	phenoloxidase 2	Others
								AARA016456	5.86697	5.72565	unspecified product	neuronal acetylcholine receptor subunit beta-3	Others
								AARA016457	9.63899	12.6229	unspecified product	neuronal acetylcholine receptor subunit beta-3	Others
								AARA016461	2.55863	2.31869	unspecified product	fibrillin-2-like isoform X1	Others
								AARA016462	4.3462	3.80457	nimrod B2 [Source:Projected from Anopheles gambiae (AGAP029054) VB Community Annotation]	von Willebrand factor D and EGF domain-containing -like	Others
								AARA016468	11.7449	8.17475	carboxylesterase [Source:Projected from Anopheles gambiae (AGAP028426) VB Community Annotation]	glutactin-like	COEs
								AARA016491	5.67918	4.88783	Phosphate carrier, mitochondrial [Source:Projected from Anopheles gambiae (AGAP003586) VB Community Annotation]	phosphate carrier mitochondrial-like	Others
								AARA016497	2.68998	2.05172	unspecified product	regulator of hypoxia-inducible factor 1-like	Others
								AARA016504	506.233	74.9226	C type lysozyme	lysozyme c-1	Others
								AARA016509	4.91287	4.39984	antigen 5 related protein [Source:Projected from Anopheles gambiae (AGAP006419) VB Community Annotation]	antigen 5 like allergen Cul n 1-like	Others
								AARA016520	4.11639	4.60485	CLIP-domain serine protease	phenoloxidase-activating factor 2-like	Others
								AARA016521	3.10701	3.45707	CLIP-domain serine protease	CLIPA8 partial	Others
								AARA016522	2.27718	2.13172	serine protease inhibitor (serpin) 2	serine protease inhibitor 27A-like	Others
								AARA016523	2.5668	3.20872	serine protease inhibitor (serpin) 3	serpin 3 inhibitory serine protease partial	Others
								AARA016524	2.6503	2.87573	serine protease inhibitor (serpin) [Source:Projected from Anopheles gambiae (AGAP006909) VB Community Annotation]	serpin 1 inhibitory serine protease partial	Others
								AARA016553	3.63708	3.0902	cuticular protein [Source:Projected from Anopheles gambiae (AGAP000987) VB Community Annotation]	obstructor-E-like	CPs	CPAP3-A1b
								AARA016579	8.03969	9.56003	polyubiquitin [Source:Projected from Anopheles gambiae (AGAP001969) VB Community Annotation]	polyubiquitin-C isoform X2	Others
								AARA016720	2.43553	2.2077	unspecified product	AGAP003620-PA	Others
								AARA016768	2.52297	2.28886	protein flightin [Source:Projected from Anopheles gambiae (AGAP007249) VB Community Annotation]	flightin isoform X1	Others
								AARA016851	4.89415	3.29668	Elongation of very long chain fatty acids protein [Source:UniProtKB/TrEMBL;Acc:A0A2C9GQ98]	elongation of very long chain fatty acids 4-like	Others
								AARA016855	2.27447	2.01766	facilitated trehalose transporter Tret1 [Source:Projected from Anopheles gambiae (AGAP005563) VB Community Annotation]	facilitated trehalose transporter Tret1 isoform X1	Others
								AARA016856	2.33985	2.01643	unspecified product	circadian clock-controlled daywake-like	Others
								AARA016884	6.72554	17.5681	CLIP-domain serine protease [Source:Projected from Anopheles gambiae (AGAP011787) VB Community Annotation]	phenoloxidase-activating factor 2-like	Others
								AARA016885	3.19867	3.71946	CLIP-domain serine protease [Source:Projected from Anopheles gambiae (AGAP011788) UniProtKB/TrEMBL;Acc:A0A1S4H7K2]	phenoloxidase-activating factor 2-like	Others
								AARA016888	4.51503	3.72595	CLIP-domain serine protease [Source:Projected from Anopheles gambiae (AGAP011786) VB Community Annotation]	phenoloxidase-activating factor 2-like	Others
								AARA016891	2.31449	2.6974	CLIP-domain serine protease [Source:Projected from Anopheles gambiae (AGAP011792) VB Community Annotation]	uncharacterized PE-PGRS family PE_PGRS46-like isoform X1	Others
								AARA016899	2.72545	2.56214	unspecified product	regulator of microtubule dynamics 1-like	Others
								AARA016949	5.10558	4.32852	unspecified product	toll-like receptor 3	Others
								AARA016955	4.21448	6.25198	unspecified product	type I cytoskeletal 9-like	Others
								AARA016957	7.37573	5.45445	unspecified product	type I cytoskeletal 9-like	Others
								AARA016959	58.5228	39.4886	unspecified product	glycine-rich 5-like	Others
								AARA016977	2.07487	2.11376	glycerol kinase [Source:Projected from Anopheles gambiae (AGAP001563) VB Community Annotation]	glycerol kinase-like	Others
								AARA016986	2.93298	2.92761	NADH dehydrogenase (ubiquinone) Fe-S protein [Source:Projected from Anopheles gambiae (AGAP001653) VB Community Annotation]	NADH-ubiquinone oxidoreductase 75 kDa mitochondrial	Others
								AARA016989	3.7627	3.70022	unspecified product	serine protease gd-like	Others
								AARA017073	2.21826	2.29164	NADH dehydrogenase (ubiquinone) 1 beta subcomplex [Source:Projected from Anopheles gambiae (AGAP012374) VB Community Annotation]	NADH dehydrogenase [ubiquinone] 1 beta subcomplex subunit 3	Others
								AARA017080	2.25002	3.29944	peptide-methionine (S)-S-oxide reductase [Source:Projected from Anopheles gambiae (AGAP012394) VB Community Annotation]	peptide methionine sulfoxide reductase	Others
								AARA017085	7.04771	7.50804	unspecified product	amnionless	Others
								AARA017093	3.94899	4.2737	heat shock 70kDa protein 1/8 [Source:Projected from Anopheles gambiae (AGAP004944) VB Community Annotation]	heat shock 70 kDa cognate 4-like	Others
								AARA017104	3.13291	2.91972	NADH dehydrogenase (ubiquinone) Fe-S protein [Source:Projected from Anopheles gambiae (AGAP009824) VB Community Annotation]	NADH dehydrogenase [ubiquinone] iron-sulfur 5	Others
								AARA017165	2.66987	2.39914	CLIP-domain serine protease [Source:Projected from Anopheles gambiae (AGAP003057) VB Community Annotation]	clipb8 partial	Others
								AARA017171	2.2158	2.32713	Hydroxysteroid dehydrogenase-like protein [Source:Projected from Anopheles gambiae (AGAP012513) VB Community Annotation]	hydroxysteroid dehydrogenase 2	Others
								AARA017234	6.86502	4.52755	unspecified product	AGAP011183- partial	Others
								AARA017252	11.572	11.0541	Flavin-containing monooxygenase FMO GS-OX-like [Source:Projected from Anopheles gambiae (AGAP010398) VB Community Annotation]	senecionine N-oxygenase	Others
								AARA017253	2.82764	3.86088	unspecified product	histone H1-like	Others
								AARA017277	2.2467	2.94273	unspecified product	BRAWNIN	Others
								AARA017288	7.98056	6.72093	Beta-galactosidase [Source:UniProtKB/TrEMBL;Acc:A0A2C9GRJ6]	beta-galactosidase-like isoform X2	Others
								AARA017293	2.30557	2.17395	phosphatidylethanolamine binding protein [Source:Projected from Anopheles gambiae (AGAP002049) VB Community Annotation]	antennal carrier A5	Others
								AARA017298	3.28947	3.39076	NADH dehydrogenase (ubiquinone) 1 beta subcomplex [Source:Projected from Anopheles gambiae (AGAP002020) VB Community Annotation]	NADH dehydrogenase [ubiquinone] 1 beta subcomplex subunit mitochondrial	Others
								AARA017299	2.72278	2.18862	Hyp37.7-like [Source:Projected from Anopheles gambiae (AGAP001988) UniProtKB/TrEMBL;Acc:Q52P96]	AGAP012011- partial	Others
								AARA017303	2.69319	2.48915	sodium-coupled monocarboxylate transporter [Source:Projected from Anopheles gambiae (AGAP001965) VB Community Annotation]	sodium-coupled monocarboxylate transporter 1-like	Others
								AARA017323	3.21438	3.24957	concentrative nucleoside transporter [Source:Projected from Anopheles gambiae (AGAP005989) VB Community Annotation]	solute carrier family 28 member 3-like	Others
								AARA017326	2.22825	2.11756	fatty acyl-CoA reductase [Source:Projected from Anopheles gambiae (AGAP005984) VB Community Annotation]	fatty acyl- reductase wat isoform X1	Others
								AARA017327	2.26289	2.08645	fatty acyl-CoA reductase [Source:Projected from Anopheles gambiae (AGAP005985) VB Community Annotation]	fatty acyl- reductase wat-like	Others
								AARA017330	2.67545	2.70671	fumarylacetoacetase [Source:Projected from Anopheles gambiae (AGAP005865) VB Community Annotation]	fumarylacetoacetase	Others
								AARA017382	2.69175	2.28258	cellular retinaldehyde binding protein [Source:Projected from Anopheles gambiae (AGAP007356) VB Community Annotation]	alpha-tocopherol transfer -like	Others
								AARA017386	3.41864	2.43272	All-trans/9-cis [Source:Projected from Anopheles gambiae (AGAP007572) VB Community Annotation]	retinol dehydrogenase 12-like	Others
								AARA017428	48.5302	37.5947	unspecified product	spermine oxidase-like	Others
								AARA017434	3.05527	5.57251	unspecified product	SET and MYND domain-containing 4	Others
								AARA017438	2.49978	3.8458	unspecified product	transmembrane protease serine 9-like	Others
								AARA017449	4.52631	6.60468	CLIP-domain serine protease [Source:Projected from Anopheles gambiae (AGAP003689) UniProtKB/TrEMBL;Acc:A0A1S4GIW4]	CLIPC7 partial	Others
								AARA017450	22.3474	27.0433	unspecified product	serine protease	Others
								AARA017453	12.7808	8.57494	unspecified product	serine protease snake-like	Others
								AARA017454	2.55476	2.05331	unspecified product	serine protease snake-like	Others
								AARA017468	2.94713	3.47709	lysophosphatidylcholine acyltransferase 2B [Source:Projected from Anopheles gambiae (AGAP000595) VB Community Annotation]	lysophosphatidylcholine acyltransferase isoform X1	Others
								AARA017480	2.15694	4.25309	Laccase-like multicopper oxidase [Source:Projected from Anopheles gambiae (AGAP008731) UniProtKB/TrEMBL;Acc:A0A1S4GZV3]	AGAP008731- partial	Others
								AARA017483	3.46935	2.98061	mitochondrial cytochrome c oxidase subunit 5B isoform [Source:Projected from Anopheles gambiae (AGAP008724) VB Community Annotation]	cytochrome c oxidase subunit mitochondrial	Others
								AARA017497	57.1281	60.279	unspecified product	probable chitinase 10	CPs
								AARA017527	3.08341	2.28022	unspecified product	thyrostimulin alpha-2 subunit	Others
								AARA017544	6.14715	7.52348	unspecified product	serine protease grass-like isoform X1	Others
								AARA017571	2.43604	2.33115	C-4 methylsterol oxidase [Source:Projected from Anopheles gambiae (AGAP002767) VB Community Annotation]	fatty acid hydroxylase domain-containing 2-like	Others
								AARA017603	2.08821	2.77864	yellow protein [Source:Projected from Anopheles gambiae (AGAP003095) VB Community Annotation]	dopachrome conversion enzyme	Others
								AARA017604	2.93051	2.08561	yellow protein [Source:Projected from Anopheles gambiae (AGAP003097) VB Community Annotation]	L-dopachrome tautomerase yellow-f-like	Others
								AARA017608	5.87547	3.77506	meiotic chromosome segregation protein [Source:Projected from Anopheles gambiae (AGAP003239) VB Community Annotation]	uncharacterized protein C11D3.03c isoform X1	Others
								AARA017618	2.22216	3.19714	unspecified product	endochitinase-like isoform X2	CPs
								AARA017620	4.91419	5.64349	chitinase [Source:Projected from Anopheles gambiae (AGAP013166) VB Community Annotation]	endochitinase	CPs
								AARA017621	4.22024	4.16749	unspecified product	endochitinase-like	CPs
								AARA017628	2.51151	3.09502	C-4 methylsterol oxidase [Source:Projected from Anopheles gambiae (AGAP002769) VB Community Annotation]	sterol desaturase	Others
								AARA017632	2.0992	2.38176	39S ribosomal protein L34, mitochondrial [Source:Projected from Anopheles gambiae (AGAP002917) VB Community Annotation]	39S ribosomal mitochondrial	Others
								AARA017649	5.48315	4.47318	unspecified product	eukaryotic translation initiation factor 3 subunit A-like isoform X2	Others
								AARA017650	4.44168	5.35347	unspecified product	proteoglycan 4 isoform X4	Others
								AARA017659	3.22426	3.32398	glutathione peroxidase [Source:Projected from Anopheles gambiae (AGAP004248) VB Community Annotation]	glutathione peroxidase-like	Others
								AARA017669	4.35277	7.02099	unspecified product	kDa salivary secreted	SGs
								AARA017675	2.50751	4.28713	unspecified product	serine ase stubble-like	Others
								AARA017683	4.4807	4.50149	Flavin-containing monooxygenase FMO GS-OX-like [Source:Projected from Anopheles gambiae (AGAP010399) VB Community Annotation]	senecionine N-oxygenase-like	Others
								AARA017709	8.82837	9.42764	unspecified product	APL1C	Others
								AARA017783	2.54374	3.50087	unspecified product	hepatic triacylglycerol lipase	Others
								AARA017794	2.19152	2.4896	unspecified product	uncharacterized protein LOC120903551	Others
								AARA017795	7.41794	8.62739	unspecified product	AGAP009145- partial	Others
								AARA017810	3.17996	2.97378	unspecified product	chitin-binding domain cbd-1-like	CPs
								AARA017811	3.3018	4.06042	C-type lectin (CTL) - mannose binding [Source:Projected from Anopheles gambiae (AGAP005334) VB Community Annotation]	CTLMA2	Others
								AARA017855	3.24574	3.62097	ubiquinol-cytochrome c reductase core subunit [Source:Projected from Anopheles gambiae (AGAP006099) VB Community Annotation]	cytochrome b-c1 complex subunit mitochondrial	Others
								AARA017931	2.6206	2.4501	Class C Scavenger Receptor (Sushi/SCR/CCP and Somatomedin B domains). [Source:Projected from Anopheles gambiae (AGAP011974) VB Community Annotation]	MAM and LDL-receptor class A domain-containing 1-like	Others
								AARA017933	3.35555	4.81384	CLIP-domain serine protease [Source:Projected from Anopheles gambiae (AGAP012037) VB Community Annotation]	CLIP domain-containing serine protease B15-like isoform X2	Others
								AARA017958	7.24927	6.43985	ADP,ATP carrier protein [Source:Projected from Anopheles gambiae (AGAP002358) UniProtKB/Swiss-Prot;Acc:Q7PQV7]	ADP,ATP carrier 2	Others
								AARA017973	2.24189	2.0961	NADH dehydrogenase (ubiquinone) 1 alpha/beta subcomplex [Source:Projected from Anopheles gambiae (AGAP010464) VB Community Annotation]	acyl carrier mitochondrial isoform X1	Others
								AARA017975	2.66554	2.84734	gelsolin [Source:Projected from Anopheles gambiae (AGAP011369) VB Community Annotation]	AGAP011369- partial	Others
								AARA017982	2.35221	2.40928	pyruvate dehydrogenase phosphatase regulatory subunit [Source:Projected from Anopheles gambiae (AGAP002217) VB Community Annotation]	pyruvate dehydrogenase phosphatase regulatory mitochondrial-like isoform X1	Others
								AARA017990	2.0922	2.0938	unspecified product	natterin-4-like isoform X2	Others
								AARA018029	2.12284	2.16487	glucosyl/glucuronosyl transferases [Source:Projected from Anopheles gambiae (AGAP007589) VB Community Annotation]	2-hydroxyacylsphingosine 1-beta-galactosyltransferase-like	Others
								AARA018031	3.4266	2.68247	cytochrome c oxidase subunit VIb polypeptide [Source:Projected from Anopheles gambiae (AGAP013092) VB Community Annotation]	cytochrome c oxidase subunit 6B1	Others
								AARA018035	5.12265	5.70751	unspecified product	microfibril-associated glyco 4-like	Others
								AARA018063	3.16283	3.58221	unspecified product	facilitated trehalose transporter Tret1-like isoform X1	Others
								AARA018073	2.66825	2.95123	CLIP-domain serine protease [Source:Projected from Anopheles gambiae (AGAP009214) VB Community Annotation]	serine protease grass-like	Others
								AARA018091	8.33337	9.3312	unspecified product	kDa salivary	SGs
								AARA018146	2.62132	2.47145	adenylate kinase [Source:Projected from Anopheles gambiae (AGAP009317) VB Community Annotation]	adenylate kinase isoenzyme 1 isoform X1	Others
								AARA018209	9.03309	5.50883	heme peroxidase [Source:Projected from Anopheles gambiae (AGAP003714) VB Community Annotation]	oxidase peroxidase	Others
								AARA018276	3.84455	11.9277	Fibrinogen C-terminal domain-containing protein [Source:UniProtKB/TrEMBL;Acc:A0A499FTN8]	fibrinogen A	Others
								AARA018290	3.2324	2.50702	abhydrolase domain-containing protein [Source:Projected from Anopheles gambiae (AGAP009289) VB Community Annotation]	ABHD11-like	Others
								AARA018307	2.32595	2.38134	CRAL-TRIO domain-containing protein [Source:UniProtKB/TrEMBL;Acc:A0A499FTR8]	retinol-binding pinta-like	Others
								AARA018369	5.30358	10.0546	SHSP domain-containing protein [Source:UniProtKB/TrEMBL;Acc:A0A499FTM8]	lethal(2)essential for life-like	Others
								AARA018387	2.10944	2.40819	unspecified product	T-cell activation mitochondrial	Others
								AARA018398	4.56047	6.868	nutrient amino acid transporter [Source:Projected from Anopheles gambiae (AGAP028615) VB Community Annotation]	sodium-dependent nutrient amino acid transporter 1-like	Others
								AARA018399	2.02893	2.23585	sodium-dependent nutrient amino acid transporter [Source:Projected from Anopheles gambiae (AGAP010857) VB Community Annotation]	sodium-dependent nutrient amino acid transporter 1-like isoform X1	Others
								AARA018401	3.37818	3.12298	solute carrier family 45, member 1/2/4 [Source:Projected from Anopheles gambiae (AGAP010855) VB Community Annotation]	proton-associated sugar transporter A-like	Others
								AARA018403	2.23514	3.16147	Proton-coupled amino acid transporter [Source:Projected from Anopheles gambiae (AGAP029720) UniProtKB/TrEMBL;Acc:A0A453Z0F9]	proton-coupled amino acid transporter pathetic	Others
								AARA018529	4.91379	4.4216	unspecified product	uncharacterized protein LOC120893541	Others
								AARA018533	98.2053	49.6467	unspecified product	chymotrypsin BI	Others
								AARA018625	4.2948	4.13417	Isocitrate dehydrogenase [NAD] subunit, mitochondrial [Source:UniProtKB/TrEMBL;Acc:A0A182IEF7]	isocitrate dehydrogenase [NAD] subunit mitochondrial	Others
								AARA018635	2.36457	2.5194	unspecified product	uncharacterized protein LOC120904310	Others
								AARA018669	4.74544	3.71008	unspecified product	cationic amino acid transporter 2-like	Others
								AARA018678	2.6729	2.49372	unspecified product	fibrinogen A	Others
								AARA018686	3.146	2.19686	unspecified product	apyrase	Others
								AARA018698	2.33288	2.35959	unspecified product	AGAP013359-PA	Others
								AARA018721	3.70165	8.33194	unspecified product	ejaculatory bulb-specific 3-like	Others
								AARA018739	2.48788	3.87391	unspecified product	AGAP010364- partial	Others
								AARA018740	3.65301	4.20137	unspecified product	uncharacterized protein LOC120900817	Others
								AARA018748	5.33988	3.85675	unspecified product	4-hydroxyphenylpyruvate dioxygenase	Others
								AARA018765	2.12572	3.01782	unspecified product	ER lumen -retaining receptor	Others
								AARA018777	3.14512	2.52232	unspecified product	cytochrome c-2	Others
								AARA018780	4.75803	2.4486	unspecified product	cytidine deaminase-like	Others
								AARA000114	0.236741	3.26211	unspecified product	histone H1-like	Others
								AARA000122	0.241414	3.1472	unspecified product	transient receptor potential cation channel painless-like	Others
								AARA000158	0.368883	4.44396	unspecified product	SET and MYND domain-containing 4-like	Others
								AARA000236	0.317728	6.73287	cellular retinaldehyde binding protein [Source:Projected from Anopheles gambiae (AGAP009365) VB Community Annotation]	retinaldehyde-binding 1-like	Others
								AARA000316	0.264819	4.96868	sulfakinin neuropeptide [Source:Projected from Anopheles gambiae (AGAP009275) VB Community Annotation]	sulfakinin prepro	Others
								AARA000500	0.404886	2.90487	unspecified product	transmembrane 198	Others
								AARA000541	0.214483	2.70052	unspecified product	ankyrin repeat and BTB POZ domain-containing 2 isoform X2	Others
								AARA000555	0.156976	4.64231	F-box domain-containing protein [Source:UniProtKB/TrEMBL;Acc:A0A182HH52]	uncharacterized protein LOC120904141	Others
								AARA000556	0.411978	4.87168	F-box domain-containing protein [Source:UniProtKB/TrEMBL;Acc:A0A182HH53]	uncharacterized protein LOC120904379 isoform X1	Others
								AARA000563	0.195798	3.69579	alpha-N-acetylglucosaminidase [Source:Projected from Anopheles gambiae (AGAP011750) VB Community Annotation]	alpha-N-acetylglucosaminidase	Others
								AARA000571	0.194056	3.99546	unspecified product	AGAP011760- partial	Others
								AARA000756	0.201776	5.03102	ionotropic receptor IR76b [Source:Projected from Anopheles gambiae (AGAP011968) VB Community Annotation]	glutamate receptor delta-1	Others
								AARA000765	0.347444	4.83785	unspecified product	AGAP011980- partial	Others
								AARA000978	0.248568	6.01338	unspecified product	uncharacterized protein LOC120906143	Others
								AARA001287	0.460299	2.45332	unspecified product	TOX high mobility group box family member 3-like	Others
								AARA001387	0.218937	3.28125	odorant-binding protein 2	pheromone-binding -related 6-like	Others
								AARA001419	0.462178	4.61119	cuticular protein unclassified [Source:Projected from Anopheles gambiae (AGAP003334) VB Community Annotation]	A-kinase anchor 14	CPs
								AARA002070	0.371962	3.33757	unspecified product	B-cell linker	Others
								AARA002220	0.219656	8.88406	beat protein [Source:Projected from Anopheles gambiae (AGAP001769) VB Community Annotation]	AGAP001766- partial	Others
								AARA002501	0.200315	6.34653	unspecified product	uncharacterized protein LOC120904597	Others
								AARA002503	0.242548	11.0576	unspecified product	uncharacterized protein LOC120900051 isoform X1	Others
								AARA002643	0.475534	2.6458	unspecified product	probable E3 ubiquitin- ligase makorin-2	Others
								AARA002679	0.452261	3.13893	Retina aberrant in pattern [Source:Projected from Anopheles gambiae (AGAP011622) UniProtKB/TrEMBL;Acc:A0A1S4H876]	cortex isoform X1	Others
								AARA002682	0.390289	4.35904	collagen, type I/II/III/V/XI/XXIV/XXVII alpha [Source:Projected from Anopheles gambiae (AGAP011620) VB Community Annotation]	collagen alpha-1(I) chain-like	Others
								AARA002704	0.337487	4.40703	unspecified product	AGAP011599- partial	Others
								AARA003023	0.492383	2.00864	unspecified product	dead ringer-like isoform X1	Others
								AARA003114	0.496977	2.69963	unspecified product	hybrid signal transduction histidine kinase B-like isoform X2	Others
								AARA003165	0.0126547	37.7392	unspecified product	uncharacterized protein K02A2.6-like	Others
								AARA003281	0.408237	2.64962	lipoyltransferase [Source:Projected from Anopheles gambiae (AGAP012186) VB Community Annotation]	lipoyltransferase mitochondrial	Others
								AARA003292	0.345436	2.37168	unspecified product	membrane-bound transcription factor site-1 protease	Others
								AARA003351	0.497745	2.32646	unspecified product	transmembrane protease serine 9-like	Others
								AARA003493	0.449838	2.30219	unspecified product	serine-rich adhesin for platelets-like isoform X1	Others
								AARA003631	0.214482	3.54642	cytochrome P450	cytochrome P450 4C1-like	CYPs	CYP325D1
								AARA003756	0.424134	2.78236	DNA replication complex GINS protein PSF2 [Source:UniProtKB/TrEMBL;Acc:A0A182HR63]	probable DNA replication complex GINS PSF2	Others
								AARA003892	0.477279	2.81318	unspecified product	AGAP009884- partial	Others
								AARA004200	0.0661797	16.944	unspecified product	zinc finger BED domain-containing 4-like	Others
								AARA004617	0.179276	6.32728	3-glucan binding protein [Source:Projected from Anopheles gambiae (AGAP002796) VB Community Annotation]	beta-1,3-glucan-binding -like	Others
								AARA004670	0.0914461	9.95966	unspecified product	chemosensory A 87a	Others
								AARA004747	0.169241	2.98771	unspecified product	phospho phosphatase	Others
								AARA004905	0.358009	2.11191	unspecified product	histone-lysine N-methyltransferase MECOM-like	Others
								AARA004938	0.369563	3.01305	Nidogen (entactin) [Source:Projected from Anopheles gambiae (AGAP008193) UniProtKB/TrEMBL;Acc:A0A1S4GXK2]	nidogen	Others
								AARA005167	0.461442	3.3985	unspecified product	vacuolar -sorting-associated 36-like	Others
								AARA005341	0.0178282	6.51467	unspecified product	uncharacterized protein LOC120954825	Others
								AARA005762	0.338968	2.30946	unspecified product	uncharacterized protein LOC120948735 isoform X1	Others
								AARA005795	0.299379	2.07631	unspecified product	uncharacterized protein LOC120895796	Others
								AARA005856	0.223374	9.92657	unspecified product	AGAP010371- partial	Others
								AARA006173	0.301529	3.1326	unspecified product	uncharacterized protein LOC118511538 isoform X2	Others
								AARA006256	0.0274816	140.944	unspecified product	unspecified product	Others
								AARA006329	0.152272	4.24402	proton-coupled amino acid transporter [Source:Projected from Anopheles gambiae (AGAP010508) VB Community Annotation]	proton-coupled amino acid transporter CG1139	Others
								AARA006662	0.0990789	9.32028	unspecified product	AGAP010628- partial	Others
								AARA006735	0.255427	3.27591	PID domain-containing protein [Source:UniProtKB/TrEMBL;Acc:A0A182HZK6]	uncharacterized protein LOC120896507 isoform X1	Others
								AARA006801	0.266423	2.80467	cytochrome P450	cytochrome P450 4C1-like	CYPs	CYP325H1
								AARA006853	0.431865	2.01261	phosphoribosylformylglycinamidine synthase [Source:Projected from Anopheles gambiae (AGAP002091) VB Community Annotation]	phosphoribosylformylglycinamidine synthase	Others
								AARA006880	0.411273	2.66445	unspecified product	IQ and ubiquitin-like domain-containing	Others
								AARA006888	0.482239	2.45368	ATP-binding cassette transporter (ABC transporter) family H member [Source:Projected from Anopheles gambiae (AGAP002060) VB Community Annotation]	ABC transporter G family member 20	Others
								AARA007051	0.0163344	237.88	unspecified product	uncharacterized protein LOC121591845	Others
								AARA007161	0.427031	2.65421	unspecified product	estradiol 17-beta-dehydrogenase 11	Others
								AARA007181	0.213906	4.67152	unspecified product	AGAP010256- partial	Others
								AARA007446	0.149072	13.7202	odorant-binding protein [Source:Projected from Anopheles gambiae (AGAP006074) VB Community Annotation]	general odorant-binding 67-like	Others
								AARA007508	0.0724143	50.6273	maltase [Source:Projected from Anopheles gambiae (AGAP006019) VB Community Annotation]	maltase 2-like	Others
								AARA007712	0.275131	3.32412	unspecified product	transmembrane 43 homolog	Others
								AARA007797	0.215016	3.34374	Elongation of very long chain fatty acids protein [Source:Projected from Anopheles gambiae (AGAP007134) UniProtKB/TrEMBL;Acc:Q7QIY7]	elongation of very long chain fatty acids 7-like isoform X1	Others
								AARA007919	0.351729	2.74824	alkaline phosphatase [Source:Projected from Anopheles gambiae (AGAP007300) VB Community Annotation]	membrane-bound alkaline phosphatase-like	Others
								AARA007922	0.395284	2.58031	unspecified product	uncharacterized protein LOC120895807	Others
								AARA008023	0.461293	2.01306	E3 ubiquitin-protein ligase SHPRH [Source:Projected from Anopheles gambiae (AGAP007417) VB Community Annotation]	E3 ubiquitin- ligase SHPRH	Others
								AARA008208	0.336126	3.60682	unspecified product	mucin-17-like	Others
								AARA008283	0.286658	4.87433	unspecified product	uncharacterized protein LOC120895654	Others
								AARA008326	0.256923	5.55596	unspecified product	dopamine N-acetyltransferase	Others
								AARA008530	0.0650445	5.50702	unspecified product	uncharacterized protein LOC120896436 isoform X2	Others
								AARA008538	0.13591	20.522	kinetochore protein NDC80 [Source:Projected from Anopheles gambiae (AGAP006661) VB Community Annotation]	kinetochore NDC80 homolog	Others
								AARA008771	0.318278	3.02781	cytochrome P450	cytochrome P450 4C1-like	CYPs	CYP4C35
								AARA008781	0.146878	4.61169	unspecified product	uncharacterized protein LOC120959834	Others
								AARA008793	0.00691105	57.4537	unspecified product	uncharacterized protein LOC120898573	Others
								AARA008794	0.0125036	32.0752	unspecified product	uncharacterized protein LOC120903159	Others
								AARA008798	0.405985	2.50653	cytochrome P450 306A1	cytochrome P450 306a1 isoform X2	CYPs	CYP306A1
								AARA008869	0.463684	3.55915	unspecified product	regulator of cytokinesis 1-like	Others
								AARA009095	0.460936	2.00566	unspecified product	diacylglycerol kinase 1 isoform X1	Others
								AARA009096	0.44842	3.10817	unspecified product	diacylglycerol kinase 1 isoform X1	Others
								AARA009103	0.140351	5.23465	unspecified product	uncharacterized protein LOC120893997	Others
								AARA009163	0.484991	3.21941	unspecified product	AGAP006823-PA	Others
								AARA009164	0.423815	2.72357	unspecified product	AAEL017191-PA	Others
								AARA009370	0.426425	2.13733	unspecified product	deoxynucleotidyltransferase terminal-interacting 2	Others
								AARA009425	0.405871	2.51947	unspecified product	AGAP008880- partial	Others
								AARA009435	0.388293	2.1867	unspecified product	AGAP008888- partial	Others
								AARA009457	0.311632	2.68573	glutamate decarboxylase [Source:Projected from Anopheles gambiae (AGAP008904) VB Community Annotation]	cysteine sulfinic acid decarboxylase	Others
								AARA009568	0.225307	4.943	unspecified product	AGAP009003- partial	Others
								AARA009589	0.488256	2.13342	unspecified product	hormone receptor 4 isoform X2	Others
								AARA009590	0.425479	3.03331	unspecified product	hormone receptor 4	Others
								AARA009760	0.410788	2.38143	Protease m1 zinc metalloprotease [Source:Projected from Anopheles gambiae (AGAP013150) VB Community Annotation]	aminopeptidase N-like	Others
								AARA009807	0.267648	2.22739	unspecified product	uncharacterized protein LOC120949725	Others
								AARA009846	0.391067	2.34258	Fork-head domain-containing protein [Source:UniProtKB/TrEMBL;Acc:A0A182I8D6]	forkhead box N2 isoform X1	Others
								AARA010028	0.311781	4.00021	juvenile hormone-inducible protein [Source:Projected from Anopheles gambiae (AGAP003764) VB Community Annotation]	uncharacterized protein LOC120901576	Others
								AARA010031	0.188319	4.37828	unspecified product	uncharacterized protein LOC120896342 isoform X1	Others
								AARA010094	0.21988	3.32273	unspecified product	mediator of RNA polymerase II transcription subunit 26 isoform X2	Others
								AARA010205	0.165242	3.56143	unspecified product	uncharacterized protein LOC120906434 isoform X1	Others
								AARA010234	0.133199	29.7705	unspecified product	RNA polymerase II degradation factor 1-like	Others
								AARA010260	0.350829	2.65915	unspecified product	AGAP000772-PA	Others
								AARA011014	0.368051	2.32805	unspecified product	T-box H15-like	Others
								AARA011058	0.310516	4.29154	dynein light chain 1, axonemal [Source:Projected from Anopheles gambiae (AGAP008526) VB Community Annotation]	dynein light chain axonemal	Others
								AARA011074	0.00814173	640.611	Fruitless [Source:Projected from Anopheles gambiae (AGAP008506) VB Community Annotation]	longitudinals lacking -like	Others
								AARA011107	0.377378	2.14209	Transporter [Source:UniProtKB/TrEMBL;Acc:A0A182IBZ0]	sodium-dependent proline transporter isoform X1	Others
								AARA011136	0.393076	3.85155	unspecified product	AGAP008430- partial	Others
								AARA011138	0.396433	3.28373	N-acetyltransferase [Source:Projected from Anopheles gambiae (AGAP008428) UniProtKB/TrEMBL;Acc:A0A1S4GY90]	N-alpha-acetyltransferase 40	Others
								AARA011158	0.242675	6.08271	unspecified product	uncharacterized protein LOC120901852	Others
								AARA011166	0.202871	4.68173	unspecified product	sperm flagellar 1-like	Others
								AARA011286	0.263932	3.3018	Secretion-regulating guanine nucleotide exchange factor [Source:Projected from Anopheles gambiae (AGAP008272) UniProtKB/TrEMBL;Acc:A0A1S4GXT1]	secretion-regulating guanine nucleotide exchange factor	Others
								AARA011313	0.429196	2.65493	gamma-butyrobetaine dioxygenase [Source:Projected from Anopheles gambiae (AGAP012477) VB Community Annotation]	gamma-butyrobetaine dioxygenase	Others
								AARA011324	0.168438	20.0379	cuticular protein 3 from fifty-one aa family [Source:Projected from Anopheles gambiae (AGAP004690) VB Community Annotation]	cuticle 67-like	CPs
								AARA011805	0.48118	2.25144	unspecified product	collagen alpha-1(XI) chain-like	Others
								AARA011985	0.49858	2.46459	unspecified product	AGAP007787- partial	Others
								AARA014003	0.0306859	19.3042	unspecified product	unspecified product	Others
								AARA014121	0.425615	2.25257	unspecified product	unspecified product	Others
								AARA014350	0.068201	28.8574	unspecified product	unspecified product	Others
								AARA014424	0.243233	3.25955	unspecified product	unspecified product	Others
								AARA014453	0.288719	2.86799	unspecified product	unspecified product	Others
								AARA014461	0.109265	5.99711	unspecified product	lysoplasmalogenase TMEM86A isoform X2	Others
								AARA014494	0.343561	2.44587	unspecified product	unspecified product	Others
								AARA014496	0.292667	3.864	unspecified product	unspecified product	Others
								AARA014567	0.266849	4.21451	unspecified product	dendritic arbor reduction 1-like	Others
								AARA014666	0.194236	3.44945	unspecified product	unspecified product	Others
								AARA014711	0.197296	5.69858	unspecified product	BTB POZ domain-containing 2-like	Others
								AARA014718	0.486885	2.05687	unspecified product	unspecified product	Others
								AARA014767	0.39706	3.79807	unspecified product	uncharacterized protein LOC120957073	Others
								AARA014868	0.287223	4.79186	unspecified product	uncharacterized protein LOC120904605	Others
								AARA014877	0.216718	19.3797	unspecified product	unspecified product	Others
								AARA014938	0.325488	4.18222	dehydrogenase/reductase SDR family member 11 precursor [Source:Projected from Anopheles gambiae (AGAP010311) VB Community Annotation]	farnesol dehydrogenase-like	Others
								AARA014946	0.206676	4.89017	unspecified product	unspecified product	Others
								AARA014989	0.406641	2.66264	unspecified product	ALP1-like	Others
								AARA015059	0.305089	4.89541	unspecified product	unspecified product	Others
								AARA015061	0.437837	2.71908	unspecified product	isoform A	Others
								AARA015063	0.00256608	146.918	Other		Others
								AARA015402	0.296494	2.79223	Other		Others
								AARA015512	0.106246	8.29751	Other		Others
								AARA015588	0.49799	2.4117	unspecified product	unspecified product	Others
								AARA015600	0.20165	3.28266	unspecified product	homeotic distal-less isoform X1	Others
								AARA015729	0.21008	6.13816	glutathione S-transferase	glutathione S-transferase epsilon 2	GSTs	GSTE1
								AARA015745	0.290346	4.0141	unspecified product	arrestin domain-containing 3-like	Others
								AARA015771	0.407306	3.46266	unspecified product	beta- partial	Others
								AARA015915	0.343199	2.93881	JAKSTAT pathway signalling transcription factor [Source:Projected from Anopheles gambiae (AGAP010423) VB Community Annotation]	partial	Others
								AARA015937	0.456758	5.52882	unspecified product	uncharacterized protein LOC120901735	Others
								AARA016129	0.052303	6.332	D-xylulose reductase A [Source:Projected from Anopheles gambiae (AGAP003582) VB Community Annotation]	sorbitol dehydrogenase-like	Others
								AARA016184	0.239559	4.28688	unspecified product	chymotrypsin-elastase inhibitor ixodidin-like	Others
								AARA016189	0.100894	3.75281	CLIP-domain serine protease [Source:Projected from Anopheles gambiae (AGAP009217) VB Community Annotation]	phenoloxidase-activating factor 3-like	Others
								AARA016300	0.0108612	17.0819	Carboxylic ester hydrolase [Source:UniProtKB/TrEMBL;Acc:A0A1Y9GLB1]	esterase E4-like	Others
								AARA016502	0.358018	2.44119	unspecified product	nose resistant to fluoxetine 6-like	Others
								AARA016539	0.453992	2.30942	trypsin [Source:Projected from Anopheles gambiae (AGAP008295) VB Community Annotation]	trypsin	Others
								AARA016565	0.457739	2.87424	cytochrome P450 [Source:Projected from Anopheles gambiae (AGAP012957) VB Community Annotation]	cytochrome P450	CYPs	CYP4D17
								AARA016580	0.346635	2.24505	unspecified product	unspecified product	Others
								AARA016657	0.0316219	8.42702	unspecified product	nuclear pore complex DDB_G0274915-like	Others
								AARA016721	0.209487	3.99622	unspecified product	transcription factor Sp9 isoform X1	Others
								AARA016816	0.232719	3.24978	unspecified product	proline-rich extensin EPR1 isoform X1	Others
								AARA016880	0.0820732	4.55867	unspecified product	dynein regulatory complex 11	Others
								AARA016883	0.14546	5.4059	unspecified product	phenoloxidase-activating factor 2-like	Others
								AARA016945	0.346209	2.8444	Bifunctional purine biosynthesis protein [Source:Projected from Anopheles gambiae (AGAP001423) VB Community Annotation]	bifunctional purine biosynthesis ATIC	Others
								AARA017009	0.21677	4.88274	cellular retinaldehyde binding protein [Source:Projected from Anopheles gambiae (AGAP005387) VB Community Annotation]	retinaldehyde-binding 1-like	Others
								AARA017013	0.472316	2.21393	unspecified product	retinaldehyde-binding 1-like	Others
								AARA017074	0.409289	4.15326	protein aurora borealis [Source:Projected from Anopheles gambiae (AGAP012375) VB Community Annotation]	aurora borealis	Others
								AARA017088	0.153708	5.90699	fibrinogen [Source:Projected from Anopheles gambiae (AGAP004918) VB Community Annotation]	microfibril-associated glyco 4-like	Others
								AARA017101	0.167621	22.024	unspecified product	endocuticle structural glyco ABD-4	CPs
								AARA017162	0.0985536	11.613	carbonic anhydrase I [Source:Projected from Anopheles gambiae (AGAP013402) VB Community Annotation]	carbonic anhydrase 2	Others
								AARA017337	0.323991	2.61133	unspecified product	no-mechanoreceptor potential a	Others
								AARA017408	0.350399	4.49135	unspecified product	lipase member H-like isoform X2	Others
								AARA017533	0.0796732	6.19362	unspecified product	lactosylceramide 4-alpha-galactosyltransferase	Others
								AARA017812	0.231418	6.08292	unspecified product	DE-cadherin-like isoform X1	Others
								AARA017820	0.332852	2.47348	unspecified product	cell death hid	Others
								AARA017829	0.381888	2.04615	unspecified product	transcription factor SOX-15	Others
								AARA017937	0.446797	3.96048	unspecified product	uncharacterized protein LOC101458145	Others
								AARA017993	0.29592	9.49789	unspecified product	hypothetical protein ZHAS_00002868	Others
								AARA018018	0.40199	3.82947	unspecified product	unspecified product	Others
								AARA018023	0.278247	4.31328	unspecified product	CTLMA3 partial	Others
								AARA018046	0.22162	3.73137	glucose dehydrogenase (acceptor) [Source:Projected from Anopheles gambiae (AGAP003783) VB Community Annotation]	glucose dehydrogenase [ quinone]	Others
								AARA018068	0.185408	4.86047	unspecified product	zinc finger 420-like	Others
								AARA018095	0.0790898	7.3621	DUF4806 domain-containing protein [Source:UniProtKB/TrEMBL;Acc:A0A499FSR5]	AGAP001085- partial	Others
								AARA018249	0.0740602	11.2703	Ubiquinone biosynthesis monooxygenase COQ6, mitochondrial [Source:Projected from Anopheles gambiae (AGAP000106) UniProtKB/TrEMBL;Acc:Q7QER0]	ubiquinone biosynthesis monooxygenase mitochondrial	Others
								AARA018298	0.0905125	8.12533	lysosomal acid lipase [Source:Projected from Anopheles gambiae (AGAP013368) VB Community Annotation]	lipase 1-like	Others
								AARA018371	0.447938	2.2259	unspecified product	uncharacterized protein LOC120905211	Others
								AARA018542	0.156228	5.47853	unspecified product	serine protease inhibitor dipetalogastin	Others
								AARA018597	0.2839	3.38831	unspecified product	homeobox aristaless isoform X1	Others
								AARA018646	0.367168	4.27461	unspecified product	echinoderm microtubule-associated -like CG42247 isoform X1	Others

## Sheet: M-PMM
Geneid	rs	rc	cs	Description (VectorBase)_x	Description (Blast2GO)	Target	Gene_symbol	Geneid	rs	cs	Description (VectorBase)_x	Description (Blast2GO)	Target	Gene_symbol	Geneid	rs	rc	Description (VectorBase)_x	Description (Blast2GO)	Target	Gene_symbol
AARA000179	7.70262	2.04635	3.64169	Mitogen-activated protein kinase [Source:UniProtKB/TrEMBL;Acc:A0A182HG32]	stress-activated kinase JNK-like	Others		AARA000056	2.56883	3.19347	unspecified product	neuronal acetylcholine receptor subunit alpha-2-like	Others		AARA000220	6.69166	3.32578	cuticular protein [Source:Projected from Anopheles gambiae (AGAP009405) VB Community Annotation]	obstructor-E	CPs
AARA000485	37.4958	6.0865	6.03295	unspecified product	lipase member H-like	Others		AARA000121	34.2788	190.748	unspecified product	partial	Others		AARA000610	4.58145	3.32511	unspecified product	ornithine decarboxylase 1-like	Others
AARA000640	7.42255	3.21196	2.24225	thioredoxin peroxidase 4	peroxiredoxin-6-like	Others		AARA000234	2.16455	3.84482	cellular retinaldehyde-binding protein [Source:Projected from Anopheles gambiae (AGAP009379) VB Community Annotation]	retinaldehyde-binding 1-like	Others		AARA001024	2.22153	2.17744	unspecified product	progestin and adipoQ receptor family member 3	Others
AARA001678	4.34436	2.03143	2.06436	organic cation transporter [Source:Projected from Anopheles gambiae (AGAP001202) VB Community Annotation]	organic cation transporter -like	Others		AARA000237	2.62956	3.30399	cytochrome P450	probable cytochrome P450 9f2	CYPs	CYP9M1	AARA001131	2.0699	2.26587	cuticular protein RR-2 family [Source:Projected from Anopheles gambiae (AGAP000047) VB Community Annotation]	histidine-rich PFHRP-II	CPs
AARA002132	69.1986	3.63739	18.3654	Alkaline phosphatase [Source:UniProtKB/TrEMBL;Acc:A0A182HLK0]	alkaline phosphatase	Others		AARA000326	8.03307	4.81009	low molecular weight phosphotyrosine protein phosphatase [Source:Projected from Anopheles gambiae (AGAP009266) VB Community Annotation]	low molecular weight phosphotyrosine phosphatase 1	Others		AARA001340	4.22415	2.86388	CLIP-domain serine protease [Source:Projected from Anopheles gambiae (AGAP013184) VB Community Annotation]	CLIP domain-containing serine protease 2-like	Others
AARA002310	4.5531	2.18059	2.02316	dehydrogenase/reductase SDR family member 11 precursor [Source:Projected from Anopheles gambiae (AGAP005499) VB Community Annotation]	farnesol dehydrogenase-like	Others		AARA000438	2.09625	2.5556	unspecified product	tropomyosin-2 isoform X15	Others		AARA001439	2.87578	2.44861	unspecified product	antigen 5 like allergen Cul n 1-like	Others
AARA003707	5.94616	2.58899	2.21726	unspecified product	mpv17	Others		AARA000448	2.18896	2.43237	p21-activated kinase [Source:Projected from Anopheles gambiae (AGAP001790) VB Community Annotation]	serine threonine- kinase PAK 1	Others		AARA001565	3.4551	3.08323	unspecified product	facilitated trehalose transporter Tret1-like	Others
AARA003903	12.5287	2.25491	5.38255	cuticular protein RR-1 family [Source:Projected from Anopheles gambiae (AGAP009871) VB Community Annotation]	endocuticle structural glyco ABD-4	CPs		AARA000505	8.96851	10.4944	deoxyribonuclease I [Source:Projected from Anopheles gambiae (AGAP011698) VB Community Annotation]	deoxyribonuclease I	Others		AARA002519	2.30081	2.41264	unspecified product	UNC93	Others
AARA004304	6.47188	3.11348	2.01336	glucose dehydrogenase (acceptor) [Source:Projected from Anopheles gambiae (AGAP002557) VB Community Annotation]	glucose dehydrogenase [ quinone]	Others		AARA000562	3.45627	2.15289	unspecified product	AGAP011749-PA	Others		AARA002719	7.72415	8.85945	unspecified product	AGAP011574-PA	Others
AARA008163	6.64448	2.85867	2.24596	unspecified product	monocarboxylate transporter 12	Others		AARA000586	4.00088	6.53175	unspecified product	probable peroxisomal membrane PEX13	Others		AARA002722	2.14564	2.2496	unspecified product	uncharacterized protein LOC120902010	Others
AARA008635	13.9452	2.70417	5.00513	Protein-glutamine gamma-glutamyltransferase E [Source:Projected from Anopheles gambiae (AGAP009098) VB Community Annotation]	annulin-like	Others		AARA000609	2.54966	2.21184	unspecified product	ornithine decarboxylase 1-like	Others		AARA002797	2.58535	2.43912	unspecified product	partial	Others
AARA008890	24.3662	3.17691	7.29261	unspecified product	thioester-containing partial	Others		AARA000630	2.7822	2.3234	unspecified product	unspecified product	Others		AARA002825	3.09618	2.22545	unspecified product	apolipo D-like	Others
AARA009711	5.03869	2.20456	2.20239	unspecified product	solute carrier family 25 member 45	Others		AARA000678	8.38325	5.33998	unspecified product	AGAP011878- partial	Others		AARA003017	3.87622	2.27617	glucosyl/glucuronosyl transferases [Source:Projected from Anopheles gambiae (AGAP005163) VB Community Annotation]	UDP-glycosyltransferase UGT5-like	Others
AARA010017	7.88154	2.9988	2.53747	unspecified product	uncharacterized protein LOC120894295	Others		AARA000680	8.44297	5.21711	unspecified product	methyltransferase 22 isoform X1	Others		AARA003027	2.35188	2.55109	cysteine dioxygenase [Source:Projected from Anopheles gambiae (AGAP005153) VB Community Annotation]	cysteine dioxygenase type 1	Others
AARA010065	5.46243	2.26807	2.32877	alpha-tocopherol transfer protein-like protein [Source:Projected from Anopheles gambiae (AGAP003733) VB Community Annotation]	alpha-tocopherol transfer -like	Others		AARA000705	6.15298	5.93229	unspecified product	venom serine protease-like	Others		AARA003039	2.81992	2.93893	phosphatidylinositol-bisphosphatase [Source:Projected from Anopheles gambiae (AGAP005139) VB Community Annotation]	inositol polyphosphate 5-phosphatase E	Others
AARA011852	7.71359	2.07042	3.5991	unspecified product	cytochrome c oxidase subunit mitochondrial	Others		AARA000722	12.2116	5.96955	unspecified product	F-box LRR-repeat fbxl-1-like	Others		AARA003640	2.43017	2.24894	myosin I [Source:Projected from Anopheles gambiae (AGAP010160) VB Community Annotation]	unconventional myosin ID	Others
AARA015708	6.16115	2.64819	2.24339	CLIP-domain serine protease [Source:Projected from Anopheles gambiae (AGAP003246) VB Community Annotation]	serine protease 14	Others		AARA000730	2.72516	2.59272	unspecified product	chitin deacetylase 1 isoform X2	CPs		AARA004347	4.75129	2.84254	delta-1-pyrroline-5-carboxylate synthetase [Source:Projected from Anopheles gambiae (AGAP002518) VB Community Annotation]	delta-1-pyrroline-5-carboxylate synthase	Others
AARA015710	8.39258	3.15278	2.57178	CLIP-domain serine protease [Source:Projected from Anopheles gambiae (AGAP003247) VB Community Annotation]	serine protease 14	Others		AARA000736	3.29589	2.57717	unspecified product	ATPase inhibitor mitochondrial	Others		AARA004360	2.38104	2.12142	unspecified product	probable 4-coumarate-- ligase 1	Others
AARA015730	5.21169	2.12142	2.40427	Elongation of very long chain fatty acids protein [Source:UniProtKB/TrEMBL;Acc:A0A182IIE4]	elongation of very long chain fatty acids AAEL008004-like	Others		AARA000798	289.794	277.747	unspecified product	uncharacterized protein LOC120900012 isoform X2	Others		AARA004681	3.97961	3.18493	unspecified product	uncharacterized protein LOC120897938 isoform X1	Others
[truncated: 704 more rows]

## Sheet: S-PMM
Geneid	rs	rc	cs	Description (VectorBase)_x	Description (Blast2GO)	Target	Gene_symbol	Geneid	rs	cs	Description (VectorBase)_x	Description (Blast2GO)	Target	Gene_symbol	Geneid	rs	rc	Description (VectorBase)_x	Description (Blast2GO)	Target	Gene_symbol
[truncated: 907 more rows]
