# Supplementary material for: Whole transcriptomic analysis reveals overexpression of salivary gland and cuticular proteins genes in insecticide-resistant Anopheles arabiensis from Western Kenya
Source: BMC Genomics. 2024 Mar 27;25:313. doi: 10.1186/s12864-024-10182-9 (PMC10967204; doi:10.1186/s12864-024-10182-9)
Supplement: Supplementary file 7 — Additional file 7. Functional description and fold change expression of the DEGs that are commonly shared between the insecticide resistant populations of the two sites for each insecticide. [file 12864_2024_10182_MOESM7_ESM.xlsx]

## Sheet: Alphacypermethrin
866 ( 634 upregulated and 232 downregulated) common elements in Migori and Siaya resitant to Alphacypermethrin (MA and SA)
Geneid	MA_vs_DO	SA_vs_DO	Description (VectorBase)_x	Description (Blast2GO)	Target	Gene_Symbol
AARA000080	2.19113	3.26572	venom allergen [Source:Projected from Anopheles gambiae (AGAP010550) VB Community Annotation]	antigen 5 like allergen Cul n 1-like	Others
AARA000101	2.19728	2.01955	manganese-iron superoxide dismutase 1	superoxide dismutase [Mn] mitochondrial	Others
AARA000121	10.3923	10.0161	unspecified product	partial	Others
AARA000179	6.57677	9.00863	Mitogen-activated protein kinase [Source:UniProtKB/TrEMBL;Acc:A0A182HG32]	stress-activated kinase JNK-like	Others
AARA000220	3.72764	4.08671	cuticular protein [Source:Projected from Anopheles gambiae (AGAP009405) VB Community Annotation]	obstructor-E	CPs
AARA000237	2.18901	2.87394	cytochrome P450	probable cytochrome P450 9f2	CYPs	CYP9M1
AARA000326	5.68531	5.90501	low molecular weight phosphotyrosine protein phosphatase [Source:Projected from Anopheles gambiae (AGAP009266) VB Community Annotation]	low molecular weight phosphotyrosine phosphatase 1	Others
AARA000351	2.23672	2.13936	CLIP-domain serine protease [Source:Projected from Anopheles gambiae (AGAP004719) VB Community Annotation]	serine protease persephone	Others
AARA000448	2.14724	3.26289	p21-activated kinase [Source:Projected from Anopheles gambiae (AGAP001790) VB Community Annotation]	serine threonine- kinase PAK 1	Others
AARA000485	10.774	10.3987	unspecified product	lipase member H-like	Others
AARA000505	10.4835	16.9617	deoxyribonuclease I [Source:Projected from Anopheles gambiae (AGAP011698) VB Community Annotation]	deoxyribonuclease I	Others
AARA000562	2.215	3.06458	unspecified product	AGAP011749-PA	Others
AARA000609	2.41507	2.77205	unspecified product	ornithine decarboxylase 1-like	Others
AARA000640	4.17866	5.09374	thioredoxin peroxidase 4	peroxiredoxin-6-like	Others
AARA000643	2.80422	3.01974	acetyl-CoA acyltransferase [Source:Projected from Anopheles gambiae (AGAP011827) VB Community Annotation]	trifunctional enzyme subunit mitochondrial	Others
AARA000645	2.50332	2.82419	NADH dehydrogenase (ubiquinone) 1 beta subcomplex [Source:Projected from Anopheles gambiae (AGAP011829) VB Community Annotation]	NADH dehydrogenase [ubiquinone] 1 beta subcomplex subunit 4	Others
AARA000669	2.27226	2.12644	unspecified product	28S ribosomal mitochondrial	Others
AARA000678	4.47669	3.95693	unspecified product	AGAP011878- partial	Others
AARA000680	3.88428	3.93356	unspecified product	methyltransferase 22 isoform X1	Others
AARA000705	5.81842	6.71029	unspecified product	venom serine protease-like	Others
AARA000722	7.72952	9.99655	unspecified product	F-box LRR-repeat fbxl-1-like	Others
AARA000798	371.338	249.08	unspecified product	uncharacterized protein LOC120900012 isoform X2	Others
AARA000826	17.7985	14.7996	unspecified product	basement membrane proteoglycan-like	Others
AARA000829	2.14639	2.94426	unspecified product	glutamate--cysteine ligase regulatory subunit	Others
AARA000858	3.51758	2.60678	leucine-rich immune protein (Long) [Source:Projected from Anopheles gambiae (AGAP006348) VB Community Annotation]	LRIM1	Others
AARA000859	3.0536	2.79682	solute carrier family 19 (thiamine transporter), member 2/3 [Source:Projected from Anopheles gambiae (AGAP006349) VB Community Annotation]	folate transporter 1 isoform X1	Others
AARA000880	3.71959	2.62591	amyrel [Source:Projected from Anopheles gambiae (AGAP006371) VB Community Annotation]	alpha-amylase I	Others
AARA000995	4.02633	3.98981	NADH dehydrogenase (ubiquinone) Fe-S protein [Source:Projected from Anopheles gambiae (AGAP000170) VB Community Annotation]	NADH-quinone oxidoreductase subunit B 2-like	Others
AARA001040	2.81295	2.87279	MFS transporter, VNT family, synaptic vesicle glycoprotein [Source:Projected from Anopheles gambiae (AGAP000128) VB Community Annotation]	synaptic vesicle glyco 2C-like	Others
AARA001095	3.13013	3.21919	unspecified product	T family of potassium channels 7	Others
AARA001107	2.31237	3.10035	unspecified product	#NAME?	Others
AARA001171	3.18191	3.79024	tubulin polyglutamylase TTLL1 [Source:Projected from Anopheles gambiae (AGAP010336) VB Community Annotation]	probable tubulin polyglutamylase TTLL1 isoform X1	Others
AARA001269	2.73101	2.97666	Isocitrate dehydrogenase [NADP] [Source:UniProtKB/TrEMBL;Acc:A0A182HJ56]	isocitrate dehydrogenase [NADP] mitochondrial-like	Others
AARA001292	2.25296	2.12386	serine protease inhibitor (serpin) 8	serpin 8 inhibitory serine protease partial	Others
AARA001340	4.60652	5.53073	CLIP-domain serine protease [Source:Projected from Anopheles gambiae (AGAP013184) VB Community Annotation]	CLIP domain-containing serine protease 2-like	Others
AARA001343	2.18394	3.02564	unspecified product	mucin-2 isoform X2	Others
AARA001410	4.78515	3.62214	NADH dehydrogenase (ubiquinone) 1 alpha subcomplex [Source:Projected from Anopheles gambiae (AGAP003325) VB Community Annotation]	cytochrome c oxidase subunit NDUFA4	Others
AARA001413	3.23251	3.36305	NADH dehydrogenase (ubiquinone) 1 alpha subcomplex [Source:Projected from Anopheles gambiae (AGAP003328) VB Community Annotation]	NADH dehydrogenase [ubiquinone] 1 alpha subcomplex subunit 6	Others
AARA001433	12.832	8.80075	phosphoenolpyruvate carboxykinase (GTP) [Source:Projected from Anopheles gambiae (AGAP003350) VB Community Annotation]	phosphoenolpyruvate carboxykinase [GTP]	Others
AARA001442	2.60997	2.53112	RAG1-activating protein 1-like protein [Source:Projected from Anopheles gambiae (AGAP003357) VB Community Annotation]	sugar transporter SWEET1-like	Others
AARA001457	2.58485	3.23081	NADH dehydrogenase 1 alpha subcomplex subunit [Source:Projected from Anopheles gambiae (AGAP012823) VB Community Annotation]	NADH dehydrogenase [ubiquinone] 1 alpha subcomplex subunit 2	Others
AARA001625	3.52847	2.98423	Polymerase delta-interacting protein [Source:Projected from Anopheles gambiae (AGAP001153) VB Community Annotation]	polymerase delta-interacting 2	Others
AARA001648	2.99347	2.54684	unspecified product	uncharacterized protein LOC120894677	Others
AARA001678	2.6272	4.43812	organic cation transporter [Source:Projected from Anopheles gambiae (AGAP001202) VB Community Annotation]	organic cation transporter -like	Others
AARA001712	2.47067	2.44323	Sugar transporter ERD6-like [Source:Projected from Anopheles gambiae (AGAP001236) VB Community Annotation]	facilitated trehalose transporter Tret1-like	Others
AARA001718	2.46363	2.96344	unspecified product	serine protease	Others
AARA001760	2.83719	2.72077	unspecified product	zinc finger 91	Others
AARA001802	2.6448	3.12802	Fatty acyl-CoA reductase [Source:UniProtKB/TrEMBL;Acc:A0A182HKM2]	fatty acyl- reductase 1-like	Others
AARA001803	2.41588	2.74618	Fatty acyl-CoA reductase [Source:UniProtKB/TrEMBL;Acc:A0A182HKM3]	fatty acyl- reductase 1-like	Others
AARA001807	3.52389	2.87378	unspecified product	isoform A	Others
AARA001829	3.30122	3.01169	TRIO salivary gland protein [Source:Projected from Anopheles gambiae (AGAP001374) VB Community Annotation]	TRIO salivary gland precursor	SGs
AARA001870	2.40605	2.48473	Mitochondrial pyruvate carrier [Source:UniProtKB/TrEMBL;Acc:A0A182HKU0]	mitochondrial pyruvate carrier 1	Others
AARA001873	2.8917	3.41589	2,3-bisphosphoglycerate-dependent phosphoglycerate mutase [Source:Projected from Anopheles gambiae (AGAP001420) VB Community Annotation]	phosphoglycerate mutase 2	Others
AARA001961	2.55475	2.7132	unspecified product	actin-binding Rho-activating isoform X2	Others
AARA002039	5.06839	9.72835	unspecified product	N-alpha-acetyltransferase 80	Others
AARA002065	2.3466	2.95014	myosin light chain [Source:Projected from Anopheles gambiae (AGAP001622) VB Community Annotation]	myosin regulatory light chain 2	Others
AARA002074	2.10819	3.10945	Triosephosphate isomerase [Source:UniProtKB/TrEMBL;Acc:A0A182HLE4]	triosephosphate isomerase	Others
AARA002080	3.26652	3.53434	sodium-coupled monocarboxylate transporter [Source:Projected from Anopheles gambiae (AGAP001635) VB Community Annotation]	sodium-coupled monocarboxylate transporter 1-like isoform X2	Others
AARA002091	3.20106	5.65003	CLIP-domain serine protease [Source:Projected from Anopheles gambiae (AGAP001648) VB Community Annotation]	CLIPB17 partial	Others
AARA002097	3.98989	3.95006	lipase [Source:Projected from Anopheles gambiae (AGAP001652) VB Community Annotation]	lipase 3-like	Others
AARA002132	39.1068	51.9694	Alkaline phosphatase [Source:UniProtKB/TrEMBL;Acc:A0A182HLK0]	alkaline phosphatase	Others
AARA002158	2.1354	2.0903	unspecified product	toll-like receptor 13	Others
AARA002162	3.43688	3.24722	NADH dehydrogenase (ubiquinone) Fe-S protein [Source:Projected from Anopheles gambiae (AGAP001711) VB Community Annotation]	NADH-ubiquinone oxidoreductase subunit 8	Others
AARA002167	11.5486	9.62023	unspecified product	uncharacterized protein LOC120897586	Others
AARA002168	2.6743	2.92431	unspecified product	uncharacterized protein LOC120961719	Others
AARA002169	2.89077	2.50806	unspecified product	uncharacterized protein LOC120908855	Others
AARA002219	3.49369	3.50652	gamma-interferon-inducible lysosomal thiol reductase [Source:Projected from Anopheles gambiae (AGAP001768) VB Community Annotation]	GILT 3	Others
AARA002258	3.48055	3.63869	peptidase (mitochondrial processing) beta [Source:Projected from Anopheles gambiae (AGAP005558) VB Community Annotation]	mitochondrial-processing peptidase subunit beta-like	Others
AARA002268	12.7003	20.6614	unspecified product	lethal(2)essential for life-like	Others
AARA002285	4.33976	4.26919	cubilin [Source:Projected from Anopheles gambiae (AGAP005526) VB Community Annotation]	cubilin homolog	Others
AARA002310	2.51629	4.23393	dehydrogenase/reductase SDR family member 11 precursor [Source:Projected from Anopheles gambiae (AGAP005499) VB Community Annotation]	farnesol dehydrogenase-like	Others
AARA002342	7.40962	10.4631	cuticular protein RR-2 family 16	cuticle -like	CPs	CPR16
AARA002344	2.83682	3.33737	cuticular protein RR-2 family 15	cuticle -like	CPs	CPR15
AARA002455	3.831	3.1967	C-type lectin (CTL) [Source:Projected from Anopheles gambiae (AGAP005335) VB Community Annotation]	CTL4	Others
AARA002464	4.06296	2.33239	unspecified product	AGAP004935- partial	Others
AARA002507	2.61085	3.64994	cytochrome P450	probable cytochrome P450 9f2	CYPs	CYP9K1
AARA002534	3.35799	3.43521	NADH dehydrogenase (ubiquinone) 1 beta subcomplex [Source:Projected from Anopheles gambiae (AGAP000849) VB Community Annotation]	NADH dehydrogenase [ubiquinone] 1 beta subcomplex subunit 1	Others
AARA002536	3.72044	4.28446	cytochrome c oxidase subunit 6a, mitochrondrial [Source:Projected from Anopheles gambiae (AGAP000851) VB Community Annotation]	cytochrome c oxidase subunit mitochondrial	Others
AARA002617	2.36759	2.50976	LRRCT domain-containing protein [Source:UniProtKB/TrEMBL;Acc:A0A182HMY1]	AGAP000340- partial	Others
AARA002622	2.10057	2.70726	cuticular protein RR-1 family [Source:Projected from Anopheles gambiae (AGAP000344) VB Community Annotation]	pupal cuticle 27-like	CPs
AARA002634	3.74031	3.46308	succinyl-CoA ligase beta subunit	succinate-- ligase [ADP-forming] subunit mitochondrial isoform X2	Others
AARA002701	2.29785	2.65247	unspecified product	homeotic ocelliless-like	Others
AARA002766	3.99944	3.98434	unspecified product	SET domain-containing -8 isoform X1	Others
AARA002788	2.35696	2.30146	Carboxylic ester hydrolase [Source:UniProtKB/TrEMBL;Acc:A0A182HNF1]	para-nitrobenzyl esterase-like	Others
AARA002823	2.82215	3.48449	Hyaluronidase [Source:UniProtKB/TrEMBL;Acc:A0A182HNI5]	hyaluronidase Tab y -like	Others
AARA002825	2.57506	2.76166	unspecified product	apolipo D-like	Others
AARA002869	2.90517	2.48298	unspecified product	serine protease easter-like	Others
AARA002928	2.23497	2.3923	unspecified product	uncharacterized protein LOC120895293	Others
AARA002929	2.23127	2.33799	serine protease inhibitor (serpin) 10	serine protease inhibitor 42Dd-like isoform X3	Others
AARA002943	3.30025	2.93575	unspecified product	isoform A	Others
AARA003009	2.63363	2.31293	unspecified product	AGAP005168-PA	Others
AARA003010	2.79833	2.16037	unspecified product	17-beta-hydroxysteroid dehydrogenase 13-like isoform X2	Others
AARA003027	2.50669	3.00349	cysteine dioxygenase [Source:Projected from Anopheles gambiae (AGAP005153) VB Community Annotation]	cysteine dioxygenase type 1	Others
AARA003045	2.73987	3.05966	ATP synthase subunit alpha [Source:UniProtKB/TrEMBL;Acc:A0A182HP56]	ATP synthase subunit mitochondrial	Others
AARA003174	2.13761	2.61232	unspecified product	calpain-B-like isoform X2	Others
AARA003178	2.26855	2.58926	lactoylglutathione lyase [Source:Projected from Anopheles gambiae (AGAP012071) VB Community Annotation]	lactoylglutathione lyase	Others
AARA003202	2.52742	2.88115	ATP synthase subunit beta [Source:UniProtKB/TrEMBL;Acc:A0A182HPL3]	ATP synthase subunit mitochondrial	Others
AARA003257	2.44105	2.32244	Guanylate cyclase [Source:UniProtKB/TrEMBL;Acc:A0A182HPR8]	guanylate cyclase 32E isoform X1	Others
AARA003262	2.11854	2.20029	phosphoglucose isomerase (glucose-6-phosphate isomerase)	glucose-6-phosphate isomerase	Others
AARA003282	2.85392	3.05965	abhydrolase domain-containing protein [Source:Projected from Anopheles gambiae (AGAP012189) VB Community Annotation]	lysophosphatidylserine lipase ABHD12 isoform X1	Others
AARA003285	2.50161	2.39542	Succinate dehydrogenase assembly factor 2, mitochondrial [Source:UniProtKB/TrEMBL;Acc:A0A182HPU6]	succinate dehydrogenase assembly factor mitochondrial	Others
AARA003340	3.10959	2.55988	Polypeptide N-acetylgalactosaminyltransferase [Source:UniProtKB/TrEMBL;Acc:A0A182HPZ8]	polypeptide N-acetylgalactosaminyltransferase 9	Others
AARA003397	2.26302	2.0876	unspecified product	leucine-rich repeat neuronal 2	Others
AARA003406	2.56508	2.47649	unspecified product	transcription elongation mitochondrial-like isoform X1	Others
AARA003422	2.80316	2.50062	unspecified product	UNC93	Others
AARA003460	3.93203	4.00756	unspecified product	multiple epidermal growth factor-like domains 10	Others
AARA003490	23.974	20.2897	G_PROTEIN_RECEP_F1_2 domain-containing protein [Source:UniProtKB/TrEMBL;Acc:A0A182HQE7]	insulin-like receptor isoform X1	Others
AARA003500	2.44758	2.66673	unspecified product	solute carrier family 66 member 3	Others
AARA003511	2.94356	3.92295	Mitochondrial pyruvate carrier [Source:Projected from Anopheles gambiae (AGAP004906) UniProtKB/TrEMBL;Acc:Q7Q814]	mitochondrial pyruvate carrier 2-like	Others
AARA003521	7.23254	5.81157	unspecified product	microfibril-associated glyco 4-like	Others
AARA003535	3.25193	3.2458	unspecified product	AGAP004935- partial	Others
AARA003536	4.69972	4.01647	unspecified product	nidogen and EGF-like domain-containing 1	Others
AARA003548	2.03302	2.01601	duplex-specific nuclease [Source:Projected from Anopheles gambiae (AGAP004948) VB Community Annotation]	deoxyribonuclease I	Others
AARA003556	4.26951	3.19816	unspecified product	mitochondrial assembly of ribosomal large subunit 1	Others
AARA003599	2.64925	2.37111	unspecified product	TRPL translocation defect 14 isoform X1	Others
AARA003640	2.2046	2.36618	myosin I [Source:Projected from Anopheles gambiae (AGAP010160) VB Community Annotation]	unconventional myosin ID	Others
AARA003653	2.06067	2.18217	Yellow [Source:Projected from Anopheles gambiae (AGAP010145) UniProtKB/TrEMBL;Acc:A0A1S4H3W2]	yellow	Others
AARA003666	2.11154	2.24645	3,2-trans-enoyl-CoA isomerase mitochondrial [Source:Projected from Anopheles gambiae (AGAP010130) VB Community Annotation]	enoyl- delta isomerase mitochondrial-like	Others
AARA003675	19.7713	14.8722	cuticular protein RR-2 family [Source:Projected from Anopheles gambiae (AGAP010123) VB Community Annotation]	cuticle 7-like	CPs
AARA003703	2.80177	2.3647	Iron--sulfur cluster insertion protein erpA [Source:Projected from Anopheles gambiae (AGAP010072) VB Community Annotation]	iron-sulfur cluster assembly 2 mitochondrial	Others
AARA003707	5.78963	6.30416	unspecified product	mpv17	Others
AARA003715	8.29412	6.62837	nicotinic acetylcholine receptor, beta-2 subunit [Source:Projected from Anopheles gambiae (AGAP010057) VB Community Annotation]	neuronal acetylcholine receptor subunit non-alpha-3-like	Others
AARA003730	3.85908	3.17763	unspecified product	toxin 14	Others
AARA003739	3.17352	3.00638	NADH dehydrogenase [ubiquinone] flavoprotein 1, mitochondrial [Source:UniProtKB/TrEMBL;Acc:A0A182HR46]	NADH dehydrogenase [ubiquinone] flavo mitochondrial	Others
AARA003790	2.3856	2.08174	unspecified product	AGAP009986- partial	Others
AARA003883	2.60455	3.35828	unspecified product	proton-coupled amino acid transporter CG1139	Others
AARA003897	4.99753	7.60499	cuticular protein RR-1 family [Source:Projected from Anopheles gambiae (AGAP009879) VB Community Annotation]	cuticle -like	CPs
AARA003899	5.74606	4.86045	cuticular protein RR-1 family [Source:Projected from Anopheles gambiae (AGAP009877) VB Community Annotation]	pupal cuticle 36-like	CPs
AARA003900	4.51925	4.51461	unspecified product	larval cuticle LCP-30-like	CPs
AARA003901	2.8605	2.86781	unspecified product	exocyst complex component 5-like	Others
AARA003903	8.72943	9.70156	cuticular protein RR-1 family [Source:Projected from Anopheles gambiae (AGAP009871) VB Community Annotation]	endocuticle structural glyco ABD-4	CPs
AARA003906	4.21957	3.51875	AFG1-family ATPase [Source:Projected from Anopheles gambiae (AGAP009867) VB Community Annotation]	ATPase N2B	Others
AARA003908	2.92746	2.81732	NADH dehydrogenase (ubiquinone) 1 beta subcomplex [Source:Projected from Anopheles gambiae (AGAP009865) VB Community Annotation]	NADH dehydrogenase [ubiquinone] 1 beta subcomplex subunit 9	Others
AARA003929	3.31763	2.55067	CLIP-domain serine protease [Source:Projected from Anopheles gambiae (AGAP009844) VB Community Annotation]	CLIPB15 partial	Others
AARA003986	2.17511	2.88518	cuticular protein [Source:Projected from Anopheles gambiae (AGAP009790) VB Community Annotation]	obstructor-E	CPs
AARA004119	3.30231	3.03635	Isocitrate dehydrogenase [NAD] subunit, mitochondrial [Source:UniProtKB/TrEMBL;Acc:A0A182HS68]	probable isocitrate dehydrogenase [NAD] subunit mitochondrial isoform X1	Others
AARA004217	2.92847	3.03428	unspecified product	AGAP002632-PA	Others
AARA004219	3.40571	3.79283	unspecified product	unspecified product	Others
AARA004249	4.25693	5.41578	unspecified product	NADH dehydrogenase [ubiquinone] flavo mitochondrial	Others
AARA004273	7.15626	6.13806	unspecified product	classical arabinogalactan 9-like isoform X2	Others
AARA004275	2.52116	2.52782	Glycogen [starch] synthase [Source:UniProtKB/TrEMBL;Acc:A0A182HSL9]	glycogen [starch] synthase	Others
AARA004302	3.08365	3.06645	alpha-tocopherol transfer protein-like protein [Source:Projected from Anopheles gambiae (AGAP002559) VB Community Annotation]	alpha-tocopherol transfer -like isoform X1	Others
AARA004304	5.27076	5.03255	glucose dehydrogenase (acceptor) [Source:Projected from Anopheles gambiae (AGAP002557) VB Community Annotation]	glucose dehydrogenase [ quinone]	Others
AARA004312	2.05556	2.43508	glucose dehydrogenase (acceptor) [Source:Projected from Anopheles gambiae (AGAP002552) VB Community Annotation]	glucose dehydrogenase [ quinone]-like	Others
AARA004323	2.75993	2.79897	leucine rich immune protein (Coil-less)	volume-regulated anion channel subunit LRRC8A-like	Others
AARA004347	3.39065	4.30116	delta-1-pyrroline-5-carboxylate synthetase [Source:Projected from Anopheles gambiae (AGAP002518) VB Community Annotation]	delta-1-pyrroline-5-carboxylate synthase	Others
AARA004360	2.15921	2.49975	unspecified product	probable 4-coumarate-- ligase 1	Others
AARA004478	4.50793	4.06873	unspecified product	axoneme-associated mst101(2) isoform X1	Others
AARA004515	3.71994	4.29653	Alpha-carbonic anhydrase domain-containing protein [Source:UniProtKB/TrEMBL;Acc:A0A182HTB0]	carbonic anhydrase 13-like	Others
AARA004549	2.28292	2.30846	UDP-glucuronosyltransferase [Source:UniProtKB/TrEMBL;Acc:A0A182HTE4]	UDP-glycosyltransferase UGT5-like	Others
AARA004556	2.16387	2.23961	Na_H_Exchanger domain-containing protein [Source:UniProtKB/TrEMBL;Acc:A0A182HTF1]	sodium hydrogen exchanger 9B2 isoform X3	Others
AARA004652	2.57433	2.30158	unspecified product	ubiquinol-cytochrome-c reductase complex assembly factor 2	Others
AARA004653	2.38189	2.35125	ribosomal RNA small subunit methyltransferase H [Source:Projected from Anopheles gambiae (AGAP002831) VB Community Annotation]	probable methyltransferase 15 homolog	Others
AARA004658	3.32157	3.27277	alpha-tocopherol transfer protein-like protein [Source:Projected from Anopheles gambiae (AGAP002835) VB Community Annotation]	alpha-tocopherol transfer	Others
AARA004669	2.5124	3.05782	unspecified product	NPC intracellular cholesterol transporter 2	Others
AARA004672	2.84428	2.89168	MDL2 [Source:UniProtKB/TrEMBL;Acc:D3KAA7]	MDL2	Others
AARA004681	2.2975	2.68732	unspecified product	uncharacterized protein LOC120897938 isoform X1	Others
AARA004702	3.69703	3.57821	NADH dehydrogenase [ubiquinone] 1 subunit C2 [Source:UniProtKB/TrEMBL;Acc:A0A182HTU7]	NADH dehydrogenase [ubiquinone] 1 subunit C2	Others
AARA004745	3.37466	2.34333	epidermal retinal dehydrogenase [Source:Projected from Anopheles gambiae (AGAP002926) VB Community Annotation]	estradiol 17-beta-dehydrogenase 11-like	Others
AARA004754	2.15155	2.57636	unspecified product	keratin-associated 19-2-like	Others
AARA004790	3.54098	3.9368	carboxylesterase clade H, member [Source:Projected from Anopheles gambiae (AGAP013509) VB Community Annotation]	carboxylesterase 5A	COEs
AARA004812	4.32226	3.01031	unspecified product	uncharacterized protein LOC120893605 isoform X1	Others
AARA004816	2.3087	2.91245	cuticular protein RR-2 family 10	cuticle -like	CPs	CPR10
AARA004842	6.22075	4.61237	Argininosuccinate synthase [Source:Projected from Anopheles gambiae (AGAP003015) UniProtKB/Swiss-Prot;Acc:Q7PR38]	argininosuccinate synthase	Others
AARA004847	3.21452	2.45183	facilitated glucose transporter (solute carrier family 2) [Source:Projected from Anopheles gambiae (AGAP003020) VB Community Annotation]	facilitated trehalose transporter Tret1 isoform X4	Others
AARA004850	4.38684	4.28368	unspecified product	ribosome-binding factor mitochondrial	Others
AARA004857	4.66652	5.09538	Pyruvate dehydrogenase E1 component subunit alpha [Source:UniProtKB/TrEMBL;Acc:A0A182HU95]	pyruvate dehydrogenase E1 component subunit mitochondrial-like	Others
AARA004859	2.55984	2.36456	unspecified product	uncharacterized protein LOC120897251	Others
AARA004879	2.60865	3.00459	unspecified product	stearoyl- desaturase 5-like	Others
AARA005076	2.51985	2.56067	unspecified product	ejaculatory bulb-specific 3-like	Others
AARA005100	2.89231	2.35871	Slowmo [Source:Projected from Anopheles gambiae (AGAP008027) VB Community Annotation]	slowmo	Others
AARA005120	2.87656	2.7567	unspecified product	cE5 partial	Others
AARA005160	2.77389	3.72291	ATP synthase subunit gamma [Source:UniProtKB/TrEMBL;Acc:A0A182HV43]	ATP synthase subunit mitochondrial	Others
AARA005348	4.45901	2.76547	phosphoglycerate mutase	phosphoglycerate mutase 2-like isoform X1	Others
AARA005349	2.76986	3.70325	unspecified product	Cytochrome oxidase c subunit VIII-containing	Others
AARA005399	2.4451	2.10259	tetratricopeptide repeat protein 36 homolog [Source:Projected from Anopheles gambiae (AGAP010928) VB Community Annotation]	tetratricopeptide repeat 36 homolog	Others
AARA005500	4.47069	4.8745	aldose reductase [Source:Projected from Anopheles gambiae (AGAP011068) VB Community Annotation]	aldo-keto reductase family 1 member B1-like	Others
AARA005553	3.08248	3.1676	leucine rich immune protein (Coil-less)	septation initiation network scaffold cdc11-like	Others
AARA005568	2.30929	2.61006	NADH dehydrogenase (ubiquinone) 1 alpha subcomplex [Source:Projected from Anopheles gambiae (AGAP011130) VB Community Annotation]	NADH dehydrogenase [ubiquinone] 1 alpha subcomplex subunit mitochondrial	Others
AARA005570	2.51408	2.87699	ATP synthase subunit d, mitochondrial [Source:UniProtKB/TrEMBL;Acc:A0A182HW97]	ATP synthase subunit mitochondrial	Others
AARA005632	5.14707	6.27088	solute carrier family 13 (sodium-dependent dicarboxylate transporter), member [Source:Projected from Anopheles gambiae (AGAP007054) VB Community Annotation]	I m not dead yet-like	Others
AARA005702	2.24193	3.0996	C type lysozyme	lysozyme c-6	Others
AARA005722	2.3716	2.38237	leucine rich immune protein (Coil-less)	partial	Others
AARA005738	2.2817	2.17766	acyl-CoA dehydrogenase [Source:Projected from Anopheles gambiae (AGAP005662) VB Community Annotation]	probable medium-chain specific acyl- mitochondrial	Others
AARA005755	3.00822	5.73741	dehydrogenase/reductase SDR family member 11 precursor [Source:Projected from Anopheles gambiae (AGAP005645) VB Community Annotation]	farnesol dehydrogenase-like	Others
AARA005763	2.27564	2.40544	chitinase [Source:Projected from Anopheles gambiae (AGAP005634) VB Community Annotation]	probable chitinase 2	CPs
AARA005774	2.36644	2.00663	scavenger receptor class A	serine protease 22D	Others
AARA005778	3.55567	3.23787	NADH dehydrogenase (ubiquinone) 1 alpha subcomplex [Source:Projected from Anopheles gambiae (AGAP005621) VB Community Annotation]	NADH dehydrogenase [ubiquinone] 1 alpha subcomplex subunit 5	Others
AARA005787	5.09625	4.92412	unspecified product	pupal cuticle 36-like	CPs
AARA005811	6.29766	5.28403	3-hydroxyisobutyrate dehydrogenase [Source:UniProtKB/TrEMBL;Acc:A0A182HWY2]	probable 3-hydroxyisobutyrate mitochondrial	Others
AARA005840	2.64883	2.04337	unspecified product	AGAP010350- partial	Others
AARA005864	2.75795	2.02159	unspecified product	SET domain-containing -8-like	Others
AARA005870	3.79469	3.33839	unspecified product	AGAP010384- partial	Others
AARA005872	2.7179	2.91122	unspecified product	proline-rich receptor kinase PERK6 isoform X2	Others
AARA005874	24.2972	21.9257	unspecified product	uncharacterized protein LOC121600961 isoform X1	Others
AARA005903	4.43273	4.49599	unspecified product	AGAP010662- partial	Others
AARA005909	2.28377	2.67976	pyruvate dehydrogenase E1 component subunit beta [Source:Projected from Anopheles gambiae (AGAP010421) VB Community Annotation]	pyruvate dehydrogenase E1 component subunit mitochondrial	Others
AARA005918	2.24081	2.24172	Succinate dehydrogenase [ubiquinone] flavoprotein subunit, mitochondrial [Source:UniProtKB/TrEMBL;Acc:A0A182HX90]	succinate dehydrogenase [ubiquinone] flavo mitochondrial	Others
AARA006037	4.70064	5.74178	unspecified product	ATP synthase membrane subunit mitochondrial-like	Others
AARA006145	2.67849	2.40871	SH3-binding domain kinase [Source:Projected from Anopheles gambiae (AGAP010327) VB Community Annotation]	serine threonine- kinase meng-po-like isoform X1	Others
AARA006160	2.17531	2.0409	unspecified product	transcription factor kayak isoform X1	Others
AARA006180	2.38092	2.30003	unspecified product	transmembrane protease serine 9-like	Others
AARA006244	2.38602	2.87313	Pacifastin-related peptide [Source:Projected from Anopheles gambiae (AGAP011319) VB Community Annotation]	pacifastin-like protease inhibitor cvp4	Others
AARA006260	2.51849	2.28645	unspecified product	fibrinogen 1	Others
AARA006359	5.39508	6.53866	Glycerol-3-phosphate dehydrogenase [Source:UniProtKB/TrEMBL;Acc:A0A182HYI1]	glycerol-3-phosphate mitochondrial isoform X1	Others
AARA006362	2.95951	2.04975	unspecified product	AGAP013507-PA	Others
AARA006448	2.14013	3.37974	unspecified product	uncharacterized protein LOC120903073	Others
AARA006458	2.76932	2.92756	unspecified product	C3orf33 homolog	Others
AARA006463	4.23352	3.90938	unspecified product	yellow-like	Others
AARA006570	3.23492	4.03558	unspecified product	nose resistant to fluoxetine 6-like	Others
AARA006573	2.28012	2.39343	Phyhd1 protein [Source:Projected from Anopheles gambiae (AGAP012746) VB Community Annotation]	phytanoyl- dioxygenase domain-containing 1	Others
AARA006574	11.1411	6.60262	unspecified product	omega-amidase NIT2-like	Others
AARA006592	2.93556	2.28141	DnaJ homolog subfamily C member [Source:Projected from Anopheles gambiae (AGAP003533) VB Community Annotation]	mitochondrial import inner membrane translocase subunit TIM14	Others
AARA006629	5.00385	4.29831	threonine dehydratase [Source:Projected from Anopheles gambiae (AGAP003571) VB Community Annotation]	L-threonine ammonia-lyase	Others
AARA006657	2.91127	3.25343	F-type H+-transporting ATPase oligomycin sensitivity conferral protein [Source:Projected from Anopheles gambiae (AGAP003599) VB Community Annotation]	ATP synthase subunit mitochondrial	Others
AARA006663	6.2177	6.6804	unspecified product	AGAP010628- partial	Others
AARA006693	3.74406	3.7936	Cytochrome b-c1 complex subunit 6 [Source:UniProtKB/TrEMBL;Acc:A0A182HZG5]	cytochrome b-c1 complex subunit mitochondrial	Others
AARA006695	2.40941	2.32466	unspecified product	uncharacterized protein LOC120908770	Others
AARA006747	2.75986	3.70138	isocitrate dehydrogenase (NAD+) [Source:Projected from Anopheles gambiae (AGAP002192) VB Community Annotation]	isocitrate dehydrogenase [NAD] subunit mitochondrial isoform X1	Others
AARA006772	3.168	3.52727	NADH dehydrogenase (ubiquinone) flavoprotein [Source:Projected from Anopheles gambiae (AGAP002170) VB Community Annotation]	NADH dehydrogenase [ubiquinone] flavo mitochondrial	Others
AARA006813	2.87982	2.62104	BRCA1-associated protein [Source:Projected from Anopheles gambiae (AGAP002128) VB Community Annotation]	BRCA1-associated -like	Others
AARA006884	2.90483	2.50415	unspecified product	abscission ut checkpoint regulator	Others
AARA006901	2.55844	2.31289	unspecified product	major facilitator superfamily domain-containing 6-like	Others
AARA006908	2.82491	3.21829	unspecified product	leucine-rich PPR motif-containing mitochondrial	Others
AARA006936	2.12775	2.24816	dynein heavy chain, axonemal [Source:Projected from Anopheles gambiae (AGAP002009) VB Community Annotation]	dynein heavy chain axonemal isoform X2	Others
AARA006977	2.65838	2.58749	GPCR vasopressin family receptor [Source:Projected from Anopheles gambiae (AGAP001961) VB Community Annotation]	cardioacceleratory peptide receptor-like isoform X1	Others
AARA006987	3.34072	3.14274	butyryl-CoA dehydrogenase [Source:Projected from Anopheles gambiae (AGAP001951) VB Community Annotation]	short-chain specific acyl- mitochondrial	Others
AARA007099	26.2967	24.4506	Neur_chan_LBD domain-containing protein [Source:UniProtKB/TrEMBL;Acc:A0A182I0L0]	neuronal acetylcholine receptor subunit non-alpha-3-like	Others
AARA007132	6.0767	4.32439	unspecified product	SWI SNF chromatin-remodeling complex subunit SNF5-like	Others
AARA007206	3.59846	3.20199	yellow protein [Source:Projected from Anopheles gambiae (AGAP010280) VB Community Annotation]	yellow	Others
AARA007309	2.16584	3.65188	Carboxylic ester hydrolase [Source:UniProtKB/TrEMBL;Acc:A0A182I167]	esterase B1-like	Others
AARA007329	98.955	204.991	chitinase [Source:Projected from Anopheles gambiae (AGAP006191) VB Community Annotation]	chitinase-3 1	CPs
AARA007341	4.55494	3.69553	troponin C [Source:Projected from Anopheles gambiae (AGAP006181) VB Community Annotation]	troponin isoallergen Bla g -like	Others
AARA007560	2.70716	2.33682	FGGY-family pentulose kinase [Source:Projected from Anopheles gambiae (AGAP005956) VB Community Annotation]	FGGY carbohydrate kinase domain-containing	Others
AARA007565	3.37898	4.3316	unspecified product	basic proline-rich -like	Others
AARA007580	2.03688	2.08976	MICOS complex subunit MIC10 [Source:UniProtKB/TrEMBL;Acc:A0A182I1Y3]	MICOS complex subunit Mic10-like	Others
AARA007631	6.72801	6.74836	unspecified product	bifunctional endo-1,4-beta-xylanase -like isoform X1	Others
AARA007633	9.31015	5.97356	unspecified product	urease accessory -like	Others
AARA007634	4.08361	3.93093	unspecified product	uncharacterized protein LOC120893504	Others
AARA007636	2.592	3.05673	unspecified product	folliculin-interacting 2	Others
AARA007674	2.97215	5.27281	unspecified product	uncharacterized serine-rich -like	Others
AARA007686	7.23451	6.5893	unspecified product	kDa salivary	SGs
AARA007695	3.23465	2.59533	FeS cluster assembly scaffold IscU [Source:Projected from Anopheles gambiae (AGAP005813) VB Community Annotation]	iron-sulfur cluster assembly scaffold	Others
AARA007725	2.71843	2.13812	unspecified product	cuticle -like	CPs
AARA007742	3.5729	3.27854	NADH dehydrogenase (ubiquinone) Fe-S protein [Source:Projected from Anopheles gambiae (AGAP007082) VB Community Annotation]	NADH dehydrogenase [ubiquinone] iron-sulfur mitochondrial	Others
AARA007769	2.89631	4.03434	DnaJ homolog subfamily B member [Source:Projected from Anopheles gambiae (AGAP007107) VB Community Annotation]	dnaJ homolog 1	Others
AARA007782	2.68228	2.89216	Sidoreflexin [Source:UniProtKB/TrEMBL;Acc:A0A182I2I5]	sideroflexin-2	Others
AARA007802	4.34659	4.64436	Wurst [Source:Projected from Anopheles gambiae (AGAP007138) VB Community Annotation]	dnaJ homolog subfamily C member 22-like isoform X2	Others
AARA007814	12.333	15.699	alpha-crystallin B chain [Source:Projected from Anopheles gambiae (AGAP007158) VB Community Annotation]	lethal(2)essential for life-like	Others
AARA007816	3.15726	2.16942	alpha-crystallin chain A [Source:Projected from Anopheles gambiae (AGAP007161) VB Community Annotation]	lethal(2)essential for life-like	Others
AARA007850	9.22179	10.4801	DE-cadherin [Source:Projected from Anopheles gambiae (AGAP007207) VB Community Annotation]	DE-cadherin-like	Others
AARA007851	2.37132	2.75239	NADH dehydrogenase (ubiquinone) 1 alpha subcomplex [Source:Projected from Anopheles gambiae (AGAP007208) VB Community Annotation]	NADH dehydrogenase [ubiquinone] 1 alpha subcomplex subunit 11	Others
AARA007870	2.1044	2.00562	acyl-coenzyme A thioesterase [Source:Projected from Anopheles gambiae (AGAP007238) VB Community Annotation]	acyl-coenzyme A thioesterase 13-like	Others
AARA007916	2.85124	3.07191	NADH dehydrogenase (ubiquinone) 1 beta subcomplex [Source:Projected from Anopheles gambiae (AGAP007297) VB Community Annotation]	NADH dehydrogenase [ubiquinone] 1 beta subcomplex subunit mitochondrial	Others
AARA007930	3.55486	3.36038	Succinate dehydrogenase [ubiquinone] iron-sulfur subunit, mitochondrial [Source:UniProtKB/TrEMBL;Acc:A0A182I2Y3]	succinate dehydrogenase [ubiquinone] iron-sulfur mitochondrial	Others
AARA007934	2.42413	2.40736	unspecified product	uncharacterized protein LOC120905197	Others
AARA007971	2.03307	2.22421	retinaldehyde-binding protein 1-like protein [Source:Projected from Anopheles gambiae (AGAP007357) VB Community Annotation]	clavesin-1-like	Others
AARA007994	2.94372	3.11807	NADH dehydrogenase (ubiquinone) 1 beta subcomplex [Source:Projected from Anopheles gambiae (AGAP007380) VB Community Annotation]	NADH dehydrogenase [ubiquinone] 1 beta subcomplex subunit mitochondrial	Others
AARA008114	3.86607	3.54523	unspecified product	sarcoplasmic reticulum histidine-rich calcium-binding -like	Others
AARA008117	2.32202	2.17036	carbonic anhydrase [Source:Projected from Anopheles gambiae (AGAP007550) VB Community Annotation]	carbonic anhydrase 7	Others
AARA008138	2.7942	3.03801	NADH dehydrogenase (ubiquinone) 1 beta subcomplex [Source:Projected from Anopheles gambiae (AGAP007574) VB Community Annotation]	NADH dehydrogenase [ubiquinone] 1 beta subcomplex subunit 7	Others
AARA008145	3.14615	2.23501	unspecified product	Golgi-associated plant pathogenesis-related 1-like	Others
AARA008157	3.51343	4.43838	Glycerol-3-phosphate dehydrogenase [NAD(+)] [Source:UniProtKB/TrEMBL;Acc:A0A182I3L1]	glycerol-3-phosphate dehydrogenase [NAD(+)] cytoplasmic isoform X1	Others
AARA008163	5.65812	7.65808	unspecified product	monocarboxylate transporter 12	Others
AARA008183	3.44864	4.19045	cytochrome c oxidase VIIc [Source:Projected from Anopheles gambiae (AGAP007621) VB Community Annotation]	cytochrome c oxidase subunit mitochondrial-like	Others
AARA008205	2.37786	2.5173	ATP-dependent 6-phosphofructokinase	ATP-dependent 6-phosphofructokinase isoform X1	Others
AARA008230	3.12027	4.14376	pancreatic triacylglycerol lipase [Source:Projected from Anopheles gambiae (AGAP007672) VB Community Annotation]	pancreatic triacylglycerol lipase-like	Others
AARA008264	2.41924	2.05112	unspecified product	ubiquinol-cytochrome-c reductase complex assembly factor 1	Others
AARA008292	4.161	3.27205	unspecified product	one cut domain family member 3 isoform X1	Others
AARA008338	2.59964	2.9992	NADH dehydrogenase (ubiquinone) Fe-S protein [Source:Projected from Anopheles gambiae (AGAP006456) VB Community Annotation]	NADH dehydrogenase [ubiquinone] iron-sulfur mitochondrial	Others
AARA008361	2.19006	2.35679	unspecified product	shematrin 1 isoform X2	Others
AARA008387	6.86446	3.4981	salivary gland protein [Source:Projected from Anopheles gambiae (AGAP006506) VB Community Annotation]	gSG2 partial	SGs
AARA008467	2.37974	2.30186	dual specificity phosphatase [Source:Projected from Anopheles gambiae (AGAP006593) VB Community Annotation]	dual specificity phosphatase 18	Others
AARA008506	2.62512	2.56065	NADH dehydrogenase (ubiquinone) 1 alpha subcomplex [Source:Projected from Anopheles gambiae (AGAP006630) VB Community Annotation]	kDa salivary peptide	SGs
AARA008520	2.51221	3.46163	unspecified product	windpipe	Others
AARA008602	17.6112	14.4416	unspecified product	DE-cadherin-like isoform X1	Others
AARA008613	4.16361	3.60546	NADH dehydrogenase [ubiquinone] iron-sulfur protein 6, mitochondrial [Source:UniProtKB/TrEMBL;Acc:A0A182I4W3]	probable NADH dehydrogenase [ubiquinone] iron-sulfur mitochondrial	Others
AARA008635	12.7231	14.6975	Protein-glutamine gamma-glutamyltransferase E [Source:Projected from Anopheles gambiae (AGAP009098) VB Community Annotation]	annulin-like	Others
AARA008637	2.07658	2.16718	Protein-glutamine gamma-glutamyltransferase E [Source:Projected from Anopheles gambiae (AGAP009100) VB Community Annotation]	annulin isoform X1	Others
AARA008641	2.26994	2.14597	unspecified product	AGAP009106- partial	Others
AARA008645	2.71589	2.42325	unspecified product	uncharacterized protein LOC120903326	Others
AARA008664	2.49352	2.35228	unspecified product	uncharacterized protein LOC120900680	Others
AARA008725	6.45207	8.59097	Fibrinogen C-terminal domain-containing protein [Source:UniProtKB/TrEMBL;Acc:A0A182I575]	fibrinogen C domain-containing 1-like	Others
AARA008729	2.49805	2.17841	glutathione S-transferase	glutathione S-transferase E14	GSTs	GSTE8
AARA008734	2.61488	2.76335	glutathione S-transferase	glutathione S-transferase 1-like	GSTs	GSTE7
AARA008749	3.07307	3.69596	Serine protease inhibitor (serpin) 16 [Source:UniProtKB/TrEMBL;Acc:A0A182I597]	serpin 16 inhibitory serine protease partial	Others
AARA008776	2.7819	2.46136	cytochrome P450	cytochrome P450 4C1-like	CYPs	CYP4C27
AARA008830	2.41964	2.50022	Aquaporin [Source:Projected from Anopheles gambiae (AGAP010878) UniProtKB/TrEMBL;Acc:A0A168SED5]	aquaporin-11	Others
AARA008848	2.11366	2.46491	Transporter [Source:UniProtKB/TrEMBL;Acc:A0A182I5J6]	sodium-dependent nutrient amino acid transporter 1-like	Others
AARA008876	5.71882	5.47725	CLIP-domain serine protease [Source:Projected from Anopheles gambiae (AGAP010833) VB Community Annotation]	partial	Others
AARA008888	6.10567	4.22762	thioester-containing protein [Source:Projected from Anopheles gambiae (AGAP010816) VB Community Annotation]	thioester-containing partial	Others
AARA008890	30.2416	15.9335	unspecified product	thioester-containing partial	Others
AARA008896	54.1299	26.2115	thioester-containing protein [Source:Projected from Anopheles gambiae (AGAP010812) VB Community Annotation]	thioester-containing partial	Others
AARA008919	2.70104	3.15363	NADH dehydrogenase (ubiquinone) 1 alpha subcomplex [Source:Projected from Anopheles gambiae (AGAP010792) VB Community Annotation]	NADH dehydrogenase [ubiquinone] 1 alpha subcomplex subunit mitochondrial	Others
AARA008945	3.31706	5.34396	unspecified product	Juvenile hormone-inducible	Others
AARA008970	2.37068	2.36469	heme peroxidase 12	oxidase peroxidase	Others
AARA008990	2.47666	2.30312	HIG1 hypoxia inducible domain family, member 1B [Source:Projected from Anopheles gambiae (AGAP010716) VB Community Annotation]	HIG1 domain family member mitochondrial-like	Others
AARA009034	4.19499	4.36179	actin-related protein [Source:Projected from Anopheles gambiae (AGAP010671) VB Community Annotation]	actin-related 8	Others
AARA009061	4.57744	4.74495	aquaporin [Source:Projected from Anopheles gambiae (AGAP010326) VB Community Annotation]	aquaporin -like isoform X2	Others
AARA009069	3.48646	2.86649	unspecified product	DE-cadherin-like isoform X1	Others
AARA009084	2.57526	2.77612	IMD pathway signalling NF-kappaB Relish-like transcription factor [Source:Projected from Anopheles gambiae (AGAP006747) VB Community Annotation]	partial	Others
AARA009168	2.32628	2.02257	integrin alpha-ps [Source:Projected from Anopheles gambiae (AGAP006826) VB Community Annotation]	integrin alpha-PS3-like	Others
AARA009226	2.0904	2.2514	chitinase [Source:Projected from Anopheles gambiae (AGAP006898) VB Community Annotation]	probable chitinase 10	CPs
AARA009230	2.19978	3.04631	unspecified product	PDZ and LIM domain Zasp-like isoform X1	Others
AARA009324	7.40557	8.89921	unspecified product	cell wall DAN4-like	Others
AARA009354	2.62476	2.41622	leucine-rich immune protein (Long) [Source:Projected from Anopheles gambiae (AGAP007039) VB Community Annotation]	leucine-rich repeat-containing G- coupled receptor 4-like	Others
AARA009365	3.18847	3.88982	unspecified product	LRR- partial	Others
AARA009409	21.1471	11.0707	unspecified product	serine protease 53-like	Others
AARA009441	78.9367	58.1231	serine protease snake [Source:Projected from Anopheles gambiae (AGAP008891) VB Community Annotation]	serine protease 53-like	Others
AARA009442	3.45551	4.40243	unspecified product	glycine-rich cell wall structural -like	Others
AARA009515	2.32669	3.50558	Cytochrome b-c1 complex subunit Rieske, mitochondrial [Source:UniProtKB/TrEMBL;Acc:A0A182I7G1]	cytochrome b-c1 complex subunit mitochondrial isoform X1	Others
AARA009526	2.35908	4.12809	unspecified product	maltase 2-like	Others
AARA009606	2.17986	2.16112	D-2-hydroxyglutarate dehydrogenase, mitochondrial [Source:Projected from Anopheles gambiae (AGAP004195) VB Community Annotation]	D-2-hydroxyglutarate mitochondrial	Others
AARA009624	2.66675	3.95579	unspecified product	uncharacterized protein LOC120895697	Others
AARA009632	2.44855	2.97065	glutathione S-transferase	glutathione S-transferase D7	GSTs	GSTD7
AARA009635	6.23432	5.18807	myofilin variant C [Source:Projected from Anopheles gambiae (AGAP004161) VB Community Annotation]	isoform K	Others
AARA009670	2.33543	2.47671	unspecified product	uncharacterized protein LOC120896538	Others
AARA009711	4.19537	3.81184	unspecified product	solute carrier family 25 member 45	Others
AARA009755	2.5455	2.83425	2-oxoglutarate dehydrogenase E2 component (dihydrolipoamide succinyltransferas [Source:Projected from Anopheles gambiae (AGAP004055) VB Community Annotation]	dihydrolipoyllysine-residue succinyltransferase component of 2-oxoglutarate dehydrogenase mitochondrial	Others
AARA009764	2.74411	3.47434	Mpv17-like protein [Source:Projected from Anopheles gambiae (AGAP004046) VB Community Annotation]	mpv17	Others
AARA009777	2.06518	2.21633	mitochondrial electron transfer flavoprotein subunit alpha [Source:Projected from Anopheles gambiae (AGAP004031) VB Community Annotation]	electron transfer flavo subunit mitochondrial	Others
AARA009788	4.68548	4.34579	unspecified product	leucine-rich repeat and guanylate kinase domain-containing -like	Others
AARA009799	2.90302	2.84928	unspecified product	uncharacterized protein LOC120894280	Others
AARA009894	2.49613	2.70257	NADH dehydrogenase (ubiquinone) 1 alpha subcomplex [Source:Projected from Anopheles gambiae (AGAP003900) VB Community Annotation]	NADH dehydrogenase [ubiquinone] 1 alpha subcomplex subunit 7	Others
AARA009917	4.63891	5.0403	unspecified product	leucine-rich repeat-containing G- coupled receptor 4-like	Others
AARA009930	2.93804	2.95803	Gamma-tubulin complex component [Source:UniProtKB/TrEMBL;Acc:A0A182I8M0]	gamma-tubulin complex component 3	Others
AARA009934	2.02172	2.41669	proline dehydrogenase [Source:Projected from Anopheles gambiae (AGAP003860) VB Community Annotation]	proline dehydrogenase mitochondrial isoform X1	Others
AARA009935	2.29521	3.36336	Proline dehydrogenase [Source:UniProtKB/TrEMBL;Acc:A0A182I8M5]	proline dehydrogenase mitochondrial isoform X1	Others
AARA009951	3.23468	2.89238	acyl-CoA thioesterase 9.1 [Source:Projected from Anopheles gambiae (AGAP003848) VB Community Annotation]	acyl-coenzyme A thioesterase mitochondrial-like	Others
AARA009960	3.29371	3.38183	unspecified product	uncharacterized protein LOC121589867	Others
AARA010002	2.52051	2.41187	Annexin [Source:UniProtKB/TrEMBL;Acc:A0A2Y9D0R9]	annexin B9 isoform X4	Others
AARA010016	5.34069	4.27883	unspecified product	uncharacterized protein LOC120894302	Others
AARA010017	5.92387	5.55935	unspecified product	uncharacterized protein LOC120894295	Others
AARA010065	4.43428	4.0417	alpha-tocopherol transfer protein-like protein [Source:Projected from Anopheles gambiae (AGAP003733) VB Community Annotation]	alpha-tocopherol transfer -like	Others
AARA010068	3.18416	2.63042	unspecified product	dnaJ homolog subfamily C member mitochondrial	Others
AARA010074	2.10773	2.07887	Annexin [Source:UniProtKB/TrEMBL;Acc:A0A182I914]	annexin B10-like	Others
AARA010128	2.08161	3.88163	unspecified product	axoneme-associated mst101(1)-like	Others
AARA010147	2.23622	2.28095	unspecified product	lactosylceramide 1,3-N-acetyl-beta-D-glucosaminyltransferase A isoform X2	Others
AARA010168	12.4955	5.88223	unspecified product	serine protease snake-like	Others
AARA010192	2.03392	2.23197	Fatty acyl-CoA reductase [Source:Projected from Anopheles gambiae (AGAP003606) UniProtKB/TrEMBL;Acc:Q7QAN6]	fatty acyl- reductase CG8306	Others
AARA010206	2.17154	2.19569	unspecified product	uncharacterized protein LOC121590392	Others
AARA010216	8.14497	20.563	Synaptic vesicle protein [Source:Projected from Anopheles gambiae (AGAP000732) VB Community Annotation]	synaptic vesicle glyco 2B-like	Others
AARA010278	4.11176	4.43302	unspecified product	apolipo D	Others
AARA010310	2.21012	3.27293	unspecified product	transmembrane 205	Others
AARA010388	3.51031	3.51144	unspecified product	uncharacterized protein LOC120905909	Others
AARA010435	3.73386	4.22914	Succinate dehydrogenase [ubiquinone] cytochrome b small subunit [Source:UniProtKB/TrEMBL;Acc:A0A182IA24]	succinate dehydrogenase [ubiquinone] cytochrome b small mitochondrial	Others
AARA010442	3.36149	3.93544	salivary gland protein 1-like [Source:Projected from Anopheles gambiae (AGAP000607) VB Community Annotation]	SG1B partial	SGs
AARA010513	2.71422	2.70062	peptidoglycan recognition protein (short) [Source:Projected from Anopheles gambiae (AGAP000536) VB Community Annotation]	peptidoglycan recognition 1 short partial	Others
AARA010590	2.16494	2.98322	solute carrier family [Source:Projected from Anopheles gambiae (AGAP000253) VB Community Annotation]	solute carrier family 25 member 35-like	Others
AARA010610	4.17382	6.09266	unspecified product	lysozyme 2-like	Others
AARA010622	2.96454	3.05796	CLIP-domain serine protease	phenoloxidase-activating factor 2-like	Others
AARA010629	2.37803	2.78629	unspecified product	succinate dehydrogenase	Others
AARA010638	2.63412	2.77801	unspecified product	SPARC	Others
AARA010649	2.06022	2.48108	alanine-glyoxylate aminotransferase 2-like [Source:Projected from Anopheles gambiae (AGAP000313) VB Community Annotation]	alanine--glyoxylate aminotransferase 2-like	Others
AARA010667	2.09255	2.27744	protein-L-isoaspartate(D-aspartate) O-methyltransferase [Source:Projected from Anopheles gambiae (AGAP000457) VB Community Annotation]	#NAME?	Others
AARA010742	5.66764	2.77507	Transferrin [Source:UniProtKB/TrEMBL;Acc:A0A182IAY0]	transferrin precursor	Others
AARA010757	2.61339	3.21884	venom allergen [Source:Projected from Anopheles gambiae (AGAP000359) VB Community Annotation]	chitin deacetylase 1	CPs
AARA010871	3.39187	3.83229	cytochrome c oxidase subunit 4, mitochondrial precursor [Source:Projected from Anopheles gambiae (AGAP008727) VB Community Annotation]	cytochrome c oxidase subunit 4 isoform mitochondrial-like	Others
AARA010930	9.08911	5.22703	unspecified product	AGAP008670- partial	Others
AARA010945	3.80334	3.5879	NADH dehydrogenase [ubiquinone] 1 alpha subcomplex subunit 12 [Source:UniProtKB/TrEMBL;Acc:A0A182IBI1]	probable NADH dehydrogenase [ubiquinone] 1 alpha subcomplex subunit 12	Others
AARA010950	8.3219	15.429	unspecified product	uncharacterized protein LOC120959304	Others
AARA011115	3.41635	9.01231	cuticular protein CPLCG family [Source:Projected from Anopheles gambiae (AGAP008449) VB Community Annotation]	adult cuticle 1-like	CPs
AARA011120	4.55923	4.98717	cuticular protein CPLCG family [Source:Projected from Anopheles gambiae (AGAP008444) VB Community Annotation]	adult cuticle 1-like	CPs
AARA011126	4.76068	4.81322	Uricase [Source:UniProtKB/TrEMBL;Acc:A0A182IC09]	uricase	Others
AARA011128	2.17656	2.65501	unspecified product	spidroin-2-like	Others
AARA011174	2.31738	2.0378	unspecified product	ankyrin repeat RF_0381 isoform X2	Others
AARA011178	3.49539	4.89897	unspecified product	sodium-coupled monocarboxylate transporter 1-like	Others
AARA011199	2.68835	3.96557	sodium-coupled monocarboxylate transporter [Source:Projected from Anopheles gambiae (AGAP008359) VB Community Annotation]	sodium-coupled monocarboxylate transporter 1-like	Others
AARA011212	3.18462	4.75417	Double Oxidase: Two Peroxidase domains. [Source:Projected from Anopheles gambiae (AGAP008350) VB Community Annotation]	AGAP008350- partial	Others
AARA011257	4.40588	3.86441	acylphosphatase [Source:Projected from Anopheles gambiae (AGAP008311) VB Community Annotation]	acylphosphatase-2	Others
AARA011261	3.72409	2.43152	unspecified product	salivary hyp10	SGs
AARA011262	4.74821	3.08832	unspecified product	salivary 12	SGs
AARA011316	2.08253	2.20705	unspecified product	spatacsin	Others
AARA011346	2.7436	3.32468	NADH dehydrogenase (ubiquinone) 1 beta subcomplex [Source:Projected from Anopheles gambiae (AGAP009602) VB Community Annotation]	AGAP009602- partial	Others
AARA011351	3.48909	4.03441	homogentisate 1,2-dioxygenase [Source:Projected from Anopheles gambiae (AGAP009609) VB Community Annotation]	homogentisate 1,2-dioxygenase	Others
AARA011366	4.35433	4.69933	glyceraldehyde 3-phosphate dehydrogenase	glyceraldehyde-3-phosphate dehydrogenase	Others
AARA011394	2.05378	2.01607	unspecified product	2-oxo-4-hydroxy-4-carboxy-5-ureidoimidazoline decarboxylase-like	Others
AARA011399	3.06535	3.08521	NADH dehydrogenase (ubiquinone) 1 alpha subcomplex [Source:Projected from Anopheles gambiae (AGAP009652) VB Community Annotation]	NADH dehydrogenase [ubiquinone] 1 alpha subcomplex subunit 13	Others
AARA011445	2.38449	2.3792	Tubulin beta chain [Source:UniProtKB/TrEMBL;Acc:A0A182ICX6]	tubulin beta chain-like isoform X1	Others
AARA011485	3.94453	2.75599	unspecified product	AGAP012966-PA	Others
AARA011601	2.44628	2.58773	unspecified product	vitellogenin-A1-like	Others
AARA011602	2.20647	2.36013	unspecified product	E3 ubiquitin- ligase TRIM37-like	Others
AARA011635	3.72854	3.85792	ATP synthase-coupling factor 6, mitochondrial [Source:UniProtKB/TrEMBL;Acc:A0A182IDG4]	ATP synthase-coupling factor mitochondrial	Others
AARA011676	2.71383	3.1257	mitochondrial processing peptidase [Source:Projected from Anopheles gambiae (AGAP000935) VB Community Annotation]	mitochondrial-processing peptidase subunit beta	Others
AARA011689	2.2266	2.80527	glutathione S-transferase	glutathione S-transferase 1-1	GSTs	GSTU1
AARA011740	4.68443	4.27967	unspecified product	toll-like isoform X2	Others
AARA011817	2.52037	2.53179	ATP synthase epsilon chain, mitochondrial [Source:Projected from Anopheles gambiae (AGAP009564) UniProtKB/TrEMBL;Acc:A0A1S4H1H8]	stunted-like isoform X1	Others
AARA011835	2.00011	2.0021	unspecified product	homeotic spalt-major isoform X1	Others
AARA011852	6.0073	7.4854	unspecified product	cytochrome c oxidase subunit mitochondrial	Others
AARA011885	8.20996	7.03148	unspecified product	DNA-binding D-ETS-6-like isoform X1	Others
AARA011890	4.23226	3.85865	ATP synthase subunit [Source:UniProtKB/TrEMBL;Acc:A0A182IE65]	ATP synthase subunit mitochondrial	Others
AARA011910	2.26202	2.51118	ATP-binding cassette transporter (ABC transporter) family G member [Source:Projected from Anopheles gambiae (AGAP009463) VB Community Annotation]	ATP-binding cassette sub-family G member 4	Others
AARA011953	3.16089	2.6618	unspecified product	facilitated trehalose transporter Tret1-like isoform X1	Others
AARA011964	3.88284	3.41274	mitochondrial cytochrome c oxidase subunit VIC [Source:Projected from Anopheles gambiae (AGAP007768) VB Community Annotation]	cytochrome c oxidase subunit 6C	Others
AARA011975	3.04432	4.18137	unspecified product	SET domain-containing -8	Others
AARA011976	2.08195	2.71878	unspecified product	NADH dehydrogenase [ubiquinone] 1 beta subcomplex subunit 10	Others
AARA011977	8.40072	6.41209	unspecified product	hypothetical protein ZHAS_00014176	Others
AARA012025	2.35636	2.58635	Enolase [Source:Projected from Anopheles gambiae (AGAP007827) UniProtKB/TrEMBL;Acc:A0A1S4GX21]	enolase isoform X1	Others
AARA012038	3.09733	3.40955	unspecified product	ATP synthase subunit mitochondrial	Others
AARA012050	2.95725	3.16018	Aconitate hydratase, mitochondrial [Source:UniProtKB/TrEMBL;Acc:A0A182IEM3]	probable aconitate mitochondrial	Others
AARA012067	4.40204	2.23159	unspecified product	unspecified product	Others
AARA014087	973.196	810.151	unspecified product	unspecified product	Others
AARA014088	357.724	302.497	unspecified product	unspecified product	Others
AARA014172	3.2157	3.08165	unspecified product	AGAP001323-PA	Others
AARA014219	4.17179	2.22772	unspecified product	unspecified product	Others
AARA014262	3.98045	3.72314	unspecified product	cytochrome b-c1 complex subunit 10	Others
AARA014268	3.09428	3.11163	unspecified product	unspecified product	Others
AARA014436	7.44238	7.2558	unspecified product	PPE family PPE11-like	Others
AARA014506	2.32932	2.28465	unspecified product	uncharacterized protein LOC120902965	Others
AARA014510	7.51827	7.7249	unspecified product	uncharacterized protein LOC121599642	Others
AARA014553	2.75447	3.37318	F-type H+-transporting ATPase subunit f [Source:Projected from Anopheles gambiae (AGAP012515) VB Community Annotation]	ATP synthase subunit mitochondrial	Others
AARA014717	8.58613	6.05073	salivary gland protein [Source:Projected from Anopheles gambiae (AGAP006507) VB Community Annotation]	kDa salivary SG3	SGs
AARA014880	160.298	705.649	unspecified product	unspecified product	Others
AARA014942	698.958	473.832	unspecified product	uncharacterized protein LOC121595175	Others
AARA015026	2.25873	2.22017	unspecified product	phenoloxidase-activating factor 3-like	Others
AARA015041	2.70378	3.04227	unspecified product	LIM and SH3 domain Lasp-like isoform X1	Others
AARA015070	4.10824	2.89464	Other		Others
AARA015107	5.83836	3.93406	Other		Others
AARA015150	7.7012	8.8808	Other		Others
AARA015299	11.9715	5.04224	Other		Others
AARA015532	6.28508	7.09158	Other		Others
AARA015584	2.60821	2.47503	unspecified product	short transmembrane mitochondrial 1	Others
AARA015591	3.69757	4.09898	fumarate hydratase, class II [Source:Projected from Anopheles gambiae (AGAP001884) VB Community Annotation]	fumarate mitochondrial-like isoform X1	Others
AARA015607	3.64269	3.85824	cytochrome P450	cytochrome P450 307a1-like	CYPs	CYP307A1
AARA015614	3.5184	4.20983	cuticular protein RR-2 family 9	larval cuticle A2B-like isoform X2	CPs	CPR9
AARA015621	3.31291	3.03537	cytochrome P450	probable cytochrome P450 9f2	CYPs	CYP9L1
AARA015629	3.27456	3.54032	F-type H+-transporting ATPase subunit e [Source:Projected from Anopheles gambiae (AGAP006879) VB Community Annotation]	ATP synthase subunit mitochondrial	Others
AARA015635	2.5121	2.18919	cytochrome P450	probable cytochrome P450 4d14	CYPs	CYP4H15
AARA015642	2.74691	3.97487	cytochrome P450	cytochrome P450 partial	CYPs	CYP6M3
AARA015644	4.19574	9.60518	cytochrome P450	probable cytochrome P450 6a14	CYPs	CYP6M2
AARA015648	3.79911	4.27077	glutathione S-transferase epsilon class 4	glutathione-S-transferase E4	GSTs	GSTE4
AARA015663	3.89581	3.61096	unspecified product	uncharacterized protein LOC120898207	Others
AARA015664	2.07821	2.02883	14.5 kDa salivary peptide [Source:Projected from Anopheles gambiae (AGAP001174) VB Community Annotation]	kDa salivary peptide	SGs
AARA015683	2.82197	4.19679	unspecified product	glucosyl glucuronosyl transferase	Others
AARA015695	5.77401	3.63478	unspecified product	uncharacterized protein LOC120896535	Others
AARA015696	215.571	236.364	unspecified product	uncharacterized protein LOC120948869	Others
AARA015698	3.50106	3.4371	unspecified product	uncharacterized protein LOC120898139	Others
AARA015699	5.11787	5.65571	unspecified product	uncharacterized protein LOC120898137	Others
AARA015700	3.87599	4.55839	unspecified product	chymotrypsinogen B-like	Others
AARA015708	7.14593	4.05116	CLIP-domain serine protease [Source:Projected from Anopheles gambiae (AGAP003246) VB Community Annotation]	serine protease 14	Others
AARA015710	8.1739	6.19383	CLIP-domain serine protease [Source:Projected from Anopheles gambiae (AGAP003247) VB Community Annotation]	serine protease 14	Others
AARA015712	5.08268	4.83414	unspecified product	serine protease 14	Others
AARA015713	3.20734	3.01037	CLIP-domain serine protease [Source:Projected from Anopheles gambiae (AGAP003249) VB Community Annotation]	serine protease 14	Others
AARA015724	3.65278	3.94757	F-type H+-transporting ATPase subunit b [Source:Projected from Anopheles gambiae (AGAP001138) VB Community Annotation]	ATP synthase subunit mitochondrial	Others
AARA015725	2.29434	2.18213	Gustatory receptor [Source:UniProtKB/TrEMBL;Acc:A0A182IID9]	gustatory receptor	Others
AARA015730	3.18833	3.98056	Elongation of very long chain fatty acids protein [Source:UniProtKB/TrEMBL;Acc:A0A182IIE4]	elongation of very long chain fatty acids AAEL008004-like	Others
AARA015763	2.57327	2.40766	glutathione S-transferase	glutathione S-transferase D4-like	GSTs	GSTD12
AARA015772	8.74498	23.5783	Cytoplasmic actin [Source:Projected from Anopheles gambiae (AGAP011515) UniProtKB/TrEMBL;Acc:A0A1S4H6W1]	indirect flight muscle	Others
AARA015774	5.9907	5.47938	venom allergen [Source:Projected from Anopheles gambiae (AGAP013192) VB Community Annotation]	antigen 5 like allergen Cul n 1-like	Others
AARA015789	4.52809	8.52347	cytochrome P450	probable cytochrome P450 6a14	CYPs	CYP6P4
AARA015795	2.20549	3.67712	cytochrome P450	cytochrome P450 6d3-like	CYPs	CYP6Z3
AARA015828	2.00106	2.28965	NAD-dependent malate dehydrogenase [Source:Projected from Anopheles gambiae (AGAP001903) VB Community Annotation]	malate mitochondrial	Others
AARA015865	2.11709	2.02916	unspecified product	carboxypeptidase B	Others
AARA015881	2.74243	2.18572	unspecified product	salivary secreted peptide	SGs
AARA015901	2.99486	2.33953	CLIP-domain serine protease [Source:Projected from Anopheles gambiae (AGAP009215) VB Community Annotation]	serine protease grass-like	Others
AARA015990	2.14345	2.08874	unspecified product	4-coumarate-- ligase 1-like	Others
AARA016001	2.52877	2.81162	Succinate--CoA ligase [ADP/GDP-forming] subunit alpha, mitochondrial [Source:UniProtKB/TrEMBL;Acc:A0A1I8JTE3]	succinate-- ligase [ADP GDP-forming] subunit mitochondrial	Others
AARA016006	4.3425	5.38073	serine protease inhibitor (serpin) 17	serpin 17 inhibitory serine protease partial	Others
AARA016015	2.10359	2.40223	Adenylyltransferase and sulfurtransferase MOCS3 homolog [Source:UniProtKB/TrEMBL;Acc:A0A1I8JTE7]	adenylyltransferase and sulfurtransferase MOCS3	Others
AARA016057	3.33974	4.6756	ATP-binding cassette transporter (ABC transporter) family A member [Source:Projected from Anopheles gambiae (AGAP012156) VB Community Annotation]	ATP-binding cassette sub-family A member 3-like	Others
AARA016068	5.01404	4.18209	unspecified product	ciliogenesis-associated TTC17-interacting -like	Others
AARA016088	3.5226	2.66885	salivary gland protein 7-like [Source:Projected from Anopheles gambiae (AGAP008215) VB Community Annotation]	gSG7 salivary	SGs
AARA016103	2.4637	2.71262	unspecified product	AGAP008013- partial	Others
AARA016120	2.52895	2.11962	lipopolysaccharide-induced TNF-alpha transcription factor (LITAF-like 3) [Source:Projected from Anopheles gambiae (AGAP009053) VB Community Annotation]	lipopolysaccharide-induced tumor necrosis factor-alpha factor homolog	Others
AARA016122	2.44045	2.413	unspecified product	omega-amidase NIT2-like	Others
AARA016140	6.08188	8.2773	cuticular protein RR-1 family [Source:Projected from Anopheles gambiae (AGAP006009) VB Community Annotation]	endocuticle structural glyco ABD-5-like	CPs
AARA016147	4.9062	3.55108	cuticular protein RR-1 family [Source:Projected from Anopheles gambiae (AGAP006001) VB Community Annotation]	flexible cuticle 12-like	CPs
AARA016157	2.31121	2.42504	Purine nucleoside phosphorylase [Source:UniProtKB/TrEMBL;Acc:A0A1I8JTU7]	AGAP005945-RA	Others
AARA016163	5.28042	5.04621	Carboxylic ester hydrolase [Source:UniProtKB/TrEMBL;Acc:A0A1I8JTT1]	esterase E4-like	Others
AARA016176	17.9841	9.86492	unspecified product	sg2a salivary	SGs
AARA016177	4.76348	3.0613	salivary gland protein 2-like [Source:Projected from Anopheles gambiae (AGAP006504) VB Community Annotation]	high molecular weight subunit PW212-like	SGs
AARA016205	5.46365	4.55416	unspecified product	phosphatase 1 regulatory subunit 7-like	Others
AARA016209	9.17709	8.13449	unspecified product	AGAP013256-PA	Others
AARA016210	6.15286	5.86558	unspecified product	uncharacterized protein LOC120894299	Others
AARA016213	3.21193	3.50511	unspecified product	Juvenile hormone-inducible	Others
AARA016220	2.15765	2.07128	salivary gland protein [Source:Projected from Anopheles gambiae (AGAP000612) VB Community Annotation]	SG1B-like salivary	SGs
AARA016221	2.95512	2.82788	salivary gland protein 1-like [Source:Projected from Anopheles gambiae (AGAP000611) VB Community Annotation]	partial	SGs
AARA016222	2.06976	2.02749	salivary gland protein 1-like [Source:Projected from Anopheles gambiae (AGAP000610) VB Community Annotation]	SAGLIN	SGs
AARA016223	3.12551	3.13084	salivary gland protein 1-like [Source:Projected from Anopheles gambiae (AGAP000609) VB Community Annotation]	SG1-2	SGs
AARA016230	4.15317	4.52538	unspecified product	very long-chain specific acyl- mitochondrial	Others
AARA016231	3.1055	3.89751	very long chain acyl-CoA dehydrogenase [Source:Projected from Anopheles gambiae (AGAP008769) VB Community Annotation]	very long-chain specific acyl- mitochondrial-like isoform X1	Others
AARA016236	4.04283	3.99513	D7 short form salivary protein [Source:Projected from Anopheles gambiae (AGAP008282) VB Community Annotation]	37 kDa salivary gland allergen Aed a 2-like	SGs
AARA016237	30.7844	31.7633	D7 short form salivary protein [Source:Projected from Anopheles gambiae (AGAP008281) VB Community Annotation]	37 kDa salivary gland allergen Aed a 2-like	SGs
AARA016239	2.76317	2.51146	D7 short form salivary protein [Source:Projected from Anopheles gambiae (AGAP008283) VB Community Annotation]	37 kDa salivary gland allergen Aed a 2-like	SGs
AARA016276	6.83022	3.84134	Other		Others
AARA016281	15.6432	5.2051	Other		Others
AARA016306	4.05681	3.95902	unspecified product	uncharacterized protein LOC120894298	Others
AARA016307	3.46707	3.80179	cytochrome c oxidase subunit Va [Source:Projected from Anopheles gambiae (AGAP011159) VB Community Annotation]	cytochrome c oxidase subunit mitochondrial	Others
AARA016310	4.17308	4.42808	unspecified product	AGAP010920- partial	Others
AARA016316	3.0226	2.21272	unspecified product	uncharacterized protein LOC120898255	Others
AARA016318	6.24332	5.73148	unspecified product	uncharacterized protein LOC120894296	Others
AARA016320	5.05376	5.14198	unspecified product	uncharacterized protein LOC120894297	Others
AARA016451	2.50092	2.35291	prophenoloxidase [Source:Projected from Anopheles gambiae (AGAP004977) VB Community Annotation]	phenoloxidase 2-like	Others
AARA016452	7.08226	6.20889	prophenoloxidase [Source:Projected from Anopheles gambiae (AGAP004978) VB Community Annotation]	phenoloxidase 2	Others
AARA016456	5.65175	4.49418	unspecified product	neuronal acetylcholine receptor subunit beta-3	Others
AARA016457	13.137	6.34241	unspecified product	neuronal acetylcholine receptor subunit beta-3	Others
AARA016462	3.83204	3.69375	nimrod B2 [Source:Projected from Anopheles gambiae (AGAP029054) VB Community Annotation]	von Willebrand factor D and EGF domain-containing -like	Others
AARA016468	8.67937	10.1326	carboxylesterase [Source:Projected from Anopheles gambiae (AGAP028426) VB Community Annotation]	glutactin-like	COEs
AARA016491	4.46112	5.16738	Phosphate carrier, mitochondrial [Source:Projected from Anopheles gambiae (AGAP003586) VB Community Annotation]	phosphate carrier mitochondrial-like	Others
AARA016497	2.29594	2.52473	unspecified product	regulator of hypoxia-inducible factor 1-like	Others
AARA016509	7.26672	4.66243	antigen 5 related protein [Source:Projected from Anopheles gambiae (AGAP006419) VB Community Annotation]	antigen 5 like allergen Cul n 1-like	Others
AARA016520	3.59334	2.99484	CLIP-domain serine protease	phenoloxidase-activating factor 2-like	Others
AARA016521	2.73859	2.35327	CLIP-domain serine protease	CLIPA8 partial	Others
AARA016523	2.59127	2.22761	serine protease inhibitor (serpin) 3	serpin 3 inhibitory serine protease partial	Others
AARA016524	2.27041	2.46567	serine protease inhibitor (serpin) [Source:Projected from Anopheles gambiae (AGAP006909) VB Community Annotation]	serpin 1 inhibitory serine protease partial	Others
AARA016540	2.51045	2.63057	D7 long form salivary protein [Source:Projected from Anopheles gambiae (AGAP008279) VB Community Annotation]	37 kDa salivary gland allergen Aed a 2-like	SGs	D7L2
AARA016541	2.7936	3.35768	D7 long form salivary protein [Source:Projected from Anopheles gambiae (AGAP008278) VB Community Annotation]	37 kDa salivary gland allergen Aed a 2-like	SGs	D7L1
AARA016552	2.36931	2.40829	cuticular protein [Source:Projected from Anopheles gambiae (AGAP000988) VB Community Annotation]	obstructor-E-like	CPs	CPAP3-A1c
AARA016553	4.04612	3.00347	cuticular protein [Source:Projected from Anopheles gambiae (AGAP000987) VB Community Annotation]	obstructor-E-like	CPs	CPAP3-A1b
AARA016579	8.37255	9.78571	polyubiquitin [Source:Projected from Anopheles gambiae (AGAP001969) VB Community Annotation]	polyubiquitin-C isoform X2	Others
AARA016720	2.23734	2.03669	unspecified product	AGAP003620-PA	Others
AARA016768	2.13529	2.66115	protein flightin [Source:Projected from Anopheles gambiae (AGAP007249) VB Community Annotation]	flightin isoform X1	Others
AARA016769	2.05201	2.73965	unspecified product	serine-rich adhesin for platelets-like	Others
AARA016851	4.47691	4.23443	Elongation of very long chain fatty acids protein [Source:UniProtKB/TrEMBL;Acc:A0A2C9GQ98]	elongation of very long chain fatty acids 4-like	Others
AARA016855	2.0368	2.16262	facilitated trehalose transporter Tret1 [Source:Projected from Anopheles gambiae (AGAP005563) VB Community Annotation]	facilitated trehalose transporter Tret1 isoform X1	Others
AARA016856	2.69854	2.61504	unspecified product	circadian clock-controlled daywake-like	Others
AARA016882	2.50237	2.58814	CLIP-domain serine protease [Source:Projected from Anopheles gambiae (AGAP011780) VB Community Annotation]	phenoloxidase-activating factor 2-like	Others
AARA016884	7.76503	5.34441	CLIP-domain serine protease [Source:Projected from Anopheles gambiae (AGAP011787) VB Community Annotation]	phenoloxidase-activating factor 2-like	Others
AARA016885	2.87412	2.56682	CLIP-domain serine protease [Source:Projected from Anopheles gambiae (AGAP011788) UniProtKB/TrEMBL;Acc:A0A1S4H7K2]	phenoloxidase-activating factor 2-like	Others
AARA016899	2.11847	2.09454	unspecified product	regulator of microtubule dynamics 1-like	Others
AARA016949	4.13982	3.36152	unspecified product	toll-like receptor 3	Others
AARA016955	2.84931	2.9345	unspecified product	type I cytoskeletal 9-like	Others
AARA016957	4.25365	4.59453	unspecified product	type I cytoskeletal 9-like	Others
AARA016959	17.1141	12.9466	unspecified product	glycine-rich 5-like	Others
AARA016977	2.04351	2.03884	glycerol kinase [Source:Projected from Anopheles gambiae (AGAP001563) VB Community Annotation]	glycerol kinase-like	Others
AARA016983	2.48775	3.16407	unspecified product	uncharacterized protein LOC120896025	Others
AARA016986	2.54321	2.93134	NADH dehydrogenase (ubiquinone) Fe-S protein [Source:Projected from Anopheles gambiae (AGAP001653) VB Community Annotation]	NADH-ubiquinone oxidoreductase 75 kDa mitochondrial	Others
AARA016989	2.86084	3.933	unspecified product	serine protease gd-like	Others
AARA017067	5.70246	4.90793	unspecified product	titin-like	Others
AARA017073	2.03184	2.52627	NADH dehydrogenase (ubiquinone) 1 beta subcomplex [Source:Projected from Anopheles gambiae (AGAP012374) VB Community Annotation]	NADH dehydrogenase [ubiquinone] 1 beta subcomplex subunit 3	Others
AARA017085	8.28269	8.26027	unspecified product	amnionless	Others
AARA017093	2.87019	4.59038	heat shock 70kDa protein 1/8 [Source:Projected from Anopheles gambiae (AGAP004944) VB Community Annotation]	heat shock 70 kDa cognate 4-like	Others
AARA017104	3.17109	3.20218	NADH dehydrogenase (ubiquinone) Fe-S protein [Source:Projected from Anopheles gambiae (AGAP009824) VB Community Annotation]	NADH dehydrogenase [ubiquinone] iron-sulfur 5	Others
AARA017140	3.86018	3.08788	mating-induced stimulator of oogenesis MISO [Source:Projected from Anopheles gambiae (AGAP002620) VB Community Annotation]	glycine-rich cell wall structural 1	Others
AARA017144	3.57835	2.86215	outer membrane lipoprotein Blc [Source:Projected from Anopheles gambiae (AGAP002592) VB Community Annotation]	apolipo D-like	Others
AARA017165	2.24512	2.0817	CLIP-domain serine protease [Source:Projected from Anopheles gambiae (AGAP003057) VB Community Annotation]	clipb8 partial	Others
AARA017171	2.17174	2.04996	Hydroxysteroid dehydrogenase-like protein [Source:Projected from Anopheles gambiae (AGAP012513) VB Community Annotation]	hydroxysteroid dehydrogenase 2	Others
AARA017182	3.46533	2.91518	sulfotransferase [Source:Projected from Anopheles gambiae (AGAP029783) VB Community Annotation]	luciferin sulfotransferase-like	Others
AARA017234	6.42507	6.1588	unspecified product	AGAP011183- partial	Others
AARA017236	2.6902	2.69079	unspecified product	AGAP011184- partial	Others
AARA017251	3.1209	2.87771	Flavin-containing monooxygenase [Source:UniProtKB/TrEMBL;Acc:A0A2C9GRQ9]	senecionine N-oxygenase-like	Others
AARA017252	6.18725	7.26945	Flavin-containing monooxygenase FMO GS-OX-like [Source:Projected from Anopheles gambiae (AGAP010398) VB Community Annotation]	senecionine N-oxygenase	Others
AARA017273	2.51851	2.66439	unspecified product	Juvenile hormone-inducible	Others
AARA017277	2.11265	2.33406	unspecified product	BRAWNIN	Others
AARA017288	7.74029	5.35169	Beta-galactosidase [Source:UniProtKB/TrEMBL;Acc:A0A2C9GRJ6]	beta-galactosidase-like isoform X2	Others
AARA017293	2.10513	2.45433	phosphatidylethanolamine binding protein [Source:Projected from Anopheles gambiae (AGAP002049) VB Community Annotation]	antennal carrier A5	Others
AARA017298	3.27567	3.19788	NADH dehydrogenase (ubiquinone) 1 beta subcomplex [Source:Projected from Anopheles gambiae (AGAP002020) VB Community Annotation]	NADH dehydrogenase [ubiquinone] 1 beta subcomplex subunit mitochondrial	Others
AARA017299	3.89619	3.46759	Hyp37.7-like [Source:Projected from Anopheles gambiae (AGAP001988) UniProtKB/TrEMBL;Acc:Q52P96]	AGAP012011- partial	Others
AARA017301	2.19439	2.15912	unspecified product	circadian clock-controlled isoform X2	Others
AARA017303	2.0154	3.09972	sodium-coupled monocarboxylate transporter [Source:Projected from Anopheles gambiae (AGAP001965) VB Community Annotation]	sodium-coupled monocarboxylate transporter 1-like	Others
AARA017310	4.78934	5.49313	Niemann-Pick Type C-2 [Source:Projected from Anopheles gambiae (AGAP001956) VB Community Annotation]	NPC intracellular cholesterol transporter 2 homolog a-like	Others
AARA017323	2.76648	2.98808	concentrative nucleoside transporter [Source:Projected from Anopheles gambiae (AGAP005989) VB Community Annotation]	solute carrier family 28 member 3-like	Others
AARA017326	2.25562	2.23993	fatty acyl-CoA reductase [Source:Projected from Anopheles gambiae (AGAP005984) VB Community Annotation]	fatty acyl- reductase wat isoform X1	Others
AARA017327	2.54005	2.25675	fatty acyl-CoA reductase [Source:Projected from Anopheles gambiae (AGAP005985) VB Community Annotation]	fatty acyl- reductase wat-like	Others
AARA017330	2.26823	2.81801	fumarylacetoacetase [Source:Projected from Anopheles gambiae (AGAP005865) VB Community Annotation]	fumarylacetoacetase	Others
AARA017382	2.19539	2.54949	cellular retinaldehyde binding protein [Source:Projected from Anopheles gambiae (AGAP007356) VB Community Annotation]	alpha-tocopherol transfer -like	Others
AARA017386	3.21359	3.68233	All-trans/9-cis [Source:Projected from Anopheles gambiae (AGAP007572) VB Community Annotation]	retinol dehydrogenase 12-like	Others
AARA017389	2.62434	2.79453	growth arrest and DNA-damage-inducible protein [Source:Projected from Anopheles gambiae (AGAP007651) VB Community Annotation]	growth arrest and DNA damage-inducible GADD45 alpha	Others
AARA017434	3.28625	3.69625	unspecified product	SET and MYND domain-containing 4	Others
AARA017449	4.25904	2.74968	CLIP-domain serine protease [Source:Projected from Anopheles gambiae (AGAP003689) UniProtKB/TrEMBL;Acc:A0A1S4GIW4]	CLIPC7 partial	Others
AARA017450	13.5465	16.3577	unspecified product	serine protease	Others
AARA017453	10.5318	7.23072	unspecified product	serine protease snake-like	Others
AARA017468	2.57551	3.25778	lysophosphatidylcholine acyltransferase 2B [Source:Projected from Anopheles gambiae (AGAP000595) VB Community Annotation]	lysophosphatidylcholine acyltransferase isoform X1	Others
AARA017473	2.11952	2.31509	unspecified product	pancreatic triacylglycerol lipase-like	Others
AARA017479	2.18841	2.1699	unspecified product	zonadhesin-like	Others
AARA017483	3.38961	3.57286	mitochondrial cytochrome c oxidase subunit 5B isoform [Source:Projected from Anopheles gambiae (AGAP008724) VB Community Annotation]	cytochrome c oxidase subunit mitochondrial	Others
AARA017497	53.1974	42.661	unspecified product	probable chitinase 10	CPs
AARA017527	2.54887	2.39515	unspecified product	thyrostimulin alpha-2 subunit	Others
AARA017544	4.49311	3.93367	unspecified product	serine protease grass-like isoform X1	Others
AARA017569	2.78035	3.50019	unspecified product	fibroin heavy chain isoform X1	Others
AARA017571	2.34205	2.56807	C-4 methylsterol oxidase [Source:Projected from Anopheles gambiae (AGAP002767) VB Community Annotation]	fatty acid hydroxylase domain-containing 2-like	Others
AARA017604	2.2398	2.82719	yellow protein [Source:Projected from Anopheles gambiae (AGAP003097) VB Community Annotation]	L-dopachrome tautomerase yellow-f-like	Others
AARA017608	6.72842	6.43083	meiotic chromosome segregation protein [Source:Projected from Anopheles gambiae (AGAP003239) VB Community Annotation]	uncharacterized protein C11D3.03c isoform X1	Others
AARA017620	3.61241	3.71474	chitinase [Source:Projected from Anopheles gambiae (AGAP013166) VB Community Annotation]	endochitinase	CPs
AARA017621	3.6055	3.3811	unspecified product	endochitinase-like	CPs
AARA017628	2.33309	2.53093	C-4 methylsterol oxidase [Source:Projected from Anopheles gambiae (AGAP002769) VB Community Annotation]	sterol desaturase	Others
AARA017632	2.28677	2.84646	39S ribosomal protein L34, mitochondrial [Source:Projected from Anopheles gambiae (AGAP002917) VB Community Annotation]	39S ribosomal mitochondrial	Others
AARA017649	4.51649	5.67251	unspecified product	eukaryotic translation initiation factor 3 subunit A-like isoform X2	Others
AARA017650	4.77483	4.80585	unspecified product	proteoglycan 4 isoform X4	Others
AARA017659	2.52613	2.85668	glutathione peroxidase [Source:Projected from Anopheles gambiae (AGAP004248) VB Community Annotation]	glutathione peroxidase-like	Others
AARA017669	5.05946	5.96866	unspecified product	kDa salivary secreted	SGs
AARA017675	3.19907	2.49016	unspecified product	serine ase stubble-like	Others
AARA017683	3.96284	2.91574	Flavin-containing monooxygenase FMO GS-OX-like [Source:Projected from Anopheles gambiae (AGAP010399) VB Community Annotation]	senecionine N-oxygenase-like	Others
AARA017709	8.53954	6.06442	unspecified product	APL1C	Others
AARA017776	2.29882	2.46011	dehydrogenase/reductase SDR family member 11 precursor [Source:Projected from Anopheles gambiae (AGAP005502) VB Community Annotation]	farnesol dehydrogenase-like	Others
AARA017783	2.40428	2.64489	unspecified product	hepatic triacylglycerol lipase	Others
AARA017795	5.18316	4.20322	unspecified product	AGAP009145- partial	Others
AARA017810	3.65547	3.05601	unspecified product	chitin-binding domain cbd-1-like	CPs
AARA017811	3.45033	2.76827	C-type lectin (CTL) - mannose binding [Source:Projected from Anopheles gambiae (AGAP005334) VB Community Annotation]	CTLMA2	Others
AARA017813	4.07206	5.65786	unspecified product	DE-cadherin-like isoform X1	Others
AARA017815	6.5897	6.78669	unspecified product	DE-cadherin-like isoform X1	Others
AARA017855	2.77334	3.2354	ubiquinol-cytochrome c reductase core subunit [Source:Projected from Anopheles gambiae (AGAP006099) VB Community Annotation]	cytochrome b-c1 complex subunit mitochondrial	Others
AARA017913	2.10725	2.75857	secretory phospholipase A2 [Source:Projected from Anopheles gambiae (AGAP011569) VB Community Annotation]	uncharacterized protein LOC120899518 isoform X2	Others
AARA017931	2.00009	2.11852	Class C Scavenger Receptor (Sushi/SCR/CCP and Somatomedin B domains). [Source:Projected from Anopheles gambiae (AGAP011974) VB Community Annotation]	MAM and LDL-receptor class A domain-containing 1-like	Others
AARA017933	4.27659	2.96354	CLIP-domain serine protease [Source:Projected from Anopheles gambiae (AGAP012037) VB Community Annotation]	CLIP domain-containing serine protease B15-like isoform X2	Others
AARA017958	7.18625	7.46011	ADP,ATP carrier protein [Source:Projected from Anopheles gambiae (AGAP002358) UniProtKB/Swiss-Prot;Acc:Q7PQV7]	ADP,ATP carrier 2	Others
AARA017973	2.11579	2.24642	NADH dehydrogenase (ubiquinone) 1 alpha/beta subcomplex [Source:Projected from Anopheles gambiae (AGAP010464) VB Community Annotation]	acyl carrier mitochondrial isoform X1	Others
AARA017975	2.8475	2.35755	gelsolin [Source:Projected from Anopheles gambiae (AGAP011369) VB Community Annotation]	AGAP011369- partial	Others
AARA017982	2.22084	2.83427	pyruvate dehydrogenase phosphatase regulatory subunit [Source:Projected from Anopheles gambiae (AGAP002217) VB Community Annotation]	pyruvate dehydrogenase phosphatase regulatory mitochondrial-like isoform X1	Others
AARA018031	3.50062	3.32173	cytochrome c oxidase subunit VIb polypeptide [Source:Projected from Anopheles gambiae (AGAP013092) VB Community Annotation]	cytochrome c oxidase subunit 6B1	Others
AARA018035	8.34095	3.26703	unspecified product	microfibril-associated glyco 4-like	Others
AARA018063	3.40933	3.07115	unspecified product	facilitated trehalose transporter Tret1-like isoform X1	Others
AARA018064	2.10822	2.88705	unspecified product	facilitated trehalose transporter Tret1-like isoform X2	Others
AARA018065	2.09512	2.86439	unspecified product	facilitated trehalose transporter Tret1	Others
AARA018073	2.00352	2.49932	CLIP-domain serine protease [Source:Projected from Anopheles gambiae (AGAP009214) VB Community Annotation]	serine protease grass-like	Others
AARA018091	5.23161	4.27328	unspecified product	kDa salivary	SGs
AARA018139	2.09642	2.18092	unspecified product	isoform partial	Others
AARA018146	2.46318	2.69195	adenylate kinase [Source:Projected from Anopheles gambiae (AGAP009317) VB Community Annotation]	adenylate kinase isoenzyme 1 isoform X1	Others
AARA018209	8.83632	13.9603	heme peroxidase [Source:Projected from Anopheles gambiae (AGAP003714) VB Community Annotation]	oxidase peroxidase	Others
AARA018290	3.04596	3.14398	abhydrolase domain-containing protein [Source:Projected from Anopheles gambiae (AGAP009289) VB Community Annotation]	ABHD11-like	Others
AARA018306	2.49669	2.51394	CRAL-TRIO domain-containing protein [Source:UniProtKB/TrEMBL;Acc:A0A499FT88]	retinol-binding pinta-like	Others
AARA018307	2.247	2.8454	CRAL-TRIO domain-containing protein [Source:UniProtKB/TrEMBL;Acc:A0A499FTR8]	retinol-binding pinta-like	Others
AARA018369	4.11269	7.01772	SHSP domain-containing protein [Source:UniProtKB/TrEMBL;Acc:A0A499FTM8]	lethal(2)essential for life-like	Others
AARA018372	3.59371	2.74397	unspecified product	uncharacterized protein LOC120950109	Others
AARA018398	3.38795	3.86808	nutrient amino acid transporter [Source:Projected from Anopheles gambiae (AGAP028615) VB Community Annotation]	sodium-dependent nutrient amino acid transporter 1-like	Others
AARA018401	4.03233	3.03283	solute carrier family 45, member 1/2/4 [Source:Projected from Anopheles gambiae (AGAP010855) VB Community Annotation]	proton-associated sugar transporter A-like	Others
AARA018403	2.96183	4.65918	Proton-coupled amino acid transporter [Source:Projected from Anopheles gambiae (AGAP029720) UniProtKB/TrEMBL;Acc:A0A453Z0F9]	proton-coupled amino acid transporter pathetic	Others
AARA018529	4.02813	5.24172	unspecified product	uncharacterized protein LOC120893541	Others
AARA018533	109.697	59.6781	unspecified product	chymotrypsin BI	Others
AARA018611	2.52431	2.26247	CRAL-TRIO domain-containing protein [Source:UniProtKB/TrEMBL;Acc:A0A182HUJ9]	alpha-tocopherol transfer -like isoform X2	Others
AARA018625	4.28924	4.32539	Isocitrate dehydrogenase [NAD] subunit, mitochondrial [Source:UniProtKB/TrEMBL;Acc:A0A182IEF7]	isocitrate dehydrogenase [NAD] subunit mitochondrial	Others
AARA018635	2.4499	2.61817	unspecified product	uncharacterized protein LOC120904310	Others
AARA018669	4.19355	4.48406	unspecified product	cationic amino acid transporter 2-like	Others
AARA018673	26.3263	34.5456	unspecified product	fibrinogen A	Others
AARA018686	3.56605	5.03614	unspecified product	apyrase	Others
AARA018698	2.37678	2.59965	unspecified product	AGAP013359-PA	Others
AARA018721	6.15483	3.13611	unspecified product	ejaculatory bulb-specific 3-like	Others
AARA018739	2.63152	2.26659	unspecified product	AGAP010364- partial	Others
AARA018740	3.30249	3.13094	unspecified product	uncharacterized protein LOC120900817	Others
AARA018748	6.1286	4.44059	unspecified product	4-hydroxyphenylpyruvate dioxygenase	Others
AARA018762	6.63368	4.0154	unspecified product	transmembrane protease serine 9-like	Others
AARA018765	3.3531	3.29691	unspecified product	ER lumen -retaining receptor	Others
AARA018777	2.93533	2.99626	unspecified product	cytochrome c-2	Others
AARA018780	2.00955	2.09522	unspecified product	cytidine deaminase-like	Others
AARA000114	0.285488	0.186865	unspecified product	histone H1-like	Others
AARA000122	0.15381	0.106232	unspecified product	transient receptor potential cation channel painless-like	Others
AARA000158	0.342919	0.365664	unspecified product	SET and MYND domain-containing 4-like	Others
AARA000236	0.30369	0.330725	cellular retinaldehyde binding protein [Source:Projected from Anopheles gambiae (AGAP009365) VB Community Annotation]	retinaldehyde-binding 1-like	Others
AARA000316	0.1253	0.319011	sulfakinin neuropeptide [Source:Projected from Anopheles gambiae (AGAP009275) VB Community Annotation]	sulfakinin prepro	Others
AARA000317	0.322662	0.158721	unspecified product	hypothetical protein ZHAS_00009994	Others
AARA000500	0.421951	0.457543	unspecified product	transmembrane 198	Others
AARA000541	0.23806	0.30725	unspecified product	ankyrin repeat and BTB POZ domain-containing 2 isoform X2	Others
AARA000555	0.247873	0.219545	F-box domain-containing protein [Source:UniProtKB/TrEMBL;Acc:A0A182HH52]	uncharacterized protein LOC120904141	Others
AARA000556	0.317946	0.240431	F-box domain-containing protein [Source:UniProtKB/TrEMBL;Acc:A0A182HH53]	uncharacterized protein LOC120904379 isoform X1	Others
AARA000563	0.211178	0.168155	alpha-N-acetylglucosaminidase [Source:Projected from Anopheles gambiae (AGAP011750) VB Community Annotation]	alpha-N-acetylglucosaminidase	Others
AARA000571	0.211508	0.30549	unspecified product	AGAP011760- partial	Others
AARA000756	0.19482	0.195717	ionotropic receptor IR76b [Source:Projected from Anopheles gambiae (AGAP011968) VB Community Annotation]	glutamate receptor delta-1	Others
AARA000765	0.205922	0.284564	unspecified product	AGAP011980- partial	Others
AARA000978	0.324085	0.237631	unspecified product	uncharacterized protein LOC120906143	Others
AARA001278	0.421488	0.438276	cyclin-dependent kinase-like [Source:Projected from Anopheles gambiae (AGAP003180) VB Community Annotation]	cyclin-dependent kinase-like 4 isoform X2	Others
AARA001287	0.447272	0.391636	unspecified product	TOX high mobility group box family member 3-like	Others
AARA001387	0.248674	0.32302	odorant-binding protein 2	pheromone-binding -related 6-like	Others
AARA001397	0.329477	0.405166	unspecified product	uncharacterized protein K02A2.6-like	Others
AARA001406	0.460509	0.375992	Glycine cleavage system P protein [Source:UniProtKB/TrEMBL;Acc:A0A182HJI5]	glycine dehydrogenase (decarboxylating) mitochondrial	Others
AARA001705	0.494767	0.438346	unspecified product	coiled-coil domain-containing 174	Others
AARA002036	0.392403	0.376453	cadherin-87A [Source:Projected from Anopheles gambiae (AGAP001591) VB Community Annotation]	cadherin-23-like isoform X1	Others
AARA002041	0.431544	0.48109	Chitin-binding type-2 domain-containing protein [Source:UniProtKB/TrEMBL;Acc:A0A182HLB1]	proteoglycan 4 isoform X3	Others
AARA002220	0.231206	0.19547	beat protein [Source:Projected from Anopheles gambiae (AGAP001769) VB Community Annotation]	AGAP001766- partial	Others
AARA002324	0.497599	0.333189	unspecified product	transcription factor grauzone-like	Others
AARA002501	0.269955	0.302933	unspecified product	uncharacterized protein LOC120904597	Others
AARA002503	0.137462	0.117894	unspecified product	uncharacterized protein LOC120900051 isoform X1	Others
AARA002562	0.309472	0.31087	achaete-scute complex protein [Source:Projected from Anopheles gambiae (AGAP000876) VB Community Annotation]	achaete-scute complex T3-like	Others
AARA002639	0.484073	0.428719	unspecified product	unspecified product	Others
AARA002643	0.447938	0.366517	unspecified product	probable E3 ubiquitin- ligase makorin-2	Others
AARA002679	0.470789	0.382763	Retina aberrant in pattern [Source:Projected from Anopheles gambiae (AGAP011622) UniProtKB/TrEMBL;Acc:A0A1S4H876]	cortex isoform X1	Others
AARA002704	0.334108	0.290273	unspecified product	AGAP011599- partial	Others
AARA003165	0.019818	0.0782836	unspecified product	uncharacterized protein K02A2.6-like	Others
AARA003167	0.219301	0.307746	unspecified product	hypothetical protein AVEN_56438-1	Others
AARA003255	0.495469	0.416486	unspecified product	AGAP012159- partial	Others
AARA003281	0.358774	0.457214	lipoyltransferase [Source:Projected from Anopheles gambiae (AGAP012186) VB Community Annotation]	lipoyltransferase mitochondrial	Others
AARA003284	0.367623	0.426245	DNA mismatch repair protein MLH1 [Source:Projected from Anopheles gambiae (AGAP012192) VB Community Annotation]	DNA mismatch repair Mlh1	Others
AARA003292	0.304716	0.321772	unspecified product	membrane-bound transcription factor site-1 protease	Others
AARA003631	0.258113	0.200998	cytochrome P450	cytochrome P450 4C1-like	CYPs	CYP325D1
AARA003645	0.460003	0.452927	ATP-citrate synthase [Source:UniProtKB/TrEMBL;Acc:A0A182HQV2]	ATP-citrate synthase isoform X1	Others
AARA003673	0.302726	0.35199	unspecified product	AGAP010118- partial	Others
AARA003756	0.434036	0.377652	DNA replication complex GINS protein PSF2 [Source:UniProtKB/TrEMBL;Acc:A0A182HR63]	probable DNA replication complex GINS PSF2	Others
AARA003892	0.470502	0.470316	unspecified product	AGAP009884- partial	Others
AARA004059	0.443049	0.465405	unspecified product	centrosomal 43-like	Others
AARA004200	0.0624889	0.0472874	unspecified product	zinc finger BED domain-containing 4-like	Others
AARA004617	0.161942	0.302446	3-glucan binding protein [Source:Projected from Anopheles gambiae (AGAP002796) VB Community Annotation]	beta-1,3-glucan-binding -like	Others
AARA004747	0.232225	0.171178	unspecified product	phospho phosphatase	Others
AARA004822	0.422384	0.470425	Adenylate cyclase [Source:UniProtKB/TrEMBL;Acc:A0A182HU61]	adenylate cyclase type 6 isoform X1	Others
AARA004925	0.467086	0.482727	BTB domain-containing protein [Source:UniProtKB/TrEMBL;Acc:A0A182HUF9]	potassium voltage-gated channel Shaw-like isoform X1	Others
AARA004938	0.301787	0.315019	Nidogen (entactin) [Source:Projected from Anopheles gambiae (AGAP008193) UniProtKB/TrEMBL;Acc:A0A1S4GXK2]	nidogen	Others
AARA004954	0.443253	0.489202	dipeptidyl-peptidase [Source:Projected from Anopheles gambiae (AGAP008176) VB Community Annotation]	venom dipeptidyl peptidase 4	Others
AARA005009	0.425218	0.340871	unspecified product	vegetative cell wall gp1-like	Others
AARA005153	0.43774	0.317252	Odd skipped-like protein [Source:Projected from Anopheles gambiae (AGAP007972) UniProtKB/TrEMBL;Acc:A0A1S4GWW5]	odd-skipped	Others
AARA005341	0.0883211	0.0946825	unspecified product	uncharacterized protein LOC120954825	Others
AARA005601	0.451505	0.480627	unspecified product	transcription factor Sox-1-like	Others
AARA005762	0.444013	0.292475	unspecified product	uncharacterized protein LOC120948735 isoform X1	Others
AARA005795	0.300165	0.28694	unspecified product	uncharacterized protein LOC120895796	Others
AARA005829	0.492431	0.328777	Intraflagellar transport 74 homolog [Source:Projected from Anopheles gambiae (AGAP004724) VB Community Annotation]	intraflagellar transport 74 homolog	Others
AARA005856	0.272816	0.108607	unspecified product	AGAP010371- partial	Others
AARA005879	0.404609	0.396482	unspecified product	liver carboxylesterase 4	COEs
AARA005946	0.463651	0.32832	Ninjurin [Source:Projected from Anopheles gambiae (AGAP010458) VB Community Annotation]	ninjurin-2-like	Others
AARA006085	0.407589	0.274614	L-lactate dehydrogenase [Source:UniProtKB/TrEMBL;Acc:A0A182HXQ7]	L-lactate dehydrogenase	Others
AARA006155	0.465651	0.426376	unspecified product	neural-cadherin-like isoform X1	Others
AARA006173	0.320156	0.311382	unspecified product	uncharacterized protein LOC118511538 isoform X2	Others
AARA006256	0.0231218	0.00760379	unspecified product	unspecified product	Others
AARA006289	0.0525588	0.0487106	galectin [Source:Projected from Anopheles gambiae (AGAP011278) VB Community Annotation]	AGAP011278- partial	Others
AARA006329	0.329983	0.238267	proton-coupled amino acid transporter [Source:Projected from Anopheles gambiae (AGAP010508) VB Community Annotation]	proton-coupled amino acid transporter CG1139	Others
AARA006336	0.241767	0.338182	unspecified product	arp2 3 complex-activating rickA-like	Others
AARA006662	0.0848518	0.125335	unspecified product	AGAP010628- partial	Others
AARA006735	0.227328	0.291655	PID domain-containing protein [Source:UniProtKB/TrEMBL;Acc:A0A182HZK6]	uncharacterized protein LOC120896507 isoform X1	Others
AARA006801	0.256948	0.149681	cytochrome P450	cytochrome P450 4C1-like	CYPs	CYP325H1
AARA006853	0.422979	0.373809	phosphoribosylformylglycinamidine synthase [Source:Projected from Anopheles gambiae (AGAP002091) VB Community Annotation]	phosphoribosylformylglycinamidine synthase	Others
AARA007051	0.0307457	0.0188766	unspecified product	uncharacterized protein LOC121591845	Others
AARA007066	0.418511	0.492439	DnaJ homolog subfamily B member [Source:Projected from Anopheles gambiae (AGAP001859) VB Community Annotation]	dnaJ homolog subfamily B member 14-like	Others
AARA007181	0.170811	0.137178	unspecified product	AGAP010256- partial	Others
AARA007216	0.0678319	0.176582	unspecified product	hypothetical protein RP20_CCG013381	Others
AARA007508	0.0100513	0.0453835	maltase [Source:Projected from Anopheles gambiae (AGAP006019) VB Community Annotation]	maltase 2-like	Others
AARA007522	0.444	0.430754	cuticular protein RR-1 family [Source:Projected from Anopheles gambiae (AGAP005995) VB Community Annotation]	lethal(3)malignant blood neoplasm 1	CPs
AARA007526	0.39837	0.490262	cytochrome P450	cytochrome P450 mitochondrial	CYPs	CYP302A1
AARA007712	0.279309	0.286447	unspecified product	transmembrane 43 homolog	Others
AARA007741	0.253097	0.422546	unspecified product	mediator of RNA polymerase II transcription subunit 15	Others
AARA007797	0.163636	0.279336	Elongation of very long chain fatty acids protein [Source:Projected from Anopheles gambiae (AGAP007134) UniProtKB/TrEMBL;Acc:Q7QIY7]	elongation of very long chain fatty acids 7-like isoform X1	Others
AARA007876	0.404666	0.493224	small nuclear ribonucleoprotein D1 [Source:Projected from Anopheles gambiae (AGAP007246) VB Community Annotation]	probable small nuclear ribonucleo Sm D1	Others
AARA007919	0.448298	0.399891	alkaline phosphatase [Source:Projected from Anopheles gambiae (AGAP007300) VB Community Annotation]	membrane-bound alkaline phosphatase-like	Others
AARA008023	0.451012	0.469444	E3 ubiquitin-protein ligase SHPRH [Source:Projected from Anopheles gambiae (AGAP007417) VB Community Annotation]	E3 ubiquitin- ligase SHPRH	Others
AARA008031	0.450507	0.496089	unspecified product	uncharacterized protein LOC120898841 isoform X1	Others
AARA008208	0.313808	0.400624	unspecified product	mucin-17-like	Others
AARA008283	0.356756	0.28621	unspecified product	uncharacterized protein LOC120895654	Others
AARA008319	0.488124	0.400319	unspecified product	probable salivary secreted peptide	SGs
AARA008326	0.453128	0.229094	unspecified product	dopamine N-acetyltransferase	Others
AARA008385	0.212256	0.259846	unspecified product	RNA polymerase II degradation factor 1-like isoform X2	Others
AARA008530	0.0803416	0.113408	unspecified product	uncharacterized protein LOC120896436 isoform X2	Others
AARA008538	0.0683662	0.082759	kinetochore protein NDC80 [Source:Projected from Anopheles gambiae (AGAP006661) VB Community Annotation]	kinetochore NDC80 homolog	Others
AARA008767	0.341729	0.391489	unspecified product	villin quail isoform X1	Others
AARA008771	0.277872	0.253903	cytochrome P450	cytochrome P450 4C1-like	CYPs	CYP4C35
AARA008781	0.245652	0.233718	unspecified product	uncharacterized protein LOC120959834	Others
AARA008793	0.0172028	0.0106255	unspecified product	uncharacterized protein LOC120898573	Others
AARA008794	0.0123401	0.0109964	unspecified product	uncharacterized protein LOC120903159	Others
AARA008855	0.471856	0.415247	unspecified product	prisilkin-39-like isoform X1	Others
AARA008886	0.331728	0.33446	unspecified product	AGAP010817- partial	Others
AARA008968	0.488511	0.42988	unspecified product	serendipity locus alpha-like	Others
AARA009048	0.360646	0.482085	odorant-binding protein [Source:Projected from Anopheles gambiae (AGAP010650) VB Community Annotation]	general odorant-binding 45-like	Others
AARA009103	0.129673	0.14071	unspecified product	uncharacterized protein LOC120893997	Others
AARA009370	0.450592	0.457959	unspecified product	deoxynucleotidyltransferase terminal-interacting 2	Others
AARA009425	0.442386	0.297603	unspecified product	AGAP008880- partial	Others
AARA009568	0.304656	0.300749	unspecified product	AGAP009003- partial	Others
AARA009584	0.382467	0.311028	LIX1-like protein [Source:Projected from Anopheles gambiae (AGAP009016) VB Community Annotation]	limb expression 1 homolog isoform X2	Others
AARA009589	0.445184	0.398253	unspecified product	hormone receptor 4 isoform X2	Others
AARA009590	0.390717	0.436519	unspecified product	hormone receptor 4	Others
AARA009760	0.251984	0.488528	Protease m1 zinc metalloprotease [Source:Projected from Anopheles gambiae (AGAP013150) VB Community Annotation]	aminopeptidase N-like	Others
AARA009846	0.389737	0.380207	Fork-head domain-containing protein [Source:UniProtKB/TrEMBL;Acc:A0A182I8D6]	forkhead box N2 isoform X1	Others
AARA010009	0.334285	0.415782	glucose dehydrogenase (acceptor) [Source:Projected from Anopheles gambiae (AGAP003782) VB Community Annotation]	glucose dehydrogenase [ quinone]	Others
AARA010028	0.484455	0.344246	juvenile hormone-inducible protein [Source:Projected from Anopheles gambiae (AGAP003764) VB Community Annotation]	uncharacterized protein LOC120901576	Others
AARA010031	0.267296	0.249726	unspecified product	uncharacterized protein LOC120896342 isoform X1	Others
AARA010094	0.335172	0.243995	unspecified product	mediator of RNA polymerase II transcription subunit 26 isoform X2	Others
AARA010205	0.18238	0.128251	unspecified product	uncharacterized protein LOC120906434 isoform X1	Others
AARA010217	0.423652	0.49351	DNA-(apurinic or apyrimidinic site) lyase [Source:UniProtKB/TrEMBL;Acc:A0A182I9F7]	recombination repair 1-like isoform X1	Others
AARA010234	0.224305	0.123838	unspecified product	RNA polymerase II degradation factor 1-like	Others
AARA010260	0.361431	0.297815	unspecified product	AGAP000772-PA	Others
AARA010840	0.498044	0.429458	unspecified product	AGAP008758- partial	Others
AARA010903	0.383869	0.425859	unspecified product	isoform A	Others
AARA010991	0.4622	0.449551	ANK_REP_REGION domain-containing protein [Source:UniProtKB/TrEMBL;Acc:A0A182IBM7]	AGAP008599- partial	Others
AARA011074	0.0089055	0.00773873	Fruitless [Source:Projected from Anopheles gambiae (AGAP008506) VB Community Annotation]	longitudinals lacking -like	Others
AARA011107	0.441266	0.374967	Transporter [Source:UniProtKB/TrEMBL;Acc:A0A182IBZ0]	sodium-dependent proline transporter isoform X1	Others
AARA011129	0.246504	0.290461	unspecified product	hypothetical protein ZHAS_00006397	Others
AARA011138	0.387714	0.495145	N-acetyltransferase [Source:Projected from Anopheles gambiae (AGAP008428) UniProtKB/TrEMBL;Acc:A0A1S4GY90]	N-alpha-acetyltransferase 40	Others
AARA011158	0.304898	0.182274	unspecified product	uncharacterized protein LOC120901852	Others
AARA011166	0.204342	0.192926	unspecified product	sperm flagellar 1-like	Others
AARA011205	0.186858	0.285534	unspecified product	Transposon Ty3-G Gag-Pol poly	Others
AARA011275	0.439707	0.389847	timeless [Source:Projected from Anopheles gambiae (AGAP008288) VB Community Annotation]	timeless isoform X1	Others
AARA011286	0.248506	0.242991	Secretion-regulating guanine nucleotide exchange factor [Source:Projected from Anopheles gambiae (AGAP008272) UniProtKB/TrEMBL;Acc:A0A1S4GXT1]	secretion-regulating guanine nucleotide exchange factor	Others
AARA011313	0.40083	0.377945	gamma-butyrobetaine dioxygenase [Source:Projected from Anopheles gambiae (AGAP012477) VB Community Annotation]	gamma-butyrobetaine dioxygenase	Others
AARA011373	0.287179	0.45413	odorant-binding protein 5	general odorant-binding lush-like	Others
AARA011634	0.461799	0.4567	DNA polymerase epsilon subunit [Source:Projected from Anopheles gambiae (AGAP004615) VB Community Annotation]	DNA polymerase epsilon catalytic subunit 1	Others
AARA011732	0.255979	0.246221	unspecified product	isoform A	Others
AARA011745	0.368752	0.463766	unspecified product	uncharacterized protein LOC120905712	Others
AARA011761	0.142381	0.282837	unspecified product	uncharacterized protein LOC120906255	Others
AARA011791	0.402984	0.25921	formyltetrahydrofolate dehydrogenase [Source:Projected from Anopheles gambiae (AGAP009591) VB Community Annotation]	cytosolic 10-formyltetrahydrofolate dehydrogenase	Others
AARA011795	0.448711	0.488142	DNA-(apurinic or apyrimidinic site) lyase [Source:UniProtKB/TrEMBL;Acc:A0A1I8JT08]	recombination repair 1 isoform X1	Others
AARA014121	0.409394	0.486875	unspecified product	unspecified product	Others
AARA014230	0.400337	0.371838	unspecified product	unspecified product	Others
AARA014350	0.0354593	0.0335242	unspecified product	unspecified product	Others
AARA014453	0.344477	0.21526	unspecified product	unspecified product	Others
AARA014461	0.158415	0.105538	unspecified product	lysoplasmalogenase TMEM86A isoform X2	Others
AARA014496	0.401186	0.477347	unspecified product	unspecified product	Others
AARA014500	0.461753	0.425769	unspecified product	unspecified product	Others
AARA014508	0.478024	0.442563	unspecified product	AAA partial	Others
AARA014567	0.313652	0.333972	unspecified product	dendritic arbor reduction 1-like	Others
AARA014666	0.230693	0.150668	unspecified product	unspecified product	Others
AARA014711	0.107822	0.156353	unspecified product	BTB POZ domain-containing 2-like	Others
AARA014767	0.287455	0.294374	unspecified product	uncharacterized protein LOC120957073	Others
AARA014868	0.323515	0.194755	unspecified product	uncharacterized protein LOC120904605	Others
AARA014877	0.191654	0.236818	unspecified product	unspecified product	Others
AARA014938	0.477884	0.335372	dehydrogenase/reductase SDR family member 11 precursor [Source:Projected from Anopheles gambiae (AGAP010311) VB Community Annotation]	farnesol dehydrogenase-like	Others
AARA014946	0.380095	0.26274	unspecified product	unspecified product	Others
AARA014989	0.326375	0.447881	unspecified product	ALP1-like	Others
AARA015033	0.336775	0.312839	unspecified product	unspecified product	Others
AARA015063	0.00482545	0.00335889	Other		Others
AARA015087	0.385236	0.356378	Other		Others
AARA015512	0.0527592	0.114938	Other		Others
AARA015600	0.257452	0.260932	unspecified product	homeotic distal-less isoform X1	Others
AARA015615	0.302046	0.128199	unspecified product	uncharacterized protein LOC120894431	Others
AARA015726	0.46472	0.479006	unspecified product	AGAP008492- partial	Others
AARA015729	0.258671	0.255283	glutathione S-transferase	glutathione S-transferase epsilon 2	GSTs	GSTE1
AARA015745	0.375829	0.284282	unspecified product	arrestin domain-containing 3-like	Others
AARA015895	0.243567	0.409179	cytochrome P450	probable cytochrome P450 9f2	CYPs	CYP9M2
AARA015915	0.34595	0.30603	JAKSTAT pathway signalling transcription factor [Source:Projected from Anopheles gambiae (AGAP010423) VB Community Annotation]	partial	Others
AARA015917	0.443876	0.433774	dUTP pyrophosphatase [Source:Projected from Anopheles gambiae (AGAP010159) VB Community Annotation]	deoxyuridine 5 -triphosphate nucleotidohydrolase	Others
AARA015937	0.390376	0.43711	unspecified product	uncharacterized protein LOC120901735	Others
AARA016024	0.493861	0.46767	Carboxylic ester hydrolase [Source:UniProtKB/TrEMBL;Acc:A0A1I8JTH5]	venom carboxylesterase-6-like	COEs
AARA016105	0.451422	0.363855	unspecified product	uncharacterized protein LOC120904447	Others
AARA016129	0.145128	0.0517198	D-xylulose reductase A [Source:Projected from Anopheles gambiae (AGAP003582) VB Community Annotation]	sorbitol dehydrogenase-like	Others
AARA016184	0.46928	0.470925	unspecified product	chymotrypsin-elastase inhibitor ixodidin-like	Others
AARA016295	0.448001	0.174964	unspecified product	uncharacterized protein LOC120902429	Others
AARA016300	0.0116865	0.00216773	Carboxylic ester hydrolase [Source:UniProtKB/TrEMBL;Acc:A0A1Y9GLB1]	esterase E4-like	Others
AARA016365	0.459512	0.419044	homeobox protein SIX1 [Source:Projected from Anopheles gambiae (AGAP011695) VB Community Annotation]	sine oculis	Others
AARA016502	0.44109	0.450892	unspecified product	nose resistant to fluoxetine 6-like	Others
AARA016537	0.237901	0.245029	trypsin [Source:Projected from Anopheles gambiae (AGAP008294) VB Community Annotation]	ame: Full=Trypsin-3 Flags: Precursor	Others
AARA016539	0.319957	0.267946	trypsin [Source:Projected from Anopheles gambiae (AGAP008295) VB Community Annotation]	trypsin	Others
AARA016580	0.493224	0.413148	unspecified product	unspecified product	Others
AARA016657	0.0878833	0.0568589	unspecified product	nuclear pore complex DDB_G0274915-like	Others
AARA016716	0.470687	0.395025	unspecified product	gonadotropin-releasing hormone receptor isoform X2	Others
AARA016721	0.181177	0.229478	unspecified product	transcription factor Sp9 isoform X1	Others
AARA016816	0.38331	0.362925	unspecified product	proline-rich extensin EPR1 isoform X1	Others
AARA016880	0.181978	0.0938258	unspecified product	dynein regulatory complex 11	Others
AARA016883	0.207927	0.214322	unspecified product	phenoloxidase-activating factor 2-like	Others
AARA016945	0.355533	0.295584	Bifunctional purine biosynthesis protein [Source:Projected from Anopheles gambiae (AGAP001423) VB Community Annotation]	bifunctional purine biosynthesis ATIC	Others
AARA017009	0.230973	0.175261	cellular retinaldehyde binding protein [Source:Projected from Anopheles gambiae (AGAP005387) VB Community Annotation]	retinaldehyde-binding 1-like	Others
AARA017013	0.447156	0.339375	unspecified product	retinaldehyde-binding 1-like	Others
AARA017021	0.249668	0.325983	unspecified product	multiple epidermal growth factor-like domains 11	Others
AARA017054	0.327262	0.39101	unspecified product	calpain-11-like isoform X1	Others
AARA017055	0.43201	0.428449	unspecified product	transmembrane protease serine 9-like	Others
AARA017074	0.468492	0.476698	protein aurora borealis [Source:Projected from Anopheles gambiae (AGAP012375) VB Community Annotation]	aurora borealis	Others
AARA017088	0.289115	0.178514	fibrinogen [Source:Projected from Anopheles gambiae (AGAP004918) VB Community Annotation]	microfibril-associated glyco 4-like	Others
AARA017101	0.377402	0.118623	unspecified product	endocuticle structural glyco ABD-4	CPs
AARA017162	0.214848	0.176521	carbonic anhydrase I [Source:Projected from Anopheles gambiae (AGAP013402) VB Community Annotation]	carbonic anhydrase 2	Others
AARA017337	0.349524	0.317673	unspecified product	no-mechanoreceptor potential a	Others
AARA017381	0.492283	0.442116	unspecified product	alpha-tocopherol transfer -like	Others
AARA017408	0.324825	0.296787	unspecified product	lipase member H-like isoform X2	Others
AARA017533	0.0835471	0.352141	unspecified product	lactosylceramide 4-alpha-galactosyltransferase	Others
AARA017661	0.347825	0.327904	unspecified product	mediator of DNA damage checkpoint 1-like	Others
AARA017715	0.355354	0.362841	unspecified product	opsin-1-like	Others
AARA017767	0.456671	0.466127	phospholipase b, plb1 [Source:Projected from Anopheles gambiae (AGAP006395) VB Community Annotation]	phospholipase membrane-associated-like	Others
AARA017768	0.479747	0.449782	Lipase_GDSL domain-containing protein [Source:UniProtKB/TrEMBL;Acc:A0A3F2YSS8]	phospholipase membrane-associated	Others
AARA017812	0.244242	0.238127	unspecified product	DE-cadherin-like isoform X1	Others
AARA017820	0.396637	0.372763	unspecified product	cell death hid	Others
AARA017922	0.486073	0.486321	H/ACA ribonucleoprotein complex non-core subunit NAF1 [Source:Projected from Anopheles gambiae (AGAP011831) VB Community Annotation]	H ACA ribonucleo complex non-core subunit NAF1	Others
AARA017937	0.457015	0.408036	unspecified product	uncharacterized protein LOC101458145	Others
AARA017939	0.440074	0.37157	unspecified product	monocarboxylate transporter 3	Others
AARA017957	0.35286	0.267745	serine carboxypeptidase [Source:Projected from Anopheles gambiae (AGAP011442) VB Community Annotation]	retinoid-inducible serine carboxypeptidase-like	Others
AARA017993	0.098904	0.15033	unspecified product	hypothetical protein ZHAS_00002868	Others
AARA018018	0.427055	0.392668	unspecified product	unspecified product	Others
AARA018022	0.38044	0.474373	unspecified product	C-type lectin 37Db-like	Others
AARA018023	0.247086	0.201619	unspecified product	CTLMA3 partial	Others
AARA018046	0.152605	0.353687	glucose dehydrogenase (acceptor) [Source:Projected from Anopheles gambiae (AGAP003783) VB Community Annotation]	glucose dehydrogenase [ quinone]	Others
AARA018068	0.227966	0.16335	unspecified product	zinc finger 420-like	Others
AARA018095	0.216222	0.0640555	DUF4806 domain-containing protein [Source:UniProtKB/TrEMBL;Acc:A0A499FSR5]	AGAP001085- partial	Others
AARA018162	0.478398	0.418037	Ski_Sno domain-containing protein [Source:UniProtKB/TrEMBL;Acc:A0A499FSX0]	AGAP007935- partial	Others
AARA018166	0.451557	0.401905	GATA-binding protein 1/2/3 [Source:Projected from Anopheles gambiae (AGAP004228) VB Community Annotation]	transcription factor GATA-4 isoform X1	Others
AARA018231	0.263709	0.465883	T-box protein H15 [Source:Projected from Anopheles gambiae (AGAP008563) VB Community Annotation]	T-box H15-like	Others
AARA018249	0.0758038	0.0874303	Ubiquinone biosynthesis monooxygenase COQ6, mitochondrial [Source:Projected from Anopheles gambiae (AGAP000106) UniProtKB/TrEMBL;Acc:Q7QER0]	ubiquinone biosynthesis monooxygenase mitochondrial	Others
AARA018263	0.496521	0.458458	unspecified product	transcription factor grauzone-like	Others
AARA018274	0.406415	0.484092	MYND-type domain-containing protein [Source:UniProtKB/TrEMBL;Acc:A0A499FT89]	SET and MYND domain-containing 4-like	Others
AARA018298	0.119318	0.132096	lysosomal acid lipase [Source:Projected from Anopheles gambiae (AGAP013368) VB Community Annotation]	lipase 1-like	Others
AARA018363	0.371034	0.417578	unspecified product	TBC1 domain family member 31	Others
AARA018418	0.273641	0.319865	unspecified product	AGAP008992- partial	Others
AARA018542	0.207013	0.179565	unspecified product	serine protease inhibitor dipetalogastin	Others
AARA018597	0.286073	0.286308	unspecified product	homeobox aristaless isoform X1	Others
AARA018646	0.286238	0.31831	unspecified product	echinoderm microtubule-associated -like CG42247 isoform X1	Others
AARA018658	0.360528	0.42902	unspecified product	extracellular serine threonine kinase four-jointed	Others
AARA018710	0.0412929	0.0128312	unspecified product	extracellular matrix-binding -like	Others
AARA018757	0.432273	0.39759	unspecified product	guanylate cyclase	Others

## Sheet: Deltamethrin
746 (567 upregulated and 179 downregulated) common elements in Migori and Siaya resitant to deltamethrin (MD and SD)
Geneid	MD_vs_DO	SD_vs_DO	Description (VectorBase)_x	Description (Blast2GO)	Target	Gene_Symbol
AARA000056	2.41346	2.51928	unspecified product	neuronal acetylcholine receptor subunit alpha-2-like	Others
AARA000063	2.124	2.09811	Lipoyl synthase, mitochondrial [Source:UniProtKB/TrEMBL;Acc:A0A182HFR5]	lipoyl mitochondrial	Others
AARA000080	2.57882	2.18915	venom allergen [Source:Projected from Anopheles gambiae (AGAP010550) VB Community Annotation]	antigen 5 like allergen Cul n 1-like	Others
AARA000082	2.14511	2.15496	unspecified product	basement membrane-specific heparan sulfate proteoglycan core -like	Others
AARA000095	2.23232	2.32289	unspecified product	AGAP010534- partial	Others
AARA000096	2.08011	2.55147	fibrinogen-related protein [Source:Projected from Anopheles gambiae (AGAP010531) VB Community Annotation]	microfibril-associated glyco 4-like	Others
AARA000101	2.24942	2.22906	manganese-iron superoxide dismutase 1	superoxide dismutase [Mn] mitochondrial	Others
AARA000121	19.1364	12.4486	unspecified product	partial	Others
AARA000179	14.0406	8.83028	Mitogen-activated protein kinase [Source:UniProtKB/TrEMBL;Acc:A0A182HG32]	stress-activated kinase JNK-like	Others
AARA000220	2.69822	4.08846	cuticular protein [Source:Projected from Anopheles gambiae (AGAP009405) VB Community Annotation]	obstructor-E	CPs
AARA000237	2.91487	2.67543	cytochrome P450	probable cytochrome P450 9f2	CYPs	CYP9M1
AARA000326	4.19641	6.05789	low molecular weight phosphotyrosine protein phosphatase [Source:Projected from Anopheles gambiae (AGAP009266) VB Community Annotation]	low molecular weight phosphotyrosine phosphatase 1	Others
AARA000351	2.99152	2.97446	CLIP-domain serine protease [Source:Projected from Anopheles gambiae (AGAP004719) VB Community Annotation]	serine protease persephone	Others
AARA000438	2.00789	2.24304	unspecified product	tropomyosin-2 isoform X15	Others
AARA000485	9.49326	8.06732	unspecified product	lipase member H-like	Others
AARA000505	7.07457	7.19104	deoxyribonuclease I [Source:Projected from Anopheles gambiae (AGAP011698) VB Community Annotation]	deoxyribonuclease I	Others
AARA000586	6.39683	2.78628	unspecified product	probable peroxisomal membrane PEX13	Others
AARA000595	2.11284	2.35641	Peptidase S1 domain-containing protein [Source:UniProtKB/TrEMBL;Acc:A0A182HH92]	phenoloxidase-activating factor 2-like	Others
AARA000597	2.20244	2.34376	CLIP-domain serine protease [Source:Projected from Anopheles gambiae (AGAP028725) VB Community Annotation]	CLIP domain-containing serine protease 14D-like	Others
AARA000609	2.07735	2.77456	unspecified product	ornithine decarboxylase 1-like	Others
AARA000640	4.5276	4.21105	thioredoxin peroxidase 4	peroxiredoxin-6-like	Others
AARA000643	2.29549	2.94964	acetyl-CoA acyltransferase [Source:Projected from Anopheles gambiae (AGAP011827) VB Community Annotation]	trifunctional enzyme subunit mitochondrial	Others
AARA000645	2.40669	2.53119	NADH dehydrogenase (ubiquinone) 1 beta subcomplex [Source:Projected from Anopheles gambiae (AGAP011829) VB Community Annotation]	NADH dehydrogenase [ubiquinone] 1 beta subcomplex subunit 4	Others
AARA000669	2.50903	2.42381	unspecified product	28S ribosomal mitochondrial	Others
AARA000678	4.935	4.19426	unspecified product	AGAP011878- partial	Others
AARA000680	4.61468	3.7906	unspecified product	methyltransferase 22 isoform X1	Others
AARA000705	5.28943	4.4315	unspecified product	venom serine protease-like	Others
AARA000722	11.4065	8.57703	unspecified product	F-box LRR-repeat fbxl-1-like	Others
AARA000730	2.57894	2.29554	unspecified product	chitin deacetylase 1 isoform X2	CPs
AARA000736	2.55463	2.48955	unspecified product	ATPase inhibitor mitochondrial	Others
AARA000798	338.187	280.277	unspecified product	uncharacterized protein LOC120900012 isoform X2	Others
AARA000826	24.0149	14.8652	unspecified product	basement membrane proteoglycan-like	Others
AARA000829	2.01598	2.83638	unspecified product	glutamate--cysteine ligase regulatory subunit	Others
AARA000858	2.93564	3.49193	leucine-rich immune protein (Long) [Source:Projected from Anopheles gambiae (AGAP006348) VB Community Annotation]	LRIM1	Others
AARA000859	2.39791	2.55835	solute carrier family 19 (thiamine transporter), member 2/3 [Source:Projected from Anopheles gambiae (AGAP006349) VB Community Annotation]	folate transporter 1 isoform X1	Others
AARA000995	3.10572	3.76832	NADH dehydrogenase (ubiquinone) Fe-S protein [Source:Projected from Anopheles gambiae (AGAP000170) VB Community Annotation]	NADH-quinone oxidoreductase subunit B 2-like	Others
AARA000999	4.98512	4.49233	unspecified product	uncharacterized protein LOC120905811 isoform X1	Others
AARA001040	2.50964	2.94303	MFS transporter, VNT family, synaptic vesicle glycoprotein [Source:Projected from Anopheles gambiae (AGAP000128) VB Community Annotation]	synaptic vesicle glyco 2C-like	Others
AARA001095	2.77172	3.29251	unspecified product	T family of potassium channels 7	Others
AARA001107	3.66946	3.37084	unspecified product	#NAME?	Others
AARA001131	8.04049	2.55859	cuticular protein RR-2 family [Source:Projected from Anopheles gambiae (AGAP000047) VB Community Annotation]	histidine-rich PFHRP-II	CPs
AARA001171	3.13715	3.38879	tubulin polyglutamylase TTLL1 [Source:Projected from Anopheles gambiae (AGAP010336) VB Community Annotation]	probable tubulin polyglutamylase TTLL1 isoform X1	Others
AARA001269	2.06998	3.01011	Isocitrate dehydrogenase [NADP] [Source:UniProtKB/TrEMBL;Acc:A0A182HJ56]	isocitrate dehydrogenase [NADP] mitochondrial-like	Others
AARA001340	3.41185	6.11292	CLIP-domain serine protease [Source:Projected from Anopheles gambiae (AGAP013184) VB Community Annotation]	CLIP domain-containing serine protease 2-like	Others
AARA001343	2.61303	2.90452	unspecified product	mucin-2 isoform X2	Others
AARA001410	3.95491	4.56428	NADH dehydrogenase (ubiquinone) 1 alpha subcomplex [Source:Projected from Anopheles gambiae (AGAP003325) VB Community Annotation]	cytochrome c oxidase subunit NDUFA4	Others
AARA001413	2.98066	3.16142	NADH dehydrogenase (ubiquinone) 1 alpha subcomplex [Source:Projected from Anopheles gambiae (AGAP003328) VB Community Annotation]	NADH dehydrogenase [ubiquinone] 1 alpha subcomplex subunit 6	Others
AARA001433	8.18884	11.6057	phosphoenolpyruvate carboxykinase (GTP) [Source:Projected from Anopheles gambiae (AGAP003350) VB Community Annotation]	phosphoenolpyruvate carboxykinase [GTP]	Others
AARA001457	2.52067	3.0118	NADH dehydrogenase 1 alpha subcomplex subunit [Source:Projected from Anopheles gambiae (AGAP012823) VB Community Annotation]	NADH dehydrogenase [ubiquinone] 1 alpha subcomplex subunit 2	Others
AARA001526	2.17167	2.18043	rootletin [Source:Projected from Anopheles gambiae (AGAP003449) VB Community Annotation]	rootletin isoform X1	Others
AARA001555	2.55324	2.24146	unspecified product	luciferin 4-monooxygenase-like	Others
AARA001625	3.13965	3.37599	Polymerase delta-interacting protein [Source:Projected from Anopheles gambiae (AGAP001153) VB Community Annotation]	polymerase delta-interacting 2	Others
AARA001648	3.40969	2.67764	unspecified product	uncharacterized protein LOC120894677	Others
AARA001659	2.59614	4.16109	Female reproductive tract protease GLEANR_896 [Source:Projected from Anopheles gambiae (AGAP001190) UniProtKB/TrEMBL;Acc:A0A1S4GBU1]	chymotrypsin	Others
AARA001760	2.7728	2.67785	unspecified product	zinc finger 91	Others
AARA001802	2.57854	2.39464	Fatty acyl-CoA reductase [Source:UniProtKB/TrEMBL;Acc:A0A182HKM2]	fatty acyl- reductase 1-like	Others
AARA001807	3.06053	3.73454	unspecified product	isoform A	Others
AARA001829	3.65915	2.47412	TRIO salivary gland protein [Source:Projected from Anopheles gambiae (AGAP001374) VB Community Annotation]	TRIO salivary gland precursor	SGs
AARA001870	2.4799	2.52187	Mitochondrial pyruvate carrier [Source:UniProtKB/TrEMBL;Acc:A0A182HKU0]	mitochondrial pyruvate carrier 1	Others
AARA001873	2.7303	3.27801	2,3-bisphosphoglycerate-dependent phosphoglycerate mutase [Source:Projected from Anopheles gambiae (AGAP001420) VB Community Annotation]	phosphoglycerate mutase 2	Others
AARA001961	2.67923	2.57603	unspecified product	actin-binding Rho-activating isoform X2	Others
AARA002039	5.28596	8.0988	unspecified product	N-alpha-acetyltransferase 80	Others
AARA002080	2.71238	2.92124	sodium-coupled monocarboxylate transporter [Source:Projected from Anopheles gambiae (AGAP001635) VB Community Annotation]	sodium-coupled monocarboxylate transporter 1-like isoform X2	Others
AARA002091	34.1366	6.13394	CLIP-domain serine protease [Source:Projected from Anopheles gambiae (AGAP001648) VB Community Annotation]	CLIPB17 partial	Others
AARA002097	3.8414	4.32402	lipase [Source:Projected from Anopheles gambiae (AGAP001652) VB Community Annotation]	lipase 3-like	Others
AARA002132	22.2276	17.6436	Alkaline phosphatase [Source:UniProtKB/TrEMBL;Acc:A0A182HLK0]	alkaline phosphatase	Others
AARA002158	2.30652	2.25143	unspecified product	toll-like receptor 13	Others
AARA002162	3.0986	3.35982	NADH dehydrogenase (ubiquinone) Fe-S protein [Source:Projected from Anopheles gambiae (AGAP001711) VB Community Annotation]	NADH-ubiquinone oxidoreductase subunit 8	Others
AARA002167	15.4528	11.4186	unspecified product	uncharacterized protein LOC120897586	Others
AARA002169	2.62905	2.85731	unspecified product	uncharacterized protein LOC120908855	Others
AARA002219	3.50266	4.65834	gamma-interferon-inducible lysosomal thiol reductase [Source:Projected from Anopheles gambiae (AGAP001768) VB Community Annotation]	GILT 3	Others
AARA002268	21.9666	22.1016	unspecified product	lethal(2)essential for life-like	Others
AARA002285	4.09432	4.29712	cubilin [Source:Projected from Anopheles gambiae (AGAP005526) VB Community Annotation]	cubilin homolog	Others
AARA002342	9.27448	8.73489	cuticular protein RR-2 family 16	cuticle -like	CPs	CPR16
AARA002344	4.35034	3.34685	cuticular protein RR-2 family 15	cuticle -like	CPs	CPR15
AARA002455	3.91968	4.29628	C-type lectin (CTL) [Source:Projected from Anopheles gambiae (AGAP005335) VB Community Annotation]	CTL4	Others
AARA002464	5.75562	3.22318	unspecified product	AGAP004935- partial	Others
AARA002523	7.95278	3.07058	unspecified product	AGAP013506- partial	Others
AARA002534	3.40747	3.60661	NADH dehydrogenase (ubiquinone) 1 beta subcomplex [Source:Projected from Anopheles gambiae (AGAP000849) VB Community Annotation]	NADH dehydrogenase [ubiquinone] 1 beta subcomplex subunit 1	Others
AARA002617	2.17038	2.41198	LRRCT domain-containing protein [Source:UniProtKB/TrEMBL;Acc:A0A182HMY1]	AGAP000340- partial	Others
AARA002622	3.73979	2.6755	cuticular protein RR-1 family [Source:Projected from Anopheles gambiae (AGAP000344) VB Community Annotation]	pupal cuticle 27-like	CPs
AARA002634	3.50626	4.01442	succinyl-CoA ligase beta subunit	succinate-- ligase [ADP-forming] subunit mitochondrial isoform X2	Others
AARA002701	2.24992	3.02951	unspecified product	homeotic ocelliless-like	Others
AARA002766	3.60409	4.25457	unspecified product	SET domain-containing -8 isoform X1	Others
AARA002788	2.60955	2.081	Carboxylic ester hydrolase [Source:UniProtKB/TrEMBL;Acc:A0A182HNF1]	para-nitrobenzyl esterase-like	Others
AARA002825	2.18772	2.7518	unspecified product	apolipo D-like	Others
AARA002869	2.88702	3.37211	unspecified product	serine protease easter-like	Others
AARA002929	2.07114	2.32612	serine protease inhibitor (serpin) 10	serine protease inhibitor 42Dd-like isoform X3	Others
AARA002943	4.95087	3.52564	unspecified product	isoform A	Others
AARA002955	2.04061	2.13197	unspecified product	NCBP2AS2 homolog	Others
AARA002974	2.04162	2.08289	Uridine kinase [Source:UniProtKB/TrEMBL;Acc:A0A182HNY5]	uridine-cytidine kinase-like 1	Others
AARA002987	3.04549	2.09947	unspecified product	AGAP005196 partial	Others
AARA003017	4.4953	2.67752	glucosyl/glucuronosyl transferases [Source:Projected from Anopheles gambiae (AGAP005163) VB Community Annotation]	UDP-glycosyltransferase UGT5-like	Others
AARA003027	2.64909	3.21484	cysteine dioxygenase [Source:Projected from Anopheles gambiae (AGAP005153) VB Community Annotation]	cysteine dioxygenase type 1	Others
AARA003045	2.94072	3.10034	ATP synthase subunit alpha [Source:UniProtKB/TrEMBL;Acc:A0A182HP56]	ATP synthase subunit mitochondrial	Others
AARA003174	7.51919	2.31311	unspecified product	calpain-B-like isoform X2	Others
AARA003178	2.63671	2.56524	lactoylglutathione lyase [Source:Projected from Anopheles gambiae (AGAP012071) VB Community Annotation]	lactoylglutathione lyase	Others
AARA003202	2.43976	2.53149	ATP synthase subunit beta [Source:UniProtKB/TrEMBL;Acc:A0A182HPL3]	ATP synthase subunit mitochondrial	Others
AARA003262	2.09204	2.28762	phosphoglucose isomerase (glucose-6-phosphate isomerase)	glucose-6-phosphate isomerase	Others
AARA003282	2.48921	2.86381	abhydrolase domain-containing protein [Source:Projected from Anopheles gambiae (AGAP012189) VB Community Annotation]	lysophosphatidylserine lipase ABHD12 isoform X1	Others
AARA003285	2.21959	2.88652	Succinate dehydrogenase assembly factor 2, mitochondrial [Source:UniProtKB/TrEMBL;Acc:A0A182HPU6]	succinate dehydrogenase assembly factor mitochondrial	Others
AARA003340	3.1892	3.09454	Polypeptide N-acetylgalactosaminyltransferase [Source:UniProtKB/TrEMBL;Acc:A0A182HPZ8]	polypeptide N-acetylgalactosaminyltransferase 9	Others
AARA003406	2.21332	2.45647	unspecified product	transcription elongation mitochondrial-like isoform X1	Others
AARA003411	2.32975	2.00148	Differentially expressed in FDCP 6-like protein [Source:Projected from Anopheles gambiae (AGAP012332) VB Community Annotation]	differentially expressed in FDCP 6-like	Others
AARA003460	6.78168	5.17311	unspecified product	multiple epidermal growth factor-like domains 10	Others
AARA003490	26.9723	19.5606	G_PROTEIN_RECEP_F1_2 domain-containing protein [Source:UniProtKB/TrEMBL;Acc:A0A182HQE7]	insulin-like receptor isoform X1	Others
AARA003511	2.46601	3.37294	Mitochondrial pyruvate carrier [Source:Projected from Anopheles gambiae (AGAP004906) UniProtKB/TrEMBL;Acc:Q7Q814]	mitochondrial pyruvate carrier 2-like	Others
AARA003521	4.31704	2.56756	unspecified product	microfibril-associated glyco 4-like	Others
AARA003535	11.8263	4.52495	unspecified product	AGAP004935- partial	Others
AARA003536	5.40129	5.84272	unspecified product	nidogen and EGF-like domain-containing 1	Others
AARA003548	2.20444	2.43719	duplex-specific nuclease [Source:Projected from Anopheles gambiae (AGAP004948) VB Community Annotation]	deoxyribonuclease I	Others
AARA003556	4.64988	3.64828	unspecified product	mitochondrial assembly of ribosomal large subunit 1	Others
AARA003599	2.65696	2.70736	unspecified product	TRPL translocation defect 14 isoform X1	Others
AARA003640	2.50258	2.5028	myosin I [Source:Projected from Anopheles gambiae (AGAP010160) VB Community Annotation]	unconventional myosin ID	Others
AARA003648	2.08815	2.09313	cytochrome b5-related [Source:Projected from Anopheles gambiae (AGAP010150) VB Community Annotation]	cytochrome b5-related	Others
AARA003653	2.05015	2.37048	Yellow [Source:Projected from Anopheles gambiae (AGAP010145) UniProtKB/TrEMBL;Acc:A0A1S4H3W2]	yellow	Others
AARA003666	2.37019	2.43655	3,2-trans-enoyl-CoA isomerase mitochondrial [Source:Projected from Anopheles gambiae (AGAP010130) VB Community Annotation]	enoyl- delta isomerase mitochondrial-like	Others
AARA003675	12.3473	14.8867	cuticular protein RR-2 family [Source:Projected from Anopheles gambiae (AGAP010123) VB Community Annotation]	cuticle 7-like	CPs
AARA003707	4.51148	6.06753	unspecified product	mpv17	Others
AARA003715	8.47219	6.87639	nicotinic acetylcholine receptor, beta-2 subunit [Source:Projected from Anopheles gambiae (AGAP010057) VB Community Annotation]	neuronal acetylcholine receptor subunit non-alpha-3-like	Others
AARA003730	4.84587	4.27033	unspecified product	toxin 14	Others
AARA003739	3.07282	3.26318	NADH dehydrogenase [ubiquinone] flavoprotein 1, mitochondrial [Source:UniProtKB/TrEMBL;Acc:A0A182HR46]	NADH dehydrogenase [ubiquinone] flavo mitochondrial	Others
AARA003790	2.2068	2.41344	unspecified product	AGAP009986- partial	Others
AARA003794	2.42595	2.0109	unspecified product	cell surface glyco 1-like	Others
AARA003883	3.73401	3.1879	unspecified product	proton-coupled amino acid transporter CG1139	Others
AARA003897	8.96669	5.77192	cuticular protein RR-1 family [Source:Projected from Anopheles gambiae (AGAP009879) VB Community Annotation]	cuticle -like	CPs
AARA003899	6.51442	4.3894	cuticular protein RR-1 family [Source:Projected from Anopheles gambiae (AGAP009877) VB Community Annotation]	pupal cuticle 36-like	CPs
AARA003900	8.94269	5.45651	unspecified product	larval cuticle LCP-30-like	CPs
AARA003901	3.40854	3.21764	unspecified product	exocyst complex component 5-like	Others
AARA003903	13.3893	11.1877	cuticular protein RR-1 family [Source:Projected from Anopheles gambiae (AGAP009871) VB Community Annotation]	endocuticle structural glyco ABD-4	CPs
AARA003906	3.72265	3.98661	AFG1-family ATPase [Source:Projected from Anopheles gambiae (AGAP009867) VB Community Annotation]	ATPase N2B	Others
AARA003908	3.0101	2.99898	NADH dehydrogenase (ubiquinone) 1 beta subcomplex [Source:Projected from Anopheles gambiae (AGAP009865) VB Community Annotation]	NADH dehydrogenase [ubiquinone] 1 beta subcomplex subunit 9	Others
AARA003915	2.35661	2.00591	unspecified product	uncharacterized protein LOC120902876	Others
AARA003929	2.7284	3.19304	CLIP-domain serine protease [Source:Projected from Anopheles gambiae (AGAP009844) VB Community Annotation]	CLIPB15 partial	Others
AARA003986	2.67225	2.93197	cuticular protein [Source:Projected from Anopheles gambiae (AGAP009790) VB Community Annotation]	obstructor-E	CPs
AARA004009	3.47518	2.06077	unspecified product	amyloid-beta A4	Others
AARA004119	2.90875	2.93554	Isocitrate dehydrogenase [NAD] subunit, mitochondrial [Source:UniProtKB/TrEMBL;Acc:A0A182HS68]	probable isocitrate dehydrogenase [NAD] subunit mitochondrial isoform X1	Others
AARA004217	2.92851	2.70502	unspecified product	AGAP002632-PA	Others
AARA004249	3.81958	5.59047	unspecified product	NADH dehydrogenase [ubiquinone] flavo mitochondrial	Others
AARA004273	5.36206	5.91246	unspecified product	classical arabinogalactan 9-like isoform X2	Others
AARA004275	2.36204	2.37985	Glycogen [starch] synthase [Source:UniProtKB/TrEMBL;Acc:A0A182HSL9]	glycogen [starch] synthase	Others
AARA004302	3.03945	3.1548	alpha-tocopherol transfer protein-like protein [Source:Projected from Anopheles gambiae (AGAP002559) VB Community Annotation]	alpha-tocopherol transfer -like isoform X1	Others
AARA004304	5.30507	6.25047	glucose dehydrogenase (acceptor) [Source:Projected from Anopheles gambiae (AGAP002557) VB Community Annotation]	glucose dehydrogenase [ quinone]	Others
AARA004312	2.61443	2.75085	glucose dehydrogenase (acceptor) [Source:Projected from Anopheles gambiae (AGAP002552) VB Community Annotation]	glucose dehydrogenase [ quinone]-like	Others
AARA004347	2.91551	3.7892	delta-1-pyrroline-5-carboxylate synthetase [Source:Projected from Anopheles gambiae (AGAP002518) VB Community Annotation]	delta-1-pyrroline-5-carboxylate synthase	Others
AARA004360	2.09614	2.34708	unspecified product	probable 4-coumarate-- ligase 1	Others
AARA004454	2.38355	2.80006	CLIP-domain serine protease [Source:Projected from Anopheles gambiae (AGAP002422) VB Community Annotation]	venom protease-like	Others
AARA004478	4.79306	4.54559	unspecified product	axoneme-associated mst101(2) isoform X1	Others
AARA004515	13.2823	3.3837	Alpha-carbonic anhydrase domain-containing protein [Source:UniProtKB/TrEMBL;Acc:A0A182HTB0]	carbonic anhydrase 13-like	Others
AARA004652	2.25227	2.41422	unspecified product	ubiquinol-cytochrome-c reductase complex assembly factor 2	Others
AARA004658	3.57734	2.73201	alpha-tocopherol transfer protein-like protein [Source:Projected from Anopheles gambiae (AGAP002835) VB Community Annotation]	alpha-tocopherol transfer	Others
AARA004681	2.06883	3.21454	unspecified product	uncharacterized protein LOC120897938 isoform X1	Others
AARA004702	3.1399	3.54625	NADH dehydrogenase [ubiquinone] 1 subunit C2 [Source:UniProtKB/TrEMBL;Acc:A0A182HTU7]	NADH dehydrogenase [ubiquinone] 1 subunit C2	Others
AARA004745	3.16406	3.15352	epidermal retinal dehydrogenase [Source:Projected from Anopheles gambiae (AGAP002926) VB Community Annotation]	estradiol 17-beta-dehydrogenase 11-like	Others
AARA004790	2.97996	3.82074	carboxylesterase clade H, member [Source:Projected from Anopheles gambiae (AGAP013509) VB Community Annotation]	carboxylesterase 5A	COEs
AARA004812	4.44175	3.7381	unspecified product	uncharacterized protein LOC120893605 isoform X1	Others
AARA004816	2.62337	2.78187	cuticular protein RR-2 family 10	cuticle -like	CPs	CPR10
AARA004842	4.84044	5.26488	Argininosuccinate synthase [Source:Projected from Anopheles gambiae (AGAP003015) UniProtKB/Swiss-Prot;Acc:Q7PR38]	argininosuccinate synthase	Others
AARA004847	2.16177	2.61574	facilitated glucose transporter (solute carrier family 2) [Source:Projected from Anopheles gambiae (AGAP003020) VB Community Annotation]	facilitated trehalose transporter Tret1 isoform X4	Others
AARA004850	3.97666	4.44122	unspecified product	ribosome-binding factor mitochondrial	Others
AARA004857	4.51786	5.13645	Pyruvate dehydrogenase E1 component subunit alpha [Source:UniProtKB/TrEMBL;Acc:A0A182HU95]	pyruvate dehydrogenase E1 component subunit mitochondrial-like	Others
AARA004859	2.5302	3.21462	unspecified product	uncharacterized protein LOC120897251	Others
AARA004879	2.74803	2.67863	unspecified product	stearoyl- desaturase 5-like	Others
AARA005067	4.09211	2.87284	chemosensory protein 1	ejaculatory bulb-specific 3	Others
AARA005076	2.04636	2.59778	unspecified product	ejaculatory bulb-specific 3-like	Others
AARA005100	2.5147	2.83943	Slowmo [Source:Projected from Anopheles gambiae (AGAP008027) VB Community Annotation]	slowmo	Others
AARA005120	2.39281	3.21345	unspecified product	cE5 partial	Others
AARA005160	2.81698	3.312	ATP synthase subunit gamma [Source:UniProtKB/TrEMBL;Acc:A0A182HV43]	ATP synthase subunit mitochondrial	Others
AARA005200	2.4639	2.21994	unspecified product	UDP-glucosyltransferase 2-like	Others
AARA005348	3.54161	2.81195	phosphoglycerate mutase	phosphoglycerate mutase 2-like isoform X1	Others
AARA005399	2.50831	2.72325	tetratricopeptide repeat protein 36 homolog [Source:Projected from Anopheles gambiae (AGAP010928) VB Community Annotation]	tetratricopeptide repeat 36 homolog	Others
AARA005500	4.39537	5.44345	aldose reductase [Source:Projected from Anopheles gambiae (AGAP011068) VB Community Annotation]	aldo-keto reductase family 1 member B1-like	Others
AARA005568	2.24902	2.52467	NADH dehydrogenase (ubiquinone) 1 alpha subcomplex [Source:Projected from Anopheles gambiae (AGAP011130) VB Community Annotation]	NADH dehydrogenase [ubiquinone] 1 alpha subcomplex subunit mitochondrial	Others
AARA005570	2.58995	2.98355	ATP synthase subunit d, mitochondrial [Source:UniProtKB/TrEMBL;Acc:A0A182HW97]	ATP synthase subunit mitochondrial	Others
AARA005632	3.03236	6.86759	solute carrier family 13 (sodium-dependent dicarboxylate transporter), member [Source:Projected from Anopheles gambiae (AGAP007054) VB Community Annotation]	I m not dead yet-like	Others
AARA005722	2.16381	2.59066	leucine rich immune protein (Coil-less)	partial	Others
AARA005763	3.00968	2.1522	chitinase [Source:Projected from Anopheles gambiae (AGAP005634) VB Community Annotation]	probable chitinase 2	CPs
AARA005778	3.68152	3.3424	NADH dehydrogenase (ubiquinone) 1 alpha subcomplex [Source:Projected from Anopheles gambiae (AGAP005621) VB Community Annotation]	NADH dehydrogenase [ubiquinone] 1 alpha subcomplex subunit 5	Others
AARA005787	4.91608	5.33355	unspecified product	pupal cuticle 36-like	CPs
AARA005811	4.08909	5.75654	3-hydroxyisobutyrate dehydrogenase [Source:UniProtKB/TrEMBL;Acc:A0A182HWY2]	probable 3-hydroxyisobutyrate mitochondrial	Others
AARA005864	2.64867	2.49798	unspecified product	SET domain-containing -8-like	Others
AARA005870	3.0412	3.04446	unspecified product	AGAP010384- partial	Others
AARA005872	4.69249	2.52818	unspecified product	proline-rich receptor kinase PERK6 isoform X2	Others
AARA005903	4.65995	5.53807	unspecified product	AGAP010662- partial	Others
AARA005909	2.87034	2.69786	pyruvate dehydrogenase E1 component subunit beta [Source:Projected from Anopheles gambiae (AGAP010421) VB Community Annotation]	pyruvate dehydrogenase E1 component subunit mitochondrial	Others
AARA005918	2.48052	2.4372	Succinate dehydrogenase [ubiquinone] flavoprotein subunit, mitochondrial [Source:UniProtKB/TrEMBL;Acc:A0A182HX90]	succinate dehydrogenase [ubiquinone] flavo mitochondrial	Others
AARA006037	4.32477	3.95998	unspecified product	ATP synthase membrane subunit mitochondrial-like	Others
AARA006145	3.08587	2.60156	SH3-binding domain kinase [Source:Projected from Anopheles gambiae (AGAP010327) VB Community Annotation]	serine threonine- kinase meng-po-like isoform X1	Others
AARA006160	2.93303	2.03511	unspecified product	transcription factor kayak isoform X1	Others
AARA006180	2.98072	2.65454	unspecified product	transmembrane protease serine 9-like	Others
AARA006244	2.64453	3.34649	Pacifastin-related peptide [Source:Projected from Anopheles gambiae (AGAP011319) VB Community Annotation]	pacifastin-like protease inhibitor cvp4	Others
AARA006260	2.66351	3.03234	unspecified product	fibrinogen 1	Others
AARA006359	5.37475	6.5534	Glycerol-3-phosphate dehydrogenase [Source:UniProtKB/TrEMBL;Acc:A0A182HYI1]	glycerol-3-phosphate mitochondrial isoform X1	Others
AARA006362	3.59994	2.64679	unspecified product	AGAP013507-PA	Others
AARA006448	2.87462	3.00761	unspecified product	uncharacterized protein LOC120903073	Others
AARA006458	2.70085	3.00842	unspecified product	C3orf33 homolog	Others
AARA006463	3.7736	4.02975	unspecified product	yellow-like	Others
AARA006570	4.87046	4.2763	unspecified product	nose resistant to fluoxetine 6-like	Others
AARA006573	2.0109	2.32833	Phyhd1 protein [Source:Projected from Anopheles gambiae (AGAP012746) VB Community Annotation]	phytanoyl- dioxygenase domain-containing 1	Others
AARA006574	7.94036	5.16033	unspecified product	omega-amidase NIT2-like	Others
AARA006592	2.73111	3.05535	DnaJ homolog subfamily C member [Source:Projected from Anopheles gambiae (AGAP003533) VB Community Annotation]	mitochondrial import inner membrane translocase subunit TIM14	Others
AARA006618	2.38124	2.18296	unspecified product	uncharacterized protein LOC120897312	Others
AARA006629	3.77828	4.19437	threonine dehydratase [Source:Projected from Anopheles gambiae (AGAP003571) VB Community Annotation]	L-threonine ammonia-lyase	Others
AARA006657	2.7392	3.1299	F-type H+-transporting ATPase oligomycin sensitivity conferral protein [Source:Projected from Anopheles gambiae (AGAP003599) VB Community Annotation]	ATP synthase subunit mitochondrial	Others
AARA006668	2.40613	2.74777	CLIP-domain serine protease [Source:Projected from Anopheles gambiae (AGAP002270) VB Community Annotation]	CLIPB7 partial	Others
AARA006693	3.11178	3.83783	Cytochrome b-c1 complex subunit 6 [Source:UniProtKB/TrEMBL;Acc:A0A182HZG5]	cytochrome b-c1 complex subunit mitochondrial	Others
AARA006695	2.2772	2.53028	unspecified product	uncharacterized protein LOC120908770	Others
AARA006747	3.19515	3.57657	isocitrate dehydrogenase (NAD+) [Source:Projected from Anopheles gambiae (AGAP002192) VB Community Annotation]	isocitrate dehydrogenase [NAD] subunit mitochondrial isoform X1	Others
AARA006772	3.10719	3.31501	NADH dehydrogenase (ubiquinone) flavoprotein [Source:Projected from Anopheles gambiae (AGAP002170) VB Community Annotation]	NADH dehydrogenase [ubiquinone] flavo mitochondrial	Others
AARA006813	2.32006	2.89197	BRCA1-associated protein [Source:Projected from Anopheles gambiae (AGAP002128) VB Community Annotation]	BRCA1-associated -like	Others
AARA006884	3.46689	2.88564	unspecified product	abscission ut checkpoint regulator	Others
AARA006936	2.68291	2.16587	dynein heavy chain, axonemal [Source:Projected from Anopheles gambiae (AGAP002009) VB Community Annotation]	dynein heavy chain axonemal isoform X2	Others
AARA006967	2.0711	2.11111	Archease [Source:Projected from Anopheles gambiae (AGAP001976) VB Community Annotation]	archease-like	Others
AARA006987	2.97012	2.98427	butyryl-CoA dehydrogenase [Source:Projected from Anopheles gambiae (AGAP001951) VB Community Annotation]	short-chain specific acyl- mitochondrial	Others
AARA007099	34.1151	31.522	Neur_chan_LBD domain-containing protein [Source:UniProtKB/TrEMBL;Acc:A0A182I0L0]	neuronal acetylcholine receptor subunit non-alpha-3-like	Others
AARA007132	4.07076	4.97022	unspecified product	SWI SNF chromatin-remodeling complex subunit SNF5-like	Others
AARA007206	4.05848	3.49326	yellow protein [Source:Projected from Anopheles gambiae (AGAP010280) VB Community Annotation]	yellow	Others
AARA007222	2.05282	2.22209	unspecified product	death-associated kinase related isoform X1	Others
AARA007319	3.15809	2.43102	unspecified product	uncharacterized protein LOC120893515	Others
AARA007329	185.267	191.592	chitinase [Source:Projected from Anopheles gambiae (AGAP006191) VB Community Annotation]	chitinase-3 1	CPs
AARA007341	4.94083	4.20289	troponin C [Source:Projected from Anopheles gambiae (AGAP006181) VB Community Annotation]	troponin isoallergen Bla g -like	Others
AARA007391	2.21468	2.06485	ganglioside-induced differentiation-associated-protein [Source:Projected from Anopheles gambiae (AGAP006132) VB Community Annotation]	ganglioside-induced differentiation-associated 1	Others
AARA007560	2.63995	2.16847	FGGY-family pentulose kinase [Source:Projected from Anopheles gambiae (AGAP005956) VB Community Annotation]	FGGY carbohydrate kinase domain-containing	Others
AARA007565	3.39717	4.27085	unspecified product	basic proline-rich -like	Others
AARA007587	2.15397	2.15452	Differentially expressed in FDCP 8 homolog [Source:Projected from Anopheles gambiae (AGAP005931) VB Community Annotation]	differentially expressed in FDCP 8 homolog	Others
AARA007631	7.03544	7.57015	unspecified product	bifunctional endo-1,4-beta-xylanase -like isoform X1	Others
AARA007633	8.97094	8.46094	unspecified product	urease accessory -like	Others
AARA007636	2.09994	3.1733	unspecified product	folliculin-interacting 2	Others
AARA007674	3.02751	3.41129	unspecified product	uncharacterized serine-rich -like	Others
AARA007686	6.20222	6.43597	unspecified product	kDa salivary	SGs
AARA007695	2.52875	2.81916	FeS cluster assembly scaffold IscU [Source:Projected from Anopheles gambiae (AGAP005813) VB Community Annotation]	iron-sulfur cluster assembly scaffold	Others
AARA007725	3.50701	3.51823	unspecified product	cuticle -like	CPs
AARA007742	3.09324	3.47147	NADH dehydrogenase (ubiquinone) Fe-S protein [Source:Projected from Anopheles gambiae (AGAP007082) VB Community Annotation]	NADH dehydrogenase [ubiquinone] iron-sulfur mitochondrial	Others
AARA007802	4.20892	4.37784	Wurst [Source:Projected from Anopheles gambiae (AGAP007138) VB Community Annotation]	dnaJ homolog subfamily C member 22-like isoform X2	Others
AARA007807	2.02465	2.19787	unspecified product	UPF0389 CG9231	Others
AARA007814	7.50519	8.35217	alpha-crystallin B chain [Source:Projected from Anopheles gambiae (AGAP007158) VB Community Annotation]	lethal(2)essential for life-like	Others
AARA007816	2.1992	2.10484	alpha-crystallin chain A [Source:Projected from Anopheles gambiae (AGAP007161) VB Community Annotation]	lethal(2)essential for life-like	Others
AARA007850	11.6716	9.53962	DE-cadherin [Source:Projected from Anopheles gambiae (AGAP007207) VB Community Annotation]	DE-cadherin-like	Others
AARA007870	2.82178	2.32786	acyl-coenzyme A thioesterase [Source:Projected from Anopheles gambiae (AGAP007238) VB Community Annotation]	acyl-coenzyme A thioesterase 13-like	Others
AARA007912	2.32242	2.2715	inhibitor of apoptosis [Source:Projected from Anopheles gambiae (AGAP007291) VB Community Annotation]	inhibitor of apoptosis 1	Others
AARA007930	3.84827	3.81717	Succinate dehydrogenase [ubiquinone] iron-sulfur subunit, mitochondrial [Source:UniProtKB/TrEMBL;Acc:A0A182I2Y3]	succinate dehydrogenase [ubiquinone] iron-sulfur mitochondrial	Others
AARA007994	2.65672	2.81	NADH dehydrogenase (ubiquinone) 1 beta subcomplex [Source:Projected from Anopheles gambiae (AGAP007380) VB Community Annotation]	NADH dehydrogenase [ubiquinone] 1 beta subcomplex subunit mitochondrial	Others
AARA007999	2.14201	2.3487	C type lysozyme	lysozyme c-1	Others
AARA008114	4.56564	4.11682	unspecified product	sarcoplasmic reticulum histidine-rich calcium-binding -like	Others
AARA008117	2.57067	2.42687	carbonic anhydrase [Source:Projected from Anopheles gambiae (AGAP007550) VB Community Annotation]	carbonic anhydrase 7	Others
AARA008138	2.6768	2.94055	NADH dehydrogenase (ubiquinone) 1 beta subcomplex [Source:Projected from Anopheles gambiae (AGAP007574) VB Community Annotation]	NADH dehydrogenase [ubiquinone] 1 beta subcomplex subunit 7	Others
AARA008157	3.17522	3.75873	Glycerol-3-phosphate dehydrogenase [NAD(+)] [Source:UniProtKB/TrEMBL;Acc:A0A182I3L1]	glycerol-3-phosphate dehydrogenase [NAD(+)] cytoplasmic isoform X1	Others
AARA008163	5.29961	7.00446	unspecified product	monocarboxylate transporter 12	Others
AARA008183	3.06358	3.8807	cytochrome c oxidase VIIc [Source:Projected from Anopheles gambiae (AGAP007621) VB Community Annotation]	cytochrome c oxidase subunit mitochondrial-like	Others
AARA008205	2.90707	2.64474	ATP-dependent 6-phosphofructokinase	ATP-dependent 6-phosphofructokinase isoform X1	Others
AARA008230	2.22343	3.12116	pancreatic triacylglycerol lipase [Source:Projected from Anopheles gambiae (AGAP007672) VB Community Annotation]	pancreatic triacylglycerol lipase-like	Others
AARA008241	2.22145	2.07643	Tubulointerstitial nephritis antigen [Source:Projected from Anopheles gambiae (AGAP007684) VB Community Annotation]	uncharacterized peptidase C1 isoform X2	Others
AARA008264	2.55709	2.64633	unspecified product	ubiquinol-cytochrome-c reductase complex assembly factor 1	Others
AARA008292	3.5694	3.94989	unspecified product	one cut domain family member 3 isoform X1	Others
AARA008338	2.7812	3.02038	NADH dehydrogenase (ubiquinone) Fe-S protein [Source:Projected from Anopheles gambiae (AGAP006456) VB Community Annotation]	NADH dehydrogenase [ubiquinone] iron-sulfur mitochondrial	Others
AARA008387	4.08243	3.97164	salivary gland protein [Source:Projected from Anopheles gambiae (AGAP006506) VB Community Annotation]	gSG2 partial	SGs
AARA008467	2.2736	2.09334	dual specificity phosphatase [Source:Projected from Anopheles gambiae (AGAP006593) VB Community Annotation]	dual specificity phosphatase 18	Others
AARA008506	2.37781	2.44029	NADH dehydrogenase (ubiquinone) 1 alpha subcomplex [Source:Projected from Anopheles gambiae (AGAP006630) VB Community Annotation]	kDa salivary peptide	SGs
AARA008520	2.29972	3.50265	unspecified product	windpipe	Others
AARA008602	16.0049	3.12034	unspecified product	DE-cadherin-like isoform X1	Others
AARA008613	3.85695	3.88353	NADH dehydrogenase [ubiquinone] iron-sulfur protein 6, mitochondrial [Source:UniProtKB/TrEMBL;Acc:A0A182I4W3]	probable NADH dehydrogenase [ubiquinone] iron-sulfur mitochondrial	Others
AARA008635	16.1886	13.9484	Protein-glutamine gamma-glutamyltransferase E [Source:Projected from Anopheles gambiae (AGAP009098) VB Community Annotation]	annulin-like	Others
AARA008637	2.57364	2.07443	Protein-glutamine gamma-glutamyltransferase E [Source:Projected from Anopheles gambiae (AGAP009100) VB Community Annotation]	annulin isoform X1	Others
AARA008641	2.73306	2.36858	unspecified product	AGAP009106- partial	Others
AARA008645	2.585	3.06054	unspecified product	uncharacterized protein LOC120903326	Others
AARA008725	11.5226	13.148	Fibrinogen C-terminal domain-containing protein [Source:UniProtKB/TrEMBL;Acc:A0A182I575]	fibrinogen C domain-containing 1-like	Others
AARA008776	2.68744	2.53681	cytochrome P450	cytochrome P450 4C1-like	CYPs	CYP4C27
AARA008830	2.27703	2.07989	Aquaporin [Source:Projected from Anopheles gambiae (AGAP010878) UniProtKB/TrEMBL;Acc:A0A168SED5]	aquaporin-11	Others
AARA008876	9.42152	9.95975	CLIP-domain serine protease [Source:Projected from Anopheles gambiae (AGAP010833) VB Community Annotation]	partial	Others
AARA008884	78.6717	55.7243	thioester-containing protein [Source:Projected from Anopheles gambiae (AGAP010819) VB Community Annotation]	thioester-containing partial	Others
AARA008888	8.35166	7.57016	thioester-containing protein [Source:Projected from Anopheles gambiae (AGAP010816) VB Community Annotation]	thioester-containing partial	Others
AARA008889	2.94897	3.06305	Thioester-containing protein [Source:Projected from Anopheles gambiae (AGAP010815) UniProtKB/TrEMBL;Acc:A0A1S4H512]	thioester-containing partial	Others
AARA008890	30.0194	18.6736	unspecified product	thioester-containing partial	Others
AARA008896	38.7989	38.5486	thioester-containing protein [Source:Projected from Anopheles gambiae (AGAP010812) VB Community Annotation]	thioester-containing partial	Others
AARA008934	12.8293	5.49295	unspecified product	FBN22 partial	Others
AARA008935	18.1595	25.7342	unspecified product	fibrinogen C domain-containing 1-like	Others
AARA008936	429.978	537.212	unspecified product	fibrinogen C domain-containing 1-like	Others
AARA008990	2.45031	2.60871	HIG1 hypoxia inducible domain family, member 1B [Source:Projected from Anopheles gambiae (AGAP010716) VB Community Annotation]	HIG1 domain family member mitochondrial-like	Others
AARA009034	3.23223	4.37587	actin-related protein [Source:Projected from Anopheles gambiae (AGAP010671) VB Community Annotation]	actin-related 8	Others
AARA009061	4.63858	5.16114	aquaporin [Source:Projected from Anopheles gambiae (AGAP010326) VB Community Annotation]	aquaporin -like isoform X2	Others
AARA009084	3.27277	2.84108	IMD pathway signalling NF-kappaB Relish-like transcription factor [Source:Projected from Anopheles gambiae (AGAP006747) VB Community Annotation]	partial	Others
AARA009168	4.65727	2.30769	integrin alpha-ps [Source:Projected from Anopheles gambiae (AGAP006826) VB Community Annotation]	integrin alpha-PS3-like	Others
AARA009226	2.56721	2.75433	chitinase [Source:Projected from Anopheles gambiae (AGAP006898) VB Community Annotation]	probable chitinase 10	CPs
AARA009246	2.24809	2.39648	NADH dehydrogenase [ubiquinone] 1 alpha subcomplex subunit 8 [Source:UniProtKB/TrEMBL;Acc:A0A182I6P2]	NADH dehydrogenase [ubiquinone] 1 alpha subcomplex subunit 8	Others
AARA009324	8.45113	9.11276	unspecified product	cell wall DAN4-like	Others
AARA009354	2.28047	2.80641	leucine-rich immune protein (Long) [Source:Projected from Anopheles gambiae (AGAP007039) VB Community Annotation]	leucine-rich repeat-containing G- coupled receptor 4-like	Others
AARA009365	5.99596	3.37774	unspecified product	LRR- partial	Others
AARA009409	23.0082	17.0817	unspecified product	serine protease 53-like	Others
AARA009441	81.2637	87.887	serine protease snake [Source:Projected from Anopheles gambiae (AGAP008891) VB Community Annotation]	serine protease 53-like	Others
AARA009442	3.09331	3.29351	unspecified product	glycine-rich cell wall structural -like	Others
AARA009526	2.20792	3.04324	unspecified product	maltase 2-like	Others
AARA009624	2.19835	3.38005	unspecified product	uncharacterized protein LOC120895697	Others
AARA009635	5.95282	5.95256	myofilin variant C [Source:Projected from Anopheles gambiae (AGAP004161) VB Community Annotation]	isoform K	Others
AARA009670	2.73192	2.62989	unspecified product	uncharacterized protein LOC120896538	Others
AARA009711	2.84151	3.48543	unspecified product	solute carrier family 25 member 45	Others
AARA009755	2.69827	2.97538	2-oxoglutarate dehydrogenase E2 component (dihydrolipoamide succinyltransferas [Source:Projected from Anopheles gambiae (AGAP004055) VB Community Annotation]	dihydrolipoyllysine-residue succinyltransferase component of 2-oxoglutarate dehydrogenase mitochondrial	Others
AARA009764	3.15996	3.28096	Mpv17-like protein [Source:Projected from Anopheles gambiae (AGAP004046) VB Community Annotation]	mpv17	Others
AARA009788	5.7729	5.96319	unspecified product	leucine-rich repeat and guanylate kinase domain-containing -like	Others
AARA009799	3.47788	2.79164	unspecified product	uncharacterized protein LOC120894280	Others
AARA009855	2.08134	2.03094	unspecified product	uncharacterized protein LOC120894044 isoform X3	Others
AARA009866	2.71363	2.35828	unspecified product	UPF0587 CG4646	Others
AARA009876	6.91119	6.32609	unspecified product	uncharacterized protein LOC120901106	Others
AARA009894	2.74694	2.84948	NADH dehydrogenase (ubiquinone) 1 alpha subcomplex [Source:Projected from Anopheles gambiae (AGAP003900) VB Community Annotation]	NADH dehydrogenase [ubiquinone] 1 alpha subcomplex subunit 7	Others
AARA009917	4.45012	6.30819	unspecified product	leucine-rich repeat-containing G- coupled receptor 4-like	Others
AARA009930	2.78791	3.40504	Gamma-tubulin complex component [Source:UniProtKB/TrEMBL;Acc:A0A182I8M0]	gamma-tubulin complex component 3	Others
AARA009934	2.42173	2.41267	proline dehydrogenase [Source:Projected from Anopheles gambiae (AGAP003860) VB Community Annotation]	proline dehydrogenase mitochondrial isoform X1	Others
AARA009951	3.23552	3.04713	acyl-CoA thioesterase 9.1 [Source:Projected from Anopheles gambiae (AGAP003848) VB Community Annotation]	acyl-coenzyme A thioesterase mitochondrial-like	Others
AARA009955	2.02086	2.11537	Cytochrome c heme lyase [Source:UniProtKB/TrEMBL;Acc:A0A182I8P5]	cytochrome c-type heme lyase	Others
AARA010002	2.65029	2.27868	Annexin [Source:UniProtKB/TrEMBL;Acc:A0A2Y9D0R9]	annexin B9 isoform X4	Others
AARA010016	5.44898	4.47509	unspecified product	uncharacterized protein LOC120894302	Others
AARA010017	5.53314	6.2154	unspecified product	uncharacterized protein LOC120894295	Others
AARA010064	2.58877	2.40182	unspecified product	alpha-tocopherol transfer -like	Others
AARA010065	3.98633	4.35936	alpha-tocopherol transfer protein-like protein [Source:Projected from Anopheles gambiae (AGAP003733) VB Community Annotation]	alpha-tocopherol transfer -like	Others
AARA010068	2.36338	2.59115	unspecified product	dnaJ homolog subfamily C member mitochondrial	Others
AARA010074	2.32753	2.22725	Annexin [Source:UniProtKB/TrEMBL;Acc:A0A182I914]	annexin B10-like	Others
AARA010168	24.0525	21.6516	unspecified product	serine protease snake-like	Others
AARA010203	2.11247	2.13774	electron transfer flavoprotein subunit beta, mitochondrial [Source:Projected from Anopheles gambiae (AGAP004653) VB Community Annotation]	electron transfer flavo subunit beta	Others
AARA010216	6.23498	9.39085	Synaptic vesicle protein [Source:Projected from Anopheles gambiae (AGAP000732) VB Community Annotation]	synaptic vesicle glyco 2B-like	Others
AARA010278	5.4591	5.00472	unspecified product	apolipo D	Others
AARA010388	3.34466	3.42067	unspecified product	uncharacterized protein LOC120905909	Others
AARA010435	3.92358	4.43435	Succinate dehydrogenase [ubiquinone] cytochrome b small subunit [Source:UniProtKB/TrEMBL;Acc:A0A182IA24]	succinate dehydrogenase [ubiquinone] cytochrome b small mitochondrial	Others
AARA010513	2.96275	3.06353	peptidoglycan recognition protein (short) [Source:Projected from Anopheles gambiae (AGAP000536) VB Community Annotation]	peptidoglycan recognition 1 short partial	Others
AARA010604	4.31142	3.44173	unspecified product	uncharacterized protein LOC120905469	Others
AARA010610	3.49932	4.39011	unspecified product	lysozyme 2-like	Others
AARA010622	2.47941	3.46754	CLIP-domain serine protease	phenoloxidase-activating factor 2-like	Others
AARA010638	2.59551	3.25603	unspecified product	SPARC	Others
AARA010667	2.29142	2.39232	protein-L-isoaspartate(D-aspartate) O-methyltransferase [Source:Projected from Anopheles gambiae (AGAP000457) VB Community Annotation]	#NAME?	Others
AARA010742	3.69416	3.54379	Transferrin [Source:UniProtKB/TrEMBL;Acc:A0A182IAY0]	transferrin precursor	Others
AARA010757	2.54702	3.11556	venom allergen [Source:Projected from Anopheles gambiae (AGAP000359) VB Community Annotation]	chitin deacetylase 1	CPs
AARA010871	3.07378	3.49626	cytochrome c oxidase subunit 4, mitochondrial precursor [Source:Projected from Anopheles gambiae (AGAP008727) VB Community Annotation]	cytochrome c oxidase subunit 4 isoform mitochondrial-like	Others
AARA010930	4.49144	5.50918	unspecified product	AGAP008670- partial	Others
AARA010944	2.21016	2.51912	thioester-containing protein [Source:Projected from Anopheles gambiae (AGAP008654) VB Community Annotation]	CD109 antigen-like	Others
AARA010945	3.2936	3.60305	NADH dehydrogenase [ubiquinone] 1 alpha subcomplex subunit 12 [Source:UniProtKB/TrEMBL;Acc:A0A182IBI1]	probable NADH dehydrogenase [ubiquinone] 1 alpha subcomplex subunit 12	Others
AARA010950	10.4922	6.70375	unspecified product	uncharacterized protein LOC120959304	Others
AARA011115	16.1783	2.71721	cuticular protein CPLCG family [Source:Projected from Anopheles gambiae (AGAP008449) VB Community Annotation]	adult cuticle 1-like	CPs
AARA011120	5.6364	4.61745	cuticular protein CPLCG family [Source:Projected from Anopheles gambiae (AGAP008444) VB Community Annotation]	adult cuticle 1-like	CPs
AARA011126	4.31866	4.44646	Uricase [Source:UniProtKB/TrEMBL;Acc:A0A182IC09]	uricase	Others
AARA011156	2.16078	2.06275	ubiquitin thioesterase CYLD [Source:Projected from Anopheles gambiae (AGAP008412) VB Community Annotation]	ubiquitin carboxyl-terminal hydrolase CYLD isoform X1	Others
AARA011178	4.22602	4.47769	unspecified product	sodium-coupled monocarboxylate transporter 1-like	Others
AARA011212	3.2913	4.11543	Double Oxidase: Two Peroxidase domains. [Source:Projected from Anopheles gambiae (AGAP008350) VB Community Annotation]	AGAP008350- partial	Others
AARA011257	4.56081	3.91202	acylphosphatase [Source:Projected from Anopheles gambiae (AGAP008311) VB Community Annotation]	acylphosphatase-2	Others
AARA011261	2.3819	2.46729	unspecified product	salivary hyp10	SGs
AARA011262	3.22348	3.28958	unspecified product	salivary 12	SGs
AARA011346	2.75034	2.97857	NADH dehydrogenase (ubiquinone) 1 beta subcomplex [Source:Projected from Anopheles gambiae (AGAP009602) VB Community Annotation]	AGAP009602- partial	Others
AARA011351	2.43743	3.92924	homogentisate 1,2-dioxygenase [Source:Projected from Anopheles gambiae (AGAP009609) VB Community Annotation]	homogentisate 1,2-dioxygenase	Others
AARA011366	4.47004	4.49495	glyceraldehyde 3-phosphate dehydrogenase	glyceraldehyde-3-phosphate dehydrogenase	Others
AARA011399	2.79936	2.95307	NADH dehydrogenase (ubiquinone) 1 alpha subcomplex [Source:Projected from Anopheles gambiae (AGAP009652) VB Community Annotation]	NADH dehydrogenase [ubiquinone] 1 alpha subcomplex subunit 13	Others
AARA011445	2.00178	2.38304	Tubulin beta chain [Source:UniProtKB/TrEMBL;Acc:A0A182ICX6]	tubulin beta chain-like isoform X1	Others
AARA011485	3.79099	4.54035	unspecified product	AGAP012966-PA	Others
AARA011499	2.07802	2.03747	unspecified product	ataxin-10	Others
AARA011602	2.6445	2.16955	unspecified product	E3 ubiquitin- ligase TRIM37-like	Others
AARA011635	3.46932	3.98307	ATP synthase-coupling factor 6, mitochondrial [Source:UniProtKB/TrEMBL;Acc:A0A182IDG4]	ATP synthase-coupling factor mitochondrial	Others
AARA011676	2.7017	3.12132	mitochondrial processing peptidase [Source:Projected from Anopheles gambiae (AGAP000935) VB Community Annotation]	mitochondrial-processing peptidase subunit beta	Others
AARA011739	3.86909	2.42671	unspecified product	toll-like isoform X2	Others
AARA011740	11.7379	7.89028	unspecified product	toll-like isoform X2	Others
AARA011817	2.29679	2.68284	ATP synthase epsilon chain, mitochondrial [Source:Projected from Anopheles gambiae (AGAP009564) UniProtKB/TrEMBL;Acc:A0A1S4H1H8]	stunted-like isoform X1	Others
AARA011852	4.93692	6.76423	unspecified product	cytochrome c oxidase subunit mitochondrial	Others
AARA011885	8.13478	7.65038	unspecified product	DNA-binding D-ETS-6-like isoform X1	Others
AARA011890	3.75743	3.86179	ATP synthase subunit [Source:UniProtKB/TrEMBL;Acc:A0A182IE65]	ATP synthase subunit mitochondrial	Others
AARA011964	4.06678	3.51722	mitochondrial cytochrome c oxidase subunit VIC [Source:Projected from Anopheles gambiae (AGAP007768) VB Community Annotation]	cytochrome c oxidase subunit 6C	Others
AARA011976	2.30871	2.19541	unspecified product	NADH dehydrogenase [ubiquinone] 1 beta subcomplex subunit 10	Others
AARA011977	7.21855	6.34254	unspecified product	hypothetical protein ZHAS_00014176	Others
AARA012025	2.1169	2.40156	Enolase [Source:Projected from Anopheles gambiae (AGAP007827) UniProtKB/TrEMBL;Acc:A0A1S4GX21]	enolase isoform X1	Others
AARA012038	2.55323	3.36745	unspecified product	ATP synthase subunit mitochondrial	Others
AARA012050	2.45046	3.05397	Aconitate hydratase, mitochondrial [Source:UniProtKB/TrEMBL;Acc:A0A182IEM3]	probable aconitate mitochondrial	Others
AARA014087	906.237	971.437	unspecified product	unspecified product	Others
AARA014088	433.305	338.958	unspecified product	unspecified product	Others
AARA014172	2.99527	3.10605	unspecified product	AGAP001323-PA	Others
AARA014219	6.02543	3.68964	unspecified product	unspecified product	Others
AARA014262	3.54863	3.83248	unspecified product	cytochrome b-c1 complex subunit 10	Others
AARA014268	3.96084	3.61675	unspecified product	unspecified product	Others
AARA014436	6.32121	8.00422	unspecified product	PPE family PPE11-like	Others
AARA014506	2.2958	2.30154	unspecified product	uncharacterized protein LOC120902965	Others
AARA014553	2.98153	3.28992	F-type H+-transporting ATPase subunit f [Source:Projected from Anopheles gambiae (AGAP012515) VB Community Annotation]	ATP synthase subunit mitochondrial	Others
AARA014717	5.28027	6.39512	salivary gland protein [Source:Projected from Anopheles gambiae (AGAP006507) VB Community Annotation]	kDa salivary SG3	SGs
AARA014880	86.9541	312.904	unspecified product	unspecified product	Others
AARA014942	469.251	264.946	unspecified product	uncharacterized protein LOC121595175	Others
AARA015026	2.63775	2.73234	unspecified product	phenoloxidase-activating factor 3-like	Others
AARA015041	2.47383	2.53946	unspecified product	LIM and SH3 domain Lasp-like isoform X1	Others
AARA015107	3.34726	3.16749	Other		Others
AARA015299	8.15949	8.12083	Other		Others
AARA015532	3.9879	2.79237	Other		Others
AARA015591	3.30692	3.81083	fumarate hydratase, class II [Source:Projected from Anopheles gambiae (AGAP001884) VB Community Annotation]	fumarate mitochondrial-like isoform X1	Others
AARA015607	3.21674	3.42255	cytochrome P450	cytochrome P450 307a1-like	CYPs	CYP307A1
AARA015614	3.40509	3.43491	cuticular protein RR-2 family 9	larval cuticle A2B-like isoform X2	CPs	CPR9
AARA015621	2.83669	3.32381	cytochrome P450	probable cytochrome P450 9f2	CYPs	CYP9L1
AARA015629	3.03513	2.98704	F-type H+-transporting ATPase subunit e [Source:Projected from Anopheles gambiae (AGAP006879) VB Community Annotation]	ATP synthase subunit mitochondrial	Others
AARA015631	2.37866	2.69243	leucine rich immune protein (TM)	toll-like receptor Tollo	Others
AARA015648	3.16406	3.58139	glutathione S-transferase epsilon class 4	glutathione-S-transferase E4	GSTs	GSTE4
AARA015695	7.07597	3.36883	unspecified product	uncharacterized protein LOC120896535	Others
AARA015696	281.092	263.113	unspecified product	uncharacterized protein LOC120948869	Others
AARA015698	3.06782	2.94582	unspecified product	uncharacterized protein LOC120898139	Others
AARA015699	4.36547	6.26214	unspecified product	uncharacterized protein LOC120898137	Others
AARA015708	6.05646	6.76965	CLIP-domain serine protease [Source:Projected from Anopheles gambiae (AGAP003246) VB Community Annotation]	serine protease 14	Others
AARA015710	9.4677	10.7459	CLIP-domain serine protease [Source:Projected from Anopheles gambiae (AGAP003247) VB Community Annotation]	serine protease 14	Others
AARA015712	2.73155	6.48109	unspecified product	serine protease 14	Others
AARA015713	3.04554	4.35566	CLIP-domain serine protease [Source:Projected from Anopheles gambiae (AGAP003249) VB Community Annotation]	serine protease 14	Others
AARA015724	3.43291	3.7132	F-type H+-transporting ATPase subunit b [Source:Projected from Anopheles gambiae (AGAP001138) VB Community Annotation]	ATP synthase subunit mitochondrial	Others
AARA015772	10.0225	15.9433	Cytoplasmic actin [Source:Projected from Anopheles gambiae (AGAP011515) UniProtKB/TrEMBL;Acc:A0A1S4H6W1]	indirect flight muscle	Others
AARA015774	2.87674	3.72476	venom allergen [Source:Projected from Anopheles gambiae (AGAP013192) VB Community Annotation]	antigen 5 like allergen Cul n 1-like	Others
AARA015775	2.36114	2.04533	antigen 5 related protein [Source:Projected from Anopheles gambiae (AGAP003354) VB Community Annotation]	antigen 5 like allergen Cul n 1-like	Others
AARA015976	2.31567	2.05269	Citrate synthase [Source:UniProtKB/TrEMBL;Acc:A0A1I8JTB6]	probable citrate synthase mitochondrial	Others
AARA016001	3.10288	2.98077	Succinate--CoA ligase [ADP/GDP-forming] subunit alpha, mitochondrial [Source:UniProtKB/TrEMBL;Acc:A0A1I8JTE3]	succinate-- ligase [ADP GDP-forming] subunit mitochondrial	Others
AARA016006	5.21661	6.95873	serine protease inhibitor (serpin) 17	serpin 17 inhibitory serine protease partial	Others
AARA016015	2.09123	2.36994	Adenylyltransferase and sulfurtransferase MOCS3 homolog [Source:UniProtKB/TrEMBL;Acc:A0A1I8JTE7]	adenylyltransferase and sulfurtransferase MOCS3	Others
AARA016026	2.15791	2.78795	Carboxylic ester hydrolase [Source:UniProtKB/TrEMBL;Acc:A0A1I8JTG8]	venom carboxylesterase-6-like	COEs
AARA016045	2.00529	2.22707	unspecified product	hydroxyacyl-coenzyme A mitochondrial-like	Others
AARA016057	2.98391	4.16241	ATP-binding cassette transporter (ABC transporter) family A member [Source:Projected from Anopheles gambiae (AGAP012156) VB Community Annotation]	ATP-binding cassette sub-family A member 3-like	Others
AARA016068	3.52893	5.00207	unspecified product	ciliogenesis-associated TTC17-interacting -like	Others
AARA016088	4.13306	2.50312	salivary gland protein 7-like [Source:Projected from Anopheles gambiae (AGAP008215) VB Community Annotation]	gSG7 salivary	SGs
AARA016103	2.14406	3.05146	unspecified product	AGAP008013- partial	Others
AARA016120	2.5139	2.62857	lipopolysaccharide-induced TNF-alpha transcription factor (LITAF-like 3) [Source:Projected from Anopheles gambiae (AGAP009053) VB Community Annotation]	lipopolysaccharide-induced tumor necrosis factor-alpha factor homolog	Others
AARA016140	6.08583	6.55362	cuticular protein RR-1 family [Source:Projected from Anopheles gambiae (AGAP006009) VB Community Annotation]	endocuticle structural glyco ABD-5-like	CPs
AARA016147	4.54402	3.90907	cuticular protein RR-1 family [Source:Projected from Anopheles gambiae (AGAP006001) VB Community Annotation]	flexible cuticle 12-like	CPs
AARA016157	4.70462	2.78158	Purine nucleoside phosphorylase [Source:UniProtKB/TrEMBL;Acc:A0A1I8JTU7]	AGAP005945-RA	Others
AARA016163	4.91473	5.95671	Carboxylic ester hydrolase [Source:UniProtKB/TrEMBL;Acc:A0A1I8JTT1]	esterase E4-like	Others
AARA016176	9.58124	14.6857	unspecified product	sg2a salivary	SGs
AARA016177	4.72373	3.36287	salivary gland protein 2-like [Source:Projected from Anopheles gambiae (AGAP006504) VB Community Annotation]	high molecular weight subunit PW212-like	SGs
AARA016191	2.87789	2.28562	unspecified product	hexamerin- -like	Others
AARA016205	6.35769	6.05263	unspecified product	phosphatase 1 regulatory subunit 7-like	Others
AARA016209	8.2391	8.41433	unspecified product	AGAP013256-PA	Others
AARA016210	5.61919	6.0561	unspecified product	uncharacterized protein LOC120894299	Others
AARA016221	3.54739	2.9071	salivary gland protein 1-like [Source:Projected from Anopheles gambiae (AGAP000611) VB Community Annotation]	partial	SGs
AARA016223	3.58134	2.6722	salivary gland protein 1-like [Source:Projected from Anopheles gambiae (AGAP000609) VB Community Annotation]	SG1-2	SGs
AARA016230	3.7259	4.08029	unspecified product	very long-chain specific acyl- mitochondrial	Others
AARA016231	3.02403	3.50271	very long chain acyl-CoA dehydrogenase [Source:Projected from Anopheles gambiae (AGAP008769) VB Community Annotation]	very long-chain specific acyl- mitochondrial-like isoform X1	Others
AARA016236	6.78687	3.19104	D7 short form salivary protein [Source:Projected from Anopheles gambiae (AGAP008282) VB Community Annotation]	37 kDa salivary gland allergen Aed a 2-like	SGs
AARA016237	46.3304	27.3756	D7 short form salivary protein [Source:Projected from Anopheles gambiae (AGAP008281) VB Community Annotation]	37 kDa salivary gland allergen Aed a 2-like	SGs
AARA016239	3.66133	2.45789	D7 short form salivary protein [Source:Projected from Anopheles gambiae (AGAP008283) VB Community Annotation]	37 kDa salivary gland allergen Aed a 2-like	SGs
AARA016276	2.36212	3.11132	Other		Others
AARA016306	4.80588	4.37214	unspecified product	uncharacterized protein LOC120894298	Others
AARA016307	2.98434	3.66974	cytochrome c oxidase subunit Va [Source:Projected from Anopheles gambiae (AGAP011159) VB Community Annotation]	cytochrome c oxidase subunit mitochondrial	Others
AARA016310	3.95064	4.18941	unspecified product	AGAP010920- partial	Others
AARA016316	2.48169	2.80939	unspecified product	uncharacterized protein LOC120898255	Others
AARA016318	5.60792	6.18306	unspecified product	uncharacterized protein LOC120894296	Others
AARA016320	6.2813	5.50151	unspecified product	uncharacterized protein LOC120894297	Others
AARA016451	2.47926	3.64002	prophenoloxidase [Source:Projected from Anopheles gambiae (AGAP004977) VB Community Annotation]	phenoloxidase 2-like	Others
AARA016452	7.68756	7.64739	prophenoloxidase [Source:Projected from Anopheles gambiae (AGAP004978) VB Community Annotation]	phenoloxidase 2	Others
AARA016456	7.14581	5.86697	unspecified product	neuronal acetylcholine receptor subunit beta-3	Others
AARA016457	10.0637	9.63899	unspecified product	neuronal acetylcholine receptor subunit beta-3	Others
AARA016461	2.94579	2.55863	unspecified product	fibrillin-2-like isoform X1	Others
AARA016462	4.41214	4.3462	nimrod B2 [Source:Projected from Anopheles gambiae (AGAP029054) VB Community Annotation]	von Willebrand factor D and EGF domain-containing -like	Others
AARA016468	8.90134	11.7449	carboxylesterase [Source:Projected from Anopheles gambiae (AGAP028426) VB Community Annotation]	glutactin-like	COEs
AARA016491	4.20919	5.67918	Phosphate carrier, mitochondrial [Source:Projected from Anopheles gambiae (AGAP003586) VB Community Annotation]	phosphate carrier mitochondrial-like	Others
AARA016497	2.45182	2.68998	unspecified product	regulator of hypoxia-inducible factor 1-like	Others
AARA016504	364.866	506.233	C type lysozyme	lysozyme c-1	Others
AARA016509	5.13631	4.91287	antigen 5 related protein [Source:Projected from Anopheles gambiae (AGAP006419) VB Community Annotation]	antigen 5 like allergen Cul n 1-like	Others
AARA016520	2.75557	4.11639	CLIP-domain serine protease	phenoloxidase-activating factor 2-like	Others
AARA016521	2.38723	3.10701	CLIP-domain serine protease	CLIPA8 partial	Others
AARA016522	2.08447	2.27718	serine protease inhibitor (serpin) 2	serine protease inhibitor 27A-like	Others
AARA016523	2.19002	2.5668	serine protease inhibitor (serpin) 3	serpin 3 inhibitory serine protease partial	Others
AARA016524	2.34497	2.6503	serine protease inhibitor (serpin) [Source:Projected from Anopheles gambiae (AGAP006909) VB Community Annotation]	serpin 1 inhibitory serine protease partial	Others
AARA016540	3.66034	2.35457	D7 long form salivary protein [Source:Projected from Anopheles gambiae (AGAP008279) VB Community Annotation]	37 kDa salivary gland allergen Aed a 2-like	SGs	D7L2
AARA016541	4.85189	2.75374	D7 long form salivary protein [Source:Projected from Anopheles gambiae (AGAP008278) VB Community Annotation]	37 kDa salivary gland allergen Aed a 2-like	SGs	D7L1
AARA016552	2.80413	3.04945	cuticular protein [Source:Projected from Anopheles gambiae (AGAP000988) VB Community Annotation]	obstructor-E-like	CPs	CPAP3-A1c
AARA016553	3.00025	3.63708	cuticular protein [Source:Projected from Anopheles gambiae (AGAP000987) VB Community Annotation]	obstructor-E-like	CPs	CPAP3-A1b
AARA016563	2.02697	2.0733	ABC transporter domain-containing protein [Source:UniProtKB/TrEMBL;Acc:A0A1Y9GLD0]	ATP-binding cassette sub-family G member 1	Others
AARA016579	10.5166	8.03969	polyubiquitin [Source:Projected from Anopheles gambiae (AGAP001969) VB Community Annotation]	polyubiquitin-C isoform X2	Others
AARA016720	2.18036	2.43553	unspecified product	AGAP003620-PA	Others
AARA016769	2.2019	2.47622	unspecified product	serine-rich adhesin for platelets-like	Others
AARA016851	4.53705	4.89415	Elongation of very long chain fatty acids protein [Source:UniProtKB/TrEMBL;Acc:A0A2C9GQ98]	elongation of very long chain fatty acids 4-like	Others
AARA016856	2.42721	2.33985	unspecified product	circadian clock-controlled daywake-like	Others
AARA016885	2.26779	3.19867	CLIP-domain serine protease [Source:Projected from Anopheles gambiae (AGAP011788) UniProtKB/TrEMBL;Acc:A0A1S4H7K2]	phenoloxidase-activating factor 2-like	Others
AARA016888	2.98826	4.51503	CLIP-domain serine protease [Source:Projected from Anopheles gambiae (AGAP011786) VB Community Annotation]	phenoloxidase-activating factor 2-like	Others
AARA016949	3.77865	5.10558	unspecified product	toll-like receptor 3	Others
AARA016955	3.137	4.21448	unspecified product	type I cytoskeletal 9-like	Others
AARA016957	3.88131	7.37573	unspecified product	type I cytoskeletal 9-like	Others
AARA016959	144.227	58.5228	unspecified product	glycine-rich 5-like	Others
AARA016977	2.31676	2.07487	glycerol kinase [Source:Projected from Anopheles gambiae (AGAP001563) VB Community Annotation]	glycerol kinase-like	Others
AARA016983	5.62548	3.33741	unspecified product	uncharacterized protein LOC120896025	Others
AARA016986	2.70246	2.93298	NADH dehydrogenase (ubiquinone) Fe-S protein [Source:Projected from Anopheles gambiae (AGAP001653) VB Community Annotation]	NADH-ubiquinone oxidoreductase 75 kDa mitochondrial	Others
AARA016989	3.47795	3.7627	unspecified product	serine protease gd-like	Others
AARA017025	2.08062	2.02321	autophagy related gene DEBCL [Source:Projected from Anopheles gambiae (AGAP011552) VB Community Annotation]	bcl-2-related ovarian killer	Others
AARA017033	11.3835	2.35081	calpain-3 isoform b [Source:Projected from Anopheles gambiae (AGAP012069) VB Community Annotation]	calpain-2 catalytic subunit-like	Others
AARA017085	6.09253	7.04771	unspecified product	amnionless	Others
AARA017093	2.67583	3.94899	heat shock 70kDa protein 1/8 [Source:Projected from Anopheles gambiae (AGAP004944) VB Community Annotation]	heat shock 70 kDa cognate 4-like	Others
AARA017104	2.57569	3.13291	NADH dehydrogenase (ubiquinone) Fe-S protein [Source:Projected from Anopheles gambiae (AGAP009824) VB Community Annotation]	NADH dehydrogenase [ubiquinone] iron-sulfur 5	Others
AARA017115	2.96642	2.3004	angiotensin-converting enzyme [Source:Projected from Anopheles gambiae (AGAP028646) VB Community Annotation]	angiotensin-converting enzyme-like isoform X2	Others
AARA017144	5.12724	3.75397	outer membrane lipoprotein Blc [Source:Projected from Anopheles gambiae (AGAP002592) VB Community Annotation]	apolipo D-like	Others
AARA017165	2.2512	2.66987	CLIP-domain serine protease [Source:Projected from Anopheles gambiae (AGAP003057) VB Community Annotation]	clipb8 partial	Others
AARA017171	2.23748	2.2158	Hydroxysteroid dehydrogenase-like protein [Source:Projected from Anopheles gambiae (AGAP012513) VB Community Annotation]	hydroxysteroid dehydrogenase 2	Others
AARA017182	3.16709	2.46505	sulfotransferase [Source:Projected from Anopheles gambiae (AGAP029783) VB Community Annotation]	luciferin sulfotransferase-like	Others
AARA017187	2.52386	2.8043	sulfotransferase [Source:Projected from Anopheles gambiae (AGAP029785) VB Community Annotation]	luciferin sulfotransferase-like	Others
AARA017234	7.58513	6.86502	unspecified product	AGAP011183- partial	Others
AARA017236	2.39024	3.02518	unspecified product	AGAP011184- partial	Others
AARA017251	3.40693	3.52975	Flavin-containing monooxygenase [Source:UniProtKB/TrEMBL;Acc:A0A2C9GRQ9]	senecionine N-oxygenase-like	Others
AARA017252	45.6668	11.572	Flavin-containing monooxygenase FMO GS-OX-like [Source:Projected from Anopheles gambiae (AGAP010398) VB Community Annotation]	senecionine N-oxygenase	Others
AARA017253	3.04743	2.82764	unspecified product	histone H1-like	Others
AARA017288	8.34846	7.98056	Beta-galactosidase [Source:UniProtKB/TrEMBL;Acc:A0A2C9GRJ6]	beta-galactosidase-like isoform X2	Others
AARA017293	2.13386	2.30557	phosphatidylethanolamine binding protein [Source:Projected from Anopheles gambiae (AGAP002049) VB Community Annotation]	antennal carrier A5	Others
AARA017298	2.9114	3.28947	NADH dehydrogenase (ubiquinone) 1 beta subcomplex [Source:Projected from Anopheles gambiae (AGAP002020) VB Community Annotation]	NADH dehydrogenase [ubiquinone] 1 beta subcomplex subunit mitochondrial	Others
AARA017299	4.41073	2.72278	Hyp37.7-like [Source:Projected from Anopheles gambiae (AGAP001988) UniProtKB/TrEMBL;Acc:Q52P96]	AGAP012011- partial	Others
AARA017310	5.63685	4.32947	Niemann-Pick Type C-2 [Source:Projected from Anopheles gambiae (AGAP001956) VB Community Annotation]	NPC intracellular cholesterol transporter 2 homolog a-like	Others
AARA017323	2.60546	3.21438	concentrative nucleoside transporter [Source:Projected from Anopheles gambiae (AGAP005989) VB Community Annotation]	solute carrier family 28 member 3-like	Others
AARA017326	2.08101	2.22825	fatty acyl-CoA reductase [Source:Projected from Anopheles gambiae (AGAP005984) VB Community Annotation]	fatty acyl- reductase wat isoform X1	Others
AARA017382	2.87727	2.69175	cellular retinaldehyde binding protein [Source:Projected from Anopheles gambiae (AGAP007356) VB Community Annotation]	alpha-tocopherol transfer -like	Others
AARA017386	2.66119	3.41864	All-trans/9-cis [Source:Projected from Anopheles gambiae (AGAP007572) VB Community Annotation]	retinol dehydrogenase 12-like	Others
AARA017389	5.73078	2.95663	growth arrest and DNA-damage-inducible protein [Source:Projected from Anopheles gambiae (AGAP007651) VB Community Annotation]	growth arrest and DNA damage-inducible GADD45 alpha	Others
AARA017434	2.67497	3.05527	unspecified product	SET and MYND domain-containing 4	Others
AARA017449	4.44285	4.52631	CLIP-domain serine protease [Source:Projected from Anopheles gambiae (AGAP003689) UniProtKB/TrEMBL;Acc:A0A1S4GIW4]	CLIPC7 partial	Others
AARA017450	15.0285	22.3474	unspecified product	serine protease	Others
AARA017453	8.93758	12.7808	unspecified product	serine protease snake-like	Others
AARA017454	2.06365	2.55476	unspecified product	serine protease snake-like	Others
AARA017468	2.81485	2.94713	lysophosphatidylcholine acyltransferase 2B [Source:Projected from Anopheles gambiae (AGAP000595) VB Community Annotation]	lysophosphatidylcholine acyltransferase isoform X1	Others
AARA017480	3.17223	2.15694	Laccase-like multicopper oxidase [Source:Projected from Anopheles gambiae (AGAP008731) UniProtKB/TrEMBL;Acc:A0A1S4GZV3]	AGAP008731- partial	Others
AARA017483	3.0892	3.46935	mitochondrial cytochrome c oxidase subunit 5B isoform [Source:Projected from Anopheles gambiae (AGAP008724) VB Community Annotation]	cytochrome c oxidase subunit mitochondrial	Others
AARA017497	57.3907	57.1281	unspecified product	probable chitinase 10	CPs
AARA017512	7.26448	3.45189	cuticular protein CPLCG family [Source:Projected from Anopheles gambiae (AGAP008446) VB Community Annotation]	adult cuticle 1-like	CPs
AARA017544	5.52889	6.14715	unspecified product	serine protease grass-like isoform X1	Others
AARA017569	2.93888	4.86482	unspecified product	fibroin heavy chain isoform X1	Others
AARA017571	2.37524	2.43604	C-4 methylsterol oxidase [Source:Projected from Anopheles gambiae (AGAP002767) VB Community Annotation]	fatty acid hydroxylase domain-containing 2-like	Others
AARA017604	2.18066	2.93051	yellow protein [Source:Projected from Anopheles gambiae (AGAP003097) VB Community Annotation]	L-dopachrome tautomerase yellow-f-like	Others
AARA017608	3.43591	5.87547	meiotic chromosome segregation protein [Source:Projected from Anopheles gambiae (AGAP003239) VB Community Annotation]	uncharacterized protein C11D3.03c isoform X1	Others
AARA017620	3.03432	4.91419	chitinase [Source:Projected from Anopheles gambiae (AGAP013166) VB Community Annotation]	endochitinase	CPs
AARA017621	3.42384	4.22024	unspecified product	endochitinase-like	CPs
AARA017628	2.69263	2.51151	C-4 methylsterol oxidase [Source:Projected from Anopheles gambiae (AGAP002769) VB Community Annotation]	sterol desaturase	Others
AARA017649	4.27442	5.48315	unspecified product	eukaryotic translation initiation factor 3 subunit A-like isoform X2	Others
AARA017650	3.64729	4.44168	unspecified product	proteoglycan 4 isoform X4	Others
AARA017659	2.48772	3.22426	glutathione peroxidase [Source:Projected from Anopheles gambiae (AGAP004248) VB Community Annotation]	glutathione peroxidase-like	Others
AARA017669	4.04771	4.35277	unspecified product	kDa salivary secreted	SGs
AARA017675	2.63888	2.50751	unspecified product	serine ase stubble-like	Others
AARA017683	2.70049	4.4807	Flavin-containing monooxygenase FMO GS-OX-like [Source:Projected from Anopheles gambiae (AGAP010399) VB Community Annotation]	senecionine N-oxygenase-like	Others
AARA017709	8.79742	8.82837	unspecified product	APL1C	Others
AARA017776	2.00118	2.21109	dehydrogenase/reductase SDR family member 11 precursor [Source:Projected from Anopheles gambiae (AGAP005502) VB Community Annotation]	farnesol dehydrogenase-like	Others
AARA017783	2.44444	2.54374	unspecified product	hepatic triacylglycerol lipase	Others
AARA017794	2.15452	2.19152	unspecified product	uncharacterized protein LOC120903551	Others
AARA017795	6.24011	7.41794	unspecified product	AGAP009145- partial	Others
AARA017811	2.48599	3.3018	C-type lectin (CTL) - mannose binding [Source:Projected from Anopheles gambiae (AGAP005334) VB Community Annotation]	CTLMA2	Others
AARA017816	2.26172	2.04012	39S ribosomal protein L23, mitochondrial [Source:Projected from Anopheles gambiae (AGAP010338) VB Community Annotation]	probable 39S ribosomal mitochondrial	Others
AARA017855	2.9962	3.24574	ubiquinol-cytochrome c reductase core subunit [Source:Projected from Anopheles gambiae (AGAP006099) VB Community Annotation]	cytochrome b-c1 complex subunit mitochondrial	Others
AARA017913	2.77165	3.01125	secretory phospholipase A2 [Source:Projected from Anopheles gambiae (AGAP011569) VB Community Annotation]	uncharacterized protein LOC120899518 isoform X2	Others
AARA017931	2.25404	2.6206	Class C Scavenger Receptor (Sushi/SCR/CCP and Somatomedin B domains). [Source:Projected from Anopheles gambiae (AGAP011974) VB Community Annotation]	MAM and LDL-receptor class A domain-containing 1-like	Others
AARA017933	3.9502	3.35555	CLIP-domain serine protease [Source:Projected from Anopheles gambiae (AGAP012037) VB Community Annotation]	CLIP domain-containing serine protease B15-like isoform X2	Others
AARA017958	6.50904	7.24927	ADP,ATP carrier protein [Source:Projected from Anopheles gambiae (AGAP002358) UniProtKB/Swiss-Prot;Acc:Q7PQV7]	ADP,ATP carrier 2	Others
AARA017973	2.36181	2.24189	NADH dehydrogenase (ubiquinone) 1 alpha/beta subcomplex [Source:Projected from Anopheles gambiae (AGAP010464) VB Community Annotation]	acyl carrier mitochondrial isoform X1	Others
AARA018031	3.46678	3.4266	cytochrome c oxidase subunit VIb polypeptide [Source:Projected from Anopheles gambiae (AGAP013092) VB Community Annotation]	cytochrome c oxidase subunit 6B1	Others
AARA018035	13.5371	5.12265	unspecified product	microfibril-associated glyco 4-like	Others
AARA018063	3.49675	3.16283	unspecified product	facilitated trehalose transporter Tret1-like isoform X1	Others
AARA018073	3.45036	2.66825	CLIP-domain serine protease [Source:Projected from Anopheles gambiae (AGAP009214) VB Community Annotation]	serine protease grass-like	Others
AARA018091	6.81517	8.33337	unspecified product	kDa salivary	SGs
AARA018146	2.55895	2.62132	adenylate kinase [Source:Projected from Anopheles gambiae (AGAP009317) VB Community Annotation]	adenylate kinase isoenzyme 1 isoform X1	Others
AARA018209	6.64699	9.03309	heme peroxidase [Source:Projected from Anopheles gambiae (AGAP003714) VB Community Annotation]	oxidase peroxidase	Others
AARA018276	9.27545	3.84455	Fibrinogen C-terminal domain-containing protein [Source:UniProtKB/TrEMBL;Acc:A0A499FTN8]	fibrinogen A	Others
AARA018290	2.84672	3.2324	abhydrolase domain-containing protein [Source:Projected from Anopheles gambiae (AGAP009289) VB Community Annotation]	ABHD11-like	Others
AARA018307	2.1989	2.32595	CRAL-TRIO domain-containing protein [Source:UniProtKB/TrEMBL;Acc:A0A499FTR8]	retinol-binding pinta-like	Others
AARA018369	5.64334	5.30358	SHSP domain-containing protein [Source:UniProtKB/TrEMBL;Acc:A0A499FTM8]	lethal(2)essential for life-like	Others
AARA018372	5.94303	2.97085	unspecified product	uncharacterized protein LOC120950109	Others
AARA018387	2.1928	2.10944	unspecified product	T-cell activation mitochondrial	Others
AARA018398	9.61174	4.56047	nutrient amino acid transporter [Source:Projected from Anopheles gambiae (AGAP028615) VB Community Annotation]	sodium-dependent nutrient amino acid transporter 1-like	Others
AARA018401	2.84328	3.37818	solute carrier family 45, member 1/2/4 [Source:Projected from Anopheles gambiae (AGAP010855) VB Community Annotation]	proton-associated sugar transporter A-like	Others
AARA018403	3.50352	2.23514	Proton-coupled amino acid transporter [Source:Projected from Anopheles gambiae (AGAP029720) UniProtKB/TrEMBL;Acc:A0A453Z0F9]	proton-coupled amino acid transporter pathetic	Others
AARA018459	2.7685	2.08638	Alpha-mannosidase [Source:Projected from Anopheles gambiae (AGAP008582) UniProtKB/TrEMBL;Acc:A0A1S4GYP5]	lysosomal alpha-mannosidase-like	Others
AARA018529	5.07097	4.91379	unspecified product	uncharacterized protein LOC120893541	Others
AARA018533	66.1412	98.2053	unspecified product	chymotrypsin BI	Others
AARA018611	2.09919	2.13901	CRAL-TRIO domain-containing protein [Source:UniProtKB/TrEMBL;Acc:A0A182HUJ9]	alpha-tocopherol transfer -like isoform X2	Others
AARA018625	4.18327	4.2948	Isocitrate dehydrogenase [NAD] subunit, mitochondrial [Source:UniProtKB/TrEMBL;Acc:A0A182IEF7]	isocitrate dehydrogenase [NAD] subunit mitochondrial	Others
AARA018635	2.91475	2.36457	unspecified product	uncharacterized protein LOC120904310	Others
AARA018669	4.28891	4.74544	unspecified product	cationic amino acid transporter 2-like	Others
AARA018686	4.83626	3.146	unspecified product	apyrase	Others
AARA018698	2.11212	2.33288	unspecified product	AGAP013359-PA	Others
AARA018739	2.61284	2.48788	unspecified product	AGAP010364- partial	Others
AARA018740	3.84976	3.65301	unspecified product	uncharacterized protein LOC120900817	Others
AARA018748	5.43416	5.33988	unspecified product	4-hydroxyphenylpyruvate dioxygenase	Others
AARA018762	5.4587	3.91472	unspecified product	transmembrane protease serine 9-like	Others
AARA018765	3.16501	2.12572	unspecified product	ER lumen -retaining receptor	Others
AARA018777	3.41601	3.14512	unspecified product	cytochrome c-2	Others
AARA018780	2.81327	4.75803	unspecified product	cytidine deaminase-like	Others
AARA000114	0.322989	0.236741	unspecified product	histone H1-like	Others
AARA000122	0.214473	0.241414	unspecified product	transient receptor potential cation channel painless-like	Others
AARA000158	0.381431	0.368883	unspecified product	SET and MYND domain-containing 4-like	Others
AARA000236	0.386816	0.317728	cellular retinaldehyde binding protein [Source:Projected from Anopheles gambiae (AGAP009365) VB Community Annotation]	retinaldehyde-binding 1-like	Others
AARA000316	0.209476	0.264819	sulfakinin neuropeptide [Source:Projected from Anopheles gambiae (AGAP009275) VB Community Annotation]	sulfakinin prepro	Others
AARA000317	0.221742	0.200986	unspecified product	hypothetical protein ZHAS_00009994	Others
AARA000541	0.210721	0.214483	unspecified product	ankyrin repeat and BTB POZ domain-containing 2 isoform X2	Others
AARA000545	0.361029	0.484476	DNA polymerase [Source:UniProtKB/TrEMBL;Acc:A0A182HH42]	DNA polymerase delta catalytic subunit	Others
AARA000555	0.222117	0.156976	F-box domain-containing protein [Source:UniProtKB/TrEMBL;Acc:A0A182HH52]	uncharacterized protein LOC120904141	Others
AARA000556	0.301901	0.411978	F-box domain-containing protein [Source:UniProtKB/TrEMBL;Acc:A0A182HH53]	uncharacterized protein LOC120904379 isoform X1	Others
AARA000563	0.145254	0.195798	alpha-N-acetylglucosaminidase [Source:Projected from Anopheles gambiae (AGAP011750) VB Community Annotation]	alpha-N-acetylglucosaminidase	Others
AARA000571	0.154817	0.194056	unspecified product	AGAP011760- partial	Others
AARA000756	0.197727	0.201776	ionotropic receptor IR76b [Source:Projected from Anopheles gambiae (AGAP011968) VB Community Annotation]	glutamate receptor delta-1	Others
AARA001215	0.354479	0.433891	carboxylesterase [Source:Projected from Anopheles gambiae (AGAP003115) VB Community Annotation]	neuroligin-3	COEs
AARA001287	0.484689	0.460299	unspecified product	TOX high mobility group box family member 3-like	Others
AARA001387	0.22935	0.218937	odorant-binding protein 2	pheromone-binding -related 6-like	Others
AARA001403	0.472743	0.495672	unspecified product	synapsin	Others
AARA001406	0.297142	0.439544	Glycine cleavage system P protein [Source:UniProtKB/TrEMBL;Acc:A0A182HJI5]	glycine dehydrogenase (decarboxylating) mitochondrial	Others
AARA001597	0.413448	0.433902	unspecified product	gustatory receptor 2a isoform X2	Others
AARA001672	0.238371	0.406746	serine protease [Source:Projected from Anopheles gambiae (AGAP001199) VB Community Annotation]	chymotrypsin	Others
AARA002036	0.339873	0.357702	cadherin-87A [Source:Projected from Anopheles gambiae (AGAP001591) VB Community Annotation]	cadherin-23-like isoform X1	Others
AARA002041	0.469437	0.383628	Chitin-binding type-2 domain-containing protein [Source:UniProtKB/TrEMBL;Acc:A0A182HLB1]	proteoglycan 4 isoform X3	Others
AARA002070	0.42183	0.371962	unspecified product	B-cell linker	Others
AARA002220	0.110798	0.219656	beat protein [Source:Projected from Anopheles gambiae (AGAP001769) VB Community Annotation]	AGAP001766- partial	Others
AARA002324	0.471484	0.452884	unspecified product	transcription factor grauzone-like	Others
AARA002501	0.228499	0.200315	unspecified product	uncharacterized protein LOC120904597	Others
AARA002503	0.0623923	0.242548	unspecified product	uncharacterized protein LOC120900051 isoform X1	Others
AARA002643	0.419705	0.475534	unspecified product	probable E3 ubiquitin- ligase makorin-2	Others
AARA002682	0.382492	0.390289	collagen, type I/II/III/V/XI/XXIV/XXVII alpha [Source:Projected from Anopheles gambiae (AGAP011620) VB Community Annotation]	collagen alpha-1(I) chain-like	Others
AARA002704	0.397094	0.337487	unspecified product	AGAP011599- partial	Others
AARA003165	0.0391442	0.0126547	unspecified product	uncharacterized protein K02A2.6-like	Others
AARA003171	0.219884	0.321181	unspecified product	MAP microtubule affinity-regulating kinase 3 isoform X1	Others
AARA003281	0.3096	0.408237	lipoyltransferase [Source:Projected from Anopheles gambiae (AGAP012186) VB Community Annotation]	lipoyltransferase mitochondrial	Others
AARA003284	0.384429	0.348604	DNA mismatch repair protein MLH1 [Source:Projected from Anopheles gambiae (AGAP012192) VB Community Annotation]	DNA mismatch repair Mlh1	Others
AARA003292	0.443757	0.345436	unspecified product	membrane-bound transcription factor site-1 protease	Others
AARA003631	0.174502	0.214482	cytochrome P450	cytochrome P450 4C1-like	CYPs	CYP325D1
AARA004200	0.152523	0.0661797	unspecified product	zinc finger BED domain-containing 4-like	Others
AARA004499	0.32918	0.470313	Adenylosuccinate lyase [Source:UniProtKB/TrEMBL;Acc:A0A182HT94]	adenylosuccinate lyase	Others
AARA004617	0.146772	0.179276	3-glucan binding protein [Source:Projected from Anopheles gambiae (AGAP002796) VB Community Annotation]	beta-1,3-glucan-binding -like	Others
AARA004641	0.32453	0.419074	unspecified product	tipE-like isoform X1	Others
AARA004670	0.0940697	0.0914461	unspecified product	chemosensory A 87a	Others
AARA004747	0.182799	0.169241	unspecified product	phospho phosphatase	Others
AARA004938	0.318826	0.369563	Nidogen (entactin) [Source:Projected from Anopheles gambiae (AGAP008193) UniProtKB/TrEMBL;Acc:A0A1S4GXK2]	nidogen	Others
AARA004954	0.371216	0.479837	dipeptidyl-peptidase [Source:Projected from Anopheles gambiae (AGAP008176) VB Community Annotation]	venom dipeptidyl peptidase 4	Others
AARA005167	0.454837	0.461442	unspecified product	vacuolar -sorting-associated 36-like	Others
AARA005341	0.0382894	0.0178282	unspecified product	uncharacterized protein LOC120954825	Others
AARA005600	0.325905	0.343288	unspecified product	NACHT and WD repeat domain-containing 2	Others
AARA005762	0.483371	0.338968	unspecified product	uncharacterized protein LOC120948735 isoform X1	Others
AARA005795	0.43816	0.299379	unspecified product	uncharacterized protein LOC120895796	Others
AARA005856	0.247846	0.223374	unspecified product	AGAP010371- partial	Others
AARA005955	0.247406	0.2028	unspecified product	probable chitinase 10	CPs
AARA006254	0.448225	0.484101	phosphatidylinositol glycan, class P [Source:Projected from Anopheles gambiae (AGAP011310) VB Community Annotation]	phosphatidylinositol N-acetylglucosaminyltransferase subunit P	Others
AARA006256	0.0253519	0.0274816	unspecified product	unspecified product	Others
AARA006289	0.13434	0.0476497	galectin [Source:Projected from Anopheles gambiae (AGAP011278) VB Community Annotation]	AGAP011278- partial	Others
AARA006527	0.475773	0.464043	ATP-dependent DNA helicase HFM1/MER3 [Source:Projected from Anopheles gambiae (AGAP009060) VB Community Annotation]	probable ATP-dependent DNA helicase HFM1	Others
AARA006662	0.094492	0.0990789	unspecified product	AGAP010628- partial	Others
AARA006735	0.3254	0.255427	PID domain-containing protein [Source:UniProtKB/TrEMBL;Acc:A0A182HZK6]	uncharacterized protein LOC120896507 isoform X1	Others
AARA006801	0.194743	0.266423	cytochrome P450	cytochrome P450 4C1-like	CYPs	CYP325H1
AARA006853	0.298886	0.431865	phosphoribosylformylglycinamidine synthase [Source:Projected from Anopheles gambiae (AGAP002091) VB Community Annotation]	phosphoribosylformylglycinamidine synthase	Others
AARA006880	0.332577	0.411273	unspecified product	IQ and ubiquitin-like domain-containing	Others
AARA007051	0.0284445	0.0163344	unspecified product	uncharacterized protein LOC121591845	Others
AARA007069	0.375651	0.432735	period circadian protein [Source:Projected from Anopheles gambiae (AGAP001856) VB Community Annotation]	period circadian isoform X2	Others
AARA007181	0.319281	0.213906	unspecified product	AGAP010256- partial	Others
AARA007446	0.163466	0.149072	odorant-binding protein [Source:Projected from Anopheles gambiae (AGAP006074) VB Community Annotation]	general odorant-binding 67-like	Others
AARA007508	0.0245814	0.0724143	maltase [Source:Projected from Anopheles gambiae (AGAP006019) VB Community Annotation]	maltase 2-like	Others
AARA007572	0.432854	0.46521	Kynurenine 3-monooxygenase [Source:UniProtKB/TrEMBL;Acc:A0A182I1X5]	kynurenine 3-monooxygenase	Others
AARA007712	0.321671	0.275131	unspecified product	transmembrane 43 homolog	Others
AARA007741	0.226401	0.361585	unspecified product	mediator of RNA polymerase II transcription subunit 15	Others
AARA007797	0.262475	0.215016	Elongation of very long chain fatty acids protein [Source:Projected from Anopheles gambiae (AGAP007134) UniProtKB/TrEMBL;Acc:Q7QIY7]	elongation of very long chain fatty acids 7-like isoform X1	Others
AARA007919	0.356375	0.351729	alkaline phosphatase [Source:Projected from Anopheles gambiae (AGAP007300) VB Community Annotation]	membrane-bound alkaline phosphatase-like	Others
AARA008208	0.364592	0.336126	unspecified product	mucin-17-like	Others
AARA008283	0.417923	0.286658	unspecified product	uncharacterized protein LOC120895654	Others
AARA008326	0.421485	0.256923	unspecified product	dopamine N-acetyltransferase	Others
AARA008530	0.137602	0.0650445	unspecified product	uncharacterized protein LOC120896436 isoform X2	Others
AARA008538	0.0752732	0.13591	kinetochore protein NDC80 [Source:Projected from Anopheles gambiae (AGAP006661) VB Community Annotation]	kinetochore NDC80 homolog	Others
AARA008771	0.312264	0.318278	cytochrome P450	cytochrome P450 4C1-like	CYPs	CYP4C35
AARA008781	0.24276	0.146878	unspecified product	uncharacterized protein LOC120959834	Others
AARA008793	0.0109621	0.00691105	unspecified product	uncharacterized protein LOC120898573	Others
AARA008794	0.0171039	0.0125036	unspecified product	uncharacterized protein LOC120903159	Others
AARA008886	0.432699	0.393887	unspecified product	AGAP010817- partial	Others
AARA009096	0.34707	0.44842	unspecified product	diacylglycerol kinase 1 isoform X1	Others
AARA009103	0.210596	0.140351	unspecified product	uncharacterized protein LOC120893997	Others
AARA009163	0.434873	0.484991	unspecified product	AGAP006823-PA	Others
AARA009164	0.317397	0.423815	unspecified product	AAEL017191-PA	Others
AARA009370	0.439287	0.426425	unspecified product	deoxynucleotidyltransferase terminal-interacting 2	Others
AARA009425	0.293893	0.405871	unspecified product	AGAP008880- partial	Others
AARA009457	0.374139	0.311632	glutamate decarboxylase [Source:Projected from Anopheles gambiae (AGAP008904) VB Community Annotation]	cysteine sulfinic acid decarboxylase	Others
AARA009568	0.24754	0.225307	unspecified product	AGAP009003- partial	Others
AARA009760	0.311254	0.410788	Protease m1 zinc metalloprotease [Source:Projected from Anopheles gambiae (AGAP013150) VB Community Annotation]	aminopeptidase N-like	Others
AARA009846	0.490415	0.391067	Fork-head domain-containing protein [Source:UniProtKB/TrEMBL;Acc:A0A182I8D6]	forkhead box N2 isoform X1	Others
AARA010028	0.41399	0.311781	juvenile hormone-inducible protein [Source:Projected from Anopheles gambiae (AGAP003764) VB Community Annotation]	uncharacterized protein LOC120901576	Others
AARA010031	0.152873	0.188319	unspecified product	uncharacterized protein LOC120896342 isoform X1	Others
AARA010094	0.216334	0.21988	unspecified product	mediator of RNA polymerase II transcription subunit 26 isoform X2	Others
AARA010205	0.215394	0.165242	unspecified product	uncharacterized protein LOC120906434 isoform X1	Others
AARA010234	0.195281	0.133199	unspecified product	RNA polymerase II degradation factor 1-like	Others
AARA010260	0.381968	0.350829	unspecified product	AGAP000772-PA	Others
AARA010440	0.413279	0.383862	unspecified product	alpha-2Db adrenergic receptor	Others
AARA010443	0.354035	0.38061	unspecified product	alpha-2Db adrenergic receptor	Others
AARA011014	0.457372	0.368051	unspecified product	T-box H15-like	Others
AARA011058	0.272946	0.310516	dynein light chain 1, axonemal [Source:Projected from Anopheles gambiae (AGAP008526) VB Community Annotation]	dynein light chain axonemal	Others
AARA011074	0.0171792	0.00814173	Fruitless [Source:Projected from Anopheles gambiae (AGAP008506) VB Community Annotation]	longitudinals lacking -like	Others
AARA011107	0.399152	0.377378	Transporter [Source:UniProtKB/TrEMBL;Acc:A0A182IBZ0]	sodium-dependent proline transporter isoform X1	Others
AARA011129	0.293924	0.228424	unspecified product	hypothetical protein ZHAS_00006397	Others
AARA011137	0.480634	0.385141	unspecified product	zinc finger 429-like	Others
AARA011138	0.394747	0.396433	N-acetyltransferase [Source:Projected from Anopheles gambiae (AGAP008428) UniProtKB/TrEMBL;Acc:A0A1S4GY90]	N-alpha-acetyltransferase 40	Others
AARA011158	0.233117	0.242675	unspecified product	uncharacterized protein LOC120901852	Others
AARA011275	0.467323	0.404746	timeless [Source:Projected from Anopheles gambiae (AGAP008288) VB Community Annotation]	timeless isoform X1	Others
AARA011286	0.404483	0.263932	Secretion-regulating guanine nucleotide exchange factor [Source:Projected from Anopheles gambiae (AGAP008272) UniProtKB/TrEMBL;Acc:A0A1S4GXT1]	secretion-regulating guanine nucleotide exchange factor	Others
AARA011313	0.330549	0.429196	gamma-butyrobetaine dioxygenase [Source:Projected from Anopheles gambiae (AGAP012477) VB Community Annotation]	gamma-butyrobetaine dioxygenase	Others
AARA011373	0.276777	0.269582	odorant-binding protein 5	general odorant-binding lush-like	Others
AARA011732	0.179883	0.170965	unspecified product	isoform A	Others
AARA011791	0.34259	0.335194	formyltetrahydrofolate dehydrogenase [Source:Projected from Anopheles gambiae (AGAP009591) VB Community Annotation]	cytosolic 10-formyltetrahydrofolate dehydrogenase	Others
AARA011805	0.406845	0.48118	unspecified product	collagen alpha-1(XI) chain-like	Others
AARA014003	0.0462591	0.0306859	unspecified product	unspecified product	Others
AARA014167	0.482951	0.472637	unspecified product	unspecified product	Others
AARA014350	0.0481535	0.068201	unspecified product	unspecified product	Others
AARA014461	0.35078	0.109265	unspecified product	lysoplasmalogenase TMEM86A isoform X2	Others
AARA014494	0.454521	0.343561	unspecified product	unspecified product	Others
AARA014496	0.366781	0.292667	unspecified product	unspecified product	Others
AARA014666	0.343998	0.194236	unspecified product	unspecified product	Others
AARA014711	0.117103	0.197296	unspecified product	BTB POZ domain-containing 2-like	Others
AARA014767	0.376032	0.39706	unspecified product	uncharacterized protein LOC120957073	Others
AARA014877	0.223468	0.216718	unspecified product	unspecified product	Others
AARA015063	0.0182293	0.00256608	Other		Others
AARA015512	0.0218653	0.106246	Other		Others
AARA015600	0.288726	0.20165	unspecified product	homeotic distal-less isoform X1	Others
AARA015661	0.303973	0.345632	cytochrome P450	probable cytochrome P450 4ac1	CYPs	CYP4J10
AARA015729	0.16999	0.21008	glutathione S-transferase	glutathione S-transferase epsilon 2	GSTs	GSTE1
AARA015745	0.321578	0.290346	unspecified product	arrestin domain-containing 3-like	Others
AARA015771	0.356558	0.407306	unspecified product	beta- partial	Others
AARA015994	0.159159	0.19353	unspecified product	mucin-19-like isoform X2	Others
AARA016128	0.257941	0.143825	D-xylulose reductase A [Source:Projected from Anopheles gambiae (AGAP003581) VB Community Annotation]	sorbitol dehydrogenase	Others
AARA016129	0.0589176	0.052303	D-xylulose reductase A [Source:Projected from Anopheles gambiae (AGAP003582) VB Community Annotation]	sorbitol dehydrogenase-like	Others
AARA016130	0.197254	0.13222	L-iditol 2-dehydrogenase [Source:Projected from Anopheles gambiae (AGAP003583) VB Community Annotation]	sorbitol dehydrogenase-like	Others
AARA016295	0.377606	0.258868	unspecified product	uncharacterized protein LOC120902429	Others
AARA016300	0.00234137	0.0108612	Carboxylic ester hydrolase [Source:UniProtKB/TrEMBL;Acc:A0A1Y9GLB1]	esterase E4-like	Others
AARA016339	0.44628	0.464942	unspecified product	carotenoid isomerooxygenase isoform X1	Others
AARA016502	0.494974	0.358018	unspecified product	nose resistant to fluoxetine 6-like	Others
AARA016537	0.127647	0.166765	trypsin [Source:Projected from Anopheles gambiae (AGAP008294) VB Community Annotation]	ame: Full=Trypsin-3 Flags: Precursor	Others
AARA016539	0.296662	0.453992	trypsin [Source:Projected from Anopheles gambiae (AGAP008295) VB Community Annotation]	trypsin	Others
AARA016580	0.456644	0.346635	unspecified product	unspecified product	Others
AARA016657	0.104418	0.0316219	unspecified product	nuclear pore complex DDB_G0274915-like	Others
AARA016721	0.278095	0.209487	unspecified product	transcription factor Sp9 isoform X1	Others
AARA016816	0.251743	0.232719	unspecified product	proline-rich extensin EPR1 isoform X1	Others
AARA016880	0.12044	0.0820732	unspecified product	dynein regulatory complex 11	Others
AARA016883	0.105484	0.14546	unspecified product	phenoloxidase-activating factor 2-like	Others
AARA016945	0.252117	0.346209	Bifunctional purine biosynthesis protein [Source:Projected from Anopheles gambiae (AGAP001423) VB Community Annotation]	bifunctional purine biosynthesis ATIC	Others
AARA017009	0.17794	0.21677	cellular retinaldehyde binding protein [Source:Projected from Anopheles gambiae (AGAP005387) VB Community Annotation]	retinaldehyde-binding 1-like	Others
AARA017013	0.312962	0.472316	unspecified product	retinaldehyde-binding 1-like	Others
AARA017021	0.238734	0.178377	unspecified product	multiple epidermal growth factor-like domains 11	Others
AARA017054	0.420428	0.356617	unspecified product	calpain-11-like isoform X1	Others
AARA017088	0.131834	0.153708	fibrinogen [Source:Projected from Anopheles gambiae (AGAP004918) VB Community Annotation]	microfibril-associated glyco 4-like	Others
AARA017101	0.261518	0.167621	unspecified product	endocuticle structural glyco ABD-4	CPs
AARA017162	0.04166	0.0985536	carbonic anhydrase I [Source:Projected from Anopheles gambiae (AGAP013402) VB Community Annotation]	carbonic anhydrase 2	Others
AARA017337	0.271943	0.323991	unspecified product	no-mechanoreceptor potential a	Others
AARA017408	0.304032	0.350399	unspecified product	lipase member H-like isoform X2	Others
AARA017533	0.0411664	0.0796732	unspecified product	lactosylceramide 4-alpha-galactosyltransferase	Others
AARA017715	0.339322	0.417045	unspecified product	opsin-1-like	Others
AARA017812	0.310173	0.231418	unspecified product	DE-cadherin-like isoform X1	Others
AARA017820	0.486627	0.332852	unspecified product	cell death hid	Others
AARA017829	0.424819	0.381888	unspecified product	transcription factor SOX-15	Others
AARA017937	0.496644	0.446797	unspecified product	uncharacterized protein LOC101458145	Others
AARA017957	0.204096	0.298483	serine carboxypeptidase [Source:Projected from Anopheles gambiae (AGAP011442) VB Community Annotation]	retinoid-inducible serine carboxypeptidase-like	Others
AARA017993	0.34809	0.29592	unspecified product	hypothetical protein ZHAS_00002868	Others
AARA018018	0.310841	0.40199	unspecified product	unspecified product	Others
AARA018023	0.289705	0.278247	unspecified product	CTLMA3 partial	Others
AARA018046	0.283731	0.22162	glucose dehydrogenase (acceptor) [Source:Projected from Anopheles gambiae (AGAP003783) VB Community Annotation]	glucose dehydrogenase [ quinone]	Others
AARA018068	0.176273	0.185408	unspecified product	zinc finger 420-like	Others
AARA018095	0.12101	0.0790898	DUF4806 domain-containing protein [Source:UniProtKB/TrEMBL;Acc:A0A499FSR5]	AGAP001085- partial	Others
AARA018162	0.469331	0.37323	Ski_Sno domain-containing protein [Source:UniProtKB/TrEMBL;Acc:A0A499FSX0]	AGAP007935- partial	Others
AARA018231	0.240708	0.406877	T-box protein H15 [Source:Projected from Anopheles gambiae (AGAP008563) VB Community Annotation]	T-box H15-like	Others
AARA018249	0.0629044	0.0740602	Ubiquinone biosynthesis monooxygenase COQ6, mitochondrial [Source:Projected from Anopheles gambiae (AGAP000106) UniProtKB/TrEMBL;Acc:Q7QER0]	ubiquinone biosynthesis monooxygenase mitochondrial	Others
AARA018298	0.0894779	0.0905125	lysosomal acid lipase [Source:Projected from Anopheles gambiae (AGAP013368) VB Community Annotation]	lipase 1-like	Others
AARA018371	0.487937	0.447938	unspecified product	uncharacterized protein LOC120905211	Others
AARA018418	0.349214	0.297469	unspecified product	AGAP008992- partial	Others
AARA018542	0.118892	0.156228	unspecified product	serine protease inhibitor dipetalogastin	Others
AARA018597	0.290442	0.2839	unspecified product	homeobox aristaless isoform X1	Others
AARA018658	0.397826	0.352371	unspecified product	extracellular serine threonine kinase four-jointed	Others
AARA018710	0.00290132	0.0139588	unspecified product	extracellular matrix-binding -like	Others

## Sheet: Primiphosmethyl
1094 (755 upregulated and 339 downregulated) common elements in Migori and Siaya resitant to primiphosmethyl (MPand SP)
Geneid	MP_vs_DO	SP_vs_DO	Description (VectorBase)_x	Description (Blast2GO)	Target	Gene_Symbol
AARA000050	2.21089	2.14279	guanine nucleotide-binding protein subunit gamma [Source:Projected from Anopheles gambiae (AGAP010589) VB Community Annotation]	guanine nucleotide-binding subunit gamma-1	Others
AARA000056	2.56883	2.24526	unspecified product	neuronal acetylcholine receptor subunit alpha-2-like	Others
AARA000080	2.72446	3.71598	venom allergen [Source:Projected from Anopheles gambiae (AGAP010550) VB Community Annotation]	antigen 5 like allergen Cul n 1-like	Others
AARA000095	2.19875	2.77269	unspecified product	AGAP010534- partial	Others
AARA000121	34.2788	59.739	unspecified product	partial	Others
AARA000179	7.70262	15.5102	Mitogen-activated protein kinase [Source:UniProtKB/TrEMBL;Acc:A0A182HG32]	stress-activated kinase JNK-like	Others
AARA000220	6.69166	4.69819	cuticular protein [Source:Projected from Anopheles gambiae (AGAP009405) VB Community Annotation]	obstructor-E	CPs
AARA000231	2.56939	2.20996	unspecified product	AGAP009387- partial	Others
AARA000234	2.16455	2.08184	cellular retinaldehyde-binding protein [Source:Projected from Anopheles gambiae (AGAP009379) VB Community Annotation]	retinaldehyde-binding 1-like	Others
AARA000237	2.62956	3.62874	cytochrome P450	probable cytochrome P450 9f2	CYPs	CYP9M1
AARA000326	8.03307	5.41822	low molecular weight phosphotyrosine protein phosphatase [Source:Projected from Anopheles gambiae (AGAP009266) VB Community Annotation]	low molecular weight phosphotyrosine phosphatase 1	Others
AARA000351	2.61004	2.75716	CLIP-domain serine protease [Source:Projected from Anopheles gambiae (AGAP004719) VB Community Annotation]	serine protease persephone	Others
AARA000437	2.40727	3.42389	unspecified product	modular serine protease-like	Others
AARA000448	2.18896	3.23006	p21-activated kinase [Source:Projected from Anopheles gambiae (AGAP001790) VB Community Annotation]	serine threonine- kinase PAK 1	Others
AARA000485	37.4958	13.0613	unspecified product	lipase member H-like	Others
AARA000505	8.96851	15.3564	deoxyribonuclease I [Source:Projected from Anopheles gambiae (AGAP011698) VB Community Annotation]	deoxyribonuclease I	Others
AARA000562	3.45627	2.94185	unspecified product	AGAP011749-PA	Others
AARA000586	4.00088	6.38238	unspecified product	probable peroxisomal membrane PEX13	Others
AARA000596	2.18381	2.5955	CLIP-domain serine protease [Source:Projected from Anopheles gambiae (AGAP011791) VB Community Annotation]	CLIPA1 partial	Others
AARA000597	2.27513	2.91715	CLIP-domain serine protease [Source:Projected from Anopheles gambiae (AGAP028725) VB Community Annotation]	CLIP domain-containing serine protease 14D-like	Others
AARA000609	2.54966	2.977	unspecified product	ornithine decarboxylase 1-like	Others
AARA000610	4.58145	6.10109	unspecified product	ornithine decarboxylase 1-like	Others
AARA000630	2.7822	2.1264	unspecified product	unspecified product	Others
AARA000640	7.42255	5.04166	thioredoxin peroxidase 4	peroxiredoxin-6-like	Others
AARA000643	3.67962	3.72596	acetyl-CoA acyltransferase [Source:Projected from Anopheles gambiae (AGAP011827) VB Community Annotation]	trifunctional enzyme subunit mitochondrial	Others
AARA000645	3.33545	2.48801	NADH dehydrogenase (ubiquinone) 1 beta subcomplex [Source:Projected from Anopheles gambiae (AGAP011829) VB Community Annotation]	NADH dehydrogenase [ubiquinone] 1 beta subcomplex subunit 4	Others
AARA000669	2.59928	2.10037	unspecified product	28S ribosomal mitochondrial	Others
AARA000678	8.38325	2.69701	unspecified product	AGAP011878- partial	Others
AARA000680	8.44297	2.7666	unspecified product	methyltransferase 22 isoform X1	Others
AARA000705	6.15298	5.9955	unspecified product	venom serine protease-like	Others
AARA000708	20.6455	18.4546	unspecified product	venom serine protease-like	Others
AARA000722	12.2116	7.72715	unspecified product	F-box LRR-repeat fbxl-1-like	Others
AARA000730	2.72516	2.0417	unspecified product	chitin deacetylase 1 isoform X2	CPs
AARA000736	3.29589	2.59191	unspecified product	ATPase inhibitor mitochondrial	Others
AARA000798	289.794	248.247	unspecified product	uncharacterized protein LOC120900012 isoform X2	Others
AARA000814	2.11835	2.18261	unspecified product	NPC intracellular cholesterol transporter 2 homolog a	Others
AARA000826	20.1201	28.0679	unspecified product	basement membrane proteoglycan-like	Others
AARA000829	2.87531	3.65704	unspecified product	glutamate--cysteine ligase regulatory subunit	Others
AARA000858	3.63361	3.79117	leucine-rich immune protein (Long) [Source:Projected from Anopheles gambiae (AGAP006348) VB Community Annotation]	LRIM1	Others
AARA000859	3.59659	3.15381	solute carrier family 19 (thiamine transporter), member 2/3 [Source:Projected from Anopheles gambiae (AGAP006349) VB Community Annotation]	folate transporter 1 isoform X1	Others
AARA000995	5.08266	3.77289	NADH dehydrogenase (ubiquinone) Fe-S protein [Source:Projected from Anopheles gambiae (AGAP000170) VB Community Annotation]	NADH-quinone oxidoreductase subunit B 2-like	Others
AARA000999	6.0374	4.28461	unspecified product	uncharacterized protein LOC120905811 isoform X1	Others
AARA001020	2.12897	2.08176	unspecified product	mediator of RNA polymerase II transcription subunit 15-like isoform X2	Others
AARA001040	3.26771	2.50449	MFS transporter, VNT family, synaptic vesicle glycoprotein [Source:Projected from Anopheles gambiae (AGAP000128) VB Community Annotation]	synaptic vesicle glyco 2C-like	Others
AARA001079	2.31465	2.3037	methylsterol monooxygenase [Source:Projected from Anopheles gambiae (AGAP000092) VB Community Annotation]	fatty acid hydroxylase domain-containing 2-like	Others
AARA001095	4.93251	3.88638	unspecified product	T family of potassium channels 7	Others
AARA001107	2.42783	2.17263	unspecified product	#NAME?	Others
AARA001127	3.6925	2.15655	heme peroxidase [Source:Projected from Anopheles gambiae (AGAP000051) VB Community Annotation]	peroxidase	Others
AARA001171	4.41246	2.78073	tubulin polyglutamylase TTLL1 [Source:Projected from Anopheles gambiae (AGAP010336) VB Community Annotation]	probable tubulin polyglutamylase TTLL1 isoform X1	Others
AARA001265	2.0902	2.77914	unspecified product	unc-13 homolog 4B isoform X1	Others
AARA001269	3.01742	2.88426	Isocitrate dehydrogenase [NADP] [Source:UniProtKB/TrEMBL;Acc:A0A182HJ56]	isocitrate dehydrogenase [NADP] mitochondrial-like	Others
AARA001292	2.41109	2.25182	serine protease inhibitor (serpin) 8	serpin 8 inhibitory serine protease partial	Others
AARA001304	2.62545	2.37366	C-4 methylsterol oxidase [Source:Projected from Anopheles gambiae (AGAP003209) VB Community Annotation]	fatty acid hydroxylase domain-containing 2-like	Others
AARA001340	4.22415	10.082	CLIP-domain serine protease [Source:Projected from Anopheles gambiae (AGAP013184) VB Community Annotation]	CLIP domain-containing serine protease 2-like	Others
AARA001410	4.26094	3.37607	NADH dehydrogenase (ubiquinone) 1 alpha subcomplex [Source:Projected from Anopheles gambiae (AGAP003325) VB Community Annotation]	cytochrome c oxidase subunit NDUFA4	Others
AARA001413	3.5196	2.59628	NADH dehydrogenase (ubiquinone) 1 alpha subcomplex [Source:Projected from Anopheles gambiae (AGAP003328) VB Community Annotation]	NADH dehydrogenase [ubiquinone] 1 alpha subcomplex subunit 6	Others
AARA001433	9.29874	11.6037	phosphoenolpyruvate carboxykinase (GTP) [Source:Projected from Anopheles gambiae (AGAP003350) VB Community Annotation]	phosphoenolpyruvate carboxykinase [GTP]	Others
AARA001439	2.87578	2.02439	unspecified product	antigen 5 like allergen Cul n 1-like	Others
AARA001442	2.39011	2.49419	RAG1-activating protein 1-like protein [Source:Projected from Anopheles gambiae (AGAP003357) VB Community Annotation]	sugar transporter SWEET1-like	Others
AARA001457	3.61662	2.48683	NADH dehydrogenase 1 alpha subcomplex subunit [Source:Projected from Anopheles gambiae (AGAP012823) VB Community Annotation]	NADH dehydrogenase [ubiquinone] 1 alpha subcomplex subunit 2	Others
AARA001526	3.03029	3.49311	rootletin [Source:Projected from Anopheles gambiae (AGAP003449) VB Community Annotation]	rootletin isoform X1	Others
AARA001555	2.23526	2.86213	unspecified product	luciferin 4-monooxygenase-like	Others
AARA001565	3.4551	2.56486	unspecified product	facilitated trehalose transporter Tret1-like	Others
AARA001566	2.82354	4.31193	A disintegrin and metallopeptidase domain 9 (meltrin gamma) [Source:Projected from Anopheles gambiae (AGAP013468) VB Community Annotation]	disintegrin and metallo ase domain-containing 12-like	Others
AARA001625	3.76596	2.86446	Polymerase delta-interacting protein [Source:Projected from Anopheles gambiae (AGAP001153) VB Community Annotation]	polymerase delta-interacting 2	Others
AARA001634	2.46566	2.27954	long wavelength sensitive opsin [Source:Projected from Anopheles gambiae (AGAP012982) VB Community Annotation]	opsin-1-like	Others
AARA001648	3.59801	2.89938	unspecified product	uncharacterized protein LOC120894677	Others
AARA001678	4.34436	3.28742	organic cation transporter [Source:Projected from Anopheles gambiae (AGAP001202) VB Community Annotation]	organic cation transporter -like	Others
AARA001681	3.19516	2.56006	unspecified product	uncharacterized protein LOC120896106	Others
AARA001712	3.31854	3.3013	Sugar transporter ERD6-like [Source:Projected from Anopheles gambiae (AGAP001236) VB Community Annotation]	facilitated trehalose transporter Tret1-like	Others
AARA001718	3.53606	3.28014	unspecified product	serine protease	Others
AARA001760	3.62897	2.40591	unspecified product	zinc finger 91	Others
AARA001764	2.55599	2.46134	mannose-1-phosphate guanylyltransferase [Source:Projected from Anopheles gambiae (AGAP001299) VB Community Annotation]	mannose-1-phosphate guanyltransferase beta	Others
AARA001802	2.57543	2.5792	Fatty acyl-CoA reductase [Source:UniProtKB/TrEMBL;Acc:A0A182HKM2]	fatty acyl- reductase 1-like	Others
AARA001806	3.34404	2.75559	unspecified product	T-box transcription factor TBX1 isoform X2	Others
AARA001807	4.60973	3.0185	unspecified product	isoform A	Others
AARA001829	3.0482	2.41298	TRIO salivary gland protein [Source:Projected from Anopheles gambiae (AGAP001374) VB Community Annotation]	TRIO salivary gland precursor	SGs
AARA001870	2.75143	2.24836	Mitochondrial pyruvate carrier [Source:UniProtKB/TrEMBL;Acc:A0A182HKU0]	mitochondrial pyruvate carrier 1	Others
AARA001873	3.75336	2.94446	2,3-bisphosphoglycerate-dependent phosphoglycerate mutase [Source:Projected from Anopheles gambiae (AGAP001420) VB Community Annotation]	phosphoglycerate mutase 2	Others
AARA001961	2.76364	2.0446	unspecified product	actin-binding Rho-activating isoform X2	Others
AARA001996	2.29419	2.0033	sodium-coupled monocarboxylate transporter [Source:Projected from Anopheles gambiae (AGAP001550) VB Community Annotation]	sodium-coupled monocarboxylate transporter 1	Others
AARA002039	8.25437	4.79559	unspecified product	N-alpha-acetyltransferase 80	Others
AARA002074	3.69885	3.02231	Triosephosphate isomerase [Source:UniProtKB/TrEMBL;Acc:A0A182HLE4]	triosephosphate isomerase	Others
AARA002080	4.63326	3.19521	sodium-coupled monocarboxylate transporter [Source:Projected from Anopheles gambiae (AGAP001635) VB Community Annotation]	sodium-coupled monocarboxylate transporter 1-like isoform X2	Others
AARA002083	2.0457	2.0075	unspecified product	prion-like-(Q N-rich) domain-bearing 25 isoform X1	Others
AARA002091	5.62907	11.9632	CLIP-domain serine protease [Source:Projected from Anopheles gambiae (AGAP001648) VB Community Annotation]	CLIPB17 partial	Others
AARA002097	3.98065	6.34994	lipase [Source:Projected from Anopheles gambiae (AGAP001652) VB Community Annotation]	lipase 3-like	Others
AARA002132	69.1986	21.5841	Alkaline phosphatase [Source:UniProtKB/TrEMBL;Acc:A0A182HLK0]	alkaline phosphatase	Others
AARA002158	2.74462	2.49934	unspecified product	toll-like receptor 13	Others
AARA002162	3.84731	3.16271	NADH dehydrogenase (ubiquinone) Fe-S protein [Source:Projected from Anopheles gambiae (AGAP001711) VB Community Annotation]	NADH-ubiquinone oxidoreductase subunit 8	Others
AARA002167	18.2903	11.7319	unspecified product	uncharacterized protein LOC120897586	Others
AARA002168	3.03216	2.82378	unspecified product	uncharacterized protein LOC120961719	Others
AARA002169	2.73449	3.86107	unspecified product	uncharacterized protein LOC120908855	Others
AARA002183	2.75369	2.32835	hemomucin [Source:Projected from Anopheles gambiae (AGAP001732) VB Community Annotation]	adipocyte plasma membrane-associated -like	Others
AARA002219	3.38899	4.13387	gamma-interferon-inducible lysosomal thiol reductase [Source:Projected from Anopheles gambiae (AGAP001768) VB Community Annotation]	GILT 3	Others
AARA002258	4.84906	3.91558	peptidase (mitochondrial processing) beta [Source:Projected from Anopheles gambiae (AGAP005558) VB Community Annotation]	mitochondrial-processing peptidase subunit beta-like	Others
AARA002268	9.81146	17.6616	unspecified product	lethal(2)essential for life-like	Others
AARA002285	5.82428	4.27554	cubilin [Source:Projected from Anopheles gambiae (AGAP005526) VB Community Annotation]	cubilin homolog	Others
AARA002310	4.5531	3.8113	dehydrogenase/reductase SDR family member 11 precursor [Source:Projected from Anopheles gambiae (AGAP005499) VB Community Annotation]	farnesol dehydrogenase-like	Others
AARA002342	11.8229	6.40546	cuticular protein RR-2 family 16	cuticle -like	CPs	CPR16
AARA002344	4.13092	2.22315	cuticular protein RR-2 family 15	cuticle -like	CPs	CPR15
AARA002455	3.28825	4.17478	C-type lectin (CTL) [Source:Projected from Anopheles gambiae (AGAP005335) VB Community Annotation]	CTL4	Others
AARA002472	2.61048	2.57018	unspecified product	proton-coupled folate transporter-like	Others
AARA002507	3.52078	3.05439	cytochrome P450	probable cytochrome P450 9f2	CYPs	CYP9K1
AARA002534	4.23143	2.96337	NADH dehydrogenase (ubiquinone) 1 beta subcomplex [Source:Projected from Anopheles gambiae (AGAP000849) VB Community Annotation]	NADH dehydrogenase [ubiquinone] 1 beta subcomplex subunit 1	Others
AARA002536	6.1036	4.27216	cytochrome c oxidase subunit 6a, mitochrondrial [Source:Projected from Anopheles gambiae (AGAP000851) VB Community Annotation]	cytochrome c oxidase subunit mitochondrial	Others
AARA002617	2.20553	2.87292	LRRCT domain-containing protein [Source:UniProtKB/TrEMBL;Acc:A0A182HMY1]	AGAP000340- partial	Others
AARA002634	4.16453	3.0722	succinyl-CoA ligase beta subunit	succinate-- ligase [ADP-forming] subunit mitochondrial isoform X2	Others
AARA002701	2.0804	3.66086	unspecified product	homeotic ocelliless-like	Others
AARA002719	7.72415	9.08341	unspecified product	AGAP011574-PA	Others
AARA002766	3.99691	2.2963	unspecified product	SET domain-containing -8 isoform X1	Others
AARA002823	3.09653	3.07453	Hyaluronidase [Source:UniProtKB/TrEMBL;Acc:A0A182HNI5]	hyaluronidase Tab y -like	Others
AARA002825	3.09618	4.25218	unspecified product	apolipo D-like	Others
AARA002869	2.93746	3.07668	unspecified product	serine protease easter-like	Others
AARA002928	2.55291	2.43822	unspecified product	uncharacterized protein LOC120895293	Others
AARA002929	2.01394	2.57705	serine protease inhibitor (serpin) 10	serine protease inhibitor 42Dd-like isoform X3	Others
AARA002950	3.41638	2.71406	Tetraspanin [Source:UniProtKB/TrEMBL;Acc:A0A182HNW1]	23 kDa integral membrane	Others
AARA002974	2.43793	2.42508	Uridine kinase [Source:UniProtKB/TrEMBL;Acc:A0A182HNY5]	uridine-cytidine kinase-like 1	Others
AARA003010	2.17473	2.44496	unspecified product	17-beta-hydroxysteroid dehydrogenase 13-like isoform X2	Others
AARA003017	3.87622	3.56063	glucosyl/glucuronosyl transferases [Source:Projected from Anopheles gambiae (AGAP005163) VB Community Annotation]	UDP-glycosyltransferase UGT5-like	Others
AARA003027	2.35188	6.70357	cysteine dioxygenase [Source:Projected from Anopheles gambiae (AGAP005153) VB Community Annotation]	cysteine dioxygenase type 1	Others
AARA003039	2.81992	2.09318	phosphatidylinositol-bisphosphatase [Source:Projected from Anopheles gambiae (AGAP005139) VB Community Annotation]	inositol polyphosphate 5-phosphatase E	Others
AARA003045	3.72345	2.66863	ATP synthase subunit alpha [Source:UniProtKB/TrEMBL;Acc:A0A182HP56]	ATP synthase subunit mitochondrial	Others
AARA003174	2.38259	2.52237	unspecified product	calpain-B-like isoform X2	Others
AARA003178	2.9507	2.20249	lactoylglutathione lyase [Source:Projected from Anopheles gambiae (AGAP012071) VB Community Annotation]	lactoylglutathione lyase	Others
AARA003202	3.18045	2.98807	ATP synthase subunit beta [Source:UniProtKB/TrEMBL;Acc:A0A182HPL3]	ATP synthase subunit mitochondrial	Others
AARA003257	2.39003	2.23835	Guanylate cyclase [Source:UniProtKB/TrEMBL;Acc:A0A182HPR8]	guanylate cyclase 32E isoform X1	Others
AARA003262	2.69732	2.29294	phosphoglucose isomerase (glucose-6-phosphate isomerase)	glucose-6-phosphate isomerase	Others
AARA003282	3.6204	2.58914	abhydrolase domain-containing protein [Source:Projected from Anopheles gambiae (AGAP012189) VB Community Annotation]	lysophosphatidylserine lipase ABHD12 isoform X1	Others
AARA003285	3.09089	2.43997	Succinate dehydrogenase assembly factor 2, mitochondrial [Source:UniProtKB/TrEMBL;Acc:A0A182HPU6]	succinate dehydrogenase assembly factor mitochondrial	Others
AARA003340	2.52214	3.35614	Polypeptide N-acetylgalactosaminyltransferase [Source:UniProtKB/TrEMBL;Acc:A0A182HPZ8]	polypeptide N-acetylgalactosaminyltransferase 9	Others
AARA003390	3.92843	3.4384	ornithine decarboxylase [Source:Projected from Anopheles gambiae (AGAP012308) VB Community Annotation]	ornithine decarboxylase-like	Others
AARA003397	2.3889	2.42395	unspecified product	leucine-rich repeat neuronal 2	Others
AARA003406	3.05536	2.44168	unspecified product	transcription elongation mitochondrial-like isoform X1	Others
AARA003411	2.22347	3.72131	Differentially expressed in FDCP 6-like protein [Source:Projected from Anopheles gambiae (AGAP012332) VB Community Annotation]	differentially expressed in FDCP 6-like	Others
AARA003447	2.25763	2.14462	unspecified product	monocarboxylate transporter	Others
AARA003460	7.32431	11.4788	unspecified product	multiple epidermal growth factor-like domains 10	Others
AARA003490	20.3739	17.7954	G_PROTEIN_RECEP_F1_2 domain-containing protein [Source:UniProtKB/TrEMBL;Acc:A0A182HQE7]	insulin-like receptor isoform X1	Others
AARA003500	2.10675	2.20181	unspecified product	solute carrier family 66 member 3	Others
AARA003501	2.00713	2.00521	unspecified product	solute carrier family 66 member 3	Others
AARA003511	4.13806	3.39775	Mitochondrial pyruvate carrier [Source:Projected from Anopheles gambiae (AGAP004906) UniProtKB/TrEMBL;Acc:Q7Q814]	mitochondrial pyruvate carrier 2-like	Others
AARA003521	3.93204	3.37791	unspecified product	microfibril-associated glyco 4-like	Others
AARA003535	2.78316	4.31819	unspecified product	AGAP004935- partial	Others
AARA003536	5.48339	5.14703	unspecified product	nidogen and EGF-like domain-containing 1	Others
AARA003548	2.30837	2.7388	duplex-specific nuclease [Source:Projected from Anopheles gambiae (AGAP004948) VB Community Annotation]	deoxyribonuclease I	Others
AARA003556	4.47784	3.1318	unspecified product	mitochondrial assembly of ribosomal large subunit 1	Others
AARA003599	2.80816	2.46694	unspecified product	TRPL translocation defect 14 isoform X1	Others
AARA003640	2.43017	3.13499	myosin I [Source:Projected from Anopheles gambiae (AGAP010160) VB Community Annotation]	unconventional myosin ID	Others
AARA003648	2.20614	2.36171	cytochrome b5-related [Source:Projected from Anopheles gambiae (AGAP010150) VB Community Annotation]	cytochrome b5-related	Others
AARA003653	2.62661	2.3885	Yellow [Source:Projected from Anopheles gambiae (AGAP010145) UniProtKB/TrEMBL;Acc:A0A1S4H3W2]	yellow	Others
AARA003664	3.25907	3.75658	scavenger receptor class B	croquemort-like	Others
AARA003666	2.59081	2.55162	3,2-trans-enoyl-CoA isomerase mitochondrial [Source:Projected from Anopheles gambiae (AGAP010130) VB Community Annotation]	enoyl- delta isomerase mitochondrial-like	Others
AARA003703	3.07922	2.44695	Iron--sulfur cluster insertion protein erpA [Source:Projected from Anopheles gambiae (AGAP010072) VB Community Annotation]	iron-sulfur cluster assembly 2 mitochondrial	Others
AARA003707	5.94616	4.60208	unspecified product	mpv17	Others
AARA003715	8.47646	8.15274	nicotinic acetylcholine receptor, beta-2 subunit [Source:Projected from Anopheles gambiae (AGAP010057) VB Community Annotation]	neuronal acetylcholine receptor subunit non-alpha-3-like	Others
AARA003730	3.53942	3.38668	unspecified product	toxin 14	Others
AARA003739	4.1568	3.27788	NADH dehydrogenase [ubiquinone] flavoprotein 1, mitochondrial [Source:UniProtKB/TrEMBL;Acc:A0A182HR46]	NADH dehydrogenase [ubiquinone] flavo mitochondrial	Others
AARA003883	3.40434	2.77499	unspecified product	proton-coupled amino acid transporter CG1139	Others
AARA003897	6.49905	4.46795	cuticular protein RR-1 family [Source:Projected from Anopheles gambiae (AGAP009879) VB Community Annotation]	cuticle -like	CPs
AARA003899	8.22825	4.47603	cuticular protein RR-1 family [Source:Projected from Anopheles gambiae (AGAP009877) VB Community Annotation]	pupal cuticle 36-like	CPs
AARA003900	5.67111	4.77735	unspecified product	larval cuticle LCP-30-like	CPs
AARA003903	12.5287	6.9065	cuticular protein RR-1 family [Source:Projected from Anopheles gambiae (AGAP009871) VB Community Annotation]	endocuticle structural glyco ABD-4	CPs
AARA003906	4.22541	3.26124	AFG1-family ATPase [Source:Projected from Anopheles gambiae (AGAP009867) VB Community Annotation]	ATPase N2B	Others
AARA003908	3.17162	2.35853	NADH dehydrogenase (ubiquinone) 1 beta subcomplex [Source:Projected from Anopheles gambiae (AGAP009865) VB Community Annotation]	NADH dehydrogenase [ubiquinone] 1 beta subcomplex subunit 9	Others
AARA003915	2.07023	2.1786	unspecified product	uncharacterized protein LOC120902876	Others
AARA003929	3.22825	5.52702	CLIP-domain serine protease [Source:Projected from Anopheles gambiae (AGAP009844) VB Community Annotation]	CLIPB15 partial	Others
AARA003986	2.83878	2.10298	cuticular protein [Source:Projected from Anopheles gambiae (AGAP009790) VB Community Annotation]	obstructor-E	CPs
AARA004107	2.40441	3.04287	scavenger receptor class B	scavenger receptor class B member 1 isoform X1	Others
AARA004119	3.28166	2.57114	Isocitrate dehydrogenase [NAD] subunit, mitochondrial [Source:UniProtKB/TrEMBL;Acc:A0A182HS68]	probable isocitrate dehydrogenase [NAD] subunit mitochondrial isoform X1	Others
AARA004217	2.18919	3.3053	unspecified product	AGAP002632-PA	Others
AARA004219	4.572	3.15462	unspecified product	unspecified product	Others
AARA004244	8.94576	8.41218	unspecified product	uncharacterized protein LOC120896898	Others
AARA004249	5.56955	4.01066	unspecified product	NADH dehydrogenase [ubiquinone] flavo mitochondrial	Others
AARA004273	5.21114	4.30049	unspecified product	classical arabinogalactan 9-like isoform X2	Others
AARA004275	3.07578	2.48847	Glycogen [starch] synthase [Source:UniProtKB/TrEMBL;Acc:A0A182HSL9]	glycogen [starch] synthase	Others
AARA004302	3.29473	2.70672	alpha-tocopherol transfer protein-like protein [Source:Projected from Anopheles gambiae (AGAP002559) VB Community Annotation]	alpha-tocopherol transfer -like isoform X1	Others
AARA004304	6.47188	12.5874	glucose dehydrogenase (acceptor) [Source:Projected from Anopheles gambiae (AGAP002557) VB Community Annotation]	glucose dehydrogenase [ quinone]	Others
AARA004308	4.10042	2.97333	cytochrome P450	cytochrome P450 4c21-like	CYPs	CYP325K1
AARA004312	2.77511	2.66001	glucose dehydrogenase (acceptor) [Source:Projected from Anopheles gambiae (AGAP002552) VB Community Annotation]	glucose dehydrogenase [ quinone]-like	Others
AARA004323	4.5102	9.42765	leucine rich immune protein (Coil-less)	volume-regulated anion channel subunit LRRC8A-like	Others
AARA004347	4.75129	4.95931	delta-1-pyrroline-5-carboxylate synthetase [Source:Projected from Anopheles gambiae (AGAP002518) VB Community Annotation]	delta-1-pyrroline-5-carboxylate synthase	Others
AARA004360	2.38104	2.62019	unspecified product	probable 4-coumarate-- ligase 1	Others
AARA004401	2.27261	2.43353	Ferritin [Source:UniProtKB/TrEMBL;Acc:A0A182HSZ6]	ferritin subunit-like	Others
AARA004454	2.83259	2.3919	CLIP-domain serine protease [Source:Projected from Anopheles gambiae (AGAP002422) VB Community Annotation]	venom protease-like	Others
AARA004478	4.68482	3.67048	unspecified product	axoneme-associated mst101(2) isoform X1	Others
AARA004515	5.42809	3.87116	Alpha-carbonic anhydrase domain-containing protein [Source:UniProtKB/TrEMBL;Acc:A0A182HTB0]	carbonic anhydrase 13-like	Others
AARA004531	2.30589	2.24498	unspecified product	uncharacterized protein LOC120947495	Others
AARA004549	2.87096	2.5944	UDP-glucuronosyltransferase [Source:UniProtKB/TrEMBL;Acc:A0A182HTE4]	UDP-glycosyltransferase UGT5-like	Others
AARA004550	2.19804	2.02617	unspecified product	AGAP002328-PA	Others
AARA004556	2.38188	2.27199	Na_H_Exchanger domain-containing protein [Source:UniProtKB/TrEMBL;Acc:A0A182HTF1]	sodium hydrogen exchanger 9B2 isoform X3	Others
AARA004635	2.45284	3.38605	Clip-domain serine protease 6	venom serine protease Bi-VSP	Others
AARA004652	2.77374	2.24349	unspecified product	ubiquinol-cytochrome-c reductase complex assembly factor 2	Others
AARA004653	2.60901	2.13094	ribosomal RNA small subunit methyltransferase H [Source:Projected from Anopheles gambiae (AGAP002831) VB Community Annotation]	probable methyltransferase 15 homolog	Others
AARA004658	3.4036	4.498	alpha-tocopherol transfer protein-like protein [Source:Projected from Anopheles gambiae (AGAP002835) VB Community Annotation]	alpha-tocopherol transfer	Others
AARA004662	2.61778	2.0984	unspecified product	PET117 mitochondrial	Others
AARA004669	2.2069	2.79983	unspecified product	NPC intracellular cholesterol transporter 2	Others
AARA004672	2.94988	2.52081	MDL2 [Source:UniProtKB/TrEMBL;Acc:D3KAA7]	MDL2	Others
AARA004681	3.97961	4.00576	unspecified product	uncharacterized protein LOC120897938 isoform X1	Others
AARA004702	4.35714	3.12647	NADH dehydrogenase [ubiquinone] 1 subunit C2 [Source:UniProtKB/TrEMBL;Acc:A0A182HTU7]	NADH dehydrogenase [ubiquinone] 1 subunit C2	Others
AARA004744	2.42878	2.21345	poly(U)-specific endoribonuclease [Source:Projected from Anopheles gambiae (AGAP002925) VB Community Annotation]	poly(U)-specific endoribonuclease homolog	Others
AARA004745	5.40387	3.20703	epidermal retinal dehydrogenase [Source:Projected from Anopheles gambiae (AGAP002926) VB Community Annotation]	estradiol 17-beta-dehydrogenase 11-like	Others
AARA004778	2.16571	2.4898	unspecified product	transport and Golgi organization 2	Others
AARA004790	3.72557	3.70221	carboxylesterase clade H, member [Source:Projected from Anopheles gambiae (AGAP013509) VB Community Annotation]	carboxylesterase 5A	COEs
AARA004812	3.90694	3.33936	unspecified product	uncharacterized protein LOC120893605 isoform X1	Others
AARA004816	3.77682	3.40387	cuticular protein RR-2 family 10	cuticle -like	CPs	CPR10
AARA004842	4.02741	6.20348	Argininosuccinate synthase [Source:Projected from Anopheles gambiae (AGAP003015) UniProtKB/Swiss-Prot;Acc:Q7PR38]	argininosuccinate synthase	Others
AARA004847	2.73742	2.65685	facilitated glucose transporter (solute carrier family 2) [Source:Projected from Anopheles gambiae (AGAP003020) VB Community Annotation]	facilitated trehalose transporter Tret1 isoform X4	Others
AARA004850	4.48528	2.75549	unspecified product	ribosome-binding factor mitochondrial	Others
AARA004854	3.48422	2.93037	unspecified product	neurogenic locus notch homolog 3-like isoform X1	Others
AARA004857	5.56555	4.04268	Pyruvate dehydrogenase E1 component subunit alpha [Source:UniProtKB/TrEMBL;Acc:A0A182HU95]	pyruvate dehydrogenase E1 component subunit mitochondrial-like	Others
AARA004859	2.34159	2.71372	unspecified product	uncharacterized protein LOC120897251	Others
AARA004879	3.44662	2.95005	unspecified product	stearoyl- desaturase 5-like	Others
AARA005076	2.90372	3.09703	unspecified product	ejaculatory bulb-specific 3-like	Others
AARA005100	2.87165	2.4179	Slowmo [Source:Projected from Anopheles gambiae (AGAP008027) VB Community Annotation]	slowmo	Others
AARA005120	2.82437	2.94557	unspecified product	cE5 partial	Others
AARA005160	4.78768	3.49676	ATP synthase subunit gamma [Source:UniProtKB/TrEMBL;Acc:A0A182HV43]	ATP synthase subunit mitochondrial	Others
AARA005200	2.07318	2.04626	unspecified product	UDP-glucosyltransferase 2-like	Others
AARA005232	2.44913	2.15766	Protein FAM36A [Source:Projected from Anopheles gambiae (AGAP007893) VB Community Annotation]	cytochrome c oxidase assembly mitochondrial	Others
AARA005344	2.19959	2.41436	acetyl-CoA hydrolase/transferase (Precursor) [Source:Projected from Anopheles gambiae (AGAP004396) VB Community Annotation]	4-hydroxybutyrate coenzyme A transferase	Others
AARA005348	3.81885	2.87409	phosphoglycerate mutase	phosphoglycerate mutase 2-like isoform X1	Others
AARA005349	4.45071	3.02593	unspecified product	Cytochrome oxidase c subunit VIII-containing	Others
AARA005399	2.85404	2.67028	tetratricopeptide repeat protein 36 homolog [Source:Projected from Anopheles gambiae (AGAP010928) VB Community Annotation]	tetratricopeptide repeat 36 homolog	Others
AARA005406	2.25129	2.56188	Delta-aminolevulinic acid dehydratase [Source:UniProtKB/TrEMBL;Acc:A0A182HVT6]	delta-aminolevulinic acid dehydratase	Others
AARA005478	2.22863	2.95959	unspecified product	SERAC1 isoform X1	Others
AARA005500	5.70057	3.94398	aldose reductase [Source:Projected from Anopheles gambiae (AGAP011068) VB Community Annotation]	aldo-keto reductase family 1 member B1-like	Others
AARA005515	2.54573	2.00479	unspecified product	dynein regulatory complex subunit 6-like	Others
AARA005553	4.58738	2.67428	leucine rich immune protein (Coil-less)	septation initiation network scaffold cdc11-like	Others
AARA005568	3.13343	2.38152	NADH dehydrogenase (ubiquinone) 1 alpha subcomplex [Source:Projected from Anopheles gambiae (AGAP011130) VB Community Annotation]	NADH dehydrogenase [ubiquinone] 1 alpha subcomplex subunit mitochondrial	Others
AARA005570	3.38127	2.48457	ATP synthase subunit d, mitochondrial [Source:UniProtKB/TrEMBL;Acc:A0A182HW97]	ATP synthase subunit mitochondrial	Others
AARA005577	3.40569	2.89816	Thiomorpholine-carboxylate dehydrogenase [Source:Projected from Anopheles gambiae (AGAP011137) VB Community Annotation]	ketimine reductase mu-crystallin	Others
AARA005632	5.95591	11.5237	solute carrier family 13 (sodium-dependent dicarboxylate transporter), member [Source:Projected from Anopheles gambiae (AGAP007054) VB Community Annotation]	I m not dead yet-like	Others
AARA005722	2.59371	3.31499	leucine rich immune protein (Coil-less)	partial	Others
AARA005738	2.77504	2.87854	acyl-CoA dehydrogenase [Source:Projected from Anopheles gambiae (AGAP005662) VB Community Annotation]	probable medium-chain specific acyl- mitochondrial	Others
AARA005755	4.35849	4.71986	dehydrogenase/reductase SDR family member 11 precursor [Source:Projected from Anopheles gambiae (AGAP005645) VB Community Annotation]	farnesol dehydrogenase-like	Others
AARA005774	2.36062	2.92631	scavenger receptor class A	serine protease 22D	Others
AARA005778	3.94652	2.7552	NADH dehydrogenase (ubiquinone) 1 alpha subcomplex [Source:Projected from Anopheles gambiae (AGAP005621) VB Community Annotation]	NADH dehydrogenase [ubiquinone] 1 alpha subcomplex subunit 5	Others
AARA005779	2.44937	2.28401	Attacin_C domain-containing protein [Source:UniProtKB/TrEMBL;Acc:A0A182HWV0]	attacin precursor	Others
AARA005785	5.50811	2.5207	unspecified product	pupal cuticle 36-like isoform X1	CPs
AARA005787	4.80367	5.13228	unspecified product	pupal cuticle 36-like	CPs
AARA005811	5.31066	6.54653	3-hydroxyisobutyrate dehydrogenase [Source:UniProtKB/TrEMBL;Acc:A0A182HWY2]	probable 3-hydroxyisobutyrate mitochondrial	Others
AARA005870	3.59235	3.38417	unspecified product	AGAP010384- partial	Others
AARA005872	3.17299	2.38272	unspecified product	proline-rich receptor kinase PERK6 isoform X2	Others
AARA005874	20.3285	19.4075	unspecified product	uncharacterized protein LOC121600961 isoform X1	Others
AARA005903	5.22228	5.35414	unspecified product	AGAP010662- partial	Others
AARA005909	3.3831	2.32766	pyruvate dehydrogenase E1 component subunit beta [Source:Projected from Anopheles gambiae (AGAP010421) VB Community Annotation]	pyruvate dehydrogenase E1 component subunit mitochondrial	Others
AARA005918	2.91832	2.48544	Succinate dehydrogenase [ubiquinone] flavoprotein subunit, mitochondrial [Source:UniProtKB/TrEMBL;Acc:A0A182HX90]	succinate dehydrogenase [ubiquinone] flavo mitochondrial	Others
AARA006037	8.07922	5.13004	unspecified product	ATP synthase membrane subunit mitochondrial-like	Others
AARA006045	2.46736	2.54226	unspecified product	antennal carrier AP-1	Others
AARA006115	2.06193	2.01954	scavenger receptor class B	platelet glyco 4 isoform X1	Others
AARA006142	2.43761	2.20804	unspecified product	muscle calcium channel subunit alpha-1-like isoform X2	Others
AARA006177	2.65664	2.13199	solute carrier family 39 (zinc transporter), member [Source:Projected from Anopheles gambiae (AGAP011388) VB Community Annotation]	zinc transporter ZIP10	Others
AARA006180	4.02112	4.13413	unspecified product	transmembrane protease serine 9-like	Others
AARA006244	3.42603	4.72757	Pacifastin-related peptide [Source:Projected from Anopheles gambiae (AGAP011319) VB Community Annotation]	pacifastin-like protease inhibitor cvp4	Others
AARA006260	3.18879	2.68375	unspecified product	fibrinogen 1	Others
AARA006327	2.16207	2.67741	Tubulin beta chain [Source:Projected from Anopheles gambiae (AGAP010510) UniProtKB/TrEMBL;Acc:Q7PPR6]	tubulin beta-3 chain	Others
AARA006359	7.69267	5.57853	Glycerol-3-phosphate dehydrogenase [Source:UniProtKB/TrEMBL;Acc:A0A182HYI1]	glycerol-3-phosphate mitochondrial isoform X1	Others
AARA006448	3.00501	3.97616	unspecified product	uncharacterized protein LOC120903073	Others
AARA006458	3.50849	2.41235	unspecified product	C3orf33 homolog	Others
AARA006463	4.61488	4.4622	unspecified product	yellow-like	Others
AARA006554	2.11695	2.87599	Heme peroxidase 2 [Source:UniProtKB/TrEMBL;Acc:A0A182HZ26]	peroxidase	Others
AARA006570	4.63151	4.44984	unspecified product	nose resistant to fluoxetine 6-like	Others
AARA006573	2.12918	2.38097	Phyhd1 protein [Source:Projected from Anopheles gambiae (AGAP012746) VB Community Annotation]	phytanoyl- dioxygenase domain-containing 1	Others
AARA006574	6.61165	10.7873	unspecified product	omega-amidase NIT2-like	Others
AARA006592	2.8201	2.20305	DnaJ homolog subfamily C member [Source:Projected from Anopheles gambiae (AGAP003533) VB Community Annotation]	mitochondrial import inner membrane translocase subunit TIM14	Others
AARA006618	2.6894	2.11588	unspecified product	uncharacterized protein LOC120897312	Others
AARA006629	3.78291	5.92466	threonine dehydratase [Source:Projected from Anopheles gambiae (AGAP003571) VB Community Annotation]	L-threonine ammonia-lyase	Others
AARA006657	3.8056	2.76461	F-type H+-transporting ATPase oligomycin sensitivity conferral protein [Source:Projected from Anopheles gambiae (AGAP003599) VB Community Annotation]	ATP synthase subunit mitochondrial	Others
AARA006663	6.25161	7.88377	unspecified product	AGAP010628- partial	Others
AARA006668	2.73229	3.82545	CLIP-domain serine protease [Source:Projected from Anopheles gambiae (AGAP002270) VB Community Annotation]	CLIPB7 partial	Others
AARA006693	5.23695	3.42356	Cytochrome b-c1 complex subunit 6 [Source:UniProtKB/TrEMBL;Acc:A0A182HZG5]	cytochrome b-c1 complex subunit mitochondrial	Others
AARA006695	2.29312	2.79475	unspecified product	uncharacterized protein LOC120908770	Others
AARA006742	2.57778	4.13168	unspecified product	uncharacterized protein LOC120898589	Others
AARA006747	4.28393	3.07611	isocitrate dehydrogenase (NAD+) [Source:Projected from Anopheles gambiae (AGAP002192) VB Community Annotation]	isocitrate dehydrogenase [NAD] subunit mitochondrial isoform X1	Others
AARA006772	4.17484	2.97467	NADH dehydrogenase (ubiquinone) flavoprotein [Source:Projected from Anopheles gambiae (AGAP002170) VB Community Annotation]	NADH dehydrogenase [ubiquinone] flavo mitochondrial	Others
AARA006795	2.61611	2.20087	inactivation no afterpotential D protein [Source:Projected from Anopheles gambiae (AGAP002145) VB Community Annotation]	inactivation-no-after-potential D isoform X1	Others
AARA006813	3.07572	2.3351	BRCA1-associated protein [Source:Projected from Anopheles gambiae (AGAP002128) VB Community Annotation]	BRCA1-associated -like	Others
AARA006884	2.44375	4.41665	unspecified product	abscission ut checkpoint regulator	Others
AARA006887	2.28737	2.4372	26S proteasome 26S non-ATPase subunit N7 [Source:Projected from Anopheles gambiae (AGAP002061) VB Community Annotation]	26S proteasome non-ATPase regulatory subunit 6	Others
AARA006901	4.07429	2.74003	unspecified product	major facilitator superfamily domain-containing 6-like	Others
AARA006908	4.4618	3.56791	unspecified product	leucine-rich PPR motif-containing mitochondrial	Others
AARA006977	3.18813	2.49755	GPCR vasopressin family receptor [Source:Projected from Anopheles gambiae (AGAP001961) VB Community Annotation]	cardioacceleratory peptide receptor-like isoform X1	Others
AARA006987	3.60753	3.83858	butyryl-CoA dehydrogenase [Source:Projected from Anopheles gambiae (AGAP001951) VB Community Annotation]	short-chain specific acyl- mitochondrial	Others
AARA006997	2.41269	2.29226	unspecified product	coiled-coil domain-containing 115	Others
AARA007040	2.18662	2.52775	WD repeat-containing protein [Source:Projected from Anopheles gambiae (AGAP001885) VB Community Annotation]	telomerase Cajal body 1 homolog	Others
AARA007094	2.21588	2.42921	unspecified product	carnitine O-palmitoyltransferase liver isoform isoform X1	Others
AARA007095	2.90661	2.42982	unspecified product	cytoplasmic dynein 2 light intermediate chain 1	Others
AARA007099	36.4747	28.3248	Neur_chan_LBD domain-containing protein [Source:UniProtKB/TrEMBL;Acc:A0A182I0L0]	neuronal acetylcholine receptor subunit non-alpha-3-like	Others
AARA007132	6.69766	4.91328	unspecified product	SWI SNF chromatin-remodeling complex subunit SNF5-like	Others
AARA007206	3.80337	3.17784	yellow protein [Source:Projected from Anopheles gambiae (AGAP010280) VB Community Annotation]	yellow	Others
AARA007209	5.70709	6.31517	unspecified product	filaggrin isoform X18	Others
AARA007309	3.37275	4.66788	Carboxylic ester hydrolase [Source:UniProtKB/TrEMBL;Acc:A0A182I167]	esterase B1-like	Others
AARA007329	137.328	294.06	chitinase [Source:Projected from Anopheles gambiae (AGAP006191) VB Community Annotation]	chitinase-3 1	CPs
AARA007337	2.56717	3.25169	unspecified product	multicopper oxidase related	Others
AARA007341	3.94417	2.64471	troponin C [Source:Projected from Anopheles gambiae (AGAP006181) VB Community Annotation]	troponin isoallergen Bla g -like	Others
AARA007391	2.36282	2.2514	ganglioside-induced differentiation-associated-protein [Source:Projected from Anopheles gambiae (AGAP006132) VB Community Annotation]	ganglioside-induced differentiation-associated 1	Others
AARA007402	2.35898	2.20044	unspecified product	uncharacterized protein LOC120894384 isoform X3	Others
AARA007560	2.87441	2.80755	FGGY-family pentulose kinase [Source:Projected from Anopheles gambiae (AGAP005956) VB Community Annotation]	FGGY carbohydrate kinase domain-containing	Others
AARA007580	2.51501	2.01909	MICOS complex subunit MIC10 [Source:UniProtKB/TrEMBL;Acc:A0A182I1Y3]	MICOS complex subunit Mic10-like	Others
AARA007586	2.38202	2.77784	NFkappaB essential modulator [Source:Projected from Anopheles gambiae (AGAP005933) VB Community Annotation]	AGAP005933	Others
AARA007587	2.1882	3.30763	Differentially expressed in FDCP 8 homolog [Source:Projected from Anopheles gambiae (AGAP005931) VB Community Annotation]	differentially expressed in FDCP 8 homolog	Others
AARA007631	6.26227	4.72616	unspecified product	bifunctional endo-1,4-beta-xylanase -like isoform X1	Others
AARA007633	6.33036	6.50596	unspecified product	urease accessory -like	Others
AARA007634	3.25864	2.93317	unspecified product	uncharacterized protein LOC120893504	Others
AARA007636	2.29789	3.91178	unspecified product	folliculin-interacting 2	Others
AARA007654	2.5482	2.46959	phosphoglucomutase [Source:Projected from Anopheles gambiae (AGAP005860) VB Community Annotation]	phosphoglucomutase	Others
AARA007674	3.32569	2.91793	unspecified product	uncharacterized serine-rich -like	Others
AARA007686	10.6317	7.74934	unspecified product	kDa salivary	SGs
AARA007695	2.94671	2.73812	FeS cluster assembly scaffold IscU [Source:Projected from Anopheles gambiae (AGAP005813) VB Community Annotation]	iron-sulfur cluster assembly scaffold	Others
AARA007725	2.19934	3.04733	unspecified product	cuticle -like	CPs
AARA007742	4.09367	2.83278	NADH dehydrogenase (ubiquinone) Fe-S protein [Source:Projected from Anopheles gambiae (AGAP007082) VB Community Annotation]	NADH dehydrogenase [ubiquinone] iron-sulfur mitochondrial	Others
AARA007769	2.21979	3.10469	DnaJ homolog subfamily B member [Source:Projected from Anopheles gambiae (AGAP007107) VB Community Annotation]	dnaJ homolog 1	Others
AARA007782	3.03141	2.80078	Sidoreflexin [Source:UniProtKB/TrEMBL;Acc:A0A182I2I5]	sideroflexin-2	Others
AARA007786	2.62838	3.0774	sarcosine dehydrogenase [Source:Projected from Anopheles gambiae (AGAP007123) VB Community Annotation]	sarcosine mitochondrial	Others
AARA007802	4.58164	5.09139	Wurst [Source:Projected from Anopheles gambiae (AGAP007138) VB Community Annotation]	dnaJ homolog subfamily C member 22-like isoform X2	Others
AARA007814	5.45183	16.2551	alpha-crystallin B chain [Source:Projected from Anopheles gambiae (AGAP007158) VB Community Annotation]	lethal(2)essential for life-like	Others
AARA007816	2.80666	2.45171	alpha-crystallin chain A [Source:Projected from Anopheles gambiae (AGAP007161) VB Community Annotation]	lethal(2)essential for life-like	Others
AARA007850	8.95813	10.7934	DE-cadherin [Source:Projected from Anopheles gambiae (AGAP007207) VB Community Annotation]	DE-cadherin-like	Others
AARA007851	3.3232	2.4063	NADH dehydrogenase (ubiquinone) 1 alpha subcomplex [Source:Projected from Anopheles gambiae (AGAP007208) VB Community Annotation]	NADH dehydrogenase [ubiquinone] 1 alpha subcomplex subunit 11	Others
AARA007891	2.67977	2.0967	Elongation of very long chain fatty acids protein [Source:UniProtKB/TrEMBL;Acc:A0A182I2U4]	elongation of very long chain fatty acids 7-like	Others
AARA007916	3.68168	2.62653	NADH dehydrogenase (ubiquinone) 1 beta subcomplex [Source:Projected from Anopheles gambiae (AGAP007297) VB Community Annotation]	NADH dehydrogenase [ubiquinone] 1 beta subcomplex subunit mitochondrial	Others
AARA007930	4.1317	3.12846	Succinate dehydrogenase [ubiquinone] iron-sulfur subunit, mitochondrial [Source:UniProtKB/TrEMBL;Acc:A0A182I2Y3]	succinate dehydrogenase [ubiquinone] iron-sulfur mitochondrial	Others
AARA007971	2.51666	2.13797	retinaldehyde-binding protein 1-like protein [Source:Projected from Anopheles gambiae (AGAP007357) VB Community Annotation]	clavesin-1-like	Others
AARA007973	14.3792	5.58689	unspecified product	cell wall DAN4-like	Others
AARA007994	3.84871	2.81022	NADH dehydrogenase (ubiquinone) 1 beta subcomplex [Source:Projected from Anopheles gambiae (AGAP007380) VB Community Annotation]	NADH dehydrogenase [ubiquinone] 1 beta subcomplex subunit mitochondrial	Others
AARA007999	2.17509	2.49183	C type lysozyme	lysozyme c-1	Others
AARA008114	3.65168	4.67779	unspecified product	sarcoplasmic reticulum histidine-rich calcium-binding -like	Others
AARA008117	2.62347	2.09927	carbonic anhydrase [Source:Projected from Anopheles gambiae (AGAP007550) VB Community Annotation]	carbonic anhydrase 7	Others
AARA008138	3.25745	2.36665	NADH dehydrogenase (ubiquinone) 1 beta subcomplex [Source:Projected from Anopheles gambiae (AGAP007574) VB Community Annotation]	NADH dehydrogenase [ubiquinone] 1 beta subcomplex subunit 7	Others
AARA008145	3.46846	2.26196	unspecified product	Golgi-associated plant pathogenesis-related 1-like	Others
AARA008157	5.07023	3.78874	Glycerol-3-phosphate dehydrogenase [NAD(+)] [Source:UniProtKB/TrEMBL;Acc:A0A182I3L1]	glycerol-3-phosphate dehydrogenase [NAD(+)] cytoplasmic isoform X1	Others
AARA008163	6.64448	7.95974	unspecified product	monocarboxylate transporter 12	Others
AARA008183	4.78811	3.31803	cytochrome c oxidase VIIc [Source:Projected from Anopheles gambiae (AGAP007621) VB Community Annotation]	cytochrome c oxidase subunit mitochondrial-like	Others
AARA008184	2.50824	2.47952	angiotensin-converting enzyme 1	angiotensin-converting enzyme-like	Others
AARA008205	3.103	2.62599	ATP-dependent 6-phosphofructokinase	ATP-dependent 6-phosphofructokinase isoform X1	Others
AARA008230	3.11722	3.01988	pancreatic triacylglycerol lipase [Source:Projected from Anopheles gambiae (AGAP007672) VB Community Annotation]	pancreatic triacylglycerol lipase-like	Others
AARA008292	4.46992	4.24062	unspecified product	one cut domain family member 3 isoform X1	Others
AARA008306	2.78111	2.92128	unspecified product	probable chitinase 10	CPs
AARA008307	3.19357	3.53559	unspecified product	chitinase partial	CPs
AARA008338	3.79884	3.00834	NADH dehydrogenase (ubiquinone) Fe-S protein [Source:Projected from Anopheles gambiae (AGAP006456) VB Community Annotation]	NADH dehydrogenase [ubiquinone] iron-sulfur mitochondrial	Others
AARA008387	6.06942	4.70413	salivary gland protein [Source:Projected from Anopheles gambiae (AGAP006506) VB Community Annotation]	gSG2 partial	SGs
AARA008403	2.08752	2.29078	Elongation of very long chain fatty acids protein [Source:UniProtKB/TrEMBL;Acc:A0A182I4A6]	elongation of very long chain fatty acids 6	Others
AARA008506	2.96311	2.02131	NADH dehydrogenase (ubiquinone) 1 alpha subcomplex [Source:Projected from Anopheles gambiae (AGAP006630) VB Community Annotation]	kDa salivary peptide	SGs
AARA008520	2.87448	3.89601	unspecified product	windpipe	Others
AARA008564	4.55462	4.42435	BTB (POZ) domain containing [Source:Projected from Anopheles gambiae (AGAP006689) VB Community Annotation]	BTB POZ domain-containing 9	Others
AARA008602	4.76069	7.66835	unspecified product	DE-cadherin-like isoform X1	Others
AARA008613	3.95074	3.00841	NADH dehydrogenase [ubiquinone] iron-sulfur protein 6, mitochondrial [Source:UniProtKB/TrEMBL;Acc:A0A182I4W3]	probable NADH dehydrogenase [ubiquinone] iron-sulfur mitochondrial	Others
AARA008628	2.56654	3.10142	unspecified product	AGAP009089- partial	Others
AARA008635	13.9452	34.2752	Protein-glutamine gamma-glutamyltransferase E [Source:Projected from Anopheles gambiae (AGAP009098) VB Community Annotation]	annulin-like	Others
AARA008637	2.57031	3.46707	Protein-glutamine gamma-glutamyltransferase E [Source:Projected from Anopheles gambiae (AGAP009100) VB Community Annotation]	annulin isoform X1	Others
AARA008639	2.35889	2.64623	unspecified product	endothelial lipase isoform X2	Others
AARA008641	2.78826	2.59881	unspecified product	AGAP009106- partial	Others
AARA008645	2.32333	4.77272	unspecified product	uncharacterized protein LOC120903326	Others
AARA008664	3.06824	2.24453	unspecified product	uncharacterized protein LOC120900680	Others
AARA008725	9.65092	8.29784	Fibrinogen C-terminal domain-containing protein [Source:UniProtKB/TrEMBL;Acc:A0A182I575]	fibrinogen C domain-containing 1-like	Others
AARA008729	2.40435	2.26318	glutathione S-transferase	glutathione S-transferase E14	GSTs	GSTE8
AARA008734	3.88129	3.05468	glutathione S-transferase	glutathione S-transferase 1-like	GSTs	GSTE7
AARA008748	2.00586	3.31478	serine protease inhibitor (serpin) 6	serpin 6 plasmodium-related inhibitory serine protease partial	Others
AARA008749	3.48216	6.48195	Serine protease inhibitor (serpin) 16 [Source:UniProtKB/TrEMBL;Acc:A0A182I597]	serpin 16 inhibitory serine protease partial	Others
AARA008776	2.27657	2.56844	cytochrome P450	cytochrome P450 4C1-like	CYPs	CYP4C27
AARA008830	2.60136	2.73482	Aquaporin [Source:Projected from Anopheles gambiae (AGAP010878) UniProtKB/TrEMBL;Acc:A0A168SED5]	aquaporin-11	Others
AARA008848	2.74203	2.26845	Transporter [Source:UniProtKB/TrEMBL;Acc:A0A182I5J6]	sodium-dependent nutrient amino acid transporter 1-like	Others
AARA008876	6.8026	7.10462	CLIP-domain serine protease [Source:Projected from Anopheles gambiae (AGAP010833) VB Community Annotation]	partial	Others
AARA008888	5.43311	8.55933	thioester-containing protein [Source:Projected from Anopheles gambiae (AGAP010816) VB Community Annotation]	thioester-containing partial	Others
AARA008889	2.68796	2.47095	Thioester-containing protein [Source:Projected from Anopheles gambiae (AGAP010815) UniProtKB/TrEMBL;Acc:A0A1S4H512]	thioester-containing partial	Others
AARA008890	24.3662	20.1959	unspecified product	thioester-containing partial	Others
AARA008896	58.0512	44.919	thioester-containing protein [Source:Projected from Anopheles gambiae (AGAP010812) VB Community Annotation]	thioester-containing partial	Others
AARA008919	3.63929	2.76851	NADH dehydrogenase (ubiquinone) 1 alpha subcomplex [Source:Projected from Anopheles gambiae (AGAP010792) VB Community Annotation]	NADH dehydrogenase [ubiquinone] 1 alpha subcomplex subunit mitochondrial	Others
AARA008927	2.7474	2.06536	dolichyl-phosphate-mannose-protein mannosyltransferase [Source:Projected from Anopheles gambiae (AGAP010784) VB Community Annotation]	O-mannosyltransferase 1	Others
AARA008934	5.30447	5.53146	unspecified product	FBN22 partial	Others
AARA008945	2.28181	3.06398	unspecified product	Juvenile hormone-inducible	Others
AARA008970	3.17214	2.21591	heme peroxidase 12	oxidase peroxidase	Others
AARA008979	2.46048	3.17213	unspecified product	solute carrier family 26 member 10-like	Others
AARA008990	3.04856	2.43256	HIG1 hypoxia inducible domain family, member 1B [Source:Projected from Anopheles gambiae (AGAP010716) VB Community Annotation]	HIG1 domain family member mitochondrial-like	Others
AARA009034	5.66766	4.45971	actin-related protein [Source:Projected from Anopheles gambiae (AGAP010671) VB Community Annotation]	actin-related 8	Others
AARA009061	6.17906	4.84505	aquaporin [Source:Projected from Anopheles gambiae (AGAP010326) VB Community Annotation]	aquaporin -like isoform X2	Others
AARA009084	2.43569	5.84539	IMD pathway signalling NF-kappaB Relish-like transcription factor [Source:Projected from Anopheles gambiae (AGAP006747) VB Community Annotation]	partial	Others
AARA009121	11.8185	22.4174	unspecified product	dopamine N-acetyltransferase	Others
AARA009126	3.17942	2.40325	unspecified product	mucin-like peritrophin	Others
AARA009161	2.33703	2.56818	acetyl-CoA acyltransferase [Source:Projected from Anopheles gambiae (AGAP006821) VB Community Annotation]	3-ketoacyl- mitochondrial	Others
AARA009168	2.25463	2.14582	integrin alpha-ps [Source:Projected from Anopheles gambiae (AGAP006826) VB Community Annotation]	integrin alpha-PS3-like	Others
AARA009226	2.74748	2.26645	chitinase [Source:Projected from Anopheles gambiae (AGAP006898) VB Community Annotation]	probable chitinase 10	CPs
AARA009246	2.82752	2.0626	NADH dehydrogenase [ubiquinone] 1 alpha subcomplex subunit 8 [Source:UniProtKB/TrEMBL;Acc:A0A182I6P2]	NADH dehydrogenase [ubiquinone] 1 alpha subcomplex subunit 8	Others
AARA009312	2.27321	2.012	Elongation factor Tu [Source:UniProtKB/TrEMBL;Acc:A0A182I6V8]	elongation factor mitochondrial	Others
AARA009324	8.36205	6.3983	unspecified product	cell wall DAN4-like	Others
AARA009344	2.38751	2.04031	UDP-glucuronosyltransferase [Source:UniProtKB/TrEMBL;Acc:A0A182I6Z0]	UDP-glycosyltransferase UGT5-like	Others
AARA009354	2.73733	2.78624	leucine-rich immune protein (Long) [Source:Projected from Anopheles gambiae (AGAP007039) VB Community Annotation]	leucine-rich repeat-containing G- coupled receptor 4-like	Others
AARA009360	2.0974	2.67227	unspecified product	serine protease 53-like	Others
AARA009365	5.7319	3.11264	unspecified product	LRR- partial	Others
AARA009400	4.73361	3.81209	female reproductive tract protease GLEANR_896 [Source:Projected from Anopheles gambiae (AGAP008861) VB Community Annotation]	serine protease	Others
AARA009409	17.8207	18.385	unspecified product	serine protease 53-like	Others
AARA009441	60.7969	83.4778	serine protease snake [Source:Projected from Anopheles gambiae (AGAP008891) VB Community Annotation]	serine protease 53-like	Others
AARA009442	3.58474	3.10111	unspecified product	glycine-rich cell wall structural -like	Others
AARA009515	4.33011	2.84227	Cytochrome b-c1 complex subunit Rieske, mitochondrial [Source:UniProtKB/TrEMBL;Acc:A0A182I7G1]	cytochrome b-c1 complex subunit mitochondrial isoform X1	Others
AARA009526	3.29508	3.58763	unspecified product	maltase 2-like	Others
AARA009572	3.39142	3.05268	unspecified product	transmembrane protease serine 9-like	Others
AARA009606	2.51986	2.16221	D-2-hydroxyglutarate dehydrogenase, mitochondrial [Source:Projected from Anopheles gambiae (AGAP004195) VB Community Annotation]	D-2-hydroxyglutarate mitochondrial	Others
AARA009624	2.68917	4.30744	unspecified product	uncharacterized protein LOC120895697	Others
AARA009632	3.50035	3.25894	glutathione S-transferase	glutathione S-transferase D7	GSTs	GSTD7
AARA009635	5.42575	3.15273	myofilin variant C [Source:Projected from Anopheles gambiae (AGAP004161) VB Community Annotation]	isoform K	Others
AARA009670	2.95754	2.26171	unspecified product	uncharacterized protein LOC120896538	Others
AARA009711	5.03869	3.30057	unspecified product	solute carrier family 25 member 45	Others
AARA009755	2.96644	2.2555	2-oxoglutarate dehydrogenase E2 component (dihydrolipoamide succinyltransferas [Source:Projected from Anopheles gambiae (AGAP004055) VB Community Annotation]	dihydrolipoyllysine-residue succinyltransferase component of 2-oxoglutarate dehydrogenase mitochondrial	Others
AARA009764	4.67807	2.46003	Mpv17-like protein [Source:Projected from Anopheles gambiae (AGAP004046) VB Community Annotation]	mpv17	Others
AARA009777	2.21118	2.13941	mitochondrial electron transfer flavoprotein subunit alpha [Source:Projected from Anopheles gambiae (AGAP004031) VB Community Annotation]	electron transfer flavo subunit mitochondrial	Others
AARA009788	5.25216	4.41265	unspecified product	leucine-rich repeat and guanylate kinase domain-containing -like	Others
AARA009799	3.45749	3.11451	unspecified product	uncharacterized protein LOC120894280	Others
AARA009876	6.6611	2.71868	unspecified product	uncharacterized protein LOC120901106	Others
AARA009894	2.89789	2.23162	NADH dehydrogenase (ubiquinone) 1 alpha subcomplex [Source:Projected from Anopheles gambiae (AGAP003900) VB Community Annotation]	NADH dehydrogenase [ubiquinone] 1 alpha subcomplex subunit 7	Others
AARA009917	5.52238	7.30841	unspecified product	leucine-rich repeat-containing G- coupled receptor 4-like	Others
AARA009930	3.04726	2.17263	Gamma-tubulin complex component [Source:UniProtKB/TrEMBL;Acc:A0A182I8M0]	gamma-tubulin complex component 3	Others
AARA009935	3.24901	2.64432	Proline dehydrogenase [Source:UniProtKB/TrEMBL;Acc:A0A182I8M5]	proline dehydrogenase mitochondrial isoform X1	Others
AARA009951	3.16134	3.3106	acyl-CoA thioesterase 9.1 [Source:Projected from Anopheles gambiae (AGAP003848) VB Community Annotation]	acyl-coenzyme A thioesterase mitochondrial-like	Others
AARA009960	2.90087	3.7247	unspecified product	uncharacterized protein LOC121589867	Others
AARA010002	2.64815	2.74935	Annexin [Source:UniProtKB/TrEMBL;Acc:A0A2Y9D0R9]	annexin B9 isoform X4	Others
AARA010016	4.59594	3.9415	unspecified product	uncharacterized protein LOC120894302	Others
AARA010017	7.88154	4.38704	unspecified product	uncharacterized protein LOC120894295	Others
AARA010065	5.46243	5.11179	alpha-tocopherol transfer protein-like protein [Source:Projected from Anopheles gambiae (AGAP003733) VB Community Annotation]	alpha-tocopherol transfer -like	Others
AARA010068	3.8113	2.89451	unspecified product	dnaJ homolog subfamily C member mitochondrial	Others
AARA010074	2.2618	2.42212	Annexin [Source:UniProtKB/TrEMBL;Acc:A0A182I914]	annexin B10-like	Others
AARA010147	2.24868	2.65351	unspecified product	lactosylceramide 1,3-N-acetyl-beta-D-glucosaminyltransferase A isoform X2	Others
AARA010168	11.819	11.2434	unspecified product	serine protease snake-like	Others
AARA010192	2.38566	2.89656	Fatty acyl-CoA reductase [Source:Projected from Anopheles gambiae (AGAP003606) UniProtKB/TrEMBL;Acc:Q7QAN6]	fatty acyl- reductase CG8306	Others
AARA010216	47.5508	13.4119	Synaptic vesicle protein [Source:Projected from Anopheles gambiae (AGAP000732) VB Community Annotation]	synaptic vesicle glyco 2B-like	Others
AARA010273	2.20693	2.4118	Synaptic vesicle protein [Source:Projected from Anopheles gambiae (AGAP000785) VB Community Annotation]	synaptic vesicle glyco 2A-like isoform X3	Others
AARA010278	5.44108	5.55813	unspecified product	apolipo D	Others
AARA010296	3.00074	2.18398	Glutathione peroxidase [Source:UniProtKB/TrEMBL;Acc:A0A182I9N6]	probable glutathione peroxidase 2	Others
AARA010310	2.97181	6.54372	unspecified product	transmembrane 205	Others
AARA010388	4.38625	2.95194	unspecified product	uncharacterized protein LOC120905909	Others
AARA010435	6.46344	4.74511	Succinate dehydrogenase [ubiquinone] cytochrome b small subunit [Source:UniProtKB/TrEMBL;Acc:A0A182IA24]	succinate dehydrogenase [ubiquinone] cytochrome b small mitochondrial	Others
AARA010442	3.78693	2.91167	salivary gland protein 1-like [Source:Projected from Anopheles gambiae (AGAP000607) VB Community Annotation]	SG1B partial	SGs
AARA010513	3.06614	2.69579	peptidoglycan recognition protein (short) [Source:Projected from Anopheles gambiae (AGAP000536) VB Community Annotation]	peptidoglycan recognition 1 short partial	Others
AARA010590	2.79685	2.75573	solute carrier family [Source:Projected from Anopheles gambiae (AGAP000253) VB Community Annotation]	solute carrier family 25 member 35-like	Others
AARA010604	4.55569	3.54247	unspecified product	uncharacterized protein LOC120905469	Others
AARA010610	4.90786	5.01089	unspecified product	lysozyme 2-like	Others
AARA010622	3.70339	4.56136	CLIP-domain serine protease	phenoloxidase-activating factor 2-like	Others
AARA010629	4.92728	3.21329	unspecified product	succinate dehydrogenase	Others
AARA010638	3.00001	3.22515	unspecified product	SPARC	Others
AARA010649	2.67659	2.59941	alanine-glyoxylate aminotransferase 2-like [Source:Projected from Anopheles gambiae (AGAP000313) VB Community Annotation]	alanine--glyoxylate aminotransferase 2-like	Others
AARA010770	2.38814	2.78144	Synaptic vesicle protein [Source:Projected from Anopheles gambiae (AGAP013063) VB Community Annotation]	synaptic vesicle glyco 2B	Others
AARA010871	4.51924	3.09816	cytochrome c oxidase subunit 4, mitochondrial precursor [Source:Projected from Anopheles gambiae (AGAP008727) VB Community Annotation]	cytochrome c oxidase subunit 4 isoform mitochondrial-like	Others
AARA010930	6.81399	4.73512	unspecified product	AGAP008670- partial	Others
AARA010944	2.27296	2.49084	thioester-containing protein [Source:Projected from Anopheles gambiae (AGAP008654) VB Community Annotation]	CD109 antigen-like	Others
AARA010945	4.56748	3.22204	NADH dehydrogenase [ubiquinone] 1 alpha subcomplex subunit 12 [Source:UniProtKB/TrEMBL;Acc:A0A182IBI1]	probable NADH dehydrogenase [ubiquinone] 1 alpha subcomplex subunit 12	Others
AARA010950	7.37852	13.3895	unspecified product	uncharacterized protein LOC120959304	Others
AARA011020	3.74352	3.03828	unspecified product	probable chitinase 10	CPs
AARA011120	8.22696	4.43604	cuticular protein CPLCG family [Source:Projected from Anopheles gambiae (AGAP008444) VB Community Annotation]	adult cuticle 1-like	CPs
AARA011125	2.07272	2.56327	unspecified product	AGAP008441- partial	Others
AARA011126	5.47264	5.69722	Uricase [Source:UniProtKB/TrEMBL;Acc:A0A182IC09]	uricase	Others
AARA011128	2.6177	2.23372	unspecified product	spidroin-2-like	Others
AARA011174	2.54906	2.43642	unspecified product	ankyrin repeat RF_0381 isoform X2	Others
AARA011178	4.65995	4.8026	unspecified product	sodium-coupled monocarboxylate transporter 1-like	Others
AARA011199	6.69065	4.72087	sodium-coupled monocarboxylate transporter [Source:Projected from Anopheles gambiae (AGAP008359) VB Community Annotation]	sodium-coupled monocarboxylate transporter 1-like	Others
AARA011212	4.92645	4.87466	Double Oxidase: Two Peroxidase domains. [Source:Projected from Anopheles gambiae (AGAP008350) VB Community Annotation]	AGAP008350- partial	Others
AARA011218	2.32852	2.52352	unspecified product	Usher syndrome type-1G homolog	Others
AARA011257	3.86599	3.22926	acylphosphatase [Source:Projected from Anopheles gambiae (AGAP008311) VB Community Annotation]	acylphosphatase-2	Others
AARA011261	4.06137	2.59442	unspecified product	salivary hyp10	SGs
AARA011262	5.79878	4.13664	unspecified product	salivary 12	SGs
AARA011316	2.59209	3.2385	unspecified product	spatacsin	Others
AARA011346	3.98275	2.67799	NADH dehydrogenase (ubiquinone) 1 beta subcomplex [Source:Projected from Anopheles gambiae (AGAP009602) VB Community Annotation]	AGAP009602- partial	Others
AARA011351	3.30915	5.25879	homogentisate 1,2-dioxygenase [Source:Projected from Anopheles gambiae (AGAP009609) VB Community Annotation]	homogentisate 1,2-dioxygenase	Others
AARA011366	4.90394	3.69348	glyceraldehyde 3-phosphate dehydrogenase	glyceraldehyde-3-phosphate dehydrogenase	Others
AARA011381	2.31652	2.20197	Bardet-Biedl syndrome 2 protein homolog [Source:UniProtKB/TrEMBL;Acc:A0A182ICR2]	Bardet-Biedl syndrome 2 homolog	Others
AARA011399	3.47272	2.41973	NADH dehydrogenase (ubiquinone) 1 alpha subcomplex [Source:Projected from Anopheles gambiae (AGAP009652) VB Community Annotation]	NADH dehydrogenase [ubiquinone] 1 alpha subcomplex subunit 13	Others
AARA011405	2.11819	2.10403	unspecified product	GTP:AMP phosphotransferase mitochondrial	Others
AARA011445	2.87203	2.41497	Tubulin beta chain [Source:UniProtKB/TrEMBL;Acc:A0A182ICX6]	tubulin beta chain-like isoform X1	Others
AARA011477	3.78872	4.4863	Protein yellow [Source:Projected from Anopheles gambiae (AGAP004324) VB Community Annotation]	L-dopachrome tautomerase yellow-f-like	Others
AARA011485	3.0995	4.00987	unspecified product	AGAP012966-PA	Others
AARA011556	2.74146	2.1533	unspecified product	TANC2 isoform X1	Others
AARA011635	4.93495	3.02311	ATP synthase-coupling factor 6, mitochondrial [Source:UniProtKB/TrEMBL;Acc:A0A182IDG4]	ATP synthase-coupling factor mitochondrial	Others
AARA011676	3.82077	2.7381	mitochondrial processing peptidase [Source:Projected from Anopheles gambiae (AGAP000935) VB Community Annotation]	mitochondrial-processing peptidase subunit beta	Others
AARA011739	2.37521	2.19788	unspecified product	toll-like isoform X2	Others
AARA011740	6.26791	4.8991	unspecified product	toll-like isoform X2	Others
AARA011798	2.00172	2.15146	thioredoxin 1	thioredoxin-2	Others
AARA011852	7.71359	4.96914	unspecified product	cytochrome c oxidase subunit mitochondrial	Others
AARA011885	7.72355	11.395	unspecified product	DNA-binding D-ETS-6-like isoform X1	Others
AARA011890	5.10424	3.46088	ATP synthase subunit [Source:UniProtKB/TrEMBL;Acc:A0A182IE65]	ATP synthase subunit mitochondrial	Others
AARA011900	4.20827	3.10281	unspecified product	AGAP009480- partial	Others
AARA011910	2.16983	4.02464	ATP-binding cassette transporter (ABC transporter) family G member [Source:Projected from Anopheles gambiae (AGAP009463) VB Community Annotation]	ATP-binding cassette sub-family G member 4	Others
AARA011953	2.25509	2.71145	unspecified product	facilitated trehalose transporter Tret1-like isoform X1	Others
AARA011964	3.83776	2.60678	mitochondrial cytochrome c oxidase subunit VIC [Source:Projected from Anopheles gambiae (AGAP007768) VB Community Annotation]	cytochrome c oxidase subunit 6C	Others
AARA011974	2.31988	2.23318	DNA-directed RNA polymerase [Source:UniProtKB/TrEMBL;Acc:A0A182IEE7]	DNA-directed RNA mitochondrial	Others
AARA011975	3.72112	3.72069	unspecified product	SET domain-containing -8	Others
AARA011976	3.14647	2.18325	unspecified product	NADH dehydrogenase [ubiquinone] 1 beta subcomplex subunit 10	Others
AARA011977	7.28567	5.41578	unspecified product	hypothetical protein ZHAS_00014176	Others
AARA012025	3.3962	2.56533	Enolase [Source:Projected from Anopheles gambiae (AGAP007827) UniProtKB/TrEMBL;Acc:A0A1S4GX21]	enolase isoform X1	Others
AARA012038	3.93842	2.79455	unspecified product	ATP synthase subunit mitochondrial	Others
AARA012050	3.46122	3.46528	Aconitate hydratase, mitochondrial [Source:UniProtKB/TrEMBL;Acc:A0A182IEM3]	probable aconitate mitochondrial	Others
AARA014087	1100.9	1148.12	unspecified product	unspecified product	Others
AARA014088	444.234	524.922	unspecified product	unspecified product	Others
AARA014219	3.92569	2.95817	unspecified product	unspecified product	Others
AARA014262	4.84404	3.58203	unspecified product	cytochrome b-c1 complex subunit 10	Others
AARA014268	3.46561	2.76615	unspecified product	unspecified product	Others
AARA014397	2.33983	2.63134	unspecified product	unspecified product	Others
AARA014435	3.34213	2.6677	unspecified product	uncharacterized protein LOC120903755	Others
AARA014436	7.65354	6.6667	unspecified product	PPE family PPE11-like	Others
AARA014506	2.24193	2.26372	unspecified product	uncharacterized protein LOC120902965	Others
AARA014510	4.72521	3.4612	unspecified product	uncharacterized protein LOC121599642	Others
AARA014553	3.93857	2.54504	F-type H+-transporting ATPase subunit f [Source:Projected from Anopheles gambiae (AGAP012515) VB Community Annotation]	ATP synthase subunit mitochondrial	Others
AARA014717	7.15188	6.31782	salivary gland protein [Source:Projected from Anopheles gambiae (AGAP006507) VB Community Annotation]	kDa salivary SG3	SGs
AARA014880	339.085	574.684	unspecified product	unspecified product	Others
AARA014942	442.335	416.101	unspecified product	uncharacterized protein LOC121595175	Others
AARA015026	2.27827	2.47224	unspecified product	phenoloxidase-activating factor 3-like	Others
AARA015150	9.91195	4.22718	Other		Others
AARA015299	2.44988	2.89322	Other		Others
AARA015532	7.56774	4.38218	Other		Others
AARA015591	4.52761	3.57937	fumarate hydratase, class II [Source:Projected from Anopheles gambiae (AGAP001884) VB Community Annotation]	fumarate mitochondrial-like isoform X1	Others
AARA015614	3.45662	4.394	cuticular protein RR-2 family 9	larval cuticle A2B-like isoform X2	CPs	CPR9
AARA015621	3.28598	3.07998	cytochrome P450	probable cytochrome P450 9f2	CYPs	CYP9L1
AARA015629	4.3948	2.86079	F-type H+-transporting ATPase subunit e [Source:Projected from Anopheles gambiae (AGAP006879) VB Community Annotation]	ATP synthase subunit mitochondrial	Others
AARA015642	3.30348	5.00658	cytochrome P450	cytochrome P450 partial	CYPs	CYP6M3
AARA015644	8.34314	14.9634	cytochrome P450	probable cytochrome P450 6a14	CYPs	CYP6M2
AARA015648	3.21539	3.5626	glutathione S-transferase epsilon class 4	glutathione-S-transferase E4	GSTs	GSTE4
AARA015649	2.36193	2.13739	glutathione S-transferase epsilon class 5	glutathione S-transferase E5	GSTs	GSTE5
AARA015663	3.57101	3.76236	unspecified product	uncharacterized protein LOC120898207	Others
AARA015682	2.39407	2.58076	glutathione S-transferase microsomal class 1	microsomal glutathione S-transferase 1-like	GSTs	GSTMS1
AARA015683	4.13254	3.43093	unspecified product	glucosyl glucuronosyl transferase	Others
AARA015695	7.49352	4.3417	unspecified product	uncharacterized protein LOC120896535	Others
AARA015696	363.664	313.218	unspecified product	uncharacterized protein LOC120948869	Others
AARA015698	5.04717	3.24718	unspecified product	uncharacterized protein LOC120898139	Others
AARA015699	6.02505	7.89356	unspecified product	uncharacterized protein LOC120898137	Others
AARA015700	4.10772	6.25522	unspecified product	chymotrypsinogen B-like	Others
AARA015708	6.16115	7.22343	CLIP-domain serine protease [Source:Projected from Anopheles gambiae (AGAP003246) VB Community Annotation]	serine protease 14	Others
AARA015710	8.39258	15.7327	CLIP-domain serine protease [Source:Projected from Anopheles gambiae (AGAP003247) VB Community Annotation]	serine protease 14	Others
AARA015712	3.66849	8.2254	unspecified product	serine protease 14	Others
AARA015713	3.50036	7.12936	CLIP-domain serine protease [Source:Projected from Anopheles gambiae (AGAP003249) VB Community Annotation]	serine protease 14	Others
AARA015724	4.80839	3.14289	F-type H+-transporting ATPase subunit b [Source:Projected from Anopheles gambiae (AGAP001138) VB Community Annotation]	ATP synthase subunit mitochondrial	Others
AARA015725	2.44389	2.80874	Gustatory receptor [Source:UniProtKB/TrEMBL;Acc:A0A182IID9]	gustatory receptor	Others
AARA015730	5.21169	4.12141	Elongation of very long chain fatty acids protein [Source:UniProtKB/TrEMBL;Acc:A0A182IIE4]	elongation of very long chain fatty acids AAEL008004-like	Others
AARA015763	2.88067	2.7262	glutathione S-transferase	glutathione S-transferase D4-like	GSTs	GSTD12
AARA015772	13.5336	13.2203	Cytoplasmic actin [Source:Projected from Anopheles gambiae (AGAP011515) UniProtKB/TrEMBL;Acc:A0A1S4H6W1]	indirect flight muscle	Others
AARA015774	7.03667	2.20179	venom allergen [Source:Projected from Anopheles gambiae (AGAP013192) VB Community Annotation]	antigen 5 like allergen Cul n 1-like	Others
AARA015789	5.2614	5.94024	cytochrome P450	probable cytochrome P450 6a14	CYPs	CYP6P4
AARA015791	3.26395	2.28018	cytochrome P450	cytochrome P450	CYPs	CYP6P2
AARA015794	2.41381	2.72149	cytochrome P450	cytochrome P450 6d3-like	CYPs	CYP6Z1
AARA015795	3.0611	4.77547	cytochrome P450	cytochrome P450 6d3-like	CYPs	CYP6Z3
AARA015807	2.5569	3.17823	UDP-glucuronosyltransferase [Source:UniProtKB/TrEMBL;Acc:A0A182IIM5]	UDP-glucuronosyltransferase 2C1-like	Others
AARA015848	2.10531	3.76164	CLIP-domain serine protease [Source:Projected from Anopheles gambiae (AGAP004148) VB Community Annotation]	serine protease easter	Others
AARA015881	2.13964	2.2538	unspecified product	salivary secreted peptide	SGs
AARA015913	4.75907	3.55148	unspecified product	CLIP domain-containing serine protease 2-like	Others
AARA015970	2.02177	2.31386	unspecified product	prominin-1 isoform X1	Others
AARA016001	3.02929	2.25984	Succinate--CoA ligase [ADP/GDP-forming] subunit alpha, mitochondrial [Source:UniProtKB/TrEMBL;Acc:A0A1I8JTE3]	succinate-- ligase [ADP GDP-forming] subunit mitochondrial	Others
AARA016006	4.54341	10.3169	serine protease inhibitor (serpin) 17	serpin 17 inhibitory serine protease partial	Others
AARA016015	2.626	2.92724	Adenylyltransferase and sulfurtransferase MOCS3 homolog [Source:UniProtKB/TrEMBL;Acc:A0A1I8JTE7]	adenylyltransferase and sulfurtransferase MOCS3	Others
AARA016045	2.50721	2.5611	unspecified product	hydroxyacyl-coenzyme A mitochondrial-like	Others
AARA016057	2.15486	17.2876	ATP-binding cassette transporter (ABC transporter) family A member [Source:Projected from Anopheles gambiae (AGAP012156) VB Community Annotation]	ATP-binding cassette sub-family A member 3-like	Others
AARA016068	5.60175	3.593	unspecified product	ciliogenesis-associated TTC17-interacting -like	Others
AARA016080	3.4456	2.43033	unspecified product	uncharacterized protein LOC120894559	Others
AARA016088	3.27335	2.53799	salivary gland protein 7-like [Source:Projected from Anopheles gambiae (AGAP008215) VB Community Annotation]	gSG7 salivary	SGs
AARA016103	3.42736	4.29255	unspecified product	AGAP008013- partial	Others
AARA016104	2.04144	2.14047	unspecified product	uncharacterized protein LOC120900236	Others
AARA016115	4.17695	5.02203	unspecified product	hexamerin partial	Others
AARA016120	2.84303	4.49486	lipopolysaccharide-induced TNF-alpha transcription factor (LITAF-like 3) [Source:Projected from Anopheles gambiae (AGAP009053) VB Community Annotation]	lipopolysaccharide-induced tumor necrosis factor-alpha factor homolog	Others
AARA016122	2.41804	2.19449	unspecified product	omega-amidase NIT2-like	Others
AARA016140	15.1406	7.68301	cuticular protein RR-1 family [Source:Projected from Anopheles gambiae (AGAP006009) VB Community Annotation]	endocuticle structural glyco ABD-5-like	CPs
AARA016150	2.55222	2.491	cuticular protein RR-1 family [Source:Projected from Anopheles gambiae (AGAP005996) VB Community Annotation]	flexible cuticle 12-like	CPs
AARA016163	5.41124	6.03557	Carboxylic ester hydrolase [Source:UniProtKB/TrEMBL;Acc:A0A1I8JTT1]	esterase E4-like	Others
AARA016176	12.8513	11.1685	unspecified product	sg2a salivary	SGs
AARA016177	4.07276	3.39898	salivary gland protein 2-like [Source:Projected from Anopheles gambiae (AGAP006504) VB Community Annotation]	high molecular weight subunit PW212-like	SGs
AARA016205	5.80922	4.09176	unspecified product	phosphatase 1 regulatory subunit 7-like	Others
AARA016208	2.59033	2.66986	salivary gland protein [Source:Projected from Anopheles gambiae (AGAP013423) VB Community Annotation]	threonine serine-rich mucin	SGs
AARA016209	8.5987	6.05352	unspecified product	AGAP013256-PA	Others
AARA016210	6.93762	4.48095	unspecified product	uncharacterized protein LOC120894299	Others
AARA016213	5.54242	3.78533	unspecified product	Juvenile hormone-inducible	Others
AARA016215	3.11194	2.3713	unspecified product	probable salivary secreted peptide	SGs
AARA016220	2.65186	2.05995	salivary gland protein [Source:Projected from Anopheles gambiae (AGAP000612) VB Community Annotation]	SG1B-like salivary	SGs
AARA016221	3.95736	2.95554	salivary gland protein 1-like [Source:Projected from Anopheles gambiae (AGAP000611) VB Community Annotation]	partial	SGs
AARA016222	2.45955	2.00464	salivary gland protein 1-like [Source:Projected from Anopheles gambiae (AGAP000610) VB Community Annotation]	SAGLIN	SGs
AARA016223	4.12608	3.25178	salivary gland protein 1-like [Source:Projected from Anopheles gambiae (AGAP000609) VB Community Annotation]	SG1-2	SGs
AARA016230	4.94374	4.78195	unspecified product	very long-chain specific acyl- mitochondrial	Others
AARA016231	4.06684	5.97969	very long chain acyl-CoA dehydrogenase [Source:Projected from Anopheles gambiae (AGAP008769) VB Community Annotation]	very long-chain specific acyl- mitochondrial-like isoform X1	Others
AARA016236	3.81887	3.10794	D7 short form salivary protein [Source:Projected from Anopheles gambiae (AGAP008282) VB Community Annotation]	37 kDa salivary gland allergen Aed a 2-like	SGs
AARA016237	40.5682	33.1243	D7 short form salivary protein [Source:Projected from Anopheles gambiae (AGAP008281) VB Community Annotation]	37 kDa salivary gland allergen Aed a 2-like	SGs
AARA016239	2.98786	2.3442	D7 short form salivary protein [Source:Projected from Anopheles gambiae (AGAP008283) VB Community Annotation]	37 kDa salivary gland allergen Aed a 2-like	SGs
AARA016265	2.25678	2.03868	Other		Others
AARA016276	6.80807	3.63083	Other		Others
AARA016306	5.29025	3.05222	unspecified product	uncharacterized protein LOC120894298	Others
AARA016307	4.56628	3.40101	cytochrome c oxidase subunit Va [Source:Projected from Anopheles gambiae (AGAP011159) VB Community Annotation]	cytochrome c oxidase subunit mitochondrial	Others
AARA016310	5.82243	3.5769	unspecified product	AGAP010920- partial	Others
AARA016316	2.99027	2.45564	unspecified product	uncharacterized protein LOC120898255	Others
AARA016318	6.85497	5.21508	unspecified product	uncharacterized protein LOC120894296	Others
AARA016320	5.02565	3.62489	unspecified product	uncharacterized protein LOC120894297	Others
AARA016355	2.49172	2.28307	unspecified product	AGAP010048- partial	Others
AARA016443	2.5238	2.01399	unspecified product	transmembrane protease serine 9-like isoform X2	Others
AARA016451	2.63516	2.21039	prophenoloxidase [Source:Projected from Anopheles gambiae (AGAP004977) VB Community Annotation]	phenoloxidase 2-like	Others
AARA016452	5.91336	7.2365	prophenoloxidase [Source:Projected from Anopheles gambiae (AGAP004978) VB Community Annotation]	phenoloxidase 2	Others
AARA016456	5.82597	5.40876	unspecified product	neuronal acetylcholine receptor subunit beta-3	Others
AARA016457	10.877	5.22018	unspecified product	neuronal acetylcholine receptor subunit beta-3	Others
AARA016461	3.02656	2.15416	unspecified product	fibrillin-2-like isoform X1	Others
AARA016462	4.71096	4.05419	nimrod B2 [Source:Projected from Anopheles gambiae (AGAP029054) VB Community Annotation]	von Willebrand factor D and EGF domain-containing -like	Others
AARA016468	12.0852	8.53013	carboxylesterase [Source:Projected from Anopheles gambiae (AGAP028426) VB Community Annotation]	glutactin-like	COEs
AARA016471	2.14795	2.95857	Aminopeptidase [Source:UniProtKB/TrEMBL;Acc:A0A1Y9GKP1]	aminopeptidase N-like	Others
AARA016491	6.56857	4.31573	Phosphate carrier, mitochondrial [Source:Projected from Anopheles gambiae (AGAP003586) VB Community Annotation]	phosphate carrier mitochondrial-like	Others
AARA016493	2.14837	2.17103	leucine rich immune protein (Coil-less)	toll-like receptor 7	Others
AARA016497	2.97554	2.51315	unspecified product	regulator of hypoxia-inducible factor 1-like	Others
AARA016504	56.9646	33.4265	C type lysozyme	lysozyme c-1	Others
AARA016509	7.10935	6.47777	antigen 5 related protein [Source:Projected from Anopheles gambiae (AGAP006419) VB Community Annotation]	antigen 5 like allergen Cul n 1-like	Others
AARA016520	3.98912	5.41468	CLIP-domain serine protease	phenoloxidase-activating factor 2-like	Others
AARA016521	3.33615	3.27537	CLIP-domain serine protease	CLIPA8 partial	Others
AARA016522	2.21466	2.66768	serine protease inhibitor (serpin) 2	serine protease inhibitor 27A-like	Others
AARA016523	2.92208	2.80342	serine protease inhibitor (serpin) 3	serpin 3 inhibitory serine protease partial	Others
AARA016524	2.72611	3.9056	serine protease inhibitor (serpin) [Source:Projected from Anopheles gambiae (AGAP006909) VB Community Annotation]	serpin 1 inhibitory serine protease partial	Others
AARA016540	2.9124	2.06063	D7 long form salivary protein [Source:Projected from Anopheles gambiae (AGAP008279) VB Community Annotation]	37 kDa salivary gland allergen Aed a 2-like	SGs	D7L2
AARA016541	3.16182	2.23986	D7 long form salivary protein [Source:Projected from Anopheles gambiae (AGAP008278) VB Community Annotation]	37 kDa salivary gland allergen Aed a 2-like	SGs	D7L1
AARA016553	3.98403	3.29439	cuticular protein [Source:Projected from Anopheles gambiae (AGAP000987) VB Community Annotation]	obstructor-E-like	CPs	CPAP3-A1b
AARA016579	11.9541	5.19489	polyubiquitin [Source:Projected from Anopheles gambiae (AGAP001969) VB Community Annotation]	polyubiquitin-C isoform X2	Others
AARA016585	2.23701	2.60987	unspecified product	polyubiquitin-B	Others
AARA016661	2.32158	2.54444	ATP-binding cassette transporter (ABC transporter) family C member [Source:Projected from Anopheles gambiae (AGAP001775) VB Community Annotation]	multidrug resistance-associated 4-like	Others
AARA016720	2.80094	2.01374	unspecified product	AGAP003620-PA	Others
AARA016851	5.278	4.32788	Elongation of very long chain fatty acids protein [Source:UniProtKB/TrEMBL;Acc:A0A2C9GQ98]	elongation of very long chain fatty acids 4-like	Others
AARA016855	2.13973	2.28399	facilitated trehalose transporter Tret1 [Source:Projected from Anopheles gambiae (AGAP005563) VB Community Annotation]	facilitated trehalose transporter Tret1 isoform X1	Others
AARA016856	3.25877	2.68518	unspecified product	circadian clock-controlled daywake-like	Others
AARA016882	3.27107	4.0101	CLIP-domain serine protease [Source:Projected from Anopheles gambiae (AGAP011780) VB Community Annotation]	phenoloxidase-activating factor 2-like	Others
AARA016884	10.4171	16.0665	CLIP-domain serine protease [Source:Projected from Anopheles gambiae (AGAP011787) VB Community Annotation]	phenoloxidase-activating factor 2-like	Others
AARA016885	2.8838	4.28585	CLIP-domain serine protease [Source:Projected from Anopheles gambiae (AGAP011788) UniProtKB/TrEMBL;Acc:A0A1S4H7K2]	phenoloxidase-activating factor 2-like	Others
AARA016888	3.8677	5.34721	CLIP-domain serine protease [Source:Projected from Anopheles gambiae (AGAP011786) VB Community Annotation]	phenoloxidase-activating factor 2-like	Others
AARA016894	2.89019	2.54813	kinesin-like protein KIF12 [Source:Projected from Anopheles gambiae (AGAP011874) VB Community Annotation]	kinesin KIF12 isoform X1	Others
AARA016900	2.66178	2.00328	unspecified product	regulator of microtubule dynamics 1-like	Others
AARA016949	4.59728	4.03096	unspecified product	toll-like receptor 3	Others
AARA016955	3.42402	6.853	unspecified product	type I cytoskeletal 9-like	Others
AARA016957	6.44199	6.08349	unspecified product	type I cytoskeletal 9-like	Others
AARA016959	15.3688	22.1413	unspecified product	glycine-rich 5-like	Others
AARA016966	2.36256	2.31327	juvenile hormone-inducible protein [Source:Projected from Anopheles gambiae (AGAP013124) VB Community Annotation]	uncharacterized oxidoreductase dhs-27-like	Others
AARA016967	3.85744	2.62429	juvenile hormone-inducible protein [Source:Projected from Anopheles gambiae (AGAP013243) VB Community Annotation]	Juvenile hormone-inducible	Others
AARA016977	2.28055	2.76321	glycerol kinase [Source:Projected from Anopheles gambiae (AGAP001563) VB Community Annotation]	glycerol kinase-like	Others
AARA016983	3.80073	4.56156	unspecified product	uncharacterized protein LOC120896025	Others
AARA016986	3.60473	2.76488	NADH dehydrogenase (ubiquinone) Fe-S protein [Source:Projected from Anopheles gambiae (AGAP001653) VB Community Annotation]	NADH-ubiquinone oxidoreductase 75 kDa mitochondrial	Others
AARA016988	5.77427	2.50221	hexamerin [Source:Projected from Anopheles gambiae (AGAP001659) VB Community Annotation]	hexamerin- -like	Others
AARA016989	3.52402	5.98923	unspecified product	serine protease gd-like	Others
AARA017020	2.08659	2.49576	unspecified product	protein obstructor-E-like	Others
AARA017024	3.14836	2.29974	unspecified product	bcl-2-related ovarian killer	Others
AARA017033	2.74461	3.14625	calpain-3 isoform b [Source:Projected from Anopheles gambiae (AGAP012069) VB Community Annotation]	calpain-2 catalytic subunit-like	Others
AARA017085	9.29088	8.45756	unspecified product	amnionless	Others
AARA017093	3.12872	3.71714	heat shock 70kDa protein 1/8 [Source:Projected from Anopheles gambiae (AGAP004944) VB Community Annotation]	heat shock 70 kDa cognate 4-like	Others
AARA017104	4.07723	2.66106	NADH dehydrogenase (ubiquinone) Fe-S protein [Source:Projected from Anopheles gambiae (AGAP009824) VB Community Annotation]	NADH dehydrogenase [ubiquinone] iron-sulfur 5	Others
AARA017138	2.55412	2.83199	solute carrier family 39 (zinc transporter), member 1/2/3 [Source:Projected from Anopheles gambiae (AGAP002624) VB Community Annotation]	zinc transporter ZIP3	Others
AARA017140	4.5215	4.48241	mating-induced stimulator of oogenesis MISO [Source:Projected from Anopheles gambiae (AGAP002620) VB Community Annotation]	glycine-rich cell wall structural 1	Others
AARA017145	3.09376	5.69033	unspecified product	apolipo D-like	Others
AARA017165	2.34621	3.34036	CLIP-domain serine protease [Source:Projected from Anopheles gambiae (AGAP003057) VB Community Annotation]	clipb8 partial	Others
AARA017171	2.23879	2.43118	Hydroxysteroid dehydrogenase-like protein [Source:Projected from Anopheles gambiae (AGAP012513) VB Community Annotation]	hydroxysteroid dehydrogenase 2	Others
AARA017178	2.04424	2.35633	unspecified product	sodium potassium calcium exchanger 3-like	Others
AARA017182	2.49633	3.37281	sulfotransferase [Source:Projected from Anopheles gambiae (AGAP029783) VB Community Annotation]	luciferin sulfotransferase-like	Others
AARA017187	2.06458	2.52004	sulfotransferase [Source:Projected from Anopheles gambiae (AGAP029785) VB Community Annotation]	luciferin sulfotransferase-like	Others
AARA017234	5.54605	8.64385	unspecified product	AGAP011183- partial	Others
AARA017236	2.91894	2.68461	unspecified product	AGAP011184- partial	Others
AARA017251	3.11156	4.05798	Flavin-containing monooxygenase [Source:UniProtKB/TrEMBL;Acc:A0A2C9GRQ9]	senecionine N-oxygenase-like	Others
AARA017252	4.5052	7.16066	Flavin-containing monooxygenase FMO GS-OX-like [Source:Projected from Anopheles gambiae (AGAP010398) VB Community Annotation]	senecionine N-oxygenase	Others
AARA017273	2.7521	2.69104	unspecified product	Juvenile hormone-inducible	Others
AARA017277	3.1069	2.31666	unspecified product	BRAWNIN	Others
AARA017283	2.30275	2.07728	unspecified product	probable maltase	Others
AARA017288	8.00625	6.22411	Beta-galactosidase [Source:UniProtKB/TrEMBL;Acc:A0A2C9GRJ6]	beta-galactosidase-like isoform X2	Others
AARA017293	2.36694	2.08869	phosphatidylethanolamine binding protein [Source:Projected from Anopheles gambiae (AGAP002049) VB Community Annotation]	antennal carrier A5	Others
AARA017298	3.87976	2.81038	NADH dehydrogenase (ubiquinone) 1 beta subcomplex [Source:Projected from Anopheles gambiae (AGAP002020) VB Community Annotation]	NADH dehydrogenase [ubiquinone] 1 beta subcomplex subunit mitochondrial	Others
AARA017299	2.78039	2.80595	Hyp37.7-like [Source:Projected from Anopheles gambiae (AGAP001988) UniProtKB/TrEMBL;Acc:Q52P96]	AGAP012011- partial	Others
AARA017303	2.98487	2.80883	sodium-coupled monocarboxylate transporter [Source:Projected from Anopheles gambiae (AGAP001965) VB Community Annotation]	sodium-coupled monocarboxylate transporter 1-like	Others
AARA017310	5.29931	6.02343	Niemann-Pick Type C-2 [Source:Projected from Anopheles gambiae (AGAP001956) VB Community Annotation]	NPC intracellular cholesterol transporter 2 homolog a-like	Others
AARA017323	3.47684	3.20219	concentrative nucleoside transporter [Source:Projected from Anopheles gambiae (AGAP005989) VB Community Annotation]	solute carrier family 28 member 3-like	Others
AARA017326	2.57677	2.44152	fatty acyl-CoA reductase [Source:Projected from Anopheles gambiae (AGAP005984) VB Community Annotation]	fatty acyl- reductase wat isoform X1	Others
AARA017327	3.25564	2.15145	fatty acyl-CoA reductase [Source:Projected from Anopheles gambiae (AGAP005985) VB Community Annotation]	fatty acyl- reductase wat-like	Others
AARA017330	3.0044	3.25295	fumarylacetoacetase [Source:Projected from Anopheles gambiae (AGAP005865) VB Community Annotation]	fumarylacetoacetase	Others
AARA017332	2.29291	3.58075	Carboxylic ester hydrolase [Source:UniProtKB/TrEMBL;Acc:A0A2C9GRN7]	venom carboxylesterase-6-like	COEs
AARA017382	2.73009	3.04461	cellular retinaldehyde binding protein [Source:Projected from Anopheles gambiae (AGAP007356) VB Community Annotation]	alpha-tocopherol transfer -like	Others
AARA017386	4.21117	4.68211	All-trans/9-cis [Source:Projected from Anopheles gambiae (AGAP007572) VB Community Annotation]	retinol dehydrogenase 12-like	Others
AARA017389	2.56634	3.60534	growth arrest and DNA-damage-inducible protein [Source:Projected from Anopheles gambiae (AGAP007651) VB Community Annotation]	growth arrest and DNA damage-inducible GADD45 alpha	Others
AARA017393	3.35367	3.26057	Carboxylic ester hydrolase [Source:UniProtKB/TrEMBL;Acc:A0A2C9GRX0]	esterase B1	Others
AARA017428	61.4831	47.9828	unspecified product	spermine oxidase-like	Others
AARA017434	4.69809	3.98349	unspecified product	SET and MYND domain-containing 4	Others
AARA017438	3.61898	2.91552	unspecified product	transmembrane protease serine 9-like	Others
AARA017449	4.31699	4.76072	CLIP-domain serine protease [Source:Projected from Anopheles gambiae (AGAP003689) UniProtKB/TrEMBL;Acc:A0A1S4GIW4]	CLIPC7 partial	Others
AARA017450	16.793	35.5747	unspecified product	serine protease	Others
AARA017453	11.3783	7.13884	unspecified product	serine protease snake-like	Others
AARA017468	3.59045	3.0176	lysophosphatidylcholine acyltransferase 2B [Source:Projected from Anopheles gambiae (AGAP000595) VB Community Annotation]	lysophosphatidylcholine acyltransferase isoform X1	Others
AARA017473	2.32786	3.13884	unspecified product	pancreatic triacylglycerol lipase-like	Others
AARA017479	2.70227	2.06907	unspecified product	zonadhesin-like	Others
AARA017480	2.68366	4.04743	Laccase-like multicopper oxidase [Source:Projected from Anopheles gambiae (AGAP008731) UniProtKB/TrEMBL;Acc:A0A1S4GZV3]	AGAP008731- partial	Others
AARA017483	3.94806	2.71004	mitochondrial cytochrome c oxidase subunit 5B isoform [Source:Projected from Anopheles gambiae (AGAP008724) VB Community Annotation]	cytochrome c oxidase subunit mitochondrial	Others
AARA017497	74.0709	48.0886	unspecified product	probable chitinase 10	CPs
AARA017521	2.11614	2.13371	unspecified product	zinc carboxypeptidase-like	Others
AARA017544	4.01814	6.44807	unspecified product	serine protease grass-like isoform X1	Others
AARA017571	2.54658	2.14523	C-4 methylsterol oxidase [Source:Projected from Anopheles gambiae (AGAP002767) VB Community Annotation]	fatty acid hydroxylase domain-containing 2-like	Others
AARA017608	5.94827	4.35275	meiotic chromosome segregation protein [Source:Projected from Anopheles gambiae (AGAP003239) VB Community Annotation]	uncharacterized protein C11D3.03c isoform X1	Others
AARA017620	3.35292	7.95483	chitinase [Source:Projected from Anopheles gambiae (AGAP013166) VB Community Annotation]	endochitinase	CPs
AARA017621	3.66342	5.00696	unspecified product	endochitinase-like	CPs
AARA017628	3.66379	3.53227	C-4 methylsterol oxidase [Source:Projected from Anopheles gambiae (AGAP002769) VB Community Annotation]	sterol desaturase	Others
AARA017632	2.58672	2.59334	39S ribosomal protein L34, mitochondrial [Source:Projected from Anopheles gambiae (AGAP002917) VB Community Annotation]	39S ribosomal mitochondrial	Others
AARA017634	2.33394	2.56275	starch phosphorylase [Source:Projected from Anopheles gambiae (AGAP007939) VB Community Annotation]	glycogen phosphorylase	Others
AARA017649	5.56478	4.04617	unspecified product	eukaryotic translation initiation factor 3 subunit A-like isoform X2	Others
AARA017650	4.89037	3.71617	unspecified product	proteoglycan 4 isoform X4	Others
AARA017659	4.12303	2.64918	glutathione peroxidase [Source:Projected from Anopheles gambiae (AGAP004248) VB Community Annotation]	glutathione peroxidase-like	Others
AARA017662	2.10691	2.17673	unspecified product	sodium-coupled monocarboxylate transporter 1-like	Others
AARA017669	7.37399	6.66501	unspecified product	kDa salivary secreted	SGs
AARA017675	2.70542	3.6018	unspecified product	serine ase stubble-like	Others
AARA017683	3.0938	4.61886	Flavin-containing monooxygenase FMO GS-OX-like [Source:Projected from Anopheles gambiae (AGAP010399) VB Community Annotation]	senecionine N-oxygenase-like	Others
AARA017709	8.36435	8.27904	unspecified product	APL1C	Others
AARA017774	2.70279	2.63857	dehydrogenase/reductase SDR family member 11 precursor [Source:Projected from Anopheles gambiae (AGAP005501) VB Community Annotation]	farnesol dehydrogenase-like	Others
AARA017776	2.42054	2.66562	dehydrogenase/reductase SDR family member 11 precursor [Source:Projected from Anopheles gambiae (AGAP005502) VB Community Annotation]	farnesol dehydrogenase-like	Others
AARA017782	6.75502	5.03766	unspecified product	uncharacterized protein LOC120906396	Others
AARA017783	2.87826	2.44649	unspecified product	hepatic triacylglycerol lipase	Others
AARA017794	2.1041	3.27477	unspecified product	uncharacterized protein LOC120903551	Others
AARA017795	5.71094	9.6864	unspecified product	AGAP009145- partial	Others
AARA017810	5.05018	3.86656	unspecified product	chitin-binding domain cbd-1-like	CPs
AARA017811	3.45166	3.72336	C-type lectin (CTL) - mannose binding [Source:Projected from Anopheles gambiae (AGAP005334) VB Community Annotation]	CTLMA2	Others
AARA017855	3.4869	3.02048	ubiquinol-cytochrome c reductase core subunit [Source:Projected from Anopheles gambiae (AGAP006099) VB Community Annotation]	cytochrome b-c1 complex subunit mitochondrial	Others
AARA017913	2.43688	4.32729	secretory phospholipase A2 [Source:Projected from Anopheles gambiae (AGAP011569) VB Community Annotation]	uncharacterized protein LOC120899518 isoform X2	Others
AARA017931	2.13032	2.05373	Class C Scavenger Receptor (Sushi/SCR/CCP and Somatomedin B domains). [Source:Projected from Anopheles gambiae (AGAP011974) VB Community Annotation]	MAM and LDL-receptor class A domain-containing 1-like	Others
AARA017933	4.69176	5.47463	CLIP-domain serine protease [Source:Projected from Anopheles gambiae (AGAP012037) VB Community Annotation]	CLIP domain-containing serine protease B15-like isoform X2	Others
AARA017934	2.23358	2.80977	unspecified product	phenoloxidase-activating factor 1-like	Others
AARA017936	2.12192	2.82365	unspecified product	phenoloxidase-activating factor 1-like	Others
AARA017953	2.35241	2.17191	unspecified product	AGAP011559- partial	Others
AARA017958	7.47225	5.53582	ADP,ATP carrier protein [Source:Projected from Anopheles gambiae (AGAP002358) UniProtKB/Swiss-Prot;Acc:Q7PQV7]	ADP,ATP carrier 2	Others
AARA017965	11.1005	4.49845	lipase [Source:Projected from Anopheles gambiae (AGAP002872) VB Community Annotation]	lipase 3-like	Others
AARA017975	2.50833	2.77081	gelsolin [Source:Projected from Anopheles gambiae (AGAP011369) VB Community Annotation]	AGAP011369- partial	Others
AARA017982	3.06539	2.64165	pyruvate dehydrogenase phosphatase regulatory subunit [Source:Projected from Anopheles gambiae (AGAP002217) VB Community Annotation]	pyruvate dehydrogenase phosphatase regulatory mitochondrial-like isoform X1	Others
AARA017990	2.77775	2.15941	unspecified product	natterin-4-like isoform X2	Others
AARA018031	3.60948	2.45832	cytochrome c oxidase subunit VIb polypeptide [Source:Projected from Anopheles gambiae (AGAP013092) VB Community Annotation]	cytochrome c oxidase subunit 6B1	Others
AARA018035	8.6353	4.74023	unspecified product	microfibril-associated glyco 4-like	Others
AARA018063	4.08839	3.17679	unspecified product	facilitated trehalose transporter Tret1-like isoform X1	Others
AARA018064	3.40623	2.56502	unspecified product	facilitated trehalose transporter Tret1-like isoform X2	Others
AARA018065	3.29278	2.29614	unspecified product	facilitated trehalose transporter Tret1	Others
AARA018091	5.93277	8.95687	unspecified product	kDa salivary	SGs
AARA018139	2.72852	2.56056	unspecified product	isoform partial	Others
AARA018146	3.26153	2.28274	adenylate kinase [Source:Projected from Anopheles gambiae (AGAP009317) VB Community Annotation]	adenylate kinase isoenzyme 1 isoform X1	Others
AARA018155	2.01678	2.38145	Integrin alpha-ps [Source:Projected from Anopheles gambiae (AGAP004303) VB Community Annotation]	integrin alpha-PS3-like	Others
AARA018209	6.24837	6.62037	heme peroxidase [Source:Projected from Anopheles gambiae (AGAP003714) VB Community Annotation]	oxidase peroxidase	Others
AARA018290	3.16889	2.73002	abhydrolase domain-containing protein [Source:Projected from Anopheles gambiae (AGAP009289) VB Community Annotation]	ABHD11-like	Others
AARA018306	2.36565	3.65754	CRAL-TRIO domain-containing protein [Source:UniProtKB/TrEMBL;Acc:A0A499FT88]	retinol-binding pinta-like	Others
AARA018307	2.34613	3.75558	CRAL-TRIO domain-containing protein [Source:UniProtKB/TrEMBL;Acc:A0A499FTR8]	retinol-binding pinta-like	Others
AARA018348	4.57576	6.93228	Alkaline phosphatase [Source:Projected from Anopheles gambiae (AGAP011305) UniProtKB/TrEMBL;Acc:A7US49]	alkaline phosphatase	Others
AARA018369	3.11168	8.0729	SHSP domain-containing protein [Source:UniProtKB/TrEMBL;Acc:A0A499FTM8]	lethal(2)essential for life-like	Others
AARA018372	3.12395	2.47611	unspecified product	uncharacterized protein LOC120950109	Others
AARA018387	2.42712	2.15721	unspecified product	T-cell activation mitochondrial	Others
AARA018398	5.66142	7.07757	nutrient amino acid transporter [Source:Projected from Anopheles gambiae (AGAP028615) VB Community Annotation]	sodium-dependent nutrient amino acid transporter 1-like	Others
AARA018399	2.70776	2.63795	sodium-dependent nutrient amino acid transporter [Source:Projected from Anopheles gambiae (AGAP010857) VB Community Annotation]	sodium-dependent nutrient amino acid transporter 1-like isoform X1	Others
AARA018401	5.64578	6.52793	solute carrier family 45, member 1/2/4 [Source:Projected from Anopheles gambiae (AGAP010855) VB Community Annotation]	proton-associated sugar transporter A-like	Others
AARA018403	3.88103	5.67974	Proton-coupled amino acid transporter [Source:Projected from Anopheles gambiae (AGAP029720) UniProtKB/TrEMBL;Acc:A0A453Z0F9]	proton-coupled amino acid transporter pathetic	Others
AARA018423	2.24509	2.61016	cystinosin [Source:Projected from Anopheles gambiae (AGAP004115) VB Community Annotation]	cystinosin homolog isoform X1	Others
AARA018455	2.18213	2.76499	N-acetyltransferase domain-containing protein [Source:UniProtKB/TrEMBL;Acc:A0A499FU17]	AGAP008627-PA	Others
AARA018529	7.53081	5.12688	unspecified product	uncharacterized protein LOC120893541	Others
AARA018533	153.244	68.2635	unspecified product	chymotrypsin BI	Others
AARA018619	2.06668	2.13758	unspecified product	dehydrogenase reductase SDR family member on chromosome X	Others
AARA018625	5.24503	3.75963	Isocitrate dehydrogenase [NAD] subunit, mitochondrial [Source:UniProtKB/TrEMBL;Acc:A0A182IEF7]	isocitrate dehydrogenase [NAD] subunit mitochondrial	Others
AARA018635	3.15121	2.79888	unspecified product	uncharacterized protein LOC120904310	Others
AARA018669	5.70817	3.72041	unspecified product	cationic amino acid transporter 2-like	Others
AARA018685	2.45491	2.93087	unspecified product	epoxide hydrolase 3-like	Others
AARA018686	5.06103	3.67568	unspecified product	apyrase	Others
AARA018698	4.12014	2.4078	unspecified product	AGAP013359-PA	Others
AARA018721	4.99668	5.59458	unspecified product	ejaculatory bulb-specific 3-like	Others
AARA018738	2.62339	2.05785	unspecified product	AGAP010362- partial	Others
AARA018739	3.39387	2.8175	unspecified product	AGAP010364- partial	Others
AARA018740	3.28924	3.70387	unspecified product	uncharacterized protein LOC120900817	Others
AARA018748	3.91646	5.66979	unspecified product	4-hydroxyphenylpyruvate dioxygenase	Others
AARA018762	10.2681	4.196	unspecified product	transmembrane protease serine 9-like	Others
AARA018765	2.67185	2.77014	unspecified product	ER lumen -retaining receptor	Others
AARA018777	3.38726	2.39633	unspecified product	cytochrome c-2	Others
AARA018780	2.03047	3.54135	unspecified product	cytidine deaminase-like	Others
AARA018791	2.65115	2.01649	unspecified product	ATP-sensitive inward rectifier potassium channel 8	Others
AARA000114	0.225862	0.158777	unspecified product	histone H1-like	Others
AARA000122	0.222012	0.125808	unspecified product	transient receptor potential cation channel painless-like	Others
AARA000158	0.258258	0.288642	unspecified product	SET and MYND domain-containing 4-like	Others
AARA000236	0.257873	0.278886	cellular retinaldehyde binding protein [Source:Projected from Anopheles gambiae (AGAP009365) VB Community Annotation]	retinaldehyde-binding 1-like	Others
AARA000316	0.217112	0.207045	sulfakinin neuropeptide [Source:Projected from Anopheles gambiae (AGAP009275) VB Community Annotation]	sulfakinin prepro	Others
AARA000317	0.146312	0.10296	unspecified product	hypothetical protein ZHAS_00009994	Others
AARA000331	0.447614	0.475613	centrin-1 [Source:Projected from Anopheles gambiae (AGAP009260) VB Community Annotation]	caltractin-like	Others
AARA000500	0.348977	0.437128	unspecified product	transmembrane 198	Others
AARA000541	0.184273	0.2529	unspecified product	ankyrin repeat and BTB POZ domain-containing 2 isoform X2	Others
AARA000545	0.491331	0.481711	DNA polymerase [Source:UniProtKB/TrEMBL;Acc:A0A182HH42]	DNA polymerase delta catalytic subunit	Others
AARA000555	0.167574	0.216088	F-box domain-containing protein [Source:UniProtKB/TrEMBL;Acc:A0A182HH52]	uncharacterized protein LOC120904141	Others
AARA000556	0.273873	0.224917	F-box domain-containing protein [Source:UniProtKB/TrEMBL;Acc:A0A182HH53]	uncharacterized protein LOC120904379 isoform X1	Others
AARA000563	0.22753	0.328345	alpha-N-acetylglucosaminidase [Source:Projected from Anopheles gambiae (AGAP011750) VB Community Annotation]	alpha-N-acetylglucosaminidase	Others
AARA000571	0.170199	0.284744	unspecified product	AGAP011760- partial	Others
AARA000581	0.457204	0.478004	unspecified product	AGAP011771- partial	Others
AARA000583	0.441989	0.349783	unspecified product	uncharacterized protein LOC120903666	Others
AARA000624	0.430275	0.495904	unspecified product	unspecified product	Others
AARA000756	0.260549	0.21306	ionotropic receptor IR76b [Source:Projected from Anopheles gambiae (AGAP011968) VB Community Annotation]	glutamate receptor delta-1	Others
AARA000765	0.194904	0.133113	unspecified product	AGAP011980- partial	Others
AARA000805	0.374493	0.466223	unspecified product	AGAP012017-PA	Others
AARA000841	0.376407	0.349544	unspecified product	myosin-1B-like isoform X2	Others
AARA000885	0.384712	0.480848	unspecified product	myb Q isoform X1	Others
AARA000939	0.482591	0.468482	unspecified product	uncharacterized protein LOC120902910	Others
AARA000978	0.2758	0.157904	unspecified product	uncharacterized protein LOC120906143	Others
AARA001014	0.435715	0.415085	unspecified product	cadherin-86C isoform X1	Others
AARA001200	0.487712	0.499583	unspecified product	transmembrane 192 isoform X1	Others
AARA001262	0.475691	0.462019	MAP kinase interacting serine/threonine kinase [Source:Projected from Anopheles gambiae (AGAP003160) VB Community Annotation]	probable serine threonine- kinase DDB_G0280133 isoform X1	Others
AARA001271	0.427043	0.497518	unspecified product	nucleolar 12-like	Others
AARA001287	0.487208	0.312432	unspecified product	TOX high mobility group box family member 3-like	Others
AARA001305	0.389719	0.454049	unspecified product	AGAP003211- partial	Others
AARA001387	0.277248	0.366759	odorant-binding protein 2	pheromone-binding -related 6-like	Others
AARA001397	0.424735	0.215094	unspecified product	uncharacterized protein K02A2.6-like	Others
AARA001406	0.345453	0.459451	Glycine cleavage system P protein [Source:UniProtKB/TrEMBL;Acc:A0A182HJI5]	glycine dehydrogenase (decarboxylating) mitochondrial	Others
AARA001426	0.333931	0.450418	xeroderma pigmentosum group C-complementing protein [Source:Projected from Anopheles gambiae (AGAP003342) VB Community Annotation]	DNA repair complementing XP-C cells homolog	Others
AARA001453	0.479858	0.454746	unspecified product	neurotrophin receptor-interacting factor homolog	Others
AARA001584	0.433292	0.3932	chromatin assembly factor 1 subunit A [Source:Projected from Anopheles gambiae (AGAP001104) VB Community Annotation]	chromatin assembly factor 1 subunit A-A-like	Others
AARA001657	0.472212	0.435357	DNA-binding protein SATB [Source:UniProtKB/TrEMBL;Acc:A0A182HK77]	homeobox cut isoform X1	Others
AARA001672	0.325604	0.342994	serine protease [Source:Projected from Anopheles gambiae (AGAP001199) VB Community Annotation]	chymotrypsin	Others
AARA001817	0.43858	0.419957	unspecified product	nuclear pore complex Nup153-like isoform X2	Others
AARA001977	0.452063	0.496753	sodium-independent sulfate anion transporter [Source:Projected from Anopheles gambiae (AGAP001531) VB Community Annotation]	sodium-independent sulfate anion transporter-like	Others
AARA001999	0.482694	0.456064	unspecified product	nuclease HARBI1	Others
AARA002036	0.444727	0.362136	cadherin-87A [Source:Projected from Anopheles gambiae (AGAP001591) VB Community Annotation]	cadherin-23-like isoform X1	Others
AARA002070	0.366951	0.401085	unspecified product	B-cell linker	Others
AARA002220	0.195304	0.215422	beat protein [Source:Projected from Anopheles gambiae (AGAP001769) VB Community Annotation]	AGAP001766- partial	Others
AARA002324	0.376954	0.467401	unspecified product	transcription factor grauzone-like	Others
AARA002392	0.473184	0.47932	unspecified product	uncharacterized protein LOC120893573	Others
AARA002501	0.162898	0.249825	unspecified product	uncharacterized protein LOC120904597	Others
AARA002503	0.081894	0.12069	unspecified product	uncharacterized protein LOC120900051 isoform X1	Others
AARA002562	0.325787	0.345594	achaete-scute complex protein [Source:Projected from Anopheles gambiae (AGAP000876) VB Community Annotation]	achaete-scute complex T3-like	Others
AARA002643	0.469179	0.417934	unspecified product	probable E3 ubiquitin- ligase makorin-2	Others
AARA002679	0.325163	0.491467	Retina aberrant in pattern [Source:Projected from Anopheles gambiae (AGAP011622) UniProtKB/TrEMBL;Acc:A0A1S4H876]	cortex isoform X1	Others
AARA002682	0.484792	0.382595	collagen, type I/II/III/V/XI/XXIV/XXVII alpha [Source:Projected from Anopheles gambiae (AGAP011620) VB Community Annotation]	collagen alpha-1(I) chain-like	Others
AARA002704	0.337018	0.284856	unspecified product	AGAP011599- partial	Others
AARA002789	0.383575	0.449313	condensin complex subunit [Source:Projected from Anopheles gambiae (AGAP011508) VB Community Annotation]	condensin complex subunit 2	Others
AARA003114	0.318123	0.422182	unspecified product	hybrid signal transduction histidine kinase B-like isoform X2	Others
AARA003165	0.0128211	0.0154867	unspecified product	uncharacterized protein K02A2.6-like	Others
AARA003167	0.21198	0.252264	unspecified product	hypothetical protein AVEN_56438-1	Others
AARA003179	0.494369	0.414986	unspecified product	AGAP012073- partial	Others
AARA003203	0.366917	0.430265	SUMO-conjugating enzyme [Source:UniProtKB/TrEMBL;Acc:A0A182HPL4]	SUMO-conjugating enzyme UBC9-B	Others
AARA003212	0.471022	0.459117	Ca2+-transporting ATPase [Source:Projected from Anopheles gambiae (AGAP012115) VB Community Annotation]	calcium-transporting ATPase type 2C member 1 isoform X2	Others
AARA003265	0.324316	0.177517	unspecified product	serine arginine-rich splicing factor 1-like	Others
AARA003281	0.300109	0.377883	lipoyltransferase [Source:Projected from Anopheles gambiae (AGAP012186) VB Community Annotation]	lipoyltransferase mitochondrial	Others
AARA003284	0.298177	0.483298	DNA mismatch repair protein MLH1 [Source:Projected from Anopheles gambiae (AGAP012192) VB Community Annotation]	DNA mismatch repair Mlh1	Others
AARA003291	0.394703	0.415062	Histone H2B [Source:UniProtKB/TrEMBL;Acc:A0A182HPV1]	histone H2B	Others
AARA003292	0.271013	0.23539	unspecified product	membrane-bound transcription factor site-1 protease	Others
AARA003492	0.476961	0.455263	unspecified product	AGAP010332- partial	Others
AARA003493	0.356253	0.302859	unspecified product	serine-rich adhesin for platelets-like isoform X1	Others
AARA003631	0.294205	0.188433	cytochrome P450	cytochrome P450 4C1-like	CYPs	CYP325D1
AARA003650	0.48303	0.397352	unspecified product	unspecified product	Others
AARA003673	0.296644	0.304208	unspecified product	AGAP010118- partial	Others
AARA003756	0.301698	0.263381	DNA replication complex GINS protein PSF2 [Source:UniProtKB/TrEMBL;Acc:A0A182HR63]	probable DNA replication complex GINS PSF2	Others
AARA003892	0.377126	0.463685	unspecified product	AGAP009884- partial	Others
AARA004040	0.388521	0.432571	myosin III [Source:Projected from Anopheles gambiae (AGAP009730) VB Community Annotation]	neither inactivation nor afterpotential C	Others
AARA004200	0.041658	0.0649391	unspecified product	zinc finger BED domain-containing 4-like	Others
AARA004501	0.473834	0.433789	DNA-directed RNA polymerase subunit [Source:UniProtKB/TrEMBL;Acc:A0A182HT96]	DNA-directed RNA polymerase I subunit RPA12	Others
AARA004617	0.24094	0.156142	3-glucan binding protein [Source:Projected from Anopheles gambiae (AGAP002796) VB Community Annotation]	beta-1,3-glucan-binding -like	Others
AARA004670	0.159496	0.031363	unspecified product	chemosensory A 87a	Others
AARA004747	0.291009	0.081369	unspecified product	phospho phosphatase	Others
AARA004783	0.387857	0.465849	bloom syndrome protein [Source:Projected from Anopheles gambiae (AGAP002967) VB Community Annotation]	Bloom syndrome homolog	Others
AARA004822	0.492501	0.419457	Adenylate cyclase [Source:UniProtKB/TrEMBL;Acc:A0A182HU61]	adenylate cyclase type 6 isoform X1	Others
AARA004905	0.443652	0.34087	unspecified product	histone-lysine N-methyltransferase MECOM-like	Others
AARA004925	0.453882	0.466127	BTB domain-containing protein [Source:UniProtKB/TrEMBL;Acc:A0A182HUF9]	potassium voltage-gated channel Shaw-like isoform X1	Others
AARA004938	0.233222	0.180079	Nidogen (entactin) [Source:Projected from Anopheles gambiae (AGAP008193) UniProtKB/TrEMBL;Acc:A0A1S4GXK2]	nidogen	Others
AARA004939	0.400038	0.471234	unspecified product	G1 S-specific cyclin-E	Others
AARA004947	0.390331	0.42949	Peptidase S1 domain-containing protein [Source:UniProtKB/TrEMBL;Acc:A0A182HUI1]	transmembrane protease serine 9-like	Others
AARA004954	0.474601	0.396447	dipeptidyl-peptidase [Source:Projected from Anopheles gambiae (AGAP008176) VB Community Annotation]	venom dipeptidyl peptidase 4	Others
AARA004972	0.476662	0.497424	CMP/dCMP-type deaminase domain-containing protein [Source:UniProtKB/TrEMBL;Acc:A0A182HUK6]	deoxycytidylate deaminase	Others
AARA005153	0.391914	0.305779	Odd skipped-like protein [Source:Projected from Anopheles gambiae (AGAP007972) UniProtKB/TrEMBL;Acc:A0A1S4GWW5]	odd-skipped	Others
AARA005167	0.351283	0.477747	unspecified product	vacuolar -sorting-associated 36-like	Others
AARA005341	0.0140039	0.0961897	unspecified product	uncharacterized protein LOC120954825	Others
AARA005409	0.415723	0.499463	unspecified product	midnolin homolog	Others
AARA005600	0.487965	0.454719	unspecified product	NACHT and WD repeat domain-containing 2	Others
AARA005762	0.317311	0.248744	unspecified product	uncharacterized protein LOC120948735 isoform X1	Others
AARA005828	0.482952	0.487859	chromobox protein homolog [Source:Projected from Anopheles gambiae (AGAP004723) VB Community Annotation]	chromobox homolog 1-like	Others
AARA005829	0.389767	0.395012	Intraflagellar transport 74 homolog [Source:Projected from Anopheles gambiae (AGAP004724) VB Community Annotation]	intraflagellar transport 74 homolog	Others
AARA005842	0.484402	0.467756	Lactamase_B domain-containing protein [Source:UniProtKB/TrEMBL;Acc:A0A182HX13]	DNA cross-link repair 1A	Others
AARA005856	0.161923	0.101065	unspecified product	AGAP010371- partial	Others
AARA005879	0.436767	0.274509	unspecified product	liver carboxylesterase 4	COEs
AARA005955	0.137795	0.279699	unspecified product	probable chitinase 10	CPs
AARA005976	0.376565	0.466735	unspecified product	uncharacterized protein LOC121598803	Others
AARA006007	0.414439	0.364545	unspecified product	sarcolemmal associated	Others
AARA006085	0.485068	0.384293	L-lactate dehydrogenase [Source:UniProtKB/TrEMBL;Acc:A0A182HXQ7]	L-lactate dehydrogenase	Others
AARA006113	0.465009	0.471629	J domain-containing protein [Source:UniProtKB/TrEMBL;Acc:A0A182HXT5]	J domain-containing CG6693	Others
AARA006173	0.248749	0.230586	unspecified product	uncharacterized protein LOC118511538 isoform X2	Others
AARA006256	0.0153198	0.0281917	unspecified product	unspecified product	Others
AARA006277	0.345988	0.395742	unspecified product	AGAP011289- partial	Others
AARA006289	0.0630366	0.11762	galectin [Source:Projected from Anopheles gambiae (AGAP011278) VB Community Annotation]	AGAP011278- partial	Others
AARA006336	0.253166	0.149302	unspecified product	arp2 3 complex-activating rickA-like	Others
AARA006474	0.456832	0.485149	Peptidase S1 domain-containing protein [Source:UniProtKB/TrEMBL;Acc:A0A182HYU6]	trypsin-1-like	Others
AARA006490	0.407738	0.456817	Protein kinase domain-containing protein [Source:UniProtKB/TrEMBL;Acc:A0A182HYW2]	cyclin-dependent kinase 2	Others
AARA006611	0.452293	0.46054	unspecified product	titin isoform X1	Others
AARA006662	0.108872	0.107863	unspecified product	AGAP010628- partial	Others
AARA006735	0.288588	0.305213	PID domain-containing protein [Source:UniProtKB/TrEMBL;Acc:A0A182HZK6]	uncharacterized protein LOC120896507 isoform X1	Others
AARA006801	0.24666	0.156805	cytochrome P450	cytochrome P450 4C1-like	CYPs	CYP325H1
AARA006888	0.426902	0.342156	ATP-binding cassette transporter (ABC transporter) family H member [Source:Projected from Anopheles gambiae (AGAP002060) VB Community Annotation]	ABC transporter G family member 20	Others
AARA007025	0.498871	0.439068	unspecified product	tigger transposable element-derived 4-like	Others
AARA007051	0.00499365	0.0107821	unspecified product	uncharacterized protein LOC121591845	Others
AARA007069	0.287423	0.295904	period circadian protein [Source:Projected from Anopheles gambiae (AGAP001856) VB Community Annotation]	period circadian isoform X2	Others
AARA007130	0.429034	0.409107	Ribonucleoside-diphosphate reductase [Source:UniProtKB/TrEMBL;Acc:A0A182I0P1]	ribonucleoside-diphosphate reductase large subunit	Others
AARA007161	0.35164	0.310097	unspecified product	estradiol 17-beta-dehydrogenase 11	Others
AARA007181	0.13772	0.128969	unspecified product	AGAP010256- partial	Others
AARA007216	0.145085	0.0729972	unspecified product	hypothetical protein RP20_CCG013381	Others
AARA007248	0.192279	0.214632	cuticular protein RR-2 family [Source:Projected from Anopheles gambiae (AGAP006283) VB Community Annotation]	cuticle 8	CPs
AARA007307	0.418654	0.463154	serine/threonine-protein phosphatase dullard homolog [Source:Projected from Anopheles gambiae (AGAP006231) VB Community Annotation]	CTD nuclear envelope phosphatase 1 homolog isoform X1	Others
AARA007346	0.480904	0.279522	unspecified product	laccase-4 isoform X2	Others
AARA007350	0.483829	0.401069	BTB/POZ domain-containing adapter for CUL3-mediated RhoA degradation protein [Source:Projected from Anopheles gambiae (AGAP006173) VB Community Annotation]	BTB POZ domain-containing adapter for CUL3-mediated degradation 3	Others
AARA007446	0.156414	0.0705851	odorant-binding protein [Source:Projected from Anopheles gambiae (AGAP006074) VB Community Annotation]	general odorant-binding 67-like	Others
AARA007503	0.354189	0.480621	tyrosine 3-monooxygenase [Source:Projected from Anopheles gambiae (AGAP006023) VB Community Annotation]	tyrosine 3-monooxygenase isoform X2	Others
AARA007508	0.0268615	0.0210155	maltase [Source:Projected from Anopheles gambiae (AGAP006019) VB Community Annotation]	maltase 2-like	Others
AARA007602	0.43544	0.422702	ATP-dependent DNA helicase Q4 [Source:Projected from Anopheles gambiae (AGAP005917) VB Community Annotation]	ATP-dependent DNA helicase Q4	Others
AARA007712	0.299753	0.318487	unspecified product	transmembrane 43 homolog	Others
AARA007729	0.411752	0.432982	unspecified product	uncharacterized protein LOC120894087 isoform X1	Others
AARA007797	0.197704	0.262704	Elongation of very long chain fatty acids protein [Source:Projected from Anopheles gambiae (AGAP007134) UniProtKB/TrEMBL;Acc:Q7QIY7]	elongation of very long chain fatty acids 7-like isoform X1	Others
AARA007876	0.45925	0.483859	small nuclear ribonucleoprotein D1 [Source:Projected from Anopheles gambiae (AGAP007246) VB Community Annotation]	probable small nuclear ribonucleo Sm D1	Others
AARA007919	0.374666	0.451521	alkaline phosphatase [Source:Projected from Anopheles gambiae (AGAP007300) VB Community Annotation]	membrane-bound alkaline phosphatase-like	Others
AARA008031	0.418212	0.469516	unspecified product	uncharacterized protein LOC120898841 isoform X1	Others
AARA008208	0.239217	0.209807	unspecified product	mucin-17-like	Others
AARA008283	0.217467	0.224681	unspecified product	uncharacterized protein LOC120895654	Others
AARA008326	0.344998	0.173774	unspecified product	dopamine N-acetyltransferase	Others
AARA008349	0.362666	0.486919	cell growth-regulating nucleolar protein [Source:Projected from Anopheles gambiae (AGAP006469) VB Community Annotation]	cell growth-regulating nucleolar	Others
AARA008364	0.316614	0.468654	spaetzle-like cytokine [Source:Projected from Anopheles gambiae (AGAP029552) VB Community Annotation]	neurotrophin 1	Others
AARA008385	0.198661	0.290127	unspecified product	RNA polymerase II degradation factor 1-like isoform X2	Others
AARA008530	0.100797	0.117951	unspecified product	uncharacterized protein LOC120896436 isoform X2	Others
AARA008538	0.0517213	0.0807607	kinetochore protein NDC80 [Source:Projected from Anopheles gambiae (AGAP006661) VB Community Annotation]	kinetochore NDC80 homolog	Others
AARA008685	0.424326	0.48176	unspecified product	midnolin homolog isoform X1	Others
AARA008767	0.3665	0.451417	unspecified product	villin quail isoform X1	Others
AARA008771	0.268466	0.304528	cytochrome P450	cytochrome P450 4C1-like	CYPs	CYP4C35
AARA008779	0.486936	0.487425	unspecified product	zwei Ig domain zig-8-like	Others
AARA008781	0.138398	0.190214	unspecified product	uncharacterized protein LOC120959834	Others
AARA008793	0.00704449	0.00868216	unspecified product	uncharacterized protein LOC120898573	Others
AARA008794	0.0092076	0.0119353	unspecified product	uncharacterized protein LOC120903159	Others
AARA008798	0.382135	0.374337	cytochrome P450 306A1	cytochrome P450 306a1 isoform X2	CYPs	CYP306A1
AARA008869	0.343734	0.389689	unspecified product	regulator of cytokinesis 1-like	Others
AARA008886	0.451252	0.433121	unspecified product	AGAP010817- partial	Others
AARA008924	0.463325	0.464498	timeless [Source:Projected from Anopheles gambiae (AGAP010787) VB Community Annotation]	timeless homolog	Others
AARA008968	0.404763	0.47716	unspecified product	serendipity locus alpha-like	Others
AARA009006	0.422698	0.468071	SWI/SNF-related matrix-associated actin-dependent regulator of chromatin [Source:Projected from Anopheles gambiae (AGAP010699) VB Community Annotation]	SWI SNF-related matrix-associated actin-dependent regulator of chromatin subfamily A member 5-like	Others
AARA009094	0.42161	0.485972	unspecified product	diacylglycerol kinase 1 isoform X1	Others
AARA009096	0.219752	0.284406	unspecified product	diacylglycerol kinase 1 isoform X1	Others
AARA009103	0.126337	0.328439	unspecified product	uncharacterized protein LOC120893997	Others
AARA009119	0.444319	0.490596	unspecified product	BTB POZ domain-containing 9	Others
AARA009370	0.319856	0.4333	unspecified product	deoxynucleotidyltransferase terminal-interacting 2	Others
AARA009393	0.448477	0.382251	unspecified product	histone-lysine N-methyltransferase PRDM9-like	Others
AARA009425	0.321318	0.468529	unspecified product	AGAP008880- partial	Others
AARA009457	0.336194	0.256682	glutamate decarboxylase [Source:Projected from Anopheles gambiae (AGAP008904) VB Community Annotation]	cysteine sulfinic acid decarboxylase	Others
AARA009511	0.377435	0.490518	Pin2-interacting protein X1 [Source:Projected from Anopheles gambiae (AGAP008951) UniProtKB/TrEMBL;Acc:A0A1S4H0F5]	PIN2 TERF1-interacting telomerase inhibitor 1 isoform X2	Others
AARA009568	0.30979	0.304655	unspecified product	AGAP009003- partial	Others
AARA009584	0.346265	0.420591	LIX1-like protein [Source:Projected from Anopheles gambiae (AGAP009016) VB Community Annotation]	limb expression 1 homolog isoform X2	Others
AARA009589	0.381079	0.320011	unspecified product	hormone receptor 4 isoform X2	Others
AARA009590	0.322351	0.260056	unspecified product	hormone receptor 4	Others
AARA009693	0.225545	0.285649	unspecified product	proline-rich 36	Others
AARA009807	0.32361	0.194387	unspecified product	uncharacterized protein LOC120949725	Others
AARA009846	0.321785	0.35959	Fork-head domain-containing protein [Source:UniProtKB/TrEMBL;Acc:A0A182I8D6]	forkhead box N2 isoform X1	Others
AARA009880	0.269593	0.319324	unspecified product	nuclease HARBI1	Others
AARA009885	0.440676	0.413234	unspecified product	SREK1IP1	Others
AARA010018	0.488254	0.386582	unspecified product	terminal uridylyltransferase Tailor-like	Others
AARA010020	0.473259	0.467835	unspecified product	terminal uridylyltransferase Tailor-like	Others
AARA010028	0.459122	0.312081	juvenile hormone-inducible protein [Source:Projected from Anopheles gambiae (AGAP003764) VB Community Annotation]	uncharacterized protein LOC120901576	Others
AARA010031	0.163555	0.108294	unspecified product	uncharacterized protein LOC120896342 isoform X1	Others
AARA010054	0.38898	0.417289	unspecified product	mitosis initiation fs(1)Ya	Others
AARA010094	0.25923	0.226124	unspecified product	mediator of RNA polymerase II transcription subunit 26 isoform X2	Others
AARA010234	0.0793375	0.0854031	unspecified product	RNA polymerase II degradation factor 1-like	Others
AARA010260	0.333604	0.420465	unspecified product	AGAP000772-PA	Others
AARA010352	0.297616	0.358311	unspecified product	uncharacterized protein LOC120905746 isoform X1	Others
AARA010440	0.386761	0.453205	unspecified product	alpha-2Db adrenergic receptor	Others
AARA010487	0.477878	0.448817	unspecified product	nucleolar and coiled-body phospho 1-like isoform X2	Others
AARA010497	0.357856	0.356328	Dihydrolipoamide acetyltransferase component of pyruvate dehydrogenase complex [Source:UniProtKB/TrEMBL;Acc:A0A182IA86]	lipoamide acyltransferase component of branched-chain alpha-keto acid dehydrogenase mitochondrial	Others
AARA010659	0.469929	0.444626	Carboxylic ester hydrolase [Source:UniProtKB/TrEMBL;Acc:A0A182IAP7]	acetylcholinesterase	Others
AARA010811	0.485952	0.452094	Arginase [Source:UniProtKB/TrEMBL;Acc:A0A182IB49]	hepatic	Others
AARA010840	0.382944	0.439884	unspecified product	AGAP008758- partial	Others
AARA010875	0.271442	0.413065	minichromosome maintenance protein [Source:Projected from Anopheles gambiae (AGAP008723) VB Community Annotation]	MCM10 homolog	Others
AARA010901	0.387375	0.49818	unspecified product	maternal -like	Others
AARA010903	0.400108	0.424866	unspecified product	isoform A	Others
AARA010905	0.491058	0.499294	U3 small nucleolar ribonucleoprotein protein LCP5 [Source:Projected from Anopheles gambiae (AGAP008697) UniProtKB/TrEMBL;Acc:A0A1S4GZQ0]	neuroguidin	Others
AARA010959	0.252437	0.416154	unspecified product	histone -like	Others
AARA011014	0.477045	0.407361	unspecified product	T-box H15-like	Others
AARA011057	0.490601	0.44771	Tetraspanin [Source:UniProtKB/TrEMBL;Acc:A0A182IBU2]	CD63 antigen-like	Others
AARA011058	0.36691	0.301567	dynein light chain 1, axonemal [Source:Projected from Anopheles gambiae (AGAP008526) VB Community Annotation]	dynein light chain axonemal	Others
AARA011074	0.00168083	0.00465974	Fruitless [Source:Projected from Anopheles gambiae (AGAP008506) VB Community Annotation]	longitudinals lacking -like	Others
AARA011097	0.431414	0.497966	unspecified product	casein kinase I-like	Others
AARA011129	0.460595	0.305453	unspecified product	hypothetical protein ZHAS_00006397	Others
AARA011137	0.349409	0.438085	unspecified product	zinc finger 429-like	Others
AARA011138	0.303995	0.35402	N-acetyltransferase [Source:Projected from Anopheles gambiae (AGAP008428) UniProtKB/TrEMBL;Acc:A0A1S4GY90]	N-alpha-acetyltransferase 40	Others
AARA011158	0.212634	0.173768	unspecified product	uncharacterized protein LOC120901852	Others
AARA011166	0.14461	0.212176	unspecified product	sperm flagellar 1-like	Others
AARA011225	0.468007	0.422118	unspecified product	zinc finger 431-like	Others
AARA011255	0.471358	0.4359	unspecified product	beclin-1 B	Others
AARA011275	0.377717	0.311828	timeless [Source:Projected from Anopheles gambiae (AGAP008288) VB Community Annotation]	timeless isoform X1	Others
AARA011286	0.245172	0.222134	Secretion-regulating guanine nucleotide exchange factor [Source:Projected from Anopheles gambiae (AGAP008272) UniProtKB/TrEMBL;Acc:A0A1S4GXT1]	secretion-regulating guanine nucleotide exchange factor	Others
AARA011324	0.0593509	0.106328	cuticular protein 3 from fifty-one aa family [Source:Projected from Anopheles gambiae (AGAP004690) VB Community Annotation]	cuticle 67-like	CPs
AARA011373	0.295486	0.483998	odorant-binding protein 5	general odorant-binding lush-like	Others
AARA011596	0.471236	0.475256	unspecified product	meiosis-specific nuclear structural 1-like	Others
AARA011634	0.44718	0.411209	DNA polymerase epsilon subunit [Source:Projected from Anopheles gambiae (AGAP004615) VB Community Annotation]	DNA polymerase epsilon catalytic subunit 1	Others
AARA011732	0.36167	0.264958	unspecified product	isoform A	Others
AARA011757	0.483203	0.488016	PHD domain-containing protein [Source:UniProtKB/TrEMBL;Acc:A0A182IDT4]	metal-response element-binding transcription factor 2	Others
AARA011791	0.39738	0.293129	formyltetrahydrofolate dehydrogenase [Source:Projected from Anopheles gambiae (AGAP009591) VB Community Annotation]	cytosolic 10-formyltetrahydrofolate dehydrogenase	Others
AARA011805	0.379157	0.304947	unspecified product	collagen alpha-1(XI) chain-like	Others
AARA011919	0.341244	0.43386	unspecified product	uncharacterized protein LOC120956181	Others
AARA011980	0.272508	0.350508	GCM domain-containing protein [Source:UniProtKB/TrEMBL;Acc:A0A182IEF3]	transcription factor glial cells missing-like	Others
AARA011985	0.413275	0.413122	unspecified product	AGAP007787- partial	Others
AARA011992	0.497638	0.478706	Regucalcin protein [Source:Projected from Anopheles gambiae (AGAP007793) VB Community Annotation]	regucalcin-like	Others
AARA014003	0.0245577	0.0747557	unspecified product	unspecified product	Others
AARA014028	0.255975	0.286851	unspecified product	unspecified product	Others
AARA014121	0.331386	0.402967	unspecified product	unspecified product	Others
AARA014161	0.473799	0.464599	Gustatory receptor [Source:UniProtKB/TrEMBL;Acc:A0A182IF91]	gustatory receptor 2a isoform X5	Others
AARA014350	0.0284033	0.0435973	unspecified product	unspecified product	Others
AARA014461	0.164809	0.106837	unspecified product	lysoplasmalogenase TMEM86A isoform X2	Others
AARA014494	0.405078	0.469945	unspecified product	unspecified product	Others
AARA014496	0.42422	0.370965	unspecified product	unspecified product	Others
AARA014500	0.42445	0.422756	unspecified product	unspecified product	Others
AARA014502	0.496852	0.426862	unspecified product	unspecified product	Others
AARA014567	0.371901	0.21521	unspecified product	dendritic arbor reduction 1-like	Others
AARA014605	0.325979	0.298061	unspecified product	AGAP004666-PA	Others
AARA014666	0.242977	0.154283	unspecified product	unspecified product	Others
AARA014711	0.0613772	0.127074	unspecified product	BTB POZ domain-containing 2-like	Others
AARA014718	0.487606	0.481502	unspecified product	unspecified product	Others
AARA014767	0.277398	0.254487	unspecified product	uncharacterized protein LOC120957073	Others
AARA014772	0.227631	0.270286	unspecified product	unspecified product	Others
AARA014790	0.411114	0.314863	unspecified product	uncharacterized protein LOC120897297 isoform X1	Others
AARA014815	0.334558	0.420205	unspecified product	unspecified product	Others
AARA014868	0.261467	0.199154	unspecified product	uncharacterized protein LOC120904605	Others
AARA014877	0.267574	0.105941	unspecified product	unspecified product	Others
AARA014938	0.385156	0.251057	dehydrogenase/reductase SDR family member 11 precursor [Source:Projected from Anopheles gambiae (AGAP010311) VB Community Annotation]	farnesol dehydrogenase-like	Others
AARA014946	0.443973	0.342068	unspecified product	unspecified product	Others
AARA015000	0.400217	0.25482	unspecified product	unspecified product	Others
AARA015004	0.463588	0.481338	unspecified product	unspecified product	Others
AARA015033	0.344771	0.295533	unspecified product	unspecified product	Others
AARA015059	0.0906596	0.251769	unspecified product	unspecified product	Others
AARA015063	0.00500686	0.00329998	Other		Others
AARA015402	0.135454	0.218539	Other		Others
AARA015484	0.283095	0.253045	Other		Others
AARA015512	0.0938413	0.103538	Other		Others
AARA015600	0.286533	0.231948	unspecified product	homeotic distal-less isoform X1	Others
AARA015615	0.225444	0.217647	unspecified product	uncharacterized protein LOC120894431	Others
AARA015689	0.470538	0.475148	Methyltransf_FA domain-containing protein [Source:UniProtKB/TrEMBL;Acc:A0A182IIA3]	uncharacterized protein LOC120896152	Others
AARA015693	0.165855	0.372707	unspecified product	uncharacterized protein LOC120897255	Others
AARA015726	0.492654	0.471752	unspecified product	AGAP008492- partial	Others
AARA015729	0.20073	0.187334	glutathione S-transferase	glutathione S-transferase epsilon 2	GSTs	GSTE1
AARA015745	0.328362	0.32052	unspecified product	arrestin domain-containing 3-like	Others
AARA015771	0.401957	0.251117	unspecified product	beta- partial	Others
AARA015776	0.056911	0.0439295	cuticular protein RR-2 family [Source:Projected from Anopheles gambiae (AGAP003385) VB Community Annotation]	larval cuticle A2B-like	CPs
AARA015885	0.395757	0.460412	Histone H2A [Source:UniProtKB/TrEMBL;Acc:A0A182IIV6]	histone H2A	Others
AARA015895	0.417048	0.414582	cytochrome P450	probable cytochrome P450 9f2	CYPs	CYP9M2
AARA015917	0.380695	0.31898	dUTP pyrophosphatase [Source:Projected from Anopheles gambiae (AGAP010159) VB Community Annotation]	deoxyuridine 5 -triphosphate nucleotidohydrolase	Others
AARA015937	0.312073	0.280062	unspecified product	uncharacterized protein LOC120901735	Others
AARA015943	0.295485	0.401183	Ovo [Source:Projected from Anopheles gambiae (AGAP000114) UniProtKB/TrEMBL;Acc:A0A1S4G8M5]	transcriptional regulator ovo isoform X1	Others
AARA016011	0.467208	0.487389	mono-ADP-ribosyltransferase sirtuin [Source:Projected from Anopheles gambiae (AGAP001458) VB Community Annotation]	NAD-dependent deacetylase Sirt6	Others
AARA016036	0.492499	0.458701	unspecified product	zinc finger imprinted 3-like	Others
AARA016128	0.127948	0.382459	D-xylulose reductase A [Source:Projected from Anopheles gambiae (AGAP003581) VB Community Annotation]	sorbitol dehydrogenase	Others
AARA016129	0.0418058	0.0994449	D-xylulose reductase A [Source:Projected from Anopheles gambiae (AGAP003582) VB Community Annotation]	sorbitol dehydrogenase-like	Others
AARA016130	0.209468	0.181461	L-iditol 2-dehydrogenase [Source:Projected from Anopheles gambiae (AGAP003583) VB Community Annotation]	sorbitol dehydrogenase-like	Others
AARA016184	0.299996	0.370841	unspecified product	chymotrypsin-elastase inhibitor ixodidin-like	Others
AARA016295	0.404671	0.181977	unspecified product	uncharacterized protein LOC120902429	Others
AARA016300	0.13867	0.0196935	Carboxylic ester hydrolase [Source:UniProtKB/TrEMBL;Acc:A0A1Y9GLB1]	esterase E4-like	Others
AARA016382	0.487711	0.429026	F-box and leucine-rich repeat protein [Source:Projected from Anopheles gambiae (AGAP006431) VB Community Annotation]	F-box LRR-repeat 6	Others
AARA016414	0.27867	0.243469	unspecified product	AGAP009249- partial	Others
AARA016537	0.326466	0.233164	trypsin [Source:Projected from Anopheles gambiae (AGAP008294) VB Community Annotation]	ame: Full=Trypsin-3 Flags: Precursor	Others
AARA016539	0.337361	0.371614	trypsin [Source:Projected from Anopheles gambiae (AGAP008295) VB Community Annotation]	trypsin	Others
AARA016542	0.452591	0.480951	unspecified product	general transcriptional corepressor trfA isoform X3	Others
AARA016543	0.442653	0.407557	unspecified product	uncharacterized protein LOC120896485	Others
AARA016580	0.431069	0.390404	unspecified product	unspecified product	Others
AARA016652	0.451372	0.460019	unspecified product	hybrid signal transduction histidine kinase E	Others
AARA016696	0.475554	0.435113	unspecified product	integumentary mucin -like	Others
AARA016716	0.456792	0.294865	unspecified product	gonadotropin-releasing hormone receptor isoform X2	Others
AARA016721	0.243195	0.213869	unspecified product	transcription factor Sp9 isoform X1	Others
AARA016744	0.421435	0.450807	TGF-beta receptor type-1 [Source:Projected from Anopheles gambiae (AGAP008247) VB Community Annotation]	TGF-beta receptor type-1 isoform X1	Others
AARA016757	0.490423	0.485177	3',5'-cyclic-nucleotide phosphodiesterase [Source:Projected from Anopheles gambiae (AGAP000236) VB Community Annotation]	cAMP-specific 3 ,5 -cyclic phosphodiesterase-like isoform X1	Others
AARA016816	0.261484	0.201755	unspecified product	proline-rich extensin EPR1 isoform X1	Others
AARA016880	0.0444893	0.0536473	unspecified product	dynein regulatory complex 11	Others
AARA016883	0.186524	0.127283	unspecified product	phenoloxidase-activating factor 2-like	Others
AARA016936	0.275732	0.393596	unspecified product	uncharacterized protein LOC120893500	Others
AARA016945	0.351615	0.362265	Bifunctional purine biosynthesis protein [Source:Projected from Anopheles gambiae (AGAP001423) VB Community Annotation]	bifunctional purine biosynthesis ATIC	Others
AARA016990	0.461345	0.400829	unspecified product	serine protease gd-like	Others
AARA017009	0.211129	0.115807	cellular retinaldehyde binding protein [Source:Projected from Anopheles gambiae (AGAP005387) VB Community Annotation]	retinaldehyde-binding 1-like	Others
AARA017010	0.403718	0.449951	cellular retinaldehyde binding protein [Source:Projected from Anopheles gambiae (AGAP005388) VB Community Annotation]	retinaldehyde-binding 1-like	Others
AARA017013	0.407119	0.30579	unspecified product	retinaldehyde-binding 1-like	Others
AARA017021	0.405476	0.302873	unspecified product	multiple epidermal growth factor-like domains 11	Others
AARA017054	0.336644	0.310888	unspecified product	calpain-11-like isoform X1	Others
AARA017055	0.474707	0.444145	unspecified product	transmembrane protease serine 9-like	Others
AARA017074	0.169152	0.298203	protein aurora borealis [Source:Projected from Anopheles gambiae (AGAP012375) VB Community Annotation]	aurora borealis	Others
AARA017088	0.303681	0.247914	fibrinogen [Source:Projected from Anopheles gambiae (AGAP004918) VB Community Annotation]	microfibril-associated glyco 4-like	Others
AARA017101	0.0936747	0.06987	unspecified product	endocuticle structural glyco ABD-4	CPs
AARA017300	0.325851	0.350402	unspecified product	secreted salivary gland	SGs
AARA017337	0.378281	0.365573	unspecified product	no-mechanoreceptor potential a	Others
AARA017408	0.397849	0.40307	unspecified product	lipase member H-like isoform X2	Others
AARA017542	0.398512	0.353789	U11/U12 small nuclear ribonucleoprotein 65 kDa protein [Source:Projected from Anopheles gambiae (AGAP005296) VB Community Annotation]	RNA-binding region-containing 3-like	Others
AARA017690	0.349407	0.35014	unspecified product	unspecified product	Others
AARA017767	0.449114	0.392278	phospholipase b, plb1 [Source:Projected from Anopheles gambiae (AGAP006395) VB Community Annotation]	phospholipase membrane-associated-like	Others
AARA017768	0.491337	0.269714	Lipase_GDSL domain-containing protein [Source:UniProtKB/TrEMBL;Acc:A0A3F2YSS8]	phospholipase membrane-associated	Others
AARA017809	0.485853	0.401942	unspecified product	AGAP006928- partial	Others
AARA017812	0.263485	0.197761	unspecified product	DE-cadherin-like isoform X1	Others
AARA017820	0.271873	0.230639	unspecified product	cell death hid	Others
AARA017829	0.456626	0.460864	unspecified product	transcription factor SOX-15	Others
AARA017922	0.432807	0.445272	H/ACA ribonucleoprotein complex non-core subunit NAF1 [Source:Projected from Anopheles gambiae (AGAP011831) VB Community Annotation]	H ACA ribonucleo complex non-core subunit NAF1	Others
AARA017937	0.287096	0.324491	unspecified product	uncharacterized protein LOC101458145	Others
AARA017939	0.435328	0.262339	unspecified product	monocarboxylate transporter 3	Others
AARA017946	0.485741	0.360598	unspecified product	zinc finger and SCAN domain-containing 12-like	Others
AARA017957	0.259733	0.236612	serine carboxypeptidase [Source:Projected from Anopheles gambiae (AGAP011442) VB Community Annotation]	retinoid-inducible serine carboxypeptidase-like	Others
AARA017993	0.411738	0.345269	unspecified product	hypothetical protein ZHAS_00002868	Others
AARA018018	0.460777	0.389828	unspecified product	unspecified product	Others
AARA018023	0.342964	0.16277	unspecified product	CTLMA3 partial	Others
AARA018046	0.190776	0.263381	glucose dehydrogenase (acceptor) [Source:Projected from Anopheles gambiae (AGAP003783) VB Community Annotation]	glucose dehydrogenase [ quinone]	Others
AARA018068	0.196833	0.191607	unspecified product	zinc finger 420-like	Others
AARA018095	0.13203	0.134873	DUF4806 domain-containing protein [Source:UniProtKB/TrEMBL;Acc:A0A499FSR5]	AGAP001085- partial	Others
AARA018162	0.483127	0.478972	Ski_Sno domain-containing protein [Source:UniProtKB/TrEMBL;Acc:A0A499FSX0]	AGAP007935- partial	Others
AARA018166	0.476943	0.419316	GATA-binding protein 1/2/3 [Source:Projected from Anopheles gambiae (AGAP004228) VB Community Annotation]	transcription factor GATA-4 isoform X1	Others
AARA018249	0.0887483	0.0856121	Ubiquinone biosynthesis monooxygenase COQ6, mitochondrial [Source:Projected from Anopheles gambiae (AGAP000106) UniProtKB/TrEMBL;Acc:Q7QER0]	ubiquinone biosynthesis monooxygenase mitochondrial	Others
AARA018298	0.210483	0.265892	lysosomal acid lipase [Source:Projected from Anopheles gambiae (AGAP013368) VB Community Annotation]	lipase 1-like	Others
AARA018303	0.393758	0.403397	unspecified product	transcription factor grauzone	Others
AARA018418	0.314027	0.256568	unspecified product	AGAP008992- partial	Others
AARA018468	0.431371	0.434281	unspecified product	zinc finger 239-like	Others
AARA018514	0.3325	0.450111	unspecified product	transcription factor grauzone-like	Others
AARA018523	0.433535	0.373755	unspecified product	DNA topoisomerase 2-binding 1-like	Others
AARA018542	0.155709	0.18201	unspecified product	serine protease inhibitor dipetalogastin	Others
AARA018597	0.207321	0.190901	unspecified product	homeobox aristaless isoform X1	Others
AARA018646	0.217264	0.252914	unspecified product	echinoderm microtubule-associated -like CG42247 isoform X1	Others
AARA018658	0.30907	0.285466	unspecified product	extracellular serine threonine kinase four-jointed	Others
AARA018710	0.00276928	0.0416458	unspecified product	extracellular matrix-binding -like	Others
AARA018757	0.417267	0.424659	unspecified product	guanylate cyclase	Others
