# Supplementary material for: Whole transcriptomic analysis reveals overexpression of salivary gland and cuticular proteins genes in insecticide-resistant Anopheles arabiensis from Western Kenya
Source: BMC Genomics. 2024 Mar 27;25:313. doi: 10.1186/s12864-024-10182-9 (PMC10967204; doi:10.1186/s12864-024-10182-9)
Supplement: Supplementary file 8 — Additional file 8. Gene ontology enrichment analysis on the DEGs. [file 12864_2024_10182_MOESM8_ESM.xlsx]

## Sheet: MA_DO_up
GO	NS	enrichment	name	ratio_in_study	study_percent	ratio_in_pop	pop	pop_percent	p_uncorrected	depth	study_count	p_fdr_bh	study_items
GO:0019646	BP	e	aerobic electron transport chain	24/610	3.93443	30/10230	30	0.293255	1.12056e-24	7	24	1.45364e-21	AARA000645, AARA000995, AARA001171, AARA002536, AARA003282, AARA003285, AARA003739, AARA003908, AARA004702, AARA005349, AARA005568, AARA005778, AARA008138, AARA008183, AARA008338, AARA008613, AARA009894, AARA010871, AARA011346, AARA011852, AARA011964, AARA016307, AARA017298, AARA017483
GO:0022900	BP	e	electron transport chain	26/610	4.2623	36/10230	36	0.351906	1.25857e-24	4	26	1.45364e-21	AARA000645, AARA000995, AARA001171, AARA002536, AARA003282, AARA003285, AARA003739, AARA003908, AARA004702, AARA005349, AARA005568, AARA005778, AARA007742, AARA008138, AARA008183, AARA008338, AARA008613, AARA009894, AARA010871, AARA011346, AARA011852, AARA011964, AARA016307, AARA017073, AARA017298, AARA017483
GO:0022904	BP	e	respiratory electron transport chain	24/610	3.93443	31/10230	31	0.30303	4.68893e-24	5	24	3.61048e-21	AARA000645, AARA000995, AARA001171, AARA002536, AARA003282, AARA003285, AARA003739, AARA003908, AARA004702, AARA005349, AARA005568, AARA005778, AARA008138, AARA008183, AARA008338, AARA008613, AARA009894, AARA010871, AARA011346, AARA011852, AARA011964, AARA016307, AARA017298, AARA017483
GO:0045333	BP	e	cellular respiration	25/610	4.09836	38/10230	38	0.371457	3.94524e-22	5	25	1.8227e-19	AARA000645, AARA000995, AARA001171, AARA002536, AARA003202, AARA003282, AARA003285, AARA003739, AARA003908, AARA004702, AARA005349, AARA005568, AARA005778, AARA008138, AARA008183, AARA008338, AARA008613, AARA009894, AARA010871, AARA011346, AARA011852, AARA011964, AARA016307, AARA017298, AARA017483
GO:0009060	BP	e	aerobic respiration	25/610	4.09836	38/10230	38	0.371457	3.94524e-22	6	25	1.8227e-19	AARA000645, AARA000995, AARA001171, AARA002536, AARA003202, AARA003282, AARA003285, AARA003739, AARA003908, AARA004702, AARA005349, AARA005568, AARA005778, AARA008138, AARA008183, AARA008338, AARA008613, AARA009894, AARA010871, AARA011346, AARA011852, AARA011964, AARA016307, AARA017298, AARA017483
GO:0015980	BP	e	energy derivation by oxidation of organic compounds	26/610	4.2623	46/10230	46	0.449658	1.57509e-20	4	26	6.0641e-18	AARA000645, AARA000995, AARA001171, AARA002536, AARA003202, AARA003282, AARA003285, AARA003739, AARA003908, AARA004275, AARA004702, AARA005349, AARA005568, AARA005778, AARA008138, AARA008183, AARA008338, AARA008613, AARA009894, AARA010871, AARA011346, AARA011852, AARA011964, AARA016307, AARA017298, AARA017483
GO:0006091	BP	e	generation of precursor metabolites and energy	28/610	4.59016	64/10230	64	0.625611	4.15075e-18	3	28	1.36975e-15	AARA000645, AARA000995, AARA001171, AARA002536, AARA003202, AARA003282, AARA003285, AARA003739, AARA003908, AARA004275, AARA004702, AARA005349, AARA005568, AARA005778, AARA007742, AARA008138, AARA008183, AARA008338, AARA008613, AARA009894, AARA010871, AARA011346, AARA011852, AARA011964, AARA016307, AARA017073, AARA017298, AARA017483
GO:0006120	BP	e	mitochondrial electron transport, NADH to ubiquinone	13/610	2.13115	15/10230	15	0.146628	1.0024e-14	8	13	2.89443e-12	AARA000645, AARA000995, AARA003739, AARA003908, AARA004702, AARA005568, AARA005778, AARA008138, AARA008338, AARA008613, AARA009894, AARA011346, AARA017298
GO:0005975	BP	e	carbohydrate metabolic process	36/610	5.90164	215/10230	215	2.10166	1.36887e-08	3	36	1.96973e-06	AARA000880, AARA001269, AARA001433, AARA001873, AARA002074, AARA002823, AARA003178, AARA003262, AARA004275, AARA005348, AARA005500, AARA005763, AARA007329, AARA007560, AARA007999, AARA008157, AARA008205, AARA009226, AARA009526, AARA010610, AARA010757, AARA011020, AARA011257, AARA011366, AARA015828, AARA016504, AARA016506, AARA017283, AARA017288, AARA017495, AARA017497, AARA017618, AARA017620, AAR…
GO:0006123	BP	e	mitochondrial electron transport, cytochrome c to oxygen	8/610	1.31148	11/10230	11	0.107527	2.14921e-08	8	8	2.61298e-06	AARA002536, AARA005349, AARA008183, AARA010871, AARA011852, AARA011964, AARA016307, AARA017483
GO:0006099	BP	e	tricarboxylic acid cycle	9/610	1.47541	15/10230	15	0.146628	3.2566e-08	3	9	3.76137e-06	AARA002634, AARA004119, AARA005918, AARA006747, AARA007930, AARA009755, AARA010435, AARA012050, AARA018625
GO:0008152	BP	e	metabolic process	249/610	40.8197	3157/10230	3157	30.8602	8.62904e-08	1	249	9.49194e-06	AARA000042, AARA000063, AARA000101, AARA000319, AARA000326, AARA000351, AARA000448, AARA000485, AARA000595, AARA000596, AARA000597, AARA000609, AARA000643, AARA000645, AARA000680, AARA000705, AARA000829, AARA000880, AARA000995, AARA001079, AARA001171, AARA001269, AARA001340, AARA001433, AARA001659, AARA001718, AARA001764, AARA001802, AARA001803, AARA001873, AARA002074, AARA002091, AARA002097, AAR…
GO:0006790	BP	e	sulfur compound metabolic process	16/610	2.62295	67/10230	67	0.654936	1.36248e-06	3	16	0.000112404	AARA000063, AARA000829, AARA003027, AARA003703, AARA004857, AARA005909, AARA007695, AARA008729, AARA008734, AARA009632, AARA010451, AARA011689, AARA015648, AARA015763, AARA016074, AARA017659
GO:0006164	BP	e	purine nucleotide biosynthetic process	9/610	1.47541	24/10230	24	0.234604	5.22847e-06	9	9	0.000355191	AARA003045, AARA004857, AARA005160, AARA005909, AARA011635, AARA011817, AARA011890, AARA012038, AARA014553
GO:0009152	BP	e	purine ribonucleotide biosynthetic process	9/610	1.47541	24/10230	24	0.234604	5.22847e-06	10	9	0.000355191	AARA003045, AARA004857, AARA005160, AARA005909, AARA011635, AARA011817, AARA011890, AARA012038, AARA014553
GO:0009260	BP	e	ribonucleotide biosynthetic process	9/610	1.47541	24/10230	24	0.234604	5.22847e-06	9	9	0.000355191	AARA003045, AARA004857, AARA005160, AARA005909, AARA011635, AARA011817, AARA011890, AARA012038, AARA014553
GO:0009144	BP	e	purine nucleoside triphosphate metabolic process	7/610	1.14754	14/10230	14	0.136852	6.1505e-06	8	7	0.000355191	AARA003045, AARA005160, AARA011635, AARA011817, AARA011890, AARA012038, AARA014553
GO:0009206	BP	e	purine ribonucleoside triphosphate biosynthetic process	7/610	1.14754	14/10230	14	0.136852	6.1505e-06	10	7	0.000355191	AARA003045, AARA005160, AARA011635, AARA011817, AARA011890, AARA012038, AARA014553
GO:0006754	BP	e	ATP biosynthetic process	7/610	1.14754	14/10230	14	0.136852	6.1505e-06	11	7	0.000355191	AARA003045, AARA005160, AARA011635, AARA011817, AARA011890, AARA012038, AARA014553
GO:0009145	BP	e	purine nucleoside triphosphate biosynthetic process	7/610	1.14754	14/10230	14	0.136852	6.1505e-06	9	7	0.000355191	AARA003045, AARA005160, AARA011635, AARA011817, AARA011890, AARA012038, AARA014553
GO:0009142	BP	e	nucleoside triphosphate biosynthetic process	7/610	1.14754	14/10230	14	0.136852	6.1505e-06	8	7	0.000355191	AARA003045, AARA005160, AARA011635, AARA011817, AARA011890, AARA012038, AARA014553
GO:0009201	BP	e	ribonucleoside triphosphate biosynthetic process	7/610	1.14754	14/10230	14	0.136852	6.1505e-06	9	7	0.000355191	AARA003045, AARA005160, AARA011635, AARA011817, AARA011890, AARA012038, AARA014553
GO:0009205	BP	e	purine ribonucleoside triphosphate metabolic process	7/610	1.14754	14/10230	14	0.136852	6.1505e-06	9	7	0.000355191	AARA003045, AARA005160, AARA011635, AARA011817, AARA011890, AARA012038, AARA014553
GO:0009141	BP	e	nucleoside triphosphate metabolic process	7/610	1.14754	14/10230	14	0.136852	6.1505e-06	7	7	0.000355191	AARA003045, AARA005160, AARA011635, AARA011817, AARA011890, AARA012038, AARA014553
GO:0009199	BP	e	ribonucleoside triphosphate metabolic process	7/610	1.14754	14/10230	14	0.136852	6.1505e-06	8	7	0.000355191	AARA003045, AARA005160, AARA011635, AARA011817, AARA011890, AARA012038, AARA014553
GO:0046390	BP	e	ribose phosphate biosynthetic process	9/610	1.47541	25/10230	25	0.244379	7.74047e-06	6	9	0.000425726	AARA003045, AARA004857, AARA005160, AARA005909, AARA011635, AARA011817, AARA011890, AARA012038, AARA014553
GO:0010951	BP	e	negative regulation of endopeptidase activity	10/610	1.63934	32/10230	32	0.312805	1.02837e-05	10	10	0.000539892	AARA001292, AARA002929, AARA004009, AARA008749, AARA008889, AARA008890, AARA016006, AARA016522, AARA016523, AARA016524
GO:0052548	BP	e	regulation of endopeptidase activity	10/610	1.63934	32/10230	32	0.312805	1.02837e-05	8	10	0.000539892	AARA001292, AARA002929, AARA004009, AARA008749, AARA008889, AARA008890, AARA016006, AARA016522, AARA016523, AARA016524
GO:0072522	BP	e	purine-containing compound biosynthetic process	9/610	1.47541	26/10230	26	0.254154	1.1217e-05	5	9	0.000575808	AARA003045, AARA004857, AARA005160, AARA005909, AARA011635, AARA011817, AARA011890, AARA012038, AARA014553
GO:0044281	BP	e	small molecule metabolic process	57/610	9.34426	532/10230	532	5.20039	1.24459e-05	2	57	0.000625002	AARA000063, AARA000326, AARA000643, AARA001269, AARA001433, AARA001873, AARA002074, AARA002974, AARA003027, AARA003045, AARA003257, AARA004515, AARA004652, AARA004653, AARA004842, AARA004857, AARA004879, AARA005160, AARA005348, AARA005500, AARA005738, AARA005811, AARA005909, AARA006574, AARA006629, AARA006657, AARA007094, AARA007891, AARA008117, AARA008205, AARA008467, AARA009078, AARA009921, AAR…
GO:0015986	BP	e	ATP synthesis coupled proton transport	6/610	0.983607	11/10230	11	0.107527	1.56565e-05	12	6	0.000736565	AARA003045, AARA005160, AARA011635, AARA011817, AARA011890, AARA012038
GO:0015985	BP	e	energy coupled proton transport, down electrochemical gradient	6/610	0.983607	11/10230	11	0.107527	1.56565e-05	9	6	0.000736565	AARA003045, AARA005160, AARA011635, AARA011817, AARA011890, AARA012038
GO:0009150	BP	e	purine ribonucleotide metabolic process	9/610	1.47541	27/10230	27	0.26393	1.5943e-05	9	9	0.000736565	AARA003045, AARA004857, AARA005160, AARA005909, AARA011635, AARA011817, AARA011890, AARA012038, AARA014553
GO:0009259	BP	e	ribonucleotide metabolic process	9/610	1.47541	27/10230	27	0.26393	1.5943e-05	8	9	0.000736565	AARA003045, AARA004857, AARA005160, AARA005909, AARA011635, AARA011817, AARA011890, AARA012038, AARA014553
GO:0006163	BP	e	purine nucleotide metabolic process	9/610	1.47541	28/10230	28	0.273705	2.22632e-05	8	9	0.000918356	AARA003045, AARA004857, AARA005160, AARA005909, AARA011635, AARA011817, AARA011890, AARA012038, AARA014553
GO:0019693	BP	e	ribose phosphate metabolic process	9/610	1.47541	28/10230	28	0.273705	2.22632e-05	5	9	0.000918356	AARA003045, AARA004857, AARA005160, AARA005909, AARA011635, AARA011817, AARA011890, AARA012038, AARA014553
GO:0046034	BP	e	ATP metabolic process	8/610	1.31148	24/10230	24	0.234604	4.78156e-05	2	8	0.0018721	AARA003045, AARA003202, AARA005160, AARA011635, AARA011817, AARA011890, AARA012038, AARA014553
GO:0009165	BP	e	nucleotide biosynthetic process	9/610	1.47541	31/10230	31	0.30303	5.52994e-05	8	9	0.00212903	AARA003045, AARA004857, AARA005160, AARA005909, AARA011635, AARA011817, AARA011890, AARA012038, AARA014553
GO:1901293	BP	e	nucleoside phosphate biosynthetic process	9/610	1.47541	32/10230	32	0.312805	7.29143e-05	7	9	0.00267352	AARA003045, AARA004857, AARA005160, AARA005909, AARA011635, AARA011817, AARA011890, AARA012038, AARA014553
GO:0010466	BP	e	negative regulation of peptidase activity	11/610	1.80328	48/10230	48	0.469208	9.22959e-05	9	11	0.00323036	AARA001292, AARA002929, AARA004009, AARA006244, AARA008749, AARA008889, AARA008890, AARA016006, AARA016522, AARA016523, AARA016524
GO:0045861	BP	e	negative regulation of proteolysis	11/610	1.80328	48/10230	48	0.469208	9.22959e-05	8	11	0.00323036	AARA001292, AARA002929, AARA004009, AARA006244, AARA008749, AARA008889, AARA008890, AARA016006, AARA016522, AARA016523, AARA016524
GO:0052547	BP	e	regulation of peptidase activity	11/610	1.80328	49/10230	m	#VALUE!	0.000112706	7	11	0.00388583	AARA001292, AARA002929, AARA004009, AARA006244, AARA008749, AARA008889, AARA008890, AARA016006, AARA016522, AARA016523, AARA016524
GO:0051346	BP	e	negative regulation of hydrolase activity	11/610	1.80328	52/10230	52	0.508309	0.000198473	5	11	0.00654962	AARA001292, AARA002929, AARA004009, AARA006244, AARA008749, AARA008889, AARA008890, AARA016006, AARA016522, AARA016523, AARA016524
GO:0018149	BP	e	peptide cross-linking	3/610	0.491803	3/10230	3	0.0293255	0.000211033	7	3	0.00686602	AARA008635, AARA008636, AARA008637
GO:0043086	BP	e	negative regulation of catalytic activity	11/610	1.80328	53/10230	53	0.518084	0.000237205	4	11	0.00740465	AARA001292, AARA002929, AARA004009, AARA006244, AARA008749, AARA008889, AARA008890, AARA016006, AARA016522, AARA016523, AARA016524
GO:0030162	BP	e	regulation of proteolysis	11/610	1.80328	53/10230	53	0.518084	0.000237205	6	11	0.00740465	AARA001292, AARA002929, AARA004009, AARA006244, AARA008749, AARA008889, AARA008890, AARA016006, AARA016522, AARA016523, AARA016524
GO:0033108	BP	e	mitochondrial respiratory chain complex assembly	5/610	0.819672	11/10230	11	0.107527	0.000253467	7	5	0.00780678	AARA000060, AARA005096, AARA005232, AARA007851, AARA017277
GO:0044092	BP	e	negative regulation of molecular function	11/610	1.80328	54/10230	54	0.527859	0.000282135	3	11	0.00846405	AARA001292, AARA002929, AARA004009, AARA006244, AARA008749, AARA008889, AARA008890, AARA016006, AARA016522, AARA016523, AARA016524
GO:0009117	BP	e	nucleotide metabolic process	10/610	1.63934	46/10230	46	0.449658	0.000304502	7	10	0.00901794	AARA003045, AARA004857, AARA005160, AARA005909, AARA011635, AARA011817, AARA011890, AARA012038, AARA014553, AARA018686
GO:0006753	BP	e	nucleoside phosphate metabolic process	10/610	1.63934	47/10230	47	0.459433	0.000366495	6	10	0.0107165	AARA003045, AARA004857, AARA005160, AARA005909, AARA011635, AARA011817, AARA011890, AARA012038, AARA014553, AARA018686
GO:0015849	BP	e	organic acid transport	4/610	0.655738	7/10230	7	0.0684262	0.000379061	5	4	0.0108103	AARA001870, AARA003511, AARA007782, AARA018403
GO:0017004	BP	e	cytochrome complex assembly	4/610	0.655738	7/10230	7	0.0684262	0.000379061	7	4	0.0108103	AARA000060, AARA005096, AARA005232, AARA017277
GO:0051248	BP	e	negative regulation of protein metabolic process	11/610	1.80328	59/10230	59	0.576735	0.000628942	6	11	0.0172959	AARA001292, AARA002929, AARA004009, AARA006244, AARA008749, AARA008889, AARA008890, AARA016006, AARA016522, AARA016523, AARA016524
GO:0032269	BP	e	negative regulation of cellular protein metabolic process	11/610	1.80328	59/10230	59	0.576735	0.000628942	7	11	0.0172959	AARA001292, AARA002929, AARA004009, AARA006244, AARA008749, AARA008889, AARA008890, AARA016006, AARA016522, AARA016523, AARA016524
GO:0032787	BP	e	monocarboxylic acid metabolic process	12/610	1.96721	71/10230	71	0.694037	0.000908118	6	12	0.0243925	AARA000063, AARA000643, AARA001269, AARA004857, AARA004879, AARA005738, AARA005909, AARA007094, AARA007891, AARA015730, AARA016851, AARA017973
GO:1902600	BP	e	proton transmembrane transport	6/610	0.983607	21/10230	21	0.205279	0.00109968	8	6	0.0291983	AARA003045, AARA005160, AARA011635, AARA011817, AARA011890, AARA012038
GO:0031163	BP	e	metallo-sulfur cluster assembly	4/610	0.655738	9/10230	9	0.0879765	0.00123917	5	4	0.0321627	AARA003703, AARA007695, AARA010451, AARA016074
GO:0016226	BP	e	iron-sulfur cluster assembly	4/610	0.655738	9/10230	9	0.0879765	0.00123917	6	4	0.0321627	AARA003703, AARA007695, AARA010451, AARA016074
GO:0019752	BP	e	carboxylic acid metabolic process	29/610	4.7541	263/10230	263	2.57087	0.00132212	5	29	0.0328396	AARA000063, AARA000326, AARA000643, AARA001269, AARA003027, AARA004652, AARA004653, AARA004857, AARA004879, AARA005500, AARA005738, AARA005811, AARA005909, AARA006574, AARA006629, AARA006657, AARA007094, AARA007891, AARA008467, AARA009934, AARA009935, AARA011351, AARA012025, AARA015591, AARA015730, AARA016122, AARA016451, AARA016851, AARA017973
GO:0006082	BP	e	organic acid metabolic process	29/610	4.7541	263/10230	263	2.57087	0.00132212	3	29	0.0328396	AARA000063, AARA000326, AARA000643, AARA001269, AARA003027, AARA004652, AARA004653, AARA004857, AARA004879, AARA005500, AARA005738, AARA005811, AARA005909, AARA006574, AARA006629, AARA006657, AARA007094, AARA007891, AARA008467, AARA009934, AARA009935, AARA011351, AARA012025, AARA015591, AARA015730, AARA016122, AARA016451, AARA016851, AARA017973
GO:0043436	BP	e	oxoacid metabolic process	29/610	4.7541	263/10230	263	2.57087	0.00132212	4	29	0.0328396	AARA000063, AARA000326, AARA000643, AARA001269, AARA003027, AARA004652, AARA004653, AARA004857, AARA004879, AARA005500, AARA005738, AARA005811, AARA005909, AARA006574, AARA006629, AARA006657, AARA007094, AARA007891, AARA008467, AARA009934, AARA009935, AARA011351, AARA012025, AARA015591, AARA015730, AARA016122, AARA016451, AARA016851, AARA017973
GO:0006508	BP	e	proteolysis	61/610	10	681/10230	681	6.65689	0.00136872	5	61	0.0336356	AARA000319, AARA000351, AARA000595, AARA000596, AARA000597, AARA000705, AARA001340, AARA001659, AARA001718, AARA002091, AARA002258, AARA002827, AARA002869, AARA002987, AARA003174, AARA003929, AARA004454, AARA004635, AARA005774, AARA005903, AARA006180, AARA006663, AARA006668, AARA007721, AARA007807, AARA008876, AARA009360, AARA009409, AARA009441, AARA010168, AARA010622, AARA011676, AARA015026, AAR…
GO:0006749	BP	e	glutathione metabolic process	8/610	1.31148	38/10230	38	0.371457	0.00151548	6	8	0.0368501	AARA000829, AARA008729, AARA008734, AARA009632, AARA011689, AARA015648, AARA015763, AARA017659
GO:1905039	BP	e	carboxylic acid transmembrane transport	3/610	0.491803	5/10230	5	0.0488759	0.00192691	7	3	0.0454199	AARA001870, AARA003511, AARA018403
GO:1903825	BP	e	organic acid transmembrane transport	3/610	0.491803	5/10230	5	0.0488759	0.00192691	6	3	0.0454199	AARA001870, AARA003511, AARA018403
GO:0065007	BP	p	biological regulation	36/610	5.90164	1431/10230	1431	13.9883	8.03414e-11	1	36	2.0621e-08	AARA000056, AARA000179, AARA000678, AARA001292, AARA001390, AARA001961, AARA002929, AARA002955, AARA003246, AARA003458, AARA003490, AARA003707, AARA003715, AARA003790, AARA004009, AARA006160, AARA006244, AARA006684, AARA006887, AARA006908, AARA006977, AARA007099, AARA008749, AARA008889, AARA008890, AARA009084, AARA011885, AARA015629, AARA016006, AARA016456, AARA016457, AARA016522, AARA016523, AAR…
GO:0050789	BP	p	regulation of biological process	34/610	5.57377	1340/10230	1340	13.0987	6.11687e-10	2	34	1.413e-07	AARA000056, AARA000179, AARA000678, AARA001292, AARA001961, AARA002929, AARA002955, AARA003246, AARA003458, AARA003490, AARA003707, AARA003715, AARA003790, AARA004009, AARA006160, AARA006244, AARA006684, AARA006908, AARA006977, AARA007099, AARA008749, AARA008889, AARA008890, AARA009084, AARA011885, AARA015629, AARA016006, AARA016456, AARA016457, AARA016522, AARA016523, AARA016524, AARA017025, AAR…
GO:0010468	BP	p	regulation of gene expression	6/610	0.983607	576/10230	576	5.6305	1.7579e-09	5	6	3.69158e-07	AARA002955, AARA003246, AARA003790, AARA006160, AARA009084, AARA011885
GO:0050794	BP	p	regulation of cellular process	34/610	5.57377	1293/10230	1293	12.6393	3.78466e-09	3	34	7.28547e-07	AARA000056, AARA000179, AARA000678, AARA001292, AARA001961, AARA002929, AARA002955, AARA003246, AARA003458, AARA003490, AARA003707, AARA003715, AARA003790, AARA004009, AARA006160, AARA006244, AARA006684, AARA006908, AARA006977, AARA007099, AARA008749, AARA008889, AARA008890, AARA009084, AARA011885, AARA015629, AARA016006, AARA016456, AARA016457, AARA016522, AARA016523, AARA016524, AARA017025, AAR…
GO:0044260	BP	p	cellular macromolecule metabolic process	26/610	4.2623	1098/10230	1098	10.7331	4.67229e-09	4	26	8.3023e-07	AARA000448, AARA000680, AARA000880, AARA003262, AARA003340, AARA003629, AARA004275, AARA004360, AARA004578, AARA005589, AARA006145, AARA008459, AARA008635, AARA008636, AARA008637, AARA009855, AARA010513, AARA010667, AARA011211, AARA011602, AARA011676, AARA015724, AARA016001, AARA017330, AARA017632, AARA018669
GO:2000112	BP	p	regulation of cellular macromolecule biosynthetic process	6/610	0.983607	530/10230	530	5.18084	1.53312e-08	6	6	1.96973e-06	AARA002955, AARA003246, AARA003790, AARA006160, AARA009084, AARA011885
GO:0010556	BP	p	regulation of macromolecule biosynthetic process	6/610	0.983607	530/10230	530	5.18084	1.53312e-08	5	6	1.96973e-06	AARA002955, AARA003246, AARA003790, AARA006160, AARA009084, AARA011885
GO:0031326	BP	p	regulation of cellular biosynthetic process	6/610	0.983607	531/10230	531	5.19062	1.53485e-08	5	6	1.96973e-06	AARA002955, AARA003246, AARA003790, AARA006160, AARA009084, AARA011885
GO:0009889	BP	p	regulation of biosynthetic process	6/610	0.983607	531/10230	531	5.19062	1.53485e-08	4	6	1.96973e-06	AARA002955, AARA003246, AARA003790, AARA006160, AARA009084, AARA011885
GO:0090304	BP	p	nucleic acid metabolic process	10/610	1.63934	612/10230	612	5.9824	1.33303e-07	5	10	1.39968e-05	AARA003406, AARA003536, AARA003629, AARA004360, AARA004578, AARA004850, AARA006657, AARA016015, AARA017330, AARA018669
GO:0051252	BP	p	regulation of RNA metabolic process	6/610	0.983607	475/10230	475	4.64321	2.74879e-07	6	6	2.67937e-05	AARA002955, AARA003246, AARA003790, AARA006160, AARA009084, AARA011885
GO:0019219	BP	p	regulation of nucleobase-containing compound metabolic process	6/610	0.983607	478/10230	478	4.67253	2.78376e-07	5	6	2.67937e-05	AARA002955, AARA003246, AARA003790, AARA006160, AARA009084, AARA011885
GO:0006355	BP	p	regulation of transcription, DNA-templated	6/610	0.983607	449/10230	449	4.38905	1.13144e-06	9	6	9.68012e-05	AARA002955, AARA003246, AARA003790, AARA006160, AARA009084, AARA011885
GO:2001141	BP	p	regulation of RNA biosynthetic process	6/610	0.983607	449/10230	449	4.38905	1.13144e-06	7	6	9.68012e-05	AARA002955, AARA003246, AARA003790, AARA006160, AARA009084, AARA011885
GO:1903506	BP	p	regulation of nucleic acid-templated transcription	6/610	0.983607	449/10230	449	4.38905	1.13144e-06	8	6	9.68012e-05	AARA002955, AARA003246, AARA003790, AARA006160, AARA009084, AARA011885
GO:0044267	BP	p	cellular protein metabolic process	16/610	2.62295	677/10230	677	6.61779	7.20421e-06	5	16	0.000405896	AARA000448, AARA000680, AARA003340, AARA005589, AARA006145, AARA008459, AARA008635, AARA008636, AARA008637, AARA009855, AARA010667, AARA011602, AARA011676, AARA015724, AARA016001, AARA017632
GO:0060255	BP	p	regulation of macromolecule metabolic process	17/610	2.78689	686/10230	686	6.70577	1.72445e-05	4	17	0.000781074	AARA001292, AARA002929, AARA002955, AARA003246, AARA003790, AARA004009, AARA006160, AARA006244, AARA008749, AARA008889, AARA008890, AARA009084, AARA011885, AARA016006, AARA016522, AARA016523, AARA016524
GO:0043412	BP	p	macromolecule modification	14/610	2.29508	604/10230	604	5.9042	1.83903e-05	4	14	0.000805414	AARA000448, AARA000680, AARA003340, AARA004360, AARA006145, AARA008459, AARA008635, AARA008636, AARA008637, AARA009855, AARA010667, AARA011602, AARA016015, AARA017330
GO:0036211	BP	p	protein modification process	11/610	1.80328	533/10230	533	5.21017	1.88279e-05	5	11	0.000805414	AARA000448, AARA000680, AARA003340, AARA006145, AARA008459, AARA008635, AARA008636, AARA008637, AARA009855, AARA010667, AARA011602
GO:0006464	BP	p	cellular protein modification process	11/610	1.80328	533/10230	533	5.21017	1.88279e-05	6	11	0.000805414	AARA000448, AARA000680, AARA003340, AARA006145, AARA008459, AARA008635, AARA008636, AARA008637, AARA009855, AARA010667, AARA011602
GO:0019222	BP	p	regulation of metabolic process	18/610	2.95082	691/10230	691	6.75464	2.82761e-05	3	18	0.00114593	AARA001292, AARA002929, AARA002955, AARA003246, AARA003790, AARA004009, AARA006160, AARA006244, AARA006908, AARA008749, AARA008889, AARA008890, AARA009084, AARA011885, AARA016006, AARA016522, AARA016523, AARA016524
GO:0016070	BP	p	RNA metabolic process	7/610	1.14754	407/10230	407	3.97849	3.91479e-05	6	7	0.00155917	AARA003406, AARA003536, AARA004360, AARA004850, AARA006657, AARA016015, AARA017330
GO:0051171	BP	p	regulation of nitrogen compound metabolic process	17/610	2.78689	647/10230	647	6.32454	6.97843e-05	4	17	0.00261469	AARA001292, AARA002929, AARA002955, AARA003246, AARA003790, AARA004009, AARA006160, AARA006244, AARA008749, AARA008889, AARA008890, AARA009084, AARA011885, AARA016006, AARA016522, AARA016523, AARA016524
GO:0080090	BP	p	regulation of primary metabolic process	17/610	2.78689	648/10230	648	6.33431	7.01778e-05	4	17	0.00261469	AARA001292, AARA002929, AARA002955, AARA003246, AARA003790, AARA004009, AARA006160, AARA006244, AARA008749, AARA008889, AARA008890, AARA009084, AARA011885, AARA016006, AARA016522, AARA016523, AARA016524
GO:0007165	BP	p	signal transduction	12/610	1.96721	522/10230	522	5.10264	8.51681e-05	4	12	0.00307404	AARA000056, AARA000179, AARA003458, AARA003490, AARA003715, AARA006684, AARA006977, AARA007099, AARA015629, AARA016456, AARA016457, AARA017527
GO:0007186	BP	p	G protein-coupled receptor signaling pathway	2/610	0.327869	232/10230	232	2.26784	0.000117986	5	2	0.00400806	AARA003490, AARA006977
GO:0031323	BP	p	regulation of cellular metabolic process	18/610	2.95082	653/10230	653	6.38319	0.000151876	4	18	0.00508456	AARA001292, AARA002929, AARA002955, AARA003246, AARA003790, AARA004009, AARA006160, AARA006244, AARA006908, AARA008749, AARA008889, AARA008890, AARA009084, AARA011885, AARA016006, AARA016522, AARA016523, AARA016524
GO:0006396	BP	p	RNA processing	3/610	0.491803	252/10230	252	2.46334	0.000228282	7	3	0.00732403	AARA004360, AARA004850, AARA016015
GO:0009987	BP	p	cellular process	197/610	32.2951	4012/10230	4012	39.218	0.000275217	1	197	0.00836515	AARA000042, AARA000056, AARA000060, AARA000063, AARA000101, AARA000179, AARA000326, AARA000448, AARA000609, AARA000643, AARA000645, AARA000680, AARA000768, AARA000798, AARA000800, AARA000829, AARA000859, AARA000880, AARA000995, AARA001040, AARA001095, AARA001171, AARA001269, AARA001678, AARA001870, AARA002080, AARA002132, AARA002193, AARA002536, AARA002959, AARA002974, AARA003027, AARA003045, AAR…
GO:0006468	BP	p	protein phosphorylation	2/610	0.327869	204/10230	204	1.99413	0.000509725	7	2	0.0143593	AARA000448, AARA006145
GO:0016071	BP	p	mRNA metabolic process	0/610	0	125/10230	125	1.2219	0.000859658	7	0	0.0233625
GO:0009057	BP	p	macromolecule catabolic process	0/610	0	115/10230	115	1.12414	0.00125902	4	0	0.0323148
GO:0043170	BP	p	macromolecule metabolic process	91/610	14.918	2026/10230	2026	19.8045	0.001638	3	91	0.0394145	AARA000319, AARA000351, AARA000448, AARA000595, AARA000596, AARA000597, AARA000680, AARA000705, AARA000880, AARA001340, AARA001659, AARA001718, AARA002091, AARA002258, AARA002827, AARA002869, AARA002987, AARA003174, AARA003262, AARA003340, AARA003406, AARA003536, AARA003629, AARA003929, AARA004275, AARA004360, AARA004454, AARA004578, AARA004635, AARA004850, AARA005589, AARA005774, AARA005903, AAR…
GO:0006357	BP	p	regulation of transcription by RNA polymerase II	0/610	0	113/10230	113	1.10459	0.00196639	10	0	0.0458825
GO:0061135	MF	e	endopeptidase regulator activity	4/610	0.655738	7/10230	7	0.0684262	0.000379061	4	4	0.0123195	AARA008878, AARA008888, AARA008896, AARA010944
GO:0004866	MF	e	endopeptidase inhibitor activity	4/610	0.655738	7/10230	7	0.0684262	0.000379061	5	4	0.0123195	AARA008878, AARA008888, AARA008896, AARA010944
GO:0030414	MF	e	peptidase inhibitor activity	4/610	0.655738	8/10230	8	0.0782014	0.000722398	4	4	0.0187824	AARA008878, AARA008888, AARA008896, AARA010944
GO:0061134	MF	e	peptidase regulator activity	4/610	0.655738	8/10230	8	0.0782014	0.000722398	3	4	0.0187824	AARA008878, AARA008888, AARA008896, AARA010944
GO:0004857	MF	e	enzyme inhibitor activity	4/610	0.655738	9/10230	9	0.0879765	0.00123917	3	4	0.0292895	AARA008878, AARA008888, AARA008896, AARA010944
GO:0005488	MF	p	binding	66/610	10.8197	1770/10230	1770	17.3021	5.52393e-06	1	66	0.00130552	AARA000220, AARA000503, AARA000505, AARA000722, AARA000826, AARA000858, AARA001625, AARA002065, AARA002158, AARA002268, AARA002285, AARA002464, AARA002617, AARA002766, AARA003397, AARA003535, AARA003548, AARA003906, AARA004217, AARA005399, AARA005553, AARA005722, AARA005840, AARA005864, AARA006813, AARA006884, AARA006952, AARA007340, AARA007341, AARA007814, AARA007816, AARA008641, AARA008645, AAR…
GO:1901363	MF	p	heterocyclic compound binding	7/610	1.14754	430/10230	430	4.20332	1.48471e-05	2	7	0.00130552	AARA000503, AARA000505, AARA001625, AARA003548, AARA003906, AARA006813, AARA017093
GO:0097159	MF	p	organic cyclic compound binding	7/610	1.14754	431/10230	431	4.2131	1.50637e-05	2	7	0.00130552	AARA000503, AARA000505, AARA001625, AARA003548, AARA003906, AARA006813, AARA017093
GO:0046914	MF	p	transition metal ion binding	0/610	0	168/10230	168	1.64223	4.94768e-05	5	0	0.00321599
GO:0003676	MF	p	nucleic acid binding	5/610	0.819672	344/10230	344	3.36266	6.2044e-05	3	5	0.00322629	AARA000503, AARA000505, AARA001625, AARA003548, AARA006813
GO:0008270	MF	p	zinc ion binding	0/610	0	166/10230	166	1.62268	8.00823e-05	6	0	0.00347023
GO:0003723	MF	p	RNA binding	0/610	0	110/10230	110	1.07527	0.00188828	4	0	0.0409128

## Sheet: MD_DO_up
GO	NS	enrichment	name	ratio_in_study	study_percent	ratio_in_pop	pop	pop_percent	p_uncorrected	depth	study_count	p_fdr_bh	study_items
GO:0019646	BP	e	aerobic electron transport chain	24/553	4.33996	30/10230	30	0.293255	1.04916e-25	7	24	2.42357e-22	AARA000645, AARA000995, AARA001171, AARA002536, AARA003282, AARA003285, AARA003739, AARA003908, AARA004702, AARA005568, AARA005778, AARA008138, AARA008183, AARA008338, AARA008613, AARA009246, AARA009894, AARA010871, AARA011346, AARA011852, AARA011964, AARA016307, AARA017298, AARA017483
GO:0022904	BP	e	respiratory electron transport chain	24/553	4.33996	31/10230	31	0.30303	4.41509e-25	5	24	5.09943e-22	AARA000645, AARA000995, AARA001171, AARA002536, AARA003282, AARA003285, AARA003739, AARA003908, AARA004702, AARA005568, AARA005778, AARA008138, AARA008183, AARA008338, AARA008613, AARA009246, AARA009894, AARA010871, AARA011346, AARA011852, AARA011964, AARA016307, AARA017298, AARA017483
GO:0022900	BP	e	electron transport chain	25/553	4.5208	36/10230	36	0.351906	4.2634e-24	4	25	3.28282e-21	AARA000645, AARA000995, AARA001171, AARA002536, AARA003282, AARA003285, AARA003739, AARA003908, AARA004702, AARA005568, AARA005778, AARA007742, AARA008138, AARA008183, AARA008338, AARA008613, AARA009246, AARA009894, AARA010871, AARA011346, AARA011852, AARA011964, AARA016307, AARA017298, AARA017483
GO:0045333	BP	e	cellular respiration	25/553	4.5208	38/10230	38	0.371457	3.46965e-23	5	25	1.60298e-20	AARA000645, AARA000995, AARA001171, AARA002536, AARA003202, AARA003282, AARA003285, AARA003739, AARA003908, AARA004702, AARA005568, AARA005778, AARA008138, AARA008183, AARA008338, AARA008613, AARA009246, AARA009894, AARA010871, AARA011346, AARA011852, AARA011964, AARA016307, AARA017298, AARA017483
GO:0009060	BP	e	aerobic respiration	25/553	4.5208	38/10230	38	0.371457	3.46965e-23	6	25	1.60298e-20	AARA000645, AARA000995, AARA001171, AARA002536, AARA003202, AARA003282, AARA003285, AARA003739, AARA003908, AARA004702, AARA005568, AARA005778, AARA008138, AARA008183, AARA008338, AARA008613, AARA009246, AARA009894, AARA010871, AARA011346, AARA011852, AARA011964, AARA016307, AARA017298, AARA017483
GO:0015980	BP	e	energy derivation by oxidation of organic compounds	27/553	4.88246	46/10230	46	0.449658	5.23988e-23	4	27	2.01735e-20	AARA000645, AARA000995, AARA001171, AARA002536, AARA003202, AARA003282, AARA003285, AARA003739, AARA003908, AARA004275, AARA004702, AARA005568, AARA005778, AARA008138, AARA008183, AARA008338, AARA008613, AARA009246, AARA009894, AARA010871, AARA011346, AARA011852, AARA011964, AARA016307, AARA017298, AARA017483, AARA017634
GO:0006091	BP	e	generation of precursor metabolites and energy	28/553	5.06329	64/10230	64	0.625611	3.05825e-19	3	28	1.00922e-16	AARA000645, AARA000995, AARA001171, AARA002536, AARA003202, AARA003282, AARA003285, AARA003739, AARA003908, AARA004275, AARA004702, AARA005568, AARA005778, AARA007742, AARA008138, AARA008183, AARA008338, AARA008613, AARA009246, AARA009894, AARA010871, AARA011346, AARA011852, AARA011964, AARA016307, AARA017298, AARA017483, AARA017634
GO:0006120	BP	e	mitochondrial electron transport, NADH to ubiquinone	14/553	2.53165	15/10230	15	0.146628	2.2175e-17	8	14	6.40303e-15	AARA000645, AARA000995, AARA003739, AARA003908, AARA004702, AARA005568, AARA005778, AARA008138, AARA008338, AARA008613, AARA009246, AARA009894, AARA011346, AARA017298
GO:0005975	BP	e	carbohydrate metabolic process	36/553	6.50995	215/10230	215	2.10166	9.99969e-10	3	36	2.56659e-07	AARA000730, AARA000880, AARA001269, AARA001433, AARA001873, AARA002451, AARA003178, AARA003262, AARA004275, AARA005151, AARA005348, AARA005500, AARA005763, AARA007329, AARA007560, AARA007999, AARA008157, AARA008205, AARA009226, AARA009526, AARA010610, AARA011020, AARA011257, AARA011366, AARA015976, AARA016504, AARA016506, AARA016515, AARA017288, AARA017497, AARA017620, AARA017621, AARA017634, AAR…
GO:0006099	BP	e	tricarboxylic acid cycle	9/553	1.62749	15/10230	15	0.146628	1.38163e-08	3	9	3.19156e-06	AARA002634, AARA004119, AARA005918, AARA006747, AARA007930, AARA009755, AARA010435, AARA012050, AARA018625
GO:0010951	BP	e	negative regulation of endopeptidase activity	12/553	2.16998	32/10230	32	0.312805	4.61582e-08	10	12	8.88545e-06	AARA001292, AARA002929, AARA004009, AARA008877, AARA008884, AARA008885, AARA008889, AARA008890, AARA016006, AARA016522, AARA016523, AARA016524
GO:0052548	BP	e	regulation of endopeptidase activity	12/553	2.16998	32/10230	32	0.312805	4.61582e-08	8	12	8.88545e-06	AARA001292, AARA002929, AARA004009, AARA008877, AARA008884, AARA008885, AARA008889, AARA008890, AARA016006, AARA016522, AARA016523, AARA016524
GO:0006123	BP	e	mitochondrial electron transport, cytochrome c to oxygen	7/553	1.26582	11/10230	11	0.107527	3.54603e-07	8	7	5.46089e-05	AARA002536, AARA008183, AARA010871, AARA011852, AARA011964, AARA016307, AARA017483
GO:0051346	BP	e	negative regulation of hydrolase activity	14/553	2.53165	52/10230	52	0.508309	4.06033e-07	5	14	5.8621e-05	AARA000736, AARA001292, AARA002929, AARA004009, AARA006244, AARA008877, AARA008884, AARA008885, AARA008889, AARA008890, AARA016006, AARA016522, AARA016523, AARA016524
GO:0008152	BP	e	metabolic process	225/553	40.6872	3157/10230	3157	30.8602	4.85345e-07	1	225	6.59498e-05	AARA000063, AARA000101, AARA000319, AARA000326, AARA000351, AARA000485, AARA000595, AARA000597, AARA000609, AARA000643, AARA000645, AARA000680, AARA000705, AARA000730, AARA000829, AARA000880, AARA000995, AARA000999, AARA001079, AARA001171, AARA001269, AARA001340, AARA001433, AARA001566, AARA001659, AARA001718, AARA001802, AARA001873, AARA002091, AARA002097, AARA002132, AARA002193, AARA002258, AAR…
GO:0043086	BP	e	negative regulation of catalytic activity	14/553	2.53165	53/10230	53	0.518084	5.2479e-07	4	14	6.73481e-05	AARA000736, AARA001292, AARA002929, AARA004009, AARA006244, AARA008877, AARA008884, AARA008885, AARA008889, AARA008890, AARA016006, AARA016522, AARA016523, AARA016524
GO:0044092	BP	e	negative regulation of molecular function	14/553	2.53165	54/10230	54	0.527859	6.7381e-07	3	14	8.19211e-05	AARA000736, AARA001292, AARA002929, AARA004009, AARA006244, AARA008877, AARA008884, AARA008885, AARA008889, AARA008890, AARA016006, AARA016522, AARA016523, AARA016524
GO:0045861	BP	e	negative regulation of proteolysis	13/553	2.35081	48/10230	48	0.469208	9.81031e-07	8	13	9.06473e-05	AARA001292, AARA002929, AARA004009, AARA006244, AARA008877, AARA008884, AARA008885, AARA008889, AARA008890, AARA016006, AARA016522, AARA016523, AARA016524
GO:0010466	BP	e	negative regulation of peptidase activity	13/553	2.35081	48/10230	48	0.469208	9.81031e-07	9	13	9.06473e-05	AARA001292, AARA002929, AARA004009, AARA006244, AARA008877, AARA008884, AARA008885, AARA008889, AARA008890, AARA016006, AARA016522, AARA016523, AARA016524
GO:0052547	BP	e	regulation of peptidase activity	13/553	2.35081	49/10230	49	0.478983	1.27023e-06	7	13	0.000108675	AARA001292, AARA002929, AARA004009, AARA006244, AARA008877, AARA008884, AARA008885, AARA008889, AARA008890, AARA016006, AARA016522, AARA016523, AARA016524
GO:0032269	BP	e	negative regulation of cellular protein metabolic process	14/553	2.53165	59/10230	59	0.576735	2.149e-06	7	14	0.000162753	AARA001292, AARA002499, AARA002929, AARA004009, AARA006244, AARA008877, AARA008884, AARA008885, AARA008889, AARA008890, AARA016006, AARA016522, AARA016523, AARA016524
GO:0051248	BP	e	negative regulation of protein metabolic process	14/553	2.53165	59/10230	59	0.576735	2.149e-06	6	14	0.000162753	AARA001292, AARA002499, AARA002929, AARA004009, AARA006244, AARA008877, AARA008884, AARA008885, AARA008889, AARA008890, AARA016006, AARA016522, AARA016523, AARA016524
GO:0009152	BP	e	purine ribonucleotide biosynthetic process	9/553	1.62749	24/10230	24	0.234604	2.32505e-06	10	9	0.000162753	AARA003045, AARA004857, AARA005160, AARA005909, AARA011635, AARA011817, AARA011890, AARA012038, AARA014553
GO:0009260	BP	e	ribonucleotide biosynthetic process	9/553	1.62749	24/10230	24	0.234604	2.32505e-06	9	9	0.000162753	AARA003045, AARA004857, AARA005160, AARA005909, AARA011635, AARA011817, AARA011890, AARA012038, AARA014553
GO:0006164	BP	e	purine nucleotide biosynthetic process	9/553	1.62749	24/10230	24	0.234604	2.32505e-06	9	9	0.000162753	AARA003045, AARA004857, AARA005160, AARA005909, AARA011635, AARA011817, AARA011890, AARA012038, AARA014553
GO:0009144	BP	e	purine nucleoside triphosphate metabolic process	7/553	1.26582	14/10230	14	0.136852	3.19628e-06	8	7	0.000175796	AARA003045, AARA005160, AARA011635, AARA011817, AARA011890, AARA012038, AARA014553
GO:0009141	BP	e	nucleoside triphosphate metabolic process	7/553	1.26582	14/10230	14	0.136852	3.19628e-06	7	7	0.000175796	AARA003045, AARA005160, AARA011635, AARA011817, AARA011890, AARA012038, AARA014553
GO:0009199	BP	e	ribonucleoside triphosphate metabolic process	7/553	1.26582	14/10230	14	0.136852	3.19628e-06	8	7	0.000175796	AARA003045, AARA005160, AARA011635, AARA011817, AARA011890, AARA012038, AARA014553
GO:0009205	BP	e	purine ribonucleoside triphosphate metabolic process	7/553	1.26582	14/10230	14	0.136852	3.19628e-06	9	7	0.000175796	AARA003045, AARA005160, AARA011635, AARA011817, AARA011890, AARA012038, AARA014553
GO:0006754	BP	e	ATP biosynthetic process	7/553	1.26582	14/10230	14	0.136852	3.19628e-06	11	7	0.000175796	AARA003045, AARA005160, AARA011635, AARA011817, AARA011890, AARA012038, AARA014553
GO:0009206	BP	e	purine ribonucleoside triphosphate biosynthetic process	7/553	1.26582	14/10230	14	0.136852	3.19628e-06	10	7	0.000175796	AARA003045, AARA005160, AARA011635, AARA011817, AARA011890, AARA012038, AARA014553
GO:0009142	BP	e	nucleoside triphosphate biosynthetic process	7/553	1.26582	14/10230	14	0.136852	3.19628e-06	8	7	0.000175796	AARA003045, AARA005160, AARA011635, AARA011817, AARA011890, AARA012038, AARA014553
GO:0009201	BP	e	ribonucleoside triphosphate biosynthetic process	7/553	1.26582	14/10230	14	0.136852	3.19628e-06	9	7	0.000175796	AARA003045, AARA005160, AARA011635, AARA011817, AARA011890, AARA012038, AARA014553
GO:0009145	BP	e	purine nucleoside triphosphate biosynthetic process	7/553	1.26582	14/10230	14	0.136852	3.19628e-06	9	7	0.000175796	AARA003045, AARA005160, AARA011635, AARA011817, AARA011890, AARA012038, AARA014553
GO:0030162	BP	e	regulation of proteolysis	13/553	2.35081	53/10230	53	0.518084	3.33326e-06	6	13	0.000179066	AARA001292, AARA002929, AARA004009, AARA006244, AARA008877, AARA008884, AARA008885, AARA008889, AARA008890, AARA016006, AARA016522, AARA016523, AARA016524
GO:0046390	BP	e	ribose phosphate biosynthetic process	9/553	1.62749	25/10230	25	0.244379	3.46004e-06	6	9	0.000181652	AARA003045, AARA004857, AARA005160, AARA005909, AARA011635, AARA011817, AARA011890, AARA012038, AARA014553
GO:0072522	BP	e	purine-containing compound biosynthetic process	9/553	1.62749	26/10230	26	0.254154	5.04017e-06	5	9	0.000253104	AARA003045, AARA004857, AARA005160, AARA005909, AARA011635, AARA011817, AARA011890, AARA012038, AARA014553
GO:0009150	BP	e	purine ribonucleotide metabolic process	9/553	1.62749	27/10230	27	0.26393	7.20089e-06	9	9	0.000346543	AARA003045, AARA004857, AARA005160, AARA005909, AARA011635, AARA011817, AARA011890, AARA012038, AARA014553
GO:0009259	BP	e	ribonucleotide metabolic process	9/553	1.62749	27/10230	27	0.26393	7.20089e-06	8	9	0.000346543	AARA003045, AARA004857, AARA005160, AARA005909, AARA011635, AARA011817, AARA011890, AARA012038, AARA014553
GO:0015986	BP	e	ATP synthesis coupled proton transport	6/553	1.08499	11/10230	11	0.107527	8.8882e-06	12	6	0.000410635	AARA003045, AARA005160, AARA011635, AARA011817, AARA011890, AARA012038
GO:0015985	BP	e	energy coupled proton transport, down electrochemical gradient	6/553	1.08499	11/10230	11	0.107527	8.8882e-06	9	6	0.000410635	AARA003045, AARA005160, AARA011635, AARA011817, AARA011890, AARA012038
GO:0019693	BP	e	ribose phosphate metabolic process	9/553	1.62749	28/10230	28	0.273705	1.01077e-05	5	9	0.000449015	AARA003045, AARA004857, AARA005160, AARA005909, AARA011635, AARA011817, AARA011890, AARA012038, AARA014553
GO:0006163	BP	e	purine nucleotide metabolic process	9/553	1.62749	28/10230	28	0.273705	1.01077e-05	8	9	0.000449015	AARA003045, AARA004857, AARA005160, AARA005909, AARA011635, AARA011817, AARA011890, AARA012038, AARA014553
GO:0046034	BP	e	ATP metabolic process	8/553	1.44665	24/10230	24	0.234604	2.35796e-05	2	8	0.000972657	AARA003045, AARA003202, AARA005160, AARA011635, AARA011817, AARA011890, AARA012038, AARA014553
GO:0009165	BP	e	nucleotide biosynthetic process	9/553	1.62749	31/10230	31	0.30303	2.54982e-05	8	9	0.00103335	AARA003045, AARA004857, AARA005160, AARA005909, AARA011635, AARA011817, AARA011890, AARA012038, AARA014553
GO:1901293	BP	e	nucleoside phosphate biosynthetic process	9/553	1.62749	32/10230	32	0.312805	3.37938e-05	7	9	0.00134592	AARA003045, AARA004857, AARA005160, AARA005909, AARA011635, AARA011817, AARA011890, AARA012038, AARA014553
GO:0006790	BP	e	sulfur compound metabolic process	13/553	2.35081	67/10230	67	0.654936	5.00524e-05	3	13	0.00183525	AARA000063, AARA000829, AARA003027, AARA003703, AARA004857, AARA005909, AARA007391, AARA007695, AARA009632, AARA015648, AARA015649, AARA015765, AARA017659
GO:0009117	BP	e	nucleotide metabolic process	10/553	1.80832	46/10230	46	0.449658	0.000136863	7	10	0.0047902	AARA003045, AARA004857, AARA005160, AARA005909, AARA011635, AARA011817, AARA011890, AARA012038, AARA014553, AARA018686
GO:0006753	BP	e	nucleoside phosphate metabolic process	10/553	1.80832	47/10230	47	0.459433	0.000165575	6	10	0.00570862	AARA003045, AARA004857, AARA005160, AARA005909, AARA011635, AARA011817, AARA011890, AARA012038, AARA014553, AARA018686
GO:0005996	BP	e	monosaccharide metabolic process	11/553	1.98915	57/10230	57	0.557185	0.000198436	4	11	0.00674097	AARA001433, AARA001873, AARA005151, AARA005348, AARA005500, AARA008205, AARA011257, AARA011366, AARA017288, AARA018459, AARA018460
GO:0044281	BP	e	small molecule metabolic process	49/553	8.86076	532/10230	532	5.20039	0.000233861	2	49	0.00771741	AARA000063, AARA000326, AARA000643, AARA001269, AARA001433, AARA001873, AARA002974, AARA003027, AARA003045, AARA004515, AARA004652, AARA004653, AARA004842, AARA004857, AARA004879, AARA005151, AARA005160, AARA005348, AARA005500, AARA005811, AARA005909, AARA006574, AARA006629, AARA006657, AARA008117, AARA008205, AARA008467, AARA009934, AARA011126, AARA011257, AARA011351, AARA011366, AARA011635, AAR…
GO:0019318	BP	e	hexose metabolic process	10/553	1.80832	49/10230	49	0.478983	0.000238363	5	10	0.0077552	AARA001433, AARA001873, AARA005151, AARA005348, AARA008205, AARA011257, AARA011366, AARA017288, AARA018459, AARA018460
GO:0015849	BP	e	organic acid transport	4/553	0.723327	7/10230	7	0.0684262	0.000259363	5	4	0.00832124	AARA001870, AARA003511, AARA007782, AARA018403
GO:0051172	BP	e	negative regulation of nitrogen compound metabolic process	14/553	2.53165	92/10230	92	0.899316	0.000392389	5	14	0.0121753	AARA001292, AARA002499, AARA002929, AARA004009, AARA006244, AARA008877, AARA008884, AARA008885, AARA008889, AARA008890, AARA016006, AARA016522, AARA016523, AARA016524
GO:0046364	BP	e	monosaccharide biosynthetic process	5/553	0.904159	13/10230	13	0.127077	0.000405845	5	5	0.0121753	AARA001433, AARA001873, AARA005151, AARA005348, AARA011257
GO:0019319	BP	e	hexose biosynthetic process	5/553	0.904159	13/10230	13	0.127077	0.000405845	6	5	0.0121753	AARA001433, AARA001873, AARA005151, AARA005348, AARA011257
GO:0006094	BP	e	gluconeogenesis	5/553	0.904159	13/10230	13	0.127077	0.000405845	7	5	0.0121753	AARA001433, AARA001873, AARA005151, AARA005348, AARA011257
GO:0031324	BP	e	negative regulation of cellular metabolic process	14/553	2.53165	93/10230	93	0.909091	0.000439545	5	14	0.0130173	AARA001292, AARA002499, AARA002929, AARA004009, AARA006244, AARA008877, AARA008884, AARA008885, AARA008889, AARA008890, AARA016006, AARA016522, AARA016523, AARA016524
GO:1902600	BP	e	proton transmembrane transport	6/553	1.08499	21/10230	21	0.205279	0.000655717	8	6	0.0187001	AARA003045, AARA005160, AARA011635, AARA011817, AARA011890, AARA012038
GO:0006006	BP	e	glucose metabolic process	5/553	0.904159	15/10230	15	0.146628	0.000865168	6	5	0.0243724	AARA001433, AARA001873, AARA005151, AARA005348, AARA011257
GO:0051336	BP	e	regulation of hydrolase activity	14/553	2.53165	103/10230	103	1.00684	0.00124207	4	14	0.0333626	AARA000736, AARA001292, AARA002929, AARA004009, AARA006244, AARA008877, AARA008884, AARA008885, AARA008889, AARA008890, AARA016006, AARA016522, AARA016523, AARA016524
GO:1903825	BP	e	organic acid transmembrane transport	3/553	0.542495	5/10230	5	0.0488759	0.00144746	6	3	0.0379958	AARA001870, AARA003511, AARA018403
GO:1905039	BP	e	carboxylic acid transmembrane transport	3/553	0.542495	5/10230	5	0.0488759	0.00144746	7	3	0.0379958	AARA001870, AARA003511, AARA018403
GO:0010468	BP	p	regulation of gene expression	7/553	1.26582	576/10230	576	5.6305	1.18067e-07	5	7	2.09796e-05	AARA002955, AARA003790, AARA005469, AARA006160, AARA009084, AARA011885, AARA012000
GO:0044260	BP	p	cellular macromolecule metabolic process	26/553	4.70163	1098/10230	1098	10.7331	2.96503e-07	4	26	4.8923e-05	AARA000680, AARA000880, AARA003262, AARA003340, AARA004275, AARA004360, AARA005327, AARA006145, AARA007222, AARA008459, AARA008635, AARA008637, AARA009855, AARA010513, AARA010667, AARA011156, AARA011602, AARA011676, AARA015724, AARA016001, AARA017330, AARA017632, AARA017634, AARA017816, AARA018126, AARA018669
GO:0009889	BP	p	regulation of biosynthetic process	7/553	1.26582	531/10230	531	5.19062	9.65585e-07	4	7	9.06473e-05	AARA002955, AARA003790, AARA005469, AARA006160, AARA009084, AARA011885, AARA012000
GO:0031326	BP	p	regulation of cellular biosynthetic process	7/553	1.26582	531/10230	531	5.19062	9.65585e-07	5	7	9.06473e-05	AARA002955, AARA003790, AARA005469, AARA006160, AARA009084, AARA011885, AARA012000
GO:0010556	BP	p	regulation of macromolecule biosynthetic process	7/553	1.26582	530/10230	530	5.18084	9.66215e-07	5	7	9.06473e-05	AARA002955, AARA003790, AARA005469, AARA006160, AARA009084, AARA011885, AARA012000
GO:2000112	BP	p	regulation of cellular macromolecule biosynthetic process	7/553	1.26582	530/10230	530	5.18084	9.66215e-07	6	7	9.06473e-05	AARA002955, AARA003790, AARA005469, AARA006160, AARA009084, AARA011885, AARA012000
GO:0065007	BP	p	biological regulation	41/553	7.4141	1431/10230	1431	13.9883	1.06188e-06	1	41	9.43443e-05	AARA000056, AARA000179, AARA000678, AARA000736, AARA001292, AARA001390, AARA001961, AARA002499, AARA002929, AARA002955, AARA003490, AARA003707, AARA003715, AARA003790, AARA004009, AARA005469, AARA006160, AARA006244, AARA006908, AARA007099, AARA007587, AARA007912, AARA008877, AARA008884, AARA008885, AARA008889, AARA008890, AARA009084, AARA011739, AARA011885, AARA012000, AARA015629, AARA016006, AAR…
GO:0090304	BP	p	nucleic acid metabolic process	10/553	1.80832	612/10230	612	5.9824	1.8984e-06	5	10	0.000156618	AARA003406, AARA003536, AARA004360, AARA004850, AARA006657, AARA006967, AARA016015, AARA017330, AARA017364, AARA018669
GO:0050789	BP	p	regulation of biological process	39/553	7.05244	1340/10230	1340	13.0987	5.01465e-06	2	39	0.000253104	AARA000056, AARA000179, AARA000678, AARA001292, AARA001961, AARA002499, AARA002929, AARA002955, AARA003490, AARA003707, AARA003715, AARA003790, AARA004009, AARA005469, AARA006160, AARA006244, AARA006908, AARA007099, AARA007587, AARA007912, AARA008877, AARA008884, AARA008885, AARA008889, AARA008890, AARA009084, AARA011739, AARA011885, AARA012000, AARA015629, AARA016006, AARA016215, AARA016456, AAR…
GO:0019219	BP	p	regulation of nucleobase-containing compound metabolic process	7/553	1.26582	478/10230	478	4.67253	1.04829e-05	5	7	0.000456894	AARA002955, AARA003790, AARA005469, AARA006160, AARA009084, AARA011885, AARA012000
GO:0051252	BP	p	regulation of RNA metabolic process	7/553	1.26582	475/10230	475	4.64321	1.51844e-05	6	7	0.000649554	AARA002955, AARA003790, AARA005469, AARA006160, AARA009084, AARA011885, AARA012000
GO:0050794	BP	p	regulation of cellular process	39/553	7.05244	1293/10230	1293	12.6393	1.73891e-05	3	39	0.000730344	AARA000056, AARA000179, AARA000678, AARA001292, AARA001961, AARA002499, AARA002929, AARA002955, AARA003490, AARA003707, AARA003715, AARA003790, AARA004009, AARA005469, AARA006160, AARA006244, AARA006908, AARA007099, AARA007587, AARA007912, AARA008877, AARA008884, AARA008885, AARA008889, AARA008890, AARA009084, AARA011739, AARA011885, AARA012000, AARA015629, AARA016006, AARA016215, AARA016456, AAR…
GO:0071840	BP	p	cellular component organization or biogenesis	6/553	1.08499	417/10230	417	4.07625	3.54784e-05	2	6	0.00138907	AARA003703, AARA005827, AARA007695, AARA009930, AARA011445, AARA017253
GO:0006355	BP	p	regulation of transcription, DNA-templated	7/553	1.26582	449/10230	449	4.38905	3.97313e-05	9	7	0.00148031	AARA002955, AARA003790, AARA005469, AARA006160, AARA009084, AARA011885, AARA012000
GO:1903506	BP	p	regulation of nucleic acid-templated transcription	7/553	1.26582	449/10230	449	4.38905	3.97313e-05	8	7	0.00148031	AARA002955, AARA003790, AARA005469, AARA006160, AARA009084, AARA011885, AARA012000
GO:2001141	BP	p	regulation of RNA biosynthetic process	7/553	1.26582	449/10230	449	4.38905	3.97313e-05	7	7	0.00148031	AARA002955, AARA003790, AARA005469, AARA006160, AARA009084, AARA011885, AARA012000
GO:0009987	BP	p	cellular process	173/553	31.2839	4012/10230	4012	39.218	7.8887e-05	1	173	0.00284733	AARA000056, AARA000063, AARA000101, AARA000179, AARA000326, AARA000609, AARA000643, AARA000645, AARA000680, AARA000768, AARA000797, AARA000798, AARA000800, AARA000829, AARA000859, AARA000880, AARA000995, AARA000999, AARA001040, AARA001095, AARA001171, AARA001269, AARA001870, AARA002080, AARA002132, AARA002193, AARA002536, AARA002974, AARA003027, AARA003045, AARA003083, AARA003202, AARA003262, AAR…
GO:0016043	BP	p	cellular component organization	6/553	1.08499	395/10230	395	3.86119	9.60503e-05	3	6	0.00341348	AARA003703, AARA005827, AARA007695, AARA009930, AARA011445, AARA017253
GO:0007165	BP	p	signal transduction	11/553	1.98915	522/10230	522	5.10264	0.000208753	4	11	0.00698869	AARA000056, AARA000179, AARA003490, AARA003715, AARA007099, AARA007587, AARA011739, AARA015629, AARA016215, AARA016456, AARA016457
GO:0006259	BP	p	DNA metabolic process	1/553	0.180832	198/10230	198	1.93548	0.000354949	6	1	0.0112319	AARA018669
GO:0007186	BP	p	G protein-coupled receptor signaling pathway	2/553	0.361664	232/10230	232	2.26784	0.000554128	5	2	0.0160698	AARA003490, AARA016215
GO:0044267	BP	p	cellular protein metabolic process	18/553	3.25497	677/10230	677	6.61779	0.00055653	5	18	0.0160698	AARA000680, AARA003340, AARA005327, AARA006145, AARA007222, AARA008459, AARA008635, AARA008637, AARA009855, AARA010667, AARA011156, AARA011602, AARA011676, AARA015724, AARA016001, AARA017632, AARA017816, AARA018126
GO:0036211	BP	p	protein modification process	13/553	2.35081	533/10230	533	5.21017	0.00106374	5	13	0.0292528	AARA000680, AARA003340, AARA005327, AARA006145, AARA007222, AARA008459, AARA008635, AARA008637, AARA009855, AARA010667, AARA011156, AARA011602, AARA018126
GO:0006464	BP	p	cellular protein modification process	13/553	2.35081	533/10230	533	5.21017	0.00106374	6	13	0.0292528	AARA000680, AARA003340, AARA005327, AARA006145, AARA007222, AARA008459, AARA008635, AARA008637, AARA009855, AARA010667, AARA011156, AARA011602, AARA018126
GO:0043412	BP	p	macromolecule modification	16/553	2.89331	604/10230	604	5.9042	0.00109685	4	16	0.0298085	AARA000680, AARA003340, AARA004360, AARA005327, AARA006145, AARA007222, AARA008459, AARA008635, AARA008637, AARA009855, AARA010667, AARA011156, AARA011602, AARA016015, AARA017330, AARA018126
GO:0006468	BP	p	protein phosphorylation	2/553	0.361664	204/10230	204	1.99413	0.00153275	7	2	0.0397826	AARA006145, AARA007222
GO:0005488	MF	p	binding	64/553	11.5732	1770/10230	1770	17.3021	0.000164459	1	64	0.0122784	AARA000220, AARA000505, AARA000722, AARA000826, AARA000858, AARA001625, AARA001723, AARA002158, AARA002268, AARA002285, AARA002464, AARA002617, AARA002766, AARA002817, AARA003535, AARA003548, AARA003906, AARA004217, AARA005399, AARA005722, AARA005864, AARA006813, AARA006884, AARA006952, AARA007341, AARA007814, AARA007816, AARA008564, AARA008641, AARA008645, AARA009055, AARA009126, AARA009354, AAR…
GO:0008270	MF	p	zinc ion binding	0/553	0	166/10230	166	1.62268	0.000175074	6	0	0.0122784
GO:0046914	MF	p	transition metal ion binding	0/553	0	168/10230	168	1.64223	0.000181894	5	0	0.0122784
GO:0003676	MF	p	nucleic acid binding	5/553	0.904159	344/10230	344	3.36266	0.000232583	3	5	0.0122784	AARA000505, AARA001625, AARA003548, AARA006813, AARA017221
GO:1901363	MF	p	heterocyclic compound binding	8/553	1.44665	430/10230	430	4.20332	0.00028208	2	8	0.0122784	AARA000505, AARA001625, AARA003548, AARA003906, AARA006813, AARA011082, AARA017093, AARA017221
GO:0097159	MF	p	organic cyclic compound binding	8/553	1.44665	431/10230	431	4.2131	0.000283348	2	8	0.0122784	AARA000505, AARA001625, AARA003548, AARA003906, AARA006813, AARA011082, AARA017093, AARA017221

## Sheet: MP_DO_up
GO	NS	enrichment	name	ratio_in_study	study_percent	ratio_in_pop	pop	pop_percent	p_uncorrected	depth	study_count	p_fdr_bh	study_items
GO:0015980	BP	e	energy derivation by oxidation of organic compounds	31/810	3.82716	46/10230	46	0.449658	6.79753e-24	4	31	1.57023e-20	AARA000645, AARA000995, AARA001171, AARA001673, AARA002536, AARA003202, AARA003282, AARA003285, AARA003739, AARA003908, AARA004275, AARA004391, AARA004702, AARA005349, AARA005568, AARA005778, AARA007654, AARA008138, AARA008183, AARA008338, AARA008613, AARA009246, AARA009894, AARA010871, AARA011346, AARA011852, AARA011964, AARA016307, AARA017298, AARA017483, AARA017634
GO:0019646	BP	e	aerobic electron transport chain	25/810	3.08642	30/10230	30	0.293255	2.00662e-23	7	25	2.31764e-20	AARA000645, AARA000995, AARA001171, AARA002536, AARA003282, AARA003285, AARA003739, AARA003908, AARA004702, AARA005349, AARA005568, AARA005778, AARA008138, AARA008183, AARA008338, AARA008613, AARA009246, AARA009894, AARA010871, AARA011346, AARA011852, AARA011964, AARA016307, AARA017298, AARA017483
GO:0022900	BP	e	electron transport chain	27/810	3.33333	36/10230	36	0.351906	5.75944e-23	4	27	4.43477e-20	AARA000645, AARA000995, AARA001171, AARA002536, AARA003282, AARA003285, AARA003739, AARA003908, AARA004702, AARA005349, AARA005568, AARA005778, AARA007742, AARA008138, AARA008183, AARA008338, AARA008613, AARA009246, AARA009894, AARA010871, AARA011346, AARA011852, AARA011964, AARA016307, AARA017073, AARA017298, AARA017483
GO:0022904	BP	e	respiratory electron transport chain	25/810	3.08642	31/10230	31	0.30303	9.60078e-23	5	25	5.54445e-20	AARA000645, AARA000995, AARA001171, AARA002536, AARA003282, AARA003285, AARA003739, AARA003908, AARA004702, AARA005349, AARA005568, AARA005778, AARA008138, AARA008183, AARA008338, AARA008613, AARA009246, AARA009894, AARA010871, AARA011346, AARA011852, AARA011964, AARA016307, AARA017298, AARA017483
GO:0009060	BP	e	aerobic respiration	27/810	3.33333	38/10230	38	0.371457	6.31248e-22	6	27	2.43031e-19	AARA000645, AARA000995, AARA001171, AARA002536, AARA003202, AARA003282, AARA003285, AARA003739, AARA003908, AARA004391, AARA004702, AARA005349, AARA005568, AARA005778, AARA008138, AARA008183, AARA008338, AARA008613, AARA009246, AARA009894, AARA010871, AARA011346, AARA011852, AARA011964, AARA016307, AARA017298, AARA017483
GO:0045333	BP	e	cellular respiration	27/810	3.33333	38/10230	38	0.371457	6.31248e-22	5	27	2.43031e-19	AARA000645, AARA000995, AARA001171, AARA002536, AARA003202, AARA003282, AARA003285, AARA003739, AARA003908, AARA004391, AARA004702, AARA005349, AARA005568, AARA005778, AARA008138, AARA008183, AARA008338, AARA008613, AARA009246, AARA009894, AARA010871, AARA011346, AARA011852, AARA011964, AARA016307, AARA017298, AARA017483
GO:0006091	BP	e	generation of precursor metabolites and energy	33/810	4.07407	64/10230	64	0.625611	4.02242e-20	3	33	1.3274e-17	AARA000645, AARA000995, AARA001171, AARA001673, AARA002536, AARA003202, AARA003282, AARA003285, AARA003739, AARA003908, AARA004275, AARA004391, AARA004702, AARA005349, AARA005568, AARA005778, AARA007654, AARA007742, AARA008138, AARA008183, AARA008338, AARA008613, AARA009246, AARA009894, AARA010871, AARA011346, AARA011852, AARA011964, AARA016307, AARA017073, AARA017298, AARA017483, AARA017634
GO:0006120	BP	e	mitochondrial electron transport, NADH to ubiquinone	14/810	1.7284	15/10230	15	0.146628	4.77126e-15	8	14	1.3777e-12	AARA000645, AARA000995, AARA003739, AARA003908, AARA004702, AARA005568, AARA005778, AARA008138, AARA008338, AARA008613, AARA009246, AARA009894, AARA011346, AARA017298
GO:0005975	BP	e	carbohydrate metabolic process	46/810	5.67901	215/10230	215	2.10166	3.07327e-10	3	46	3.92415e-08	AARA000730, AARA000880, AARA001269, AARA001433, AARA001673, AARA001873, AARA002074, AARA002823, AARA003178, AARA003262, AARA004275, AARA005348, AARA005500, AARA005555, AARA005763, AARA007329, AARA007560, AARA007654, AARA007999, AARA008157, AARA008205, AARA008669, AARA009226, AARA009526, AARA009805, AARA010610, AARA010757, AARA010799, AARA010936, AARA011020, AARA011257, AARA011366, AARA015828, AAR…
GO:0006790	BP	e	sulfur compound metabolic process	21/810	2.59259	67/10230	67	0.654936	2.24612e-08	3	21	2.07541e-06	AARA000063, AARA000829, AARA001422, AARA002574, AARA003027, AARA003703, AARA004857, AARA005891, AARA005909, AARA007391, AARA007695, AARA008729, AARA008734, AARA009632, AARA010296, AARA010451, AARA015648, AARA015649, AARA015763, AARA015765, AARA017659
GO:0006123	BP	e	mitochondrial electron transport, cytochrome c to oxygen	8/810	0.987654	11/10230	11	0.107527	1.98785e-07	8	8	1.76613e-05	AARA002536, AARA005349, AARA008183, AARA010871, AARA011852, AARA011964, AARA016307, AARA017483
GO:0006099	BP	e	tricarboxylic acid cycle	9/810	1.11111	15/10230	15	0.146628	3.79138e-07	3	9	3.24374e-05	AARA002634, AARA004119, AARA005918, AARA006747, AARA007930, AARA009755, AARA010435, AARA012050, AARA018625
GO:0006749	BP	e	glutathione metabolic process	14/810	1.7284	38/10230	38	0.371457	5.45049e-07	6	14	4.34159e-05	AARA000829, AARA001422, AARA002574, AARA005891, AARA007391, AARA008729, AARA008734, AARA009632, AARA010296, AARA015648, AARA015649, AARA015763, AARA015765, AARA017659
GO:0008152	BP	e	metabolic process	312/810	38.5185	3157/10230	3157	30.8602	1.53238e-06	1	312	0.000110618	AARA000042, AARA000063, AARA000101, AARA000319, AARA000326, AARA000351, AARA000437, AARA000448, AARA000485, AARA000596, AARA000597, AARA000609, AARA000610, AARA000643, AARA000645, AARA000680, AARA000705, AARA000708, AARA000730, AARA000770, AARA000829, AARA000880, AARA000995, AARA000999, AARA001079, AARA001171, AARA001269, AARA001304, AARA001340, AARA001422, AARA001433, AARA001566, AARA001659, AAR…
GO:0006575	BP	e	cellular modified amino acid metabolic process	14/810	1.7284	44/10230	44	0.430108	4.13485e-06	4	14	0.00026532	AARA000829, AARA001422, AARA002574, AARA005891, AARA007391, AARA008729, AARA008734, AARA009632, AARA010296, AARA015648, AARA015649, AARA015763, AARA015765, AARA017659
GO:0055085	BP	e	transmembrane transport	48/810	5.92593	322/10230	322	3.14761	2.03126e-05	4	48	0.00120313	AARA000859, AARA001040, AARA001095, AARA001381, AARA001652, AARA001678, AARA001870, AARA001996, AARA002080, AARA002472, AARA002519, AARA003045, AARA003447, AARA003511, AARA003986, AARA004008, AARA005160, AARA005632, AARA008163, AARA008830, AARA008848, AARA008979, AARA009061, AARA010216, AARA010273, AARA010770, AARA011178, AARA011199, AARA011635, AARA011817, AARA011890, AARA011910, AARA012038, AAR…
GO:0044281	BP	e	small molecule metabolic process	69/810	8.51852	532/10230	532	5.20039	3.34779e-05	2	69	0.00180192	AARA000063, AARA000326, AARA000643, AARA001269, AARA001433, AARA001873, AARA002074, AARA002974, AARA003027, AARA003045, AARA003257, AARA003604, AARA004451, AARA004515, AARA004518, AARA004652, AARA004653, AARA004842, AARA004857, AARA004879, AARA005160, AARA005344, AARA005348, AARA005500, AARA005738, AARA005772, AARA005811, AARA005909, AARA006574, AARA006629, AARA006657, AARA006928, AARA007094, AAR…
GO:0006754	BP	e	ATP biosynthetic process	7/810	0.864198	14/10230	14	0.136852	3.97825e-05	11	7	0.00180192	AARA003045, AARA005160, AARA011635, AARA011817, AARA011890, AARA012038, AARA014553
GO:0009142	BP	e	nucleoside triphosphate biosynthetic process	7/810	0.864198	14/10230	14	0.136852	3.97825e-05	8	7	0.00180192	AARA003045, AARA005160, AARA011635, AARA011817, AARA011890, AARA012038, AARA014553
GO:0009199	BP	e	ribonucleoside triphosphate metabolic process	7/810	0.864198	14/10230	14	0.136852	3.97825e-05	8	7	0.00180192	AARA003045, AARA005160, AARA011635, AARA011817, AARA011890, AARA012038, AARA014553
GO:0009206	BP	e	purine ribonucleoside triphosphate biosynthetic process	7/810	0.864198	14/10230	14	0.136852	3.97825e-05	10	7	0.00180192	AARA003045, AARA005160, AARA011635, AARA011817, AARA011890, AARA012038, AARA014553
GO:0009205	BP	e	purine ribonucleoside triphosphate metabolic process	7/810	0.864198	14/10230	14	0.136852	3.97825e-05	9	7	0.00180192	AARA003045, AARA005160, AARA011635, AARA011817, AARA011890, AARA012038, AARA014553
GO:0009141	BP	e	nucleoside triphosphate metabolic process	7/810	0.864198	14/10230	14	0.136852	3.97825e-05	7	7	0.00180192	AARA003045, AARA005160, AARA011635, AARA011817, AARA011890, AARA012038, AARA014553
GO:0009201	BP	e	ribonucleoside triphosphate biosynthetic process	7/810	0.864198	14/10230	14	0.136852	3.97825e-05	9	7	0.00180192	AARA003045, AARA005160, AARA011635, AARA011817, AARA011890, AARA012038, AARA014553
GO:0009144	BP	e	purine nucleoside triphosphate metabolic process	7/810	0.864198	14/10230	14	0.136852	3.97825e-05	8	7	0.00180192	AARA003045, AARA005160, AARA011635, AARA011817, AARA011890, AARA012038, AARA014553
GO:0009145	BP	e	purine nucleoside triphosphate biosynthetic process	7/810	0.864198	14/10230	14	0.136852	3.97825e-05	9	7	0.00180192	AARA003045, AARA005160, AARA011635, AARA011817, AARA011890, AARA012038, AARA014553
GO:0009152	BP	e	purine ribonucleotide biosynthetic process	9/810	1.11111	24/10230	24	0.234604	5.1534e-05	10	9	0.00216443	AARA003045, AARA004857, AARA005160, AARA005909, AARA011635, AARA011817, AARA011890, AARA012038, AARA014553
GO:0046034	BP	e	ATP metabolic process	9/810	1.11111	24/10230	24	0.234604	5.1534e-05	2	9	0.00216443	AARA003045, AARA003202, AARA004391, AARA005160, AARA011635, AARA011817, AARA011890, AARA012038, AARA014553
GO:0006164	BP	e	purine nucleotide biosynthetic process	9/810	1.11111	24/10230	24	0.234604	5.1534e-05	9	9	0.00216443	AARA003045, AARA004857, AARA005160, AARA005909, AARA011635, AARA011817, AARA011890, AARA012038, AARA014553
GO:0009260	BP	e	ribonucleotide biosynthetic process	9/810	1.11111	24/10230	24	0.234604	5.1534e-05	9	9	0.00216443	AARA003045, AARA004857, AARA005160, AARA005909, AARA011635, AARA011817, AARA011890, AARA012038, AARA014553
GO:0046390	BP	e	ribose phosphate biosynthetic process	9/810	1.11111	25/10230	25	0.244379	7.49059e-05	6	9	0.00308076	AARA003045, AARA004857, AARA005160, AARA005909, AARA011635, AARA011817, AARA011890, AARA012038, AARA014553
GO:0015985	BP	e	energy coupled proton transport, down electrochemical gradient	6/810	0.740741	11/10230	11	0.107527	7.90303e-05	9	6	0.00309424	AARA003045, AARA005160, AARA011635, AARA011817, AARA011890, AARA012038
GO:0015986	BP	e	ATP synthesis coupled proton transport	6/810	0.740741	11/10230	11	0.107527	7.90303e-05	12	6	0.00309424	AARA003045, AARA005160, AARA011635, AARA011817, AARA011890, AARA012038
GO:0072522	BP	e	purine-containing compound biosynthetic process	9/810	1.11111	26/10230	26	0.254154	0.000106579	5	9	0.00390789	AARA003045, AARA004857, AARA005160, AARA005909, AARA011635, AARA011817, AARA011890, AARA012038, AARA014553
GO:0052548	BP	e	regulation of endopeptidase activity	10/810	1.23457	32/10230	32	0.312805	0.000118226	8	10	0.00413789	AARA001292, AARA002929, AARA008748, AARA008749, AARA008889, AARA008890, AARA016006, AARA016522, AARA016523, AARA016524
GO:0010951	BP	e	negative regulation of endopeptidase activity	10/810	1.23457	32/10230	32	0.312805	0.000118226	10	10	0.00413789	AARA001292, AARA002929, AARA008748, AARA008749, AARA008889, AARA008890, AARA016006, AARA016522, AARA016523, AARA016524
GO:0009150	BP	e	purine ribonucleotide metabolic process	9/810	1.11111	27/10230	27	0.26393	0.000148737	9	9	0.00486227	AARA003045, AARA004857, AARA005160, AARA005909, AARA011635, AARA011817, AARA011890, AARA012038, AARA014553
GO:0009259	BP	e	ribonucleotide metabolic process	9/810	1.11111	27/10230	27	0.26393	0.000148737	8	9	0.00486227	AARA003045, AARA004857, AARA005160, AARA005909, AARA011635, AARA011817, AARA011890, AARA012038, AARA014553
GO:0019693	BP	e	ribose phosphate metabolic process	9/810	1.11111	28/10230	28	0.273705	0.000203943	5	9	0.00645353	AARA003045, AARA004857, AARA005160, AARA005909, AARA011635, AARA011817, AARA011890, AARA012038, AARA014553
GO:0006163	BP	e	purine nucleotide metabolic process	9/810	1.11111	28/10230	28	0.273705	0.000203943	8	9	0.00645353	AARA003045, AARA004857, AARA005160, AARA005909, AARA011635, AARA011817, AARA011890, AARA012038, AARA014553
GO:0052547	BP	e	regulation of peptidase activity	12/810	1.48148	49/10230	49	0.478983	0.000333429	7	12	0.0101345	AARA001292, AARA002929, AARA006239, AARA006244, AARA008748, AARA008749, AARA008889, AARA008890, AARA016006, AARA016522, AARA016523, AARA016524
GO:0008643	BP	e	carbohydrate transport	10/810	1.23457	36/10230	36	0.351906	0.000348315	5	10	0.0104495	AARA000483, AARA001442, AARA001565, AARA001631, AARA001712, AARA004847, AARA011953, AARA016855, AARA018063, AARA018065
GO:0009165	BP	e	nucleotide biosynthetic process	9/810	1.11111	31/10230	31	0.30303	0.000479671	8	9	0.0142056	AARA003045, AARA004857, AARA005160, AARA005909, AARA011635, AARA011817, AARA011890, AARA012038, AARA014553
GO:0051346	BP	e	negative regulation of hydrolase activity	12/810	1.48148	52/10230	52	0.508309	0.000598365	5	12	0.0174965	AARA000736, AARA001292, AARA002929, AARA006244, AARA008748, AARA008749, AARA008889, AARA008890, AARA016006, AARA016522, AARA016523, AARA016524
GO:1901293	BP	e	nucleoside phosphate biosynthetic process	9/810	1.11111	32/10230	32	0.312805	0.000621106	7	9	0.0179344	AARA003045, AARA004857, AARA005160, AARA005909, AARA011635, AARA011817, AARA011890, AARA012038, AARA014553
GO:0043086	BP	e	negative regulation of catalytic activity	12/810	1.48148	53/10230	53	0.518084	0.000718799	4	12	0.0200051	AARA000736, AARA001292, AARA002929, AARA006244, AARA008748, AARA008749, AARA008889, AARA008890, AARA016006, AARA016522, AARA016523, AARA016524
GO:0030162	BP	e	regulation of proteolysis	12/810	1.48148	53/10230	53	0.518084	0.000718799	6	12	0.0200051	AARA001292, AARA002929, AARA006239, AARA006244, AARA008748, AARA008749, AARA008889, AARA008890, AARA016006, AARA016522, AARA016523, AARA016524
GO:1902600	BP	e	proton transmembrane transport	7/810	0.864198	21/10230	21	0.205279	0.000823722	8	7	0.0226524	AARA003045, AARA005160, AARA011635, AARA011817, AARA011890, AARA012038, AARA016979
GO:0044092	BP	e	negative regulation of molecular function	12/810	1.48148	54/10230	54	0.527859	0.000858858	3	12	0.0233407	AARA000736, AARA001292, AARA002929, AARA006244, AARA008748, AARA008749, AARA008889, AARA008890, AARA016006, AARA016522, AARA016523, AARA016524
GO:0033108	BP	e	mitochondrial respiratory chain complex assembly	5/810	0.617284	11/10230	11	0.107527	0.000948017	7	5	0.0254642	AARA005096, AARA005232, AARA007851, AARA009971, AARA017277
GO:0010466	BP	e	negative regulation of peptidase activity	11/810	1.35802	48/10230	48	0.469208	0.00106678	9	11	0.027632	AARA001292, AARA002929, AARA006244, AARA008748, AARA008749, AARA008889, AARA008890, AARA016006, AARA016522, AARA016523, AARA016524
GO:0045861	BP	e	negative regulation of proteolysis	11/810	1.35802	48/10230	48	0.469208	0.00106678	8	11	0.027632	AARA001292, AARA002929, AARA006244, AARA008748, AARA008749, AARA008889, AARA008890, AARA016006, AARA016522, AARA016523, AARA016524
GO:0006082	BP	e	organic acid metabolic process	36/810	4.44444	263/10230	263	2.57087	0.00108854	3	36	0.027632	AARA000063, AARA000326, AARA000643, AARA001269, AARA003027, AARA003604, AARA004451, AARA004518, AARA004652, AARA004653, AARA004857, AARA004879, AARA005344, AARA005500, AARA005738, AARA005772, AARA005811, AARA005909, AARA006574, AARA006629, AARA006657, AARA007094, AARA007891, AARA008403, AARA008467, AARA009934, AARA009935, AARA011351, AARA012025, AARA015591, AARA015730, AARA016045, AARA016122, AAR…
GO:0043436	BP	e	oxoacid metabolic process	36/810	4.44444	263/10230	263	2.57087	0.00108854	4	36	0.027632	AARA000063, AARA000326, AARA000643, AARA001269, AARA003027, AARA003604, AARA004451, AARA004518, AARA004652, AARA004653, AARA004857, AARA004879, AARA005344, AARA005500, AARA005738, AARA005772, AARA005811, AARA005909, AARA006574, AARA006629, AARA006657, AARA007094, AARA007891, AARA008403, AARA008467, AARA009934, AARA009935, AARA011351, AARA012025, AARA015591, AARA015730, AARA016045, AARA016122, AAR…
GO:0019752	BP	e	carboxylic acid metabolic process	36/810	4.44444	263/10230	263	2.57087	0.00108854	5	36	0.027632	AARA000063, AARA000326, AARA000643, AARA001269, AARA003027, AARA003604, AARA004451, AARA004518, AARA004652, AARA004653, AARA004857, AARA004879, AARA005344, AARA005500, AARA005738, AARA005772, AARA005811, AARA005909, AARA006574, AARA006629, AARA006657, AARA007094, AARA007891, AARA008403, AARA008467, AARA009934, AARA009935, AARA011351, AARA012025, AARA015591, AARA015730, AARA016045, AARA016122, AAR…
GO:0015849	BP	e	organic acid transport	4/810	0.493827	7/10230	7	0.0684262	0.0011244	5	4	0.0282322	AARA001870, AARA003511, AARA007782, AARA018403
GO:0032787	BP	e	monocarboxylic acid metabolic process	14/810	1.7284	71/10230	71	0.694037	0.00116292	6	14	0.0288854	AARA000063, AARA000643, AARA001269, AARA004857, AARA004879, AARA005344, AARA005738, AARA005909, AARA007094, AARA007891, AARA008403, AARA015730, AARA016851, AARA017973
GO:0019318	BP	e	hexose metabolic process	11/810	1.35802	49/10230	49	0.478983	0.00127907	5	11	0.0311015	AARA001433, AARA001873, AARA002074, AARA005348, AARA008205, AARA010799, AARA010936, AARA011257, AARA011366, AARA017050, AARA017288
GO:0005996	BP	e	monosaccharide metabolic process	12/810	1.48148	57/10230	57	0.557185	0.00142183	4	12	0.0340049	AARA001433, AARA001873, AARA002074, AARA005348, AARA005500, AARA008205, AARA010799, AARA010936, AARA011257, AARA011366, AARA017050, AARA017288
GO:0016051	BP	e	carbohydrate biosynthetic process	8/810	0.987654	29/10230	29	0.28348	0.00142791	4	8	0.0340049	AARA001433, AARA001673, AARA001873, AARA004275, AARA005348, AARA007654, AARA010799, AARA011257
GO:0006508	BP	e	proteolysis	76/810	9.38272	681/10230	681	6.65689	0.00196277	5	76	0.04534	AARA000319, AARA000351, AARA000437, AARA000596, AARA000597, AARA000705, AARA000708, AARA001340, AARA001566, AARA001659, AARA001718, AARA002091, AARA002258, AARA002869, AARA002987, AARA003174, AARA003929, AARA003944, AARA003952, AARA004014, AARA004225, AARA004454, AARA004635, AARA005774, AARA005903, AARA006180, AARA006663, AARA006668, AARA007807, AARA008241, AARA008876, AARA009360, AARA009400, AAR…
GO:0006112	BP	e	energy reserve metabolic process	4/810	0.493827	8/10230	8	0.0782014	0.00210818	5	4	0.0477441	AARA001673, AARA004275, AARA007654, AARA017634
GO:0005977	BP	e	glycogen metabolic process	4/810	0.493827	8/10230	8	0.0782014	0.00210818	7	4	0.0477441	AARA001673, AARA004275, AARA007654, AARA017634
GO:0090304	BP	p	nucleic acid metabolic process	11/810	1.35802	612/10230	612	5.9824	2.27031e-11	5	11	5.82714e-09	AARA003228, AARA003406, AARA003536, AARA004360, AARA004850, AARA006657, AARA006868, AARA016015, AARA017330, AARA017782, AARA018669
GO:0010468	BP	p	regulation of gene expression	10/810	1.23457	576/10230	576	5.6305	5.43787e-11	5	10	1.25615e-08	AARA001806, AARA002955, AARA003790, AARA004031, AARA006600, AARA006881, AARA008766, AARA009084, AARA009312, AARA011885
GO:0006355	BP	p	regulation of transcription, DNA-templated	5/810	0.617284	449/10230	449	4.38905	7.60203e-11	9	5	1.35082e-08	AARA001806, AARA002955, AARA003790, AARA009084, AARA011885
GO:1903506	BP	p	regulation of nucleic acid-templated transcription	5/810	0.617284	449/10230	449	4.38905	7.60203e-11	8	5	1.35082e-08	AARA001806, AARA002955, AARA003790, AARA009084, AARA011885
GO:2001141	BP	p	regulation of RNA biosynthetic process	5/810	0.617284	449/10230	449	4.38905	7.60203e-11	7	5	1.35082e-08	AARA001806, AARA002955, AARA003790, AARA009084, AARA011885
GO:0010556	BP	p	regulation of macromolecule biosynthetic process	9/810	1.11111	530/10230	530	5.18084	2.66907e-10	5	9	3.69952e-08	AARA001806, AARA002955, AARA003790, AARA004031, AARA006600, AARA008766, AARA009084, AARA009312, AARA011885
GO:2000112	BP	p	regulation of cellular macromolecule biosynthetic process	9/810	1.11111	530/10230	530	5.18084	2.66907e-10	6	9	3.69952e-08	AARA001806, AARA002955, AARA003790, AARA004031, AARA006600, AARA008766, AARA009084, AARA009312, AARA011885
GO:0009889	BP	p	regulation of biosynthetic process	9/810	1.11111	531/10230	531	5.19062	2.72259e-10	4	9	3.69952e-08	AARA001806, AARA002955, AARA003790, AARA004031, AARA006600, AARA008766, AARA009084, AARA009312, AARA011885
GO:0031326	BP	p	regulation of cellular biosynthetic process	9/810	1.11111	531/10230	531	5.19062	2.72259e-10	5	9	3.69952e-08	AARA001806, AARA002955, AARA003790, AARA004031, AARA006600, AARA008766, AARA009084, AARA009312, AARA011885
GO:0019219	BP	p	regulation of nucleobase-containing compound metabolic process	7/810	0.864198	478/10230	478	4.67253	3.22766e-10	5	7	3.92415e-08	AARA001806, AARA002955, AARA003790, AARA004744, AARA006881, AARA009084, AARA011885
GO:0065007	BP	p	biological regulation	58/810	7.16049	1431/10230	1431	13.9883	3.69104e-10	1	58	4.26315e-08	AARA000050, AARA000056, AARA000179, AARA000678, AARA000736, AARA001292, AARA001634, AARA001715, AARA001806, AARA001961, AARA002311, AARA002929, AARA002953, AARA002955, AARA003490, AARA003707, AARA003715, AARA003790, AARA004031, AARA004744, AARA004854, AARA006142, AARA006177, AARA006239, AARA006244, AARA006600, AARA006684, AARA006881, AARA006887, AARA006908, AARA006977, AARA007098, AARA007099, AAR…
GO:0051252	BP	p	regulation of RNA metabolic process	7/810	0.864198	475/10230	475	4.64321	4.84481e-10	6	7	5.32929e-08	AARA001806, AARA002955, AARA003790, AARA004744, AARA006881, AARA009084, AARA011885
GO:0050789	BP	p	regulation of biological process	53/810	6.54321	1340/10230	1340	13.0987	6.50871e-10	2	53	6.83415e-08	AARA000050, AARA000056, AARA000179, AARA000678, AARA001292, AARA001634, AARA001715, AARA001806, AARA001961, AARA002929, AARA002953, AARA002955, AARA003490, AARA003707, AARA003715, AARA003790, AARA004031, AARA004744, AARA004854, AARA006142, AARA006239, AARA006244, AARA006600, AARA006684, AARA006881, AARA006908, AARA006977, AARA007098, AARA007099, AARA007587, AARA008748, AARA008749, AARA008766, AAR…
GO:0044260	BP	p	cellular macromolecule metabolic process	39/810	4.81481	1098/10230	1098	10.7331	7.88988e-10	4	39	7.92418e-08	AARA000448, AARA000680, AARA000770, AARA000880, AARA001673, AARA003228, AARA003262, AARA003340, AARA004275, AARA004360, AARA004750, AARA005529, AARA005589, AARA006145, AARA006868, AARA007222, AARA007654, AARA008459, AARA008635, AARA008637, AARA008927, AARA009083, AARA009855, AARA010147, AARA010308, AARA010513, AARA010667, AARA011486, AARA011528, AARA011602, AARA011676, AARA011692, AARA015724, AAR…
GO:0050794	BP	p	regulation of cellular process	53/810	6.54321	1293/10230	1293	12.6393	5.8188e-09	3	53	5.60059e-07	AARA000050, AARA000056, AARA000179, AARA000678, AARA001292, AARA001634, AARA001715, AARA001806, AARA001961, AARA002929, AARA002953, AARA002955, AARA003490, AARA003707, AARA003715, AARA003790, AARA004031, AARA004744, AARA004854, AARA006142, AARA006239, AARA006244, AARA006600, AARA006684, AARA006881, AARA006908, AARA006977, AARA007098, AARA007099, AARA007587, AARA008748, AARA008749, AARA008766, AAR…
GO:0060255	BP	p	regulation of macromolecule metabolic process	23/810	2.83951	686/10230	686	6.70577	5.29946e-07	4	23	4.34159e-05	AARA001292, AARA001806, AARA002929, AARA002955, AARA003790, AARA004031, AARA004744, AARA006239, AARA006244, AARA006600, AARA006881, AARA008748, AARA008749, AARA008766, AARA008889, AARA008890, AARA009084, AARA009312, AARA011885, AARA016006, AARA016522, AARA016523, AARA016524
GO:0016070	BP	p	RNA metabolic process	9/810	1.11111	407/10230	407	3.97849	8.12151e-07	6	9	6.25357e-05	AARA003228, AARA003406, AARA003536, AARA004360, AARA004850, AARA006657, AARA016015, AARA017330, AARA017782
GO:0019222	BP	p	regulation of metabolic process	24/810	2.96296	691/10230	691	6.75464	1.20102e-06	3	24	8.94954e-05	AARA001292, AARA001806, AARA002929, AARA002955, AARA003790, AARA004031, AARA004744, AARA006239, AARA006244, AARA006600, AARA006881, AARA006908, AARA008748, AARA008749, AARA008766, AARA008889, AARA008890, AARA009084, AARA009312, AARA011885, AARA016006, AARA016522, AARA016523, AARA016524
GO:0080090	BP	p	regulation of primary metabolic process	23/810	2.83951	648/10230	648	6.33431	3.90468e-06	4	23	0.00026532	AARA001292, AARA001806, AARA002929, AARA002955, AARA003790, AARA004031, AARA004744, AARA006239, AARA006244, AARA006600, AARA006881, AARA008748, AARA008749, AARA008766, AARA008889, AARA008890, AARA009084, AARA009312, AARA011885, AARA016006, AARA016522, AARA016523, AARA016524
GO:0051171	BP	p	regulation of nitrogen compound metabolic process	23/810	2.83951	647/10230	647	6.32454	3.91239e-06	4	23	0.00026532	AARA001292, AARA001806, AARA002929, AARA002955, AARA003790, AARA004031, AARA004744, AARA006239, AARA006244, AARA006600, AARA006881, AARA008748, AARA008749, AARA008766, AARA008889, AARA008890, AARA009084, AARA009312, AARA011885, AARA016006, AARA016522, AARA016523, AARA016524
GO:0006139	BP	p	nucleobase-containing compound metabolic process	30/810	3.7037	772/10230	772	7.54643	4.08136e-06	4	30	0.00026532	AARA002974, AARA003045, AARA003228, AARA003257, AARA003406, AARA003536, AARA004360, AARA004850, AARA004857, AARA005160, AARA005909, AARA006657, AARA006868, AARA009921, AARA011126, AARA011405, AARA011635, AARA011817, AARA011890, AARA011974, AARA012038, AARA014553, AARA016015, AARA016157, AARA017330, AARA017782, AARA018146, AARA018669, AARA018686, AARA018780
GO:0031323	BP	p	regulation of cellular metabolic process	24/810	2.96296	653/10230	653	6.38319	8.46971e-06	4	24	0.000528785	AARA001292, AARA001806, AARA002929, AARA002955, AARA003790, AARA004031, AARA004744, AARA006239, AARA006244, AARA006600, AARA006881, AARA006908, AARA008748, AARA008749, AARA008766, AARA008889, AARA008890, AARA009084, AARA009312, AARA011885, AARA016006, AARA016522, AARA016523, AARA016524
GO:0044267	BP	p	cellular protein metabolic process	26/810	3.20988	677/10230	677	6.61779	1.24093e-05	5	26	0.000754354	AARA000448, AARA000680, AARA000770, AARA003340, AARA004750, AARA005529, AARA005589, AARA006145, AARA007222, AARA008459, AARA008635, AARA008637, AARA008927, AARA009083, AARA009855, AARA010147, AARA010308, AARA010667, AARA011486, AARA011528, AARA011602, AARA011676, AARA011692, AARA015724, AARA016001, AARA017632
GO:0006259	BP	p	DNA metabolic process	2/810	0.246914	198/10230	198	1.93548	2.43101e-05	6	2	0.00140391	AARA006868, AARA018669
GO:0046483	BP	p	heterocycle metabolic process	37/810	4.5679	842/10230	842	8.23069	3.28789e-05	3	37	0.00180192	AARA000063, AARA002974, AARA003045, AARA003228, AARA003257, AARA003406, AARA003536, AARA004360, AARA004850, AARA004857, AARA005160, AARA005406, AARA005909, AARA006657, AARA006868, AARA006928, AARA009078, AARA009431, AARA009921, AARA009955, AARA011126, AARA011405, AARA011635, AARA011817, AARA011890, AARA011974, AARA012025, AARA012038, AARA014553, AARA016015, AARA016157, AARA017330, AARA017782, AAR…
GO:0006396	BP	p	RNA processing	5/810	0.617284	252/10230	252	2.46334	7.60188e-05	7	5	0.00308076	AARA003228, AARA004360, AARA004850, AARA016015, AARA017782
GO:0043412	BP	p	macromolecule modification	24/810	2.96296	604/10230	604	5.9042	9.22428e-05	4	24	0.00355135	AARA000448, AARA000680, AARA000770, AARA003228, AARA003340, AARA004360, AARA004750, AARA005529, AARA006145, AARA007222, AARA008459, AARA008635, AARA008637, AARA008927, AARA009083, AARA009855, AARA010147, AARA010308, AARA010667, AARA011486, AARA011528, AARA011602, AARA016015, AARA017330
GO:0006464	BP	p	cellular protein modification process	20/810	2.46914	533/10230	533	5.21017	9.6372e-05	6	20	0.00359063	AARA000448, AARA000680, AARA000770, AARA003340, AARA004750, AARA005529, AARA006145, AARA007222, AARA008459, AARA008635, AARA008637, AARA008927, AARA009083, AARA009855, AARA010147, AARA010308, AARA010667, AARA011486, AARA011528, AARA011602
GO:0036211	BP	p	protein modification process	20/810	2.46914	533/10230	533	5.21017	9.6372e-05	5	20	0.00359063	AARA000448, AARA000680, AARA000770, AARA003340, AARA004750, AARA005529, AARA006145, AARA007222, AARA008459, AARA008635, AARA008637, AARA008927, AARA009083, AARA009855, AARA010147, AARA010308, AARA010667, AARA011486, AARA011528, AARA011602
GO:0043170	BP	p	macromolecule metabolic process	119/810	14.6914	2026/10230	2026	19.8045	0.000110162	3	119	0.00397617	AARA000319, AARA000351, AARA000437, AARA000448, AARA000596, AARA000597, AARA000680, AARA000705, AARA000708, AARA000770, AARA000880, AARA001340, AARA001566, AARA001659, AARA001673, AARA001718, AARA002091, AARA002258, AARA002869, AARA002987, AARA003174, AARA003228, AARA003262, AARA003340, AARA003406, AARA003536, AARA003929, AARA003944, AARA003952, AARA004014, AARA004225, AARA004275, AARA004360, AAR…
GO:0009987	BP	p	cellular process	267/810	32.963	4012/10230	4012	39.218	0.000129621	1	267	0.00446904	AARA000042, AARA000050, AARA000056, AARA000063, AARA000101, AARA000179, AARA000326, AARA000448, AARA000609, AARA000610, AARA000643, AARA000645, AARA000680, AARA000770, AARA000798, AARA000829, AARA000859, AARA000880, AARA000995, AARA000999, AARA001040, AARA001095, AARA001171, AARA001269, AARA001381, AARA001422, AARA001634, AARA001652, AARA001673, AARA001678, AARA001870, AARA001996, AARA002080, AAR…
GO:0006357	BP	p	regulation of transcription by RNA polymerase II	0/810	0	113/10230	113	1.10459	0.00014833	10	0	0.00486227
GO:0006725	BP	p	cellular aromatic compound metabolic process	40/810	4.93827	853/10230	853	8.33822	0.000149447	3	40	0.00486227	AARA000326, AARA002974, AARA003045, AARA003228, AARA003257, AARA003406, AARA003536, AARA004360, AARA004652, AARA004653, AARA004850, AARA004857, AARA005160, AARA005406, AARA005909, AARA006657, AARA006868, AARA008467, AARA009431, AARA009921, AARA009955, AARA011126, AARA011351, AARA011405, AARA011635, AARA011817, AARA011890, AARA011974, AARA012025, AARA012038, AARA014553, AARA016015, AARA016157, AAR…
GO:1901360	BP	p	organic cyclic compound metabolic process	43/810	5.30864	887/10230	887	8.67058	0.000253495	3	43	0.00791314	AARA000063, AARA000326, AARA002974, AARA003045, AARA003228, AARA003257, AARA003406, AARA003536, AARA004360, AARA004652, AARA004653, AARA004850, AARA004857, AARA005160, AARA005406, AARA005909, AARA006657, AARA006868, AARA006928, AARA008467, AARA009078, AARA009431, AARA009921, AARA009955, AARA011126, AARA011351, AARA011405, AARA011635, AARA011817, AARA011890, AARA011974, AARA012025, AARA012038, AAR…
GO:0007165	BP	p	signal transduction	21/810	2.59259	522/10230	522	5.10264	0.000325173	4	21	0.0100153	AARA000050, AARA000056, AARA000179, AARA001634, AARA002953, AARA003490, AARA003715, AARA004854, AARA006684, AARA006977, AARA007098, AARA007099, AARA007587, AARA011739, AARA011886, AARA015629, AARA015960, AARA016215, AARA016456, AARA016457, AARA017527
GO:0016071	BP	p	mRNA metabolic process	1/810	0.123457	125/10230	125	1.2219	0.000665048	7	1	0.0189662	AARA017782
GO:0007186	BP	p	G protein-coupled receptor signaling pathway	6/810	0.740741	232/10230	232	2.26784	0.00119225	5	6	0.0292989	AARA000050, AARA001634, AARA002953, AARA003490, AARA006977, AARA016215
GO:0018193	BP	p	peptidyl-amino acid modification	0/810	0	85/10230	85	0.83089	0.00177966	7	0	0.0419492
GO:0033036	BP	p	macromolecule localization	4/810	0.493827	178/10230	178	1.73998	0.00191495	2	4	0.0446822	AARA000798, AARA010065, AARA017085, AARA017299
GO:0098800	CC	e	inner mitochondrial membrane protein complex	5/810	0.617284	8/10230	8	0.0782014	0.000140622	3	5	0.023062	AARA001457, AARA003072, AARA004249, AARA006037, AARA007580
GO:0015020	MF	e	glucuronosyltransferase activity	6/810	0.740741	14/10230	14	0.136852	0.000417465	5	6	0.0120601	AARA003017, AARA004549, AARA005133, AARA005200, AARA009344, AARA015807
GO:0016758	MF	e	hexosyltransferase activity	6/810	0.740741	18/10230	18	0.175953	0.00196026	4	6	0.0454019	AARA003017, AARA004549, AARA005133, AARA005200, AARA009344, AARA015807
GO:0005488	MF	p	binding	83/810	10.2469	1770/10230	1770	17.3021	5.44899e-09	1	83	1.41674e-06	AARA000220, AARA000505, AARA000722, AARA000826, AARA000858, AARA001625, AARA001891, AARA002158, AARA002268, AARA002285, AARA002617, AARA002766, AARA003397, AARA003535, AARA003548, AARA003906, AARA004217, AARA004323, AARA004531, AARA005399, AARA005515, AARA005553, AARA005722, AARA005864, AARA005867, AARA005953, AARA006795, AARA006813, AARA006884, AARA006952, AARA007040, AARA007341, AARA007586, AAR…
GO:1901363	MF	p	heterocyclic compound binding	8/810	0.987654	430/10230	430	4.20332	4.47687e-08	2	8	3.90565e-06	AARA000505, AARA001625, AARA003548, AARA003906, AARA006813, AARA016682, AARA017093, AARA017221
GO:0097159	MF	p	organic cyclic compound binding	8/810	0.987654	431/10230	431	4.2131	4.50652e-08	2	8	3.90565e-06	AARA000505, AARA001625, AARA003548, AARA003906, AARA006813, AARA016682, AARA017093, AARA017221
GO:0003676	MF	p	nucleic acid binding	5/810	0.617284	344/10230	344	3.36266	1.29997e-07	3	5	8.44978e-06	AARA000505, AARA001625, AARA003548, AARA006813, AARA017221
GO:0008270	MF	p	zinc ion binding	0/810	0	166/10230	166	1.62268	1.62579e-06	6	0	7.25847e-05
GO:0046914	MF	p	transition metal ion binding	0/810	0	168/10230	168	1.64223	1.67503e-06	5	0	7.25847e-05
GO:0003674	MF	p	molecular_function	142/810	17.5309	2332/10230	2332	22.7957	0.000144492	0	142	0.00536683	AARA000220, AARA000505, AARA000669, AARA000722, AARA000826, AARA000858, AARA001131, AARA001265, AARA001570, AARA001625, AARA001891, AARA002158, AARA002219, AARA002268, AARA002285, AARA002342, AARA002344, AARA002617, AARA002622, AARA002666, AARA002766, AARA002788, AARA003017, AARA003397, AARA003535, AARA003548, AARA003640, AARA003666, AARA003675, AARA003897, AARA003899, AARA003900, AARA003901, AAR…
GO:0005515	MF	p	protein binding	36/810	4.44444	762/10230	762	7.44868	0.000364941	2	36	0.0118606	AARA000722, AARA000826, AARA000858, AARA002158, AARA002617, AARA002766, AARA003397, AARA003535, AARA004323, AARA005399, AARA005515, AARA005553, AARA005722, AARA005864, AARA005867, AARA006795, AARA007040, AARA008564, AARA009354, AARA009365, AARA009629, AARA009788, AARA009917, AARA011174, AARA011218, AARA011740, AARA014510, AARA015631, AARA016205, AARA016579, AARA016900, AARA017434, AARA017649, AAR…
GO:0003677	MF	p	DNA binding	1/810	0.123457	115/10230	115	1.12414	0.00143078	4	1	0.0372002	AARA001625
GO:0003723	MF	p	RNA binding	1/810	0.123457	110/10230	110	1.07527	0.00209547	4	1	0.0454019	AARA017221

## Sheet: SA_DO_up
GO	NS	enrichment	name	ratio_in_study	study_percent	ratio_in_pop	pop	pop_percent	p_uncorrected	depth	study_count	p_fdr_bh	study_items
GO:0019646	BP	e	aerobic electron transport chain	25/670	3.73134	30/10230	30	0.293255	1.73195e-25	7	25	4.00081e-22	AARA000645, AARA000995, AARA001171, AARA002536, AARA003282, AARA003285, AARA003739, AARA003908, AARA004702, AARA005349, AARA005568, AARA005778, AARA008138, AARA008183, AARA008338, AARA008613, AARA009246, AARA009894, AARA010871, AARA011346, AARA011852, AARA011964, AARA016307, AARA017298, AARA017483
GO:0022900	BP	e	electron transport chain	27/670	4.02985	36/10230	36	0.351906	3.55172e-25	4	27	4.10224e-22	AARA000645, AARA000995, AARA001171, AARA002536, AARA003282, AARA003285, AARA003739, AARA003908, AARA004702, AARA005349, AARA005568, AARA005778, AARA007742, AARA008138, AARA008183, AARA008338, AARA008613, AARA009246, AARA009894, AARA010871, AARA011346, AARA011852, AARA011964, AARA016307, AARA017073, AARA017298, AARA017483
GO:0022904	BP	e	respiratory electron transport chain	25/670	3.73134	31/10230	31	0.30303	8.40461e-25	5	25	6.47155e-22	AARA000645, AARA000995, AARA001171, AARA002536, AARA003282, AARA003285, AARA003739, AARA003908, AARA004702, AARA005349, AARA005568, AARA005778, AARA008138, AARA008183, AARA008338, AARA008613, AARA009246, AARA009894, AARA010871, AARA011346, AARA011852, AARA011964, AARA016307, AARA017298, AARA017483
GO:0009060	BP	e	aerobic respiration	26/670	3.8806	38/10230	38	0.371457	1.34088e-22	6	26	6.19487e-20	AARA000645, AARA000995, AARA001171, AARA002536, AARA003202, AARA003282, AARA003285, AARA003739, AARA003908, AARA004702, AARA005349, AARA005568, AARA005778, AARA008138, AARA008183, AARA008338, AARA008613, AARA009246, AARA009894, AARA010871, AARA011346, AARA011852, AARA011964, AARA016307, AARA017298, AARA017483
GO:0045333	BP	e	cellular respiration	26/670	3.8806	38/10230	38	0.371457	1.34088e-22	5	26	6.19487e-20	AARA000645, AARA000995, AARA001171, AARA002536, AARA003202, AARA003282, AARA003285, AARA003739, AARA003908, AARA004702, AARA005349, AARA005568, AARA005778, AARA008138, AARA008183, AARA008338, AARA008613, AARA009246, AARA009894, AARA010871, AARA011346, AARA011852, AARA011964, AARA016307, AARA017298, AARA017483
GO:0015980	BP	e	energy derivation by oxidation of organic compounds	28/670	4.1791	46/10230	46	0.449658	3.81245e-22	4	28	1.46779e-19	AARA000645, AARA000995, AARA001171, AARA002536, AARA003202, AARA003282, AARA003285, AARA003739, AARA003908, AARA004275, AARA004702, AARA005349, AARA005568, AARA005778, AARA007654, AARA008138, AARA008183, AARA008338, AARA008613, AARA009246, AARA009894, AARA010871, AARA011346, AARA011852, AARA011964, AARA016307, AARA017298, AARA017483
GO:0006091	BP	e	generation of precursor metabolites and energy	30/670	4.47761	64/10230	64	0.625611	3.18042e-19	3	30	1.04954e-16	AARA000645, AARA000995, AARA001171, AARA002536, AARA003202, AARA003282, AARA003285, AARA003739, AARA003908, AARA004275, AARA004702, AARA005349, AARA005568, AARA005778, AARA007654, AARA007742, AARA008138, AARA008183, AARA008338, AARA008613, AARA009246, AARA009894, AARA010871, AARA011346, AARA011852, AARA011964, AARA016307, AARA017073, AARA017298, AARA017483
GO:0006120	BP	e	mitochondrial electron transport, NADH to ubiquinone	14/670	2.08955	15/10230	15	0.146628	3.31526e-16	8	14	9.57281e-14	AARA000645, AARA000995, AARA003739, AARA003908, AARA004702, AARA005568, AARA005778, AARA008138, AARA008338, AARA008613, AARA009246, AARA009894, AARA011346, AARA017298
GO:0005975	BP	e	carbohydrate metabolic process	38/670	5.67164	215/10230	215	2.10166	1.4966e-08	3	38	1.81955e-06	AARA000730, AARA000880, AARA001269, AARA001433, AARA001873, AARA002074, AARA002823, AARA003178, AARA003262, AARA004275, AARA005348, AARA005500, AARA005763, AARA007329, AARA007560, AARA007654, AARA008157, AARA008205, AARA009226, AARA009525, AARA009526, AARA009637, AARA010610, AARA010757, AARA011257, AARA011366, AARA015828, AARA016405, AARA017288, AARA017290, AARA017497, AARA017619, AARA017620, AAR…
GO:0006123	BP	e	mitochondrial electron transport, cytochrome c to oxygen	8/670	1.19403	11/10230	11	0.107527	4.49629e-08	8	8	5.19322e-06	AARA002536, AARA005349, AARA008183, AARA010871, AARA011852, AARA011964, AARA016307, AARA017483
GO:0055085	BP	e	transmembrane transport	48/670	7.16418	322/10230	322	3.14761	6.20653e-08	4	48	6.82718e-06	AARA000859, AARA001040, AARA001095, AARA001678, AARA001870, AARA001996, AARA002079, AARA002080, AARA002472, AARA003045, AARA003447, AARA003511, AARA003986, AARA004210, AARA005160, AARA005632, AARA005834, AARA008163, AARA008591, AARA008830, AARA008848, AARA008979, AARA009061, AARA010216, AARA010273, AARA010325, AARA011178, AARA011199, AARA011635, AARA011817, AARA011890, AARA011910, AARA012038, AAR…
GO:0006099	BP	e	tricarboxylic acid cycle	9/670	1.34328	15/10230	15	0.146628	7.36634e-08	3	9	7.73466e-06	AARA002634, AARA004119, AARA005918, AARA006747, AARA007930, AARA009755, AARA010435, AARA012050, AARA018625
GO:0044281	BP	e	small molecule metabolic process	63/670	9.40299	532/10230	532	5.20039	3.42035e-06	2	63	0.000282178	AARA000326, AARA000643, AARA001269, AARA001282, AARA001433, AARA001873, AARA002074, AARA002343, AARA003027, AARA003045, AARA003257, AARA004515, AARA004518, AARA004652, AARA004653, AARA004784, AARA004842, AARA004857, AARA004879, AARA005160, AARA005318, AARA005344, AARA005348, AARA005500, AARA005738, AARA005772, AARA005811, AARA005909, AARA006574, AARA006629, AARA006657, AARA008117, AARA008205, AAR…
GO:0008152	BP	e	metabolic process	261/670	38.9552	3157/10230	3157	30.8602	4.30154e-06	1	261	0.00034264	AARA000101, AARA000326, AARA000351, AARA000437, AARA000448, AARA000485, AARA000527, AARA000609, AARA000610, AARA000643, AARA000645, AARA000674, AARA000680, AARA000705, AARA000708, AARA000730, AARA000829, AARA000880, AARA000895, AARA000995, AARA000999, AARA001171, AARA001269, AARA001282, AARA001304, AARA001340, AARA001433, AARA001566, AARA001671, AARA001718, AARA001802, AARA001803, AARA001873, AAR…
GO:0009260	BP	e	ribonucleotide biosynthetic process	9/670	1.34328	24/10230	24	0.234604	1.1253e-05	9	9	0.000601477	AARA003045, AARA004857, AARA005160, AARA005909, AARA011635, AARA011817, AARA011890, AARA012038, AARA014553
GO:0009152	BP	e	purine ribonucleotide biosynthetic process	9/670	1.34328	24/10230	24	0.234604	1.1253e-05	10	9	0.000601477	AARA003045, AARA004857, AARA005160, AARA005909, AARA011635, AARA011817, AARA011890, AARA012038, AARA014553
GO:0006164	BP	e	purine nucleotide biosynthetic process	9/670	1.34328	24/10230	24	0.234604	1.1253e-05	9	9	0.000601477	AARA003045, AARA004857, AARA005160, AARA005909, AARA011635, AARA011817, AARA011890, AARA012038, AARA014553
GO:0009141	BP	e	nucleoside triphosphate metabolic process	7/670	1.04478	14/10230	14	0.136852	1.14567e-05	7	7	0.000601477	AARA003045, AARA005160, AARA011635, AARA011817, AARA011890, AARA012038, AARA014553
GO:0009205	BP	e	purine ribonucleoside triphosphate metabolic process	7/670	1.04478	14/10230	14	0.136852	1.14567e-05	9	7	0.000601477	AARA003045, AARA005160, AARA011635, AARA011817, AARA011890, AARA012038, AARA014553
GO:0009145	BP	e	purine nucleoside triphosphate biosynthetic process	7/670	1.04478	14/10230	14	0.136852	1.14567e-05	9	7	0.000601477	AARA003045, AARA005160, AARA011635, AARA011817, AARA011890, AARA012038, AARA014553
GO:0009144	BP	e	purine nucleoside triphosphate metabolic process	7/670	1.04478	14/10230	14	0.136852	1.14567e-05	8	7	0.000601477	AARA003045, AARA005160, AARA011635, AARA011817, AARA011890, AARA012038, AARA014553
GO:0009206	BP	e	purine ribonucleoside triphosphate biosynthetic process	7/670	1.04478	14/10230	14	0.136852	1.14567e-05	10	7	0.000601477	AARA003045, AARA005160, AARA011635, AARA011817, AARA011890, AARA012038, AARA014553
GO:0006754	BP	e	ATP biosynthetic process	7/670	1.04478	14/10230	14	0.136852	1.14567e-05	11	7	0.000601477	AARA003045, AARA005160, AARA011635, AARA011817, AARA011890, AARA012038, AARA014553
GO:0009201	BP	e	ribonucleoside triphosphate biosynthetic process	7/670	1.04478	14/10230	14	0.136852	1.14567e-05	9	7	0.000601477	AARA003045, AARA005160, AARA011635, AARA011817, AARA011890, AARA012038, AARA014553
GO:0009142	BP	e	nucleoside triphosphate biosynthetic process	7/670	1.04478	14/10230	14	0.136852	1.14567e-05	8	7	0.000601477	AARA003045, AARA005160, AARA011635, AARA011817, AARA011890, AARA012038, AARA014553
GO:0009199	BP	e	ribonucleoside triphosphate metabolic process	7/670	1.04478	14/10230	14	0.136852	1.14567e-05	8	7	0.000601477	AARA003045, AARA005160, AARA011635, AARA011817, AARA011890, AARA012038, AARA014553
GO:0046390	BP	e	ribose phosphate biosynthetic process	9/670	1.34328	25/10230	25	0.244379	1.65684e-05	6	9	0.000832021	AARA003045, AARA004857, AARA005160, AARA005909, AARA011635, AARA011817, AARA011890, AARA012038, AARA014553
GO:0006790	BP	e	sulfur compound metabolic process	15/670	2.23881	67/10230	67	0.654936	2.11195e-05	3	15	0.001038	AARA000829, AARA003027, AARA003703, AARA004784, AARA004857, AARA005891, AARA005909, AARA007695, AARA008729, AARA008734, AARA009632, AARA011689, AARA015648, AARA015763, AARA017659
GO:0072522	BP	e	purine-containing compound biosynthetic process	9/670	1.34328	26/10230	26	0.254154	2.38788e-05	5	9	0.00114917	AARA003045, AARA004857, AARA005160, AARA005909, AARA011635, AARA011817, AARA011890, AARA012038, AARA014553
GO:0015986	BP	e	ATP synthesis coupled proton transport	6/670	0.895522	11/10230	11	0.107527	2.68315e-05	12	6	0.00121531	AARA003045, AARA005160, AARA011635, AARA011817, AARA011890, AARA012038
GO:0015985	BP	e	energy coupled proton transport, down electrochemical gradient	6/670	0.895522	11/10230	11	0.107527	2.68315e-05	9	6	0.00121531	AARA003045, AARA005160, AARA011635, AARA011817, AARA011890, AARA012038
GO:0009259	BP	e	ribonucleotide metabolic process	9/670	1.34328	27/10230	27	0.26393	3.37542e-05	8	9	0.00147117	AARA003045, AARA004857, AARA005160, AARA005909, AARA011635, AARA011817, AARA011890, AARA012038, AARA014553
GO:0009150	BP	e	purine ribonucleotide metabolic process	9/670	1.34328	27/10230	27	0.26393	3.37542e-05	9	9	0.00147117	AARA003045, AARA004857, AARA005160, AARA005909, AARA011635, AARA011817, AARA011890, AARA012038, AARA014553
GO:0019693	BP	e	ribose phosphate metabolic process	9/670	1.34328	28/10230	28	0.273705	4.68785e-05	5	9	0.00186706	AARA003045, AARA004857, AARA005160, AARA005909, AARA011635, AARA011817, AARA011890, AARA012038, AARA014553
GO:0006163	BP	e	purine nucleotide metabolic process	9/670	1.34328	28/10230	28	0.273705	4.68785e-05	8	9	0.00186706	AARA003045, AARA004857, AARA005160, AARA005909, AARA011635, AARA011817, AARA011890, AARA012038, AARA014553
GO:0019318	BP	e	hexose metabolic process	12/670	1.79104	49/10230	49	0.478983	5.50033e-05	5	12	0.00211763	AARA001433, AARA001873, AARA002074, AARA005348, AARA008205, AARA009637, AARA011257, AARA011366, AARA017288, AARA017290, AARA018459, AARA018460
GO:0005996	BP	e	monosaccharide metabolic process	13/670	1.9403	57/10230	57	0.557185	6.06074e-05	4	13	0.00225812	AARA001433, AARA001873, AARA002074, AARA005348, AARA005500, AARA008205, AARA009637, AARA011257, AARA011366, AARA017288, AARA017290, AARA018459, AARA018460
GO:0046034	BP	e	ATP metabolic process	8/670	1.19403	24/10230	24	0.234604	9.31993e-05	2	8	0.00331216	AARA003045, AARA003202, AARA005160, AARA011635, AARA011817, AARA011890, AARA012038, AARA014553
GO:0009165	BP	e	nucleotide biosynthetic process	9/670	1.34328	31/10230	31	0.30303	0.000114555	8	9	0.00394958	AARA003045, AARA004857, AARA005160, AARA005909, AARA011635, AARA011817, AARA011890, AARA012038, AARA014553
GO:0009117	BP	e	nucleotide metabolic process	11/670	1.64179	46/10230	46	0.449658	0.000141278	7	11	0.00479929	AARA002343, AARA003045, AARA004857, AARA005160, AARA005909, AARA011635, AARA011817, AARA011890, AARA012038, AARA014553, AARA018686
GO:1901293	BP	e	nucleoside phosphate biosynthetic process	9/670	1.34328	32/10230	32	0.312805	0.000150227	7	9	0.00488768	AARA003045, AARA004857, AARA005160, AARA005909, AARA011635, AARA011817, AARA011890, AARA012038, AARA014553
GO:0010951	BP	e	negative regulation of endopeptidase activity	9/670	1.34328	32/10230	32	0.312805	0.000150227	10	9	0.00488768	AARA001292, AARA002929, AARA008748, AARA008749, AARA008889, AARA008890, AARA016006, AARA016523, AARA016524
GO:0052548	BP	e	regulation of endopeptidase activity	9/670	1.34328	32/10230	32	0.312805	0.000150227	8	9	0.00488768	AARA001292, AARA002929, AARA008748, AARA008749, AARA008889, AARA008890, AARA016006, AARA016523, AARA016524
GO:0006753	BP	e	nucleoside phosphate metabolic process	11/670	1.64179	47/10230	47	0.459433	0.000173704	6	11	0.005573	AARA002343, AARA003045, AARA004857, AARA005160, AARA005909, AARA011635, AARA011817, AARA011890, AARA012038, AARA014553, AARA018686
GO:0052547	BP	e	regulation of peptidase activity	11/670	1.64179	49/10230	49	0.478983	0.00025774	7	11	0.00793839	AARA001292, AARA002929, AARA006239, AARA006244, AARA008748, AARA008749, AARA008889, AARA008890, AARA016006, AARA016523, AARA016524
GO:0035023	BP	e	regulation of Rho protein signal transduction	3/670	0.447761	3/10230	3	0.0293255	0.000279755	9	3	0.00828505	AARA001714, AARA001715, AARA001961
GO:0046942	BP	e	carboxylic acid transport	3/670	0.447761	3/10230	3	0.0293255	0.000279755	7	3	0.00828505	AARA001870, AARA003511, AARA005335
GO:0015718	BP	e	monocarboxylic acid transport	3/670	0.447761	3/10230	3	0.0293255	0.000279755	8	3	0.00828505	AARA001870, AARA003511, AARA005335
GO:0051346	BP	e	negative regulation of hydrolase activity	11/670	1.64179	52/10230	52	0.508309	0.000446482	5	11	0.0125777	AARA000736, AARA001292, AARA002929, AARA006244, AARA008748, AARA008749, AARA008889, AARA008890, AARA016006, AARA016523, AARA016524
GO:0043086	BP	e	negative regulation of catalytic activity	11/670	1.64179	53/10230	53	0.518084	0.000530708	4	11	0.0144228	AARA000736, AARA001292, AARA002929, AARA006244, AARA008748, AARA008749, AARA008889, AARA008890, AARA016006, AARA016523, AARA016524
GO:0030162	BP	e	regulation of proteolysis	11/670	1.64179	53/10230	53	0.518084	0.000530708	6	11	0.0144228	AARA001292, AARA002929, AARA006239, AARA006244, AARA008748, AARA008749, AARA008889, AARA008890, AARA016006, AARA016523, AARA016524
GO:0015849	BP	e	organic acid transport	4/670	0.597015	7/10230	7	0.0684262	0.000544085	5	4	0.0146144	AARA001870, AARA003511, AARA007782, AARA018403
GO:0006082	BP	e	organic acid metabolic process	32/670	4.77612	263/10230	263	2.57087	0.000585185	3	32	0.0151885	AARA000326, AARA000643, AARA001269, AARA001282, AARA003027, AARA004518, AARA004652, AARA004653, AARA004857, AARA004879, AARA005318, AARA005344, AARA005500, AARA005738, AARA005772, AARA005811, AARA005909, AARA006574, AARA006629, AARA006657, AARA008467, AARA009934, AARA009935, AARA011351, AARA012025, AARA015591, AARA015730, AARA016045, AARA016122, AARA016451, AARA016851, AARA017973
GO:0043436	BP	e	oxoacid metabolic process	32/670	4.77612	263/10230	263	2.57087	0.000585185	4	32	0.0151885	AARA000326, AARA000643, AARA001269, AARA001282, AARA003027, AARA004518, AARA004652, AARA004653, AARA004857, AARA004879, AARA005318, AARA005344, AARA005500, AARA005738, AARA005772, AARA005811, AARA005909, AARA006574, AARA006629, AARA006657, AARA008467, AARA009934, AARA009935, AARA011351, AARA012025, AARA015591, AARA015730, AARA016045, AARA016122, AARA016451, AARA016851, AARA017973
GO:0019752	BP	e	carboxylic acid metabolic process	32/670	4.77612	263/10230	263	2.57087	0.000585185	5	32	0.0151885	AARA000326, AARA000643, AARA001269, AARA001282, AARA003027, AARA004518, AARA004652, AARA004653, AARA004857, AARA004879, AARA005318, AARA005344, AARA005500, AARA005738, AARA005772, AARA005811, AARA005909, AARA006574, AARA006629, AARA006657, AARA008467, AARA009934, AARA009935, AARA011351, AARA012025, AARA015591, AARA015730, AARA016045, AARA016122, AARA016451, AARA016851, AARA017973
GO:0006749	BP	e	glutathione metabolic process	9/670	1.34328	38/10230	38	0.371457	0.000612807	6	9	0.0153868	AARA000829, AARA005891, AARA008729, AARA008734, AARA009632, AARA011689, AARA015648, AARA015763, AARA017659
GO:0044092	BP	e	negative regulation of molecular function	11/670	1.64179	54/10230	54	0.527859	0.000627799	3	11	0.0154278	AARA000736, AARA001292, AARA002929, AARA006244, AARA008748, AARA008749, AARA008889, AARA008890, AARA016006, AARA016523, AARA016524
GO:0045861	BP	e	negative regulation of proteolysis	10/670	1.49254	48/10230	48	0.469208	0.000914359	8	10	0.0215527	AARA001292, AARA002929, AARA006244, AARA008748, AARA008749, AARA008889, AARA008890, AARA016006, AARA016523, AARA016524
GO:0010466	BP	e	negative regulation of peptidase activity	10/670	1.49254	48/10230	48	0.469208	0.000914359	9	10	0.0215527	AARA001292, AARA002929, AARA006244, AARA008748, AARA008749, AARA008889, AARA008890, AARA016006, AARA016523, AARA016524
GO:0098656	BP	e	anion transmembrane transport	6/670	0.895522	20/10230	20	0.195503	0.00135211	6	6	0.0309244	AARA001870, AARA003511, AARA005834, AARA008979, AARA016491, AARA017958
GO:0015711	BP	e	organic anion transport	6/670	0.895522	20/10230	20	0.195503	0.00135211	6	6	0.0309244	AARA001870, AARA003068, AARA003511, AARA005335, AARA010590, AARA017958
GO:1902600	BP	e	proton transmembrane transport	6/670	0.895522	21/10230	21	0.205279	0.0017894	8	6	0.0405246	AARA003045, AARA005160, AARA011635, AARA011817, AARA011890, AARA012038
GO:0006575	BP	e	cellular modified amino acid metabolic process	9/670	1.34328	44/10230	44	0.430108	0.00187363	4	9	0.0413092	AARA000829, AARA005891, AARA008729, AARA008734, AARA009632, AARA011689, AARA015648, AARA015763, AARA017659
GO:0008643	BP	e	carbohydrate transport	8/670	1.19403	36/10230	36	0.351906	0.00190526	5	8	0.0415203	AARA001442, AARA001565, AARA001712, AARA004847, AARA011953, AARA016855, AARA018063, AARA018065
GO:0065007	BP	p	biological regulation	41/670	6.1194	1431/10230	1431	13.9883	3.45826e-11	1	41	8.87619e-09	AARA000179, AARA000678, AARA000736, AARA001292, AARA001634, AARA001714, AARA001715, AARA001806, AARA001961, AARA002929, AARA003490, AARA003707, AARA003715, AARA003790, AARA004854, AARA006160, AARA006239, AARA006244, AARA006908, AARA006954, AARA006977, AARA007099, AARA007912, AARA008463, AARA008748, AARA008749, AARA008889, AARA008890, AARA009084, AARA009364, AARA009757, AARA010518, AARA011885, AAR…
GO:0010468	BP	p	regulation of gene expression	7/670	1.04478	576/10230	576	5.6305	3.50117e-10	5	7	8.08769e-08	AARA001806, AARA003790, AARA006160, AARA009084, AARA009757, AARA010518, AARA011885
GO:0050789	BP	p	regulation of biological process	40/670	5.97015	1340/10230	1340	13.0987	7.86074e-10	2	40	1.65076e-07	AARA000179, AARA000678, AARA001292, AARA001634, AARA001714, AARA001715, AARA001806, AARA001961, AARA002929, AARA003490, AARA003707, AARA003715, AARA003790, AARA004854, AARA006160, AARA006239, AARA006244, AARA006908, AARA006954, AARA006977, AARA007099, AARA007912, AARA008463, AARA008748, AARA008749, AARA008889, AARA008890, AARA009084, AARA009364, AARA009757, AARA010518, AARA011885, AARA015629, AAR…
GO:0090304	BP	p	nucleic acid metabolic process	9/670	1.34328	612/10230	612	5.9824	1.18519e-09	5	9	2.28149e-07	AARA003406, AARA003536, AARA004360, AARA004850, AARA006657, AARA009065, AARA016015, AARA017330, AARA018669
GO:0044260	BP	p	cellular macromolecule metabolic process	30/670	4.47761	1098/10230	1098	10.7331	3.05072e-09	4	30	5.4209e-07	AARA000448, AARA000680, AARA000880, AARA003262, AARA003340, AARA004275, AARA004360, AARA005327, AARA005529, AARA005605, AARA006145, AARA007222, AARA007654, AARA008635, AARA008637, AARA009065, AARA010147, AARA010513, AARA010667, AARA011156, AARA011602, AARA011676, AARA015724, AARA016001, AARA016788, AARA017080, AARA017330, AARA017632, AARA018126, AARA018669
GO:0050794	BP	p	regulation of cellular process	40/670	5.97015	1293/10230	1293	12.6393	6.08372e-09	3	40	8.94371e-07	AARA000179, AARA000678, AARA001292, AARA001634, AARA001714, AARA001715, AARA001806, AARA001961, AARA002929, AARA003490, AARA003707, AARA003715, AARA003790, AARA004854, AARA006160, AARA006239, AARA006244, AARA006908, AARA006954, AARA006977, AARA007099, AARA007912, AARA008463, AARA008748, AARA008749, AARA008889, AARA008890, AARA009084, AARA009364, AARA009757, AARA010518, AARA011885, AARA015629, AAR…
GO:2000112	BP	p	regulation of cellular macromolecule biosynthetic process	7/670	1.04478	530/10230	530	5.18084	6.82463e-09	6	7	8.94371e-07	AARA001806, AARA003790, AARA006160, AARA009084, AARA009757, AARA010518, AARA011885
GO:0010556	BP	p	regulation of macromolecule biosynthetic process	7/670	1.04478	530/10230	530	5.18084	6.82463e-09	5	7	8.94371e-07	AARA001806, AARA003790, AARA006160, AARA009084, AARA009757, AARA010518, AARA011885
GO:0009889	BP	p	regulation of biosynthetic process	7/670	1.04478	531/10230	531	5.19062	6.96912e-09	4	7	8.94371e-07	AARA001806, AARA003790, AARA006160, AARA009084, AARA009757, AARA010518, AARA011885
GO:0031326	BP	p	regulation of cellular biosynthetic process	7/670	1.04478	531/10230	531	5.19062	6.96912e-09	5	7	8.94371e-07	AARA001806, AARA003790, AARA006160, AARA009084, AARA009757, AARA010518, AARA011885
GO:0051252	BP	p	regulation of RNA metabolic process	7/670	1.04478	475/10230	475	4.64321	1.15298e-07	6	7	1.1188e-05	AARA001806, AARA003790, AARA006160, AARA009084, AARA009757, AARA010518, AARA011885
GO:0019219	BP	p	regulation of nucleobase-containing compound metabolic process	7/670	1.04478	478/10230	478	4.67253	1.16239e-07	5	7	1.1188e-05	AARA001806, AARA003790, AARA006160, AARA009084, AARA009757, AARA010518, AARA011885
GO:2001141	BP	p	regulation of RNA biosynthetic process	7/670	1.04478	449/10230	449	4.38905	6.90642e-07	7	7	5.90883e-05	AARA001806, AARA003790, AARA006160, AARA009084, AARA009757, AARA010518, AARA011885
GO:1903506	BP	p	regulation of nucleic acid-templated transcription	7/670	1.04478	449/10230	449	4.38905	6.90642e-07	8	7	5.90883e-05	AARA001806, AARA003790, AARA006160, AARA009084, AARA009757, AARA010518, AARA011885
GO:0006355	BP	p	regulation of transcription, DNA-templated	7/670	1.04478	449/10230	449	4.38905	6.90642e-07	9	7	5.90883e-05	AARA001806, AARA003790, AARA006160, AARA009084, AARA009757, AARA010518, AARA011885
GO:0016070	BP	p	RNA metabolic process	7/670	1.04478	407/10230	407	3.97849	5.15888e-06	6	7	0.000397234	AARA003406, AARA003536, AARA004360, AARA004850, AARA006657, AARA016015, AARA017330
GO:0060255	BP	p	regulation of macromolecule metabolic process	19/670	2.83582	686/10230	686	6.70577	6.4999e-06	4	19	0.000484348	AARA001292, AARA001806, AARA002929, AARA003790, AARA006160, AARA006239, AARA006244, AARA007912, AARA008748, AARA008749, AARA008889, AARA008890, AARA009084, AARA009757, AARA010518, AARA011885, AARA016006, AARA016523, AARA016524
GO:0071840	BP	p	cellular component organization or biogenesis	8/670	1.19403	417/10230	417	4.07625	1.12316e-05	2	8	0.000601477	AARA003703, AARA006327, AARA007695, AARA007851, AARA009065, AARA009930, AARA011445, AARA017277
GO:0019222	BP	p	regulation of metabolic process	20/670	2.98507	691/10230	691	6.75464	1.45826e-05	3	20	0.000748574	AARA001292, AARA001806, AARA002929, AARA003790, AARA006160, AARA006239, AARA006244, AARA006908, AARA007912, AARA008748, AARA008749, AARA008889, AARA008890, AARA009084, AARA009757, AARA010518, AARA011885, AARA016006, AARA016523, AARA016524
GO:0007165	BP	p	signal transduction	13/670	1.9403	522/10230	522	5.10264	2.49512e-05	4	13	0.00117627	AARA000179, AARA001634, AARA003490, AARA003715, AARA004854, AARA006954, AARA006977, AARA007099, AARA008463, AARA015629, AARA016456, AARA016457, AARA017527
GO:0051171	BP	p	regulation of nitrogen compound metabolic process	19/670	2.83582	647/10230	647	6.32454	3.54937e-05	4	19	0.00149678	AARA001292, AARA001806, AARA002929, AARA003790, AARA006160, AARA006239, AARA006244, AARA007912, AARA008748, AARA008749, AARA008889, AARA008890, AARA009084, AARA009757, AARA010518, AARA011885, AARA016006, AARA016523, AARA016524
GO:0080090	BP	p	regulation of primary metabolic process	19/670	2.83582	648/10230	648	6.33431	3.56377e-05	4	19	0.00149678	AARA001292, AARA001806, AARA002929, AARA003790, AARA006160, AARA006239, AARA006244, AARA007912, AARA008748, AARA008749, AARA008889, AARA008890, AARA009084, AARA009757, AARA010518, AARA011885, AARA016006, AARA016523, AARA016524
GO:0016043	BP	p	cellular component organization	8/670	1.19403	395/10230	395	3.86119	4.17391e-05	3	8	0.00172174	AARA003703, AARA006327, AARA007695, AARA007851, AARA009065, AARA009930, AARA011445, AARA017277
GO:0044267	BP	p	cellular protein metabolic process	21/670	3.13433	677/10230	677	6.61779	5.3493e-05	5	21	0.00209439	AARA000448, AARA000680, AARA003340, AARA005327, AARA005529, AARA005605, AARA006145, AARA007222, AARA008635, AARA008637, AARA010147, AARA010667, AARA011156, AARA011602, AARA011676, AARA015724, AARA016001, AARA016788, AARA017080, AARA017632, AARA018126
GO:0046483	BP	p	heterocycle metabolic process	29/670	4.32836	842/10230	842	8.23069	5.77203e-05	3	29	0.0021858	AARA002343, AARA003045, AARA003257, AARA003406, AARA003536, AARA004360, AARA004784, AARA004850, AARA004857, AARA005160, AARA005909, AARA006657, AARA009065, AARA011126, AARA011394, AARA011635, AARA011817, AARA011890, AARA011974, AARA012025, AARA012038, AARA014553, AARA016015, AARA016157, AARA017330, AARA018146, AARA018669, AARA018686, AARA018780
GO:0031323	BP	p	regulation of cellular metabolic process	20/670	2.98507	653/10230	653	6.38319	7.67045e-05	4	20	0.0028125	AARA001292, AARA001806, AARA002929, AARA003790, AARA006160, AARA006239, AARA006244, AARA006908, AARA007912, AARA008748, AARA008749, AARA008889, AARA008890, AARA009084, AARA009757, AARA010518, AARA011885, AARA016006, AARA016523, AARA016524
GO:0006396	BP	p	RNA processing	3/670	0.447761	252/10230	252	2.46334	7.92022e-05	7	3	0.00285871	AARA004360, AARA004850, AARA016015
GO:0043170	BP	p	macromolecule metabolic process	95/670	14.1791	2026/10230	2026	19.8045	0.000109028	3	95	0.00381599	AARA000351, AARA000437, AARA000448, AARA000674, AARA000680, AARA000705, AARA000708, AARA000880, AARA000895, AARA001340, AARA001566, AARA001671, AARA001718, AARA002091, AARA002258, AARA002869, AARA003174, AARA003262, AARA003340, AARA003406, AARA003536, AARA003929, AARA004275, AARA004360, AARA004850, AARA005327, AARA005529, AARA005605, AARA005774, AARA005903, AARA006145, AARA006180, AARA006657, AAR…
GO:0006139	BP	p	nucleobase-containing compound metabolic process	27/670	4.02985	772/10230	772	7.54643	0.000192068	4	27	0.00607778	AARA002343, AARA003045, AARA003257, AARA003406, AARA003536, AARA004360, AARA004850, AARA004857, AARA005160, AARA005909, AARA006657, AARA009065, AARA011126, AARA011394, AARA011635, AARA011817, AARA011890, AARA011974, AARA012038, AARA014553, AARA016015, AARA016157, AARA017330, AARA018146, AARA018669, AARA018686, AARA018780
GO:0007186	BP	p	G protein-coupled receptor signaling pathway	3/670	0.447761	232/10230	232	2.26784	0.000225305	5	3	0.00703317	AARA001634, AARA003490, AARA006977
GO:0009987	BP	p	cellular process	219/670	32.6866	4012/10230	4012	39.218	0.000312886	1	219	0.00914895	AARA000101, AARA000179, AARA000326, AARA000448, AARA000609, AARA000610, AARA000643, AARA000645, AARA000680, AARA000798, AARA000829, AARA000859, AARA000880, AARA000995, AARA000999, AARA001040, AARA001095, AARA001171, AARA001269, AARA001282, AARA001634, AARA001678, AARA001870, AARA001996, AARA002079, AARA002080, AARA002132, AARA002343, AARA002472, AARA002536, AARA003027, AARA003039, AARA003045, AAR…
GO:0016071	BP	p	mRNA metabolic process	0/670	0	125/10230	125	1.2219	0.000366726	7	0	0.0105049
GO:0006259	BP	p	DNA metabolic process	2/670	0.298507	198/10230	198	1.93548	0.000368352	6	2	0.0105049	AARA009065, AARA018669
GO:0043412	BP	p	macromolecule modification	20/670	2.98507	604/10230	604	5.9042	0.000470571	4	20	0.0130966	AARA000448, AARA000680, AARA003340, AARA004360, AARA005327, AARA005529, AARA005605, AARA006145, AARA007222, AARA008635, AARA008637, AARA010147, AARA010667, AARA011156, AARA011602, AARA016015, AARA016788, AARA017080, AARA017330, AARA018126
GO:0036211	BP	p	protein modification process	17/670	2.53731	533/10230	533	5.21017	0.000598679	5	17	0.0151972	AARA000448, AARA000680, AARA003340, AARA005327, AARA005529, AARA005605, AARA006145, AARA007222, AARA008635, AARA008637, AARA010147, AARA010667, AARA011156, AARA011602, AARA016788, AARA017080, AARA018126
GO:0006464	BP	p	cellular protein modification process	17/670	2.53731	533/10230	533	5.21017	0.000598679	6	17	0.0151972	AARA000448, AARA000680, AARA003340, AARA005327, AARA005529, AARA005605, AARA006145, AARA007222, AARA008635, AARA008637, AARA010147, AARA010667, AARA011156, AARA011602, AARA016788, AARA017080, AARA018126
GO:1901360	BP	p	organic cyclic compound metabolic process	35/670	5.22388	887/10230	887	8.67058	0.000627417	3	35	0.0154278	AARA000326, AARA002343, AARA003045, AARA003257, AARA003406, AARA003536, AARA004360, AARA004652, AARA004653, AARA004784, AARA004850, AARA004857, AARA005160, AARA005909, AARA006657, AARA008467, AARA009065, AARA011126, AARA011351, AARA011394, AARA011635, AARA011817, AARA011890, AARA011974, AARA012025, AARA012038, AARA014553, AARA016015, AARA016157, AARA016451, AARA017330, AARA018146, AARA018669, AAR…
GO:0006357	BP	p	regulation of transcription by RNA polymerase II	0/670	0	113/10230	113	1.10459	0.000823548	10	0	0.0200252
GO:0009057	BP	p	macromolecule catabolic process	0/670	0	115/10230	115	1.12414	0.000856062	4	0	0.020599
GO:0044265	BP	p	cellular macromolecule catabolic process	0/670	0	107/10230	107	1.04594	0.00123451	5	0	0.0288053
GO:0006725	BP	p	cellular aromatic compound metabolic process	35/670	5.22388	853/10230	853	8.33822	0.00182541	3	35	0.0409388	AARA000326, AARA002343, AARA003045, AARA003257, AARA003406, AARA003536, AARA004360, AARA004652, AARA004653, AARA004784, AARA004850, AARA004857, AARA005160, AARA005909, AARA006657, AARA008467, AARA009065, AARA011126, AARA011351, AARA011394, AARA011635, AARA011817, AARA011890, AARA011974, AARA012025, AARA012038, AARA014553, AARA016015, AARA016157, AARA016451, AARA017330, AARA018146, AARA018669, AAR…
GO:0006397	BP	p	mRNA processing	0/670	0	102/10230	102	0.997067	0.00187769	8	0	0.0413092
GO:0034641	BP	p	cellular nitrogen compound metabolic process	45/670	6.71642	1027/10230	1027	10.0391	0.00219948	3	45	0.0474841	AARA000609, AARA000610, AARA000829, AARA002343, AARA003045, AARA003257, AARA003390, AARA003406, AARA003536, AARA004360, AARA004784, AARA004842, AARA004850, AARA004857, AARA005160, AARA005891, AARA005909, AARA006657, AARA008729, AARA008734, AARA009065, AARA009632, AARA011126, AARA011394, AARA011635, AARA011689, AARA011817, AARA011890, AARA011974, AARA012025, AARA012038, AARA014553, AARA015648, AAR…
GO:0015020	MF	e	glucuronosyltransferase activity	7/670	1.04478	14/10230	14	0.136852	1.14567e-05	5	7	0.00121299	AARA004549, AARA005200, AARA009109, AARA009344, AARA009345, AARA015807, AARA018029
GO:0016758	MF	e	hexosyltransferase activity	7/670	1.04478	18/10230	18	0.175953	8.42533e-05	4	7	0.00312941	AARA004549, AARA005200, AARA009109, AARA009344, AARA009345, AARA015807, AARA018029
GO:0008194	MF	e	UDP-glycosyltransferase activity	8/670	1.19403	27/10230	27	0.26393	0.000236031	4	8	0.00681868	AARA004549, AARA005200, AARA009109, AARA009344, AARA009345, AARA015683, AARA015807, AARA018029
GO:0008270	MF	p	zinc ion binding	0/670	0	166/10230	166	1.62268	2.13186e-05	6	0	0.00121299
GO:0046914	MF	p	transition metal ion binding	0/670	0	168/10230	168	1.64223	2.21833e-05	5	0	0.00121299
GO:1901363	MF	p	heterocyclic compound binding	9/670	1.34328	430/10230	430	4.20332	2.31559e-05	2	9	0.00121299	AARA000505, AARA000745, AARA001625, AARA003548, AARA003906, AARA006813, AARA010523, AARA016560, AARA017093
GO:0097159	MF	p	organic cyclic compound binding	9/670	1.34328	431/10230	431	4.2131	2.33268e-05	2	9	0.00121299	AARA000505, AARA000745, AARA001625, AARA003548, AARA003906, AARA006813, AARA010523, AARA016560, AARA017093
GO:0003676	MF	p	nucleic acid binding	6/670	0.895522	344/10230	344	3.36266	3.40633e-05	3	6	0.00147608	AARA000505, AARA000745, AARA001625, AARA003548, AARA006813, AARA010523
GO:0005488	MF	p	binding	81/670	12.0896	1770/10230	1770	17.3021	0.000139313	1	81	0.00452767	AARA000220, AARA000505, AARA000722, AARA000745, AARA000826, AARA000858, AARA001625, AARA001879, AARA002065, AARA002158, AARA002268, AARA002285, AARA002464, AARA002617, AARA002766, AARA003397, AARA003535, AARA003548, AARA003906, AARA004217, AARA004323, AARA004557, AARA005399, AARA005515, AARA005553, AARA005722, AARA005840, AARA005864, AARA006813, AARA006884, AARA007040, AARA007341, AARA007814, AAR…

## Sheet: SD_DO_up
GO	NS	enrichment	name	ratio_in_study	study_percent	ratio_in_pop	pop	pop_percent	p_uncorrected	depth	study_count	p_fdr_bh	study_items
GO:0019646	BP	e	aerobic electron transport chain	25/676	3.69822	30/10230	30	0.293255	2.16668e-25	7	25	5.00504e-22	AARA000645, AARA000995, AARA001171, AARA002536, AARA003282, AARA003285, AARA003739, AARA003908, AARA004702, AARA005349, AARA005568, AARA005778, AARA008138, AARA008183, AARA008338, AARA008613, AARA009246, AARA009894, AARA010871, AARA011346, AARA011852, AARA011964, AARA016307, AARA017298, AARA017483
GO:0022900	BP	e	electron transport chain	27/676	3.99408	36/10230	36	0.351906	4.51538e-25	4	27	5.21526e-22	AARA000645, AARA000995, AARA001171, AARA002536, AARA003282, AARA003285, AARA003739, AARA003908, AARA004702, AARA005349, AARA005568, AARA005778, AARA007742, AARA008138, AARA008183, AARA008338, AARA008613, AARA009246, AARA009894, AARA010871, AARA011346, AARA011852, AARA011964, AARA016307, AARA017073, AARA017298, AARA017483
GO:0022904	BP	e	respiratory electron transport chain	25/676	3.69822	31/10230	31	0.30303	1.05079e-24	5	25	8.09107e-22	AARA000645, AARA000995, AARA001171, AARA002536, AARA003282, AARA003285, AARA003739, AARA003908, AARA004702, AARA005349, AARA005568, AARA005778, AARA008138, AARA008183, AARA008338, AARA008613, AARA009246, AARA009894, AARA010871, AARA011346, AARA011852, AARA011964, AARA016307, AARA017298, AARA017483
GO:0009060	BP	e	aerobic respiration	26/676	3.84615	38/10230	38	0.371457	1.68592e-22	6	26	7.78894e-20	AARA000645, AARA000995, AARA001171, AARA002536, AARA003202, AARA003282, AARA003285, AARA003739, AARA003908, AARA004702, AARA005349, AARA005568, AARA005778, AARA008138, AARA008183, AARA008338, AARA008613, AARA009246, AARA009894, AARA010871, AARA011346, AARA011852, AARA011964, AARA016307, AARA017298, AARA017483
GO:0045333	BP	e	cellular respiration	26/676	3.84615	38/10230	38	0.371457	1.68592e-22	5	26	7.78894e-20	AARA000645, AARA000995, AARA001171, AARA002536, AARA003202, AARA003282, AARA003285, AARA003739, AARA003908, AARA004702, AARA005349, AARA005568, AARA005778, AARA008138, AARA008183, AARA008338, AARA008613, AARA009246, AARA009894, AARA010871, AARA011346, AARA011852, AARA011964, AARA016307, AARA017298, AARA017483
GO:0015980	BP	e	energy derivation by oxidation of organic compounds	27/676	3.99408	46/10230	46	0.449658	1.05794e-20	4	27	4.07308e-18	AARA000645, AARA000995, AARA001171, AARA002536, AARA003202, AARA003282, AARA003285, AARA003739, AARA003908, AARA004275, AARA004702, AARA005349, AARA005568, AARA005778, AARA008138, AARA008183, AARA008338, AARA008613, AARA009246, AARA009894, AARA010871, AARA011346, AARA011852, AARA011964, AARA016307, AARA017298, AARA017483
GO:0006091	BP	e	generation of precursor metabolites and energy	29/676	4.28994	64/10230	64	0.625611	5.19194e-18	3	29	1.71334e-15	AARA000645, AARA000995, AARA001171, AARA002536, AARA003202, AARA003282, AARA003285, AARA003739, AARA003908, AARA004275, AARA004702, AARA005349, AARA005568, AARA005778, AARA007742, AARA008138, AARA008183, AARA008338, AARA008613, AARA009246, AARA009894, AARA010871, AARA011346, AARA011852, AARA011964, AARA016307, AARA017073, AARA017298, AARA017483
GO:0006120	BP	e	mitochondrial electron transport, NADH to ubiquinone	14/676	2.07101	15/10230	15	0.146628	3.75838e-16	8	14	1.08523e-13	AARA000645, AARA000995, AARA003739, AARA003908, AARA004702, AARA005568, AARA005778, AARA008138, AARA008338, AARA008613, AARA009246, AARA009894, AARA011346, AARA017298
GO:0008152	BP	e	metabolic process	283/676	41.8639	3157/10230	3157	30.8602	4.56294e-10	1	283	1.05404e-07	AARA000063, AARA000101, AARA000147, AARA000319, AARA000326, AARA000351, AARA000437, AARA000448, AARA000485, AARA000595, AARA000596, AARA000597, AARA000609, AARA000610, AARA000643, AARA000645, AARA000680, AARA000705, AARA000708, AARA000730, AARA000829, AARA000895, AARA000995, AARA000999, AARA001171, AARA001269, AARA001340, AARA001433, AARA001566, AARA001659, AARA001718, AARA001764, AARA001802, AAR…
GO:0006123	BP	e	mitochondrial electron transport, cytochrome c to oxygen	8/676	1.18343	11/10230	11	0.107527	4.8225e-08	8	8	6.18887e-06	AARA002536, AARA005349, AARA008183, AARA010871, AARA011852, AARA011964, AARA016307, AARA017483
GO:0006099	BP	e	tricarboxylic acid cycle	9/676	1.33136	15/10230	15	0.146628	7.95884e-08	3	9	9.19247e-06	AARA002634, AARA004119, AARA005918, AARA006747, AARA007930, AARA009755, AARA010435, AARA012050, AARA018625
GO:0005975	BP	e	carbohydrate metabolic process	36/676	5.32544	215/10230	215	2.10166	1.86103e-07	3	36	1.79124e-05	AARA000730, AARA001269, AARA001433, AARA001873, AARA002074, AARA002823, AARA003178, AARA003262, AARA004275, AARA005348, AARA005500, AARA007329, AARA007560, AARA007999, AARA008157, AARA008205, AARA009226, AARA009525, AARA009526, AARA009637, AARA010610, AARA010757, AARA011257, AARA011366, AARA015828, AARA015976, AARA016475, AARA016504, AARA017288, AARA017290, AARA017497, AARA017618, AARA017620, AAR…
GO:0044281	BP	e	small molecule metabolic process	65/676	9.61538	532/10230	532	5.20039	9.85811e-07	2	65	8.75855e-05	AARA000063, AARA000326, AARA000643, AARA001269, AARA001433, AARA001873, AARA002074, AARA002974, AARA003027, AARA003045, AARA003257, AARA003330, AARA004451, AARA004515, AARA004652, AARA004653, AARA004842, AARA004857, AARA004879, AARA004883, AARA005160, AARA005344, AARA005348, AARA005500, AARA005711, AARA005738, AARA005772, AARA005811, AARA005909, AARA006574, AARA006629, AARA006657, AARA007094, AAR…
GO:0006790	BP	e	sulfur compound metabolic process	17/676	2.51479	67/10230	67	0.654936	1.06144e-06	3	17	9.08123e-05	AARA000063, AARA000829, AARA003027, AARA003703, AARA004857, AARA005891, AARA005909, AARA007391, AARA007695, AARA008729, AARA008734, AARA009632, AARA011689, AARA015648, AARA015763, AARA015765, AARA017659
GO:0006508	BP	e	proteolysis	78/676	11.5385	681/10230	681	6.65689	1.28235e-06	5	78	0.000105794	AARA000147, AARA000319, AARA000351, AARA000437, AARA000595, AARA000596, AARA000597, AARA000705, AARA000708, AARA000895, AARA001340, AARA001566, AARA001659, AARA001718, AARA002091, AARA002258, AARA002826, AARA002869, AARA002987, AARA003174, AARA003404, AARA003929, AARA004454, AARA005427, AARA005774, AARA005903, AARA006150, AARA006180, AARA006663, AARA006668, AARA007807, AARA008241, AARA008876, AAR…
GO:0052548	BP	e	regulation of endopeptidase activity	11/676	1.62722	32/10230	32	0.312805	3.46359e-06	8	11	0.000250028	AARA002929, AARA004009, AARA008748, AARA008749, AARA008884, AARA008889, AARA008890, AARA016006, AARA016522, AARA016523, AARA016524
GO:0010951	BP	e	negative regulation of endopeptidase activity	11/676	1.62722	32/10230	32	0.312805	3.46359e-06	10	11	0.000250028	AARA002929, AARA004009, AARA008748, AARA008749, AARA008884, AARA008889, AARA008890, AARA016006, AARA016522, AARA016523, AARA016524
GO:0009152	BP	e	purine ribonucleotide biosynthetic process	9/676	1.33136	24/10230	24	0.234604	1.20977e-05	10	9	0.000637967	AARA003045, AARA004857, AARA005160, AARA005909, AARA011635, AARA011817, AARA011890, AARA012038, AARA014553
GO:0006164	BP	e	purine nucleotide biosynthetic process	9/676	1.33136	24/10230	24	0.234604	1.20977e-05	9	9	0.000637967	AARA003045, AARA004857, AARA005160, AARA005909, AARA011635, AARA011817, AARA011890, AARA012038, AARA014553
GO:0009260	BP	e	ribonucleotide biosynthetic process	9/676	1.33136	24/10230	24	0.234604	1.20977e-05	9	9	0.000637967	AARA003045, AARA004857, AARA005160, AARA005909, AARA011635, AARA011817, AARA011890, AARA012038, AARA014553
GO:0009144	BP	e	purine nucleoside triphosphate metabolic process	7/676	1.0355	14/10230	14	0.136852	1.21518e-05	8	7	0.000637967	AARA003045, AARA005160, AARA011635, AARA011817, AARA011890, AARA012038, AARA014553
GO:0006754	BP	e	ATP biosynthetic process	7/676	1.0355	14/10230	14	0.136852	1.21518e-05	11	7	0.000637967	AARA003045, AARA005160, AARA011635, AARA011817, AARA011890, AARA012038, AARA014553
GO:0009205	BP	e	purine ribonucleoside triphosphate metabolic process	7/676	1.0355	14/10230	14	0.136852	1.21518e-05	9	7	0.000637967	AARA003045, AARA005160, AARA011635, AARA011817, AARA011890, AARA012038, AARA014553
GO:0009142	BP	e	nucleoside triphosphate biosynthetic process	7/676	1.0355	14/10230	14	0.136852	1.21518e-05	8	7	0.000637967	AARA003045, AARA005160, AARA011635, AARA011817, AARA011890, AARA012038, AARA014553
GO:0009145	BP	e	purine nucleoside triphosphate biosynthetic process	7/676	1.0355	14/10230	14	0.136852	1.21518e-05	9	7	0.000637967	AARA003045, AARA005160, AARA011635, AARA011817, AARA011890, AARA012038, AARA014553
GO:0009199	BP	e	ribonucleoside triphosphate metabolic process	7/676	1.0355	14/10230	14	0.136852	1.21518e-05	8	7	0.000637967	AARA003045, AARA005160, AARA011635, AARA011817, AARA011890, AARA012038, AARA014553
GO:0009201	BP	e	ribonucleoside triphosphate biosynthetic process	7/676	1.0355	14/10230	14	0.136852	1.21518e-05	9	7	0.000637967	AARA003045, AARA005160, AARA011635, AARA011817, AARA011890, AARA012038, AARA014553
GO:0009206	BP	e	purine ribonucleoside triphosphate biosynthetic process	7/676	1.0355	14/10230	14	0.136852	1.21518e-05	10	7	0.000637967	AARA003045, AARA005160, AARA011635, AARA011817, AARA011890, AARA012038, AARA014553
GO:0009141	BP	e	nucleoside triphosphate metabolic process	7/676	1.0355	14/10230	14	0.136852	1.21518e-05	7	7	0.000637967	AARA003045, AARA005160, AARA011635, AARA011817, AARA011890, AARA012038, AARA014553
GO:0046390	BP	e	ribose phosphate biosynthetic process	9/676	1.33136	25/10230	25	0.244379	1.78023e-05	6	9	0.000913851	AARA003045, AARA004857, AARA005160, AARA005909, AARA011635, AARA011817, AARA011890, AARA012038, AARA014553
GO:0006749	BP	e	glutathione metabolic process	11/676	1.62722	38/10230	38	0.371457	2.24142e-05	6	11	0.00110164	AARA000829, AARA005891, AARA007391, AARA008729, AARA008734, AARA009632, AARA011689, AARA015648, AARA015763, AARA015765, AARA017659
GO:0051346	BP	e	negative regulation of hydrolase activity	13/676	1.92308	52/10230	52	0.508309	2.34198e-05	5	13	0.00112708	AARA000736, AARA002929, AARA004009, AARA006244, AARA008748, AARA008749, AARA008884, AARA008889, AARA008890, AARA016006, AARA016522, AARA016523, AARA016524
GO:0043436	BP	e	oxoacid metabolic process	36/676	5.32544	263/10230	263	2.57087	2.5307e-05	4	36	0.00113914	AARA000063, AARA000326, AARA000643, AARA001269, AARA003027, AARA003330, AARA004451, AARA004652, AARA004653, AARA004857, AARA004879, AARA004883, AARA005344, AARA005500, AARA005711, AARA005738, AARA005772, AARA005811, AARA005909, AARA006574, AARA006629, AARA006657, AARA007094, AARA008403, AARA008467, AARA009934, AARA009935, AARA011351, AARA012025, AARA015591, AARA015730, AARA016045, AARA016122, AAR…
GO:0006082	BP	e	organic acid metabolic process	36/676	5.32544	263/10230	263	2.57087	2.5307e-05	3	36	0.00113914	AARA000063, AARA000326, AARA000643, AARA001269, AARA003027, AARA003330, AARA004451, AARA004652, AARA004653, AARA004857, AARA004879, AARA004883, AARA005344, AARA005500, AARA005711, AARA005738, AARA005772, AARA005811, AARA005909, AARA006574, AARA006629, AARA006657, AARA007094, AARA008403, AARA008467, AARA009934, AARA009935, AARA011351, AARA012025, AARA015591, AARA015730, AARA016045, AARA016122, AAR…
GO:0019752	BP	e	carboxylic acid metabolic process	36/676	5.32544	263/10230	263	2.57087	2.5307e-05	5	36	0.00113914	AARA000063, AARA000326, AARA000643, AARA001269, AARA003027, AARA003330, AARA004451, AARA004652, AARA004653, AARA004857, AARA004879, AARA004883, AARA005344, AARA005500, AARA005711, AARA005738, AARA005772, AARA005811, AARA005909, AARA006574, AARA006629, AARA006657, AARA007094, AARA008403, AARA008467, AARA009934, AARA009935, AARA011351, AARA012025, AARA015591, AARA015730, AARA016045, AARA016122, AAR…
GO:0072522	BP	e	purine-containing compound biosynthetic process	9/676	1.33136	26/10230	26	0.254154	2.5643e-05	5	9	0.00113914	AARA003045, AARA004857, AARA005160, AARA005909, AARA011635, AARA011817, AARA011890, AARA012038, AARA014553
GO:0015986	BP	e	ATP synthesis coupled proton transport	6/676	0.887574	11/10230	11	0.107527	2.82366e-05	12	6	0.0012079	AARA003045, AARA005160, AARA011635, AARA011817, AARA011890, AARA012038
GO:0015985	BP	e	energy coupled proton transport, down electrochemical gradient	6/676	0.887574	11/10230	11	0.107527	2.82366e-05	9	6	0.0012079	AARA003045, AARA005160, AARA011635, AARA011817, AARA011890, AARA012038
GO:0043086	BP	e	negative regulation of catalytic activity	13/676	1.92308	53/10230	53	0.518084	2.91827e-05	4	13	0.00122568	AARA000736, AARA002929, AARA004009, AARA006244, AARA008748, AARA008749, AARA008884, AARA008889, AARA008890, AARA016006, AARA016522, AARA016523, AARA016524
GO:0044092	BP	e	negative regulation of molecular function	13/676	1.92308	54/10230	54	0.527859	3.61471e-05	3	13	0.00144288	AARA000736, AARA002929, AARA004009, AARA006244, AARA008748, AARA008749, AARA008884, AARA008889, AARA008890, AARA016006, AARA016522, AARA016523, AARA016524
GO:0009259	BP	e	ribonucleotide metabolic process	9/676	1.33136	27/10230	27	0.26393	3.62282e-05	8	9	0.00144288	AARA003045, AARA004857, AARA005160, AARA005909, AARA011635, AARA011817, AARA011890, AARA012038, AARA014553
GO:0009150	BP	e	purine ribonucleotide metabolic process	9/676	1.33136	27/10230	27	0.26393	3.62282e-05	9	9	0.00144288	AARA003045, AARA004857, AARA005160, AARA005909, AARA011635, AARA011817, AARA011890, AARA012038, AARA014553
GO:0010466	BP	e	negative regulation of peptidase activity	12/676	1.77515	48/10230	48	0.469208	4.8154e-05	9	12	0.00184386	AARA002929, AARA004009, AARA006244, AARA008748, AARA008749, AARA008884, AARA008889, AARA008890, AARA016006, AARA016522, AARA016523, AARA016524
GO:0045861	BP	e	negative regulation of proteolysis	12/676	1.77515	48/10230	48	0.469208	4.8154e-05	8	12	0.00184386	AARA002929, AARA004009, AARA006244, AARA008748, AARA008749, AARA008884, AARA008889, AARA008890, AARA016006, AARA016522, AARA016523, AARA016524
GO:0055085	BP	e	transmembrane transport	41/676	6.06509	322/10230	322	3.14761	4.9727e-05	4	41	0.00184386	AARA000859, AARA001040, AARA001095, AARA001678, AARA001870, AARA002079, AARA002080, AARA002472, AARA003045, AARA003511, AARA003986, AARA004210, AARA005160, AARA005632, AARA005633, AARA008163, AARA008830, AARA008848, AARA008979, AARA009061, AARA010216, AARA010325, AARA011178, AARA011199, AARA011635, AARA011817, AARA011890, AARA011910, AARA012038, AARA015687, AARA016057, AARA016491, AARA016563, AAR…
GO:0019693	BP	e	ribose phosphate metabolic process	9/676	1.33136	28/10230	28	0.273705	5.0287e-05	5	9	0.00184386	AARA003045, AARA004857, AARA005160, AARA005909, AARA011635, AARA011817, AARA011890, AARA012038, AARA014553
GO:0006163	BP	e	purine nucleotide metabolic process	9/676	1.33136	28/10230	28	0.273705	5.0287e-05	8	9	0.00184386	AARA003045, AARA004857, AARA005160, AARA005909, AARA011635, AARA011817, AARA011890, AARA012038, AARA014553
GO:0052547	BP	e	regulation of peptidase activity	12/676	1.77515	49/10230	49	0.478983	5.99945e-05	7	12	0.00213211	AARA002929, AARA004009, AARA006244, AARA008748, AARA008749, AARA008884, AARA008889, AARA008890, AARA016006, AARA016522, AARA016523, AARA016524
GO:0006575	BP	e	cellular modified amino acid metabolic process	11/676	1.62722	44/10230	44	0.430108	9.92319e-05	4	11	0.00342205	AARA000829, AARA005891, AARA007391, AARA008729, AARA008734, AARA009632, AARA011689, AARA015648, AARA015763, AARA015765, AARA017659
GO:0046034	BP	e	ATP metabolic process	8/676	1.18343	24/10230	24	0.234604	9.92544e-05	2	8	0.00342205	AARA003045, AARA003202, AARA005160, AARA011635, AARA011817, AARA011890, AARA012038, AARA014553
GO:0009165	BP	e	nucleotide biosynthetic process	9/676	1.33136	31/10230	31	0.30303	0.000122683	8	9	0.00404855	AARA003045, AARA004857, AARA005160, AARA005909, AARA011635, AARA011817, AARA011890, AARA012038, AARA014553
GO:0030162	BP	e	regulation of proteolysis	12/676	1.77515	53/10230	53	0.518084	0.000135924	6	12	0.00436091	AARA002929, AARA004009, AARA006244, AARA008748, AARA008749, AARA008884, AARA008889, AARA008890, AARA016006, AARA016522, AARA016523, AARA016524
GO:1901293	BP	e	nucleoside phosphate biosynthetic process	9/676	1.33136	32/10230	32	0.312805	0.0001608	7	9	0.00508832	AARA003045, AARA004857, AARA005160, AARA005909, AARA011635, AARA011817, AARA011890, AARA012038, AARA014553
GO:0032787	BP	e	monocarboxylic acid metabolic process	14/676	2.07101	71/10230	71	0.694037	0.000187889	6	14	0.00571083	AARA000063, AARA000643, AARA001269, AARA004857, AARA004879, AARA004883, AARA005344, AARA005738, AARA005909, AARA007094, AARA008403, AARA015730, AARA016851, AARA017973
GO:0071704	BP	e	organic substance metabolic process	237/676	35.0592	2937/10230	2937	28.7097	0.000215191	2	237	0.00645573	AARA000063, AARA000147, AARA000319, AARA000326, AARA000351, AARA000437, AARA000448, AARA000485, AARA000595, AARA000596, AARA000597, AARA000609, AARA000610, AARA000643, AARA000680, AARA000705, AARA000708, AARA000730, AARA000829, AARA000895, AARA000999, AARA001269, AARA001340, AARA001433, AARA001566, AARA001659, AARA001718, AARA001802, AARA001803, AARA001873, AARA002074, AARA002091, AARA002097, AAR…
GO:0019318	BP	e	hexose metabolic process	11/676	1.62722	49/10230	49	0.478983	0.0002785	5	11	0.00824788	AARA001433, AARA001873, AARA002074, AARA005348, AARA008205, AARA009637, AARA011257, AARA011366, AARA017288, AARA017290, AARA018459
GO:0005996	BP	e	monosaccharide metabolic process	12/676	1.77515	57/10230	57	0.557185	0.000282481	4	12	0.00825987	AARA001433, AARA001873, AARA002074, AARA005348, AARA005500, AARA008205, AARA009637, AARA011257, AARA011366, AARA017288, AARA017290, AARA018459
GO:0032269	BP	e	negative regulation of cellular protein metabolic process	12/676	1.77515	59/10230	59	0.576735	0.000395928	7	12	0.010888	AARA002929, AARA004009, AARA006244, AARA008748, AARA008749, AARA008884, AARA008889, AARA008890, AARA016006, AARA016522, AARA016523, AARA016524
GO:0051248	BP	e	negative regulation of protein metabolic process	12/676	1.77515	59/10230	59	0.576735	0.000395928	6	12	0.010888	AARA002929, AARA004009, AARA006244, AARA008748, AARA008749, AARA008884, AARA008889, AARA008890, AARA016006, AARA016522, AARA016523, AARA016524
GO:0015849	BP	e	organic acid transport	4/676	0.591716	7/10230	7	0.0684262	0.000563049	5	4	0.0151238	AARA001870, AARA003511, AARA007782, AARA018403
GO:0009117	BP	e	nucleotide metabolic process	10/676	1.47929	46/10230	46	0.449658	0.000687981	7	10	0.0182671	AARA003045, AARA004857, AARA005160, AARA005909, AARA011635, AARA011817, AARA011890, AARA012038, AARA014553, AARA018686
GO:0006753	BP	e	nucleoside phosphate metabolic process	10/676	1.47929	47/10230	47	0.459433	0.000823138	6	10	0.020895	AARA003045, AARA004857, AARA005160, AARA005909, AARA011635, AARA011817, AARA011890, AARA012038, AARA014553, AARA018686
GO:0044238	BP	e	primary metabolic process	219/676	32.3964	2746/10230	2746	26.8426	0.000885369	2	219	0.0215284	AARA000063, AARA000147, AARA000319, AARA000326, AARA000351, AARA000437, AARA000448, AARA000485, AARA000595, AARA000596, AARA000597, AARA000643, AARA000680, AARA000705, AARA000708, AARA000730, AARA000895, AARA000999, AARA001269, AARA001340, AARA001433, AARA001566, AARA001659, AARA001718, AARA001802, AARA001803, AARA001873, AARA002074, AARA002091, AARA002097, AARA002183, AARA002258, AARA002634, AAR…
GO:1902600	BP	e	proton transmembrane transport	6/676	0.887574	21/10230	21	0.205279	0.00187336	8	6	0.0437117	AARA003045, AARA005160, AARA011635, AARA011817, AARA011890, AARA012038
GO:0008643	BP	e	carbohydrate transport	8/676	1.18343	36/10230	36	0.351906	0.00201613	5	8	0.0456594	AARA001712, AARA004847, AARA005796, AARA011953, AARA016855, AARA018063, AARA018065, AARA018375
GO:0065007	BP	p	biological regulation	44/676	6.50888	1431/10230	1431	13.9883	4.07812e-10	1	44	1.04672e-07	AARA000056, AARA000179, AARA000678, AARA000736, AARA001961, AARA002655, AARA002929, AARA002955, AARA003246, AARA003490, AARA003707, AARA003715, AARA003790, AARA004009, AARA004744, AARA006160, AARA006244, AARA006684, AARA006881, AARA006908, AARA006977, AARA007099, AARA007587, AARA007848, AARA007912, AARA008748, AARA008749, AARA008884, AARA008889, AARA008890, AARA009084, AARA009312, AARA011739, AAR…
GO:0010468	BP	p	regulation of gene expression	8/676	1.18343	576/10230	576	5.6305	1.36655e-09	5	8	2.86976e-07	AARA002955, AARA003246, AARA003790, AARA006160, AARA006881, AARA009084, AARA009312, AARA011885
GO:0010556	BP	p	regulation of macromolecule biosynthetic process	7/676	1.0355	530/10230	530	5.18084	4.62929e-09	5	7	7.23067e-07	AARA002955, AARA003246, AARA003790, AARA006160, AARA009084, AARA009312, AARA011885
GO:2000112	BP	p	regulation of cellular macromolecule biosynthetic process	7/676	1.0355	530/10230	530	5.18084	4.62929e-09	6	7	7.23067e-07	AARA002955, AARA003246, AARA003790, AARA006160, AARA009084, AARA009312, AARA011885
GO:0031326	BP	p	regulation of cellular biosynthetic process	7/676	1.0355	531/10230	531	5.19062	4.69524e-09	5	7	7.23067e-07	AARA002955, AARA003246, AARA003790, AARA006160, AARA009084, AARA009312, AARA011885
GO:0009889	BP	p	regulation of biosynthetic process	7/676	1.0355	531/10230	531	5.19062	4.69524e-09	4	7	7.23067e-07	AARA002955, AARA003246, AARA003790, AARA006160, AARA009084, AARA009312, AARA011885
GO:0044260	BP	p	cellular macromolecule metabolic process	31/676	4.5858	1098/10230	1098	10.7331	5.29605e-09	4	31	7.64617e-07	AARA000448, AARA000680, AARA003228, AARA003262, AARA003340, AARA004275, AARA004360, AARA004578, AARA006145, AARA006868, AARA007222, AARA008635, AARA008637, AARA008927, AARA009065, AARA009855, AARA010513, AARA010667, AARA011156, AARA011211, AARA011486, AARA011602, AARA011676, AARA015724, AARA016001, AARA017080, AARA017330, AARA017632, AARA017816, AARA018126, AARA018669
GO:0050789	BP	p	regulation of biological process	43/676	6.36095	1340/10230	1340	13.0987	8.10146e-09	2	43	1.10085e-06	AARA000056, AARA000179, AARA000678, AARA001961, AARA002655, AARA002929, AARA002955, AARA003246, AARA003490, AARA003707, AARA003715, AARA003790, AARA004009, AARA004744, AARA006160, AARA006244, AARA006684, AARA006881, AARA006908, AARA006977, AARA007099, AARA007587, AARA007848, AARA007912, AARA008748, AARA008749, AARA008884, AARA008889, AARA008890, AARA009084, AARA009312, AARA011739, AARA011885, AAR…
GO:0050794	BP	p	regulation of cellular process	43/676	6.36095	1293/10230	1293	12.6393	5.67279e-08	3	43	6.89692e-06	AARA000056, AARA000179, AARA000678, AARA001961, AARA002655, AARA002929, AARA002955, AARA003246, AARA003490, AARA003707, AARA003715, AARA003790, AARA004009, AARA004744, AARA006160, AARA006244, AARA006684, AARA006881, AARA006908, AARA006977, AARA007099, AARA007587, AARA007848, AARA007912, AARA008748, AARA008749, AARA008884, AARA008889, AARA008890, AARA009084, AARA009312, AARA011739, AARA011885, AAR…
GO:2001141	BP	p	regulation of RNA biosynthetic process	6/676	0.887574	449/10230	449	4.38905	9.18464e-08	7	6	9.22457e-06	AARA002955, AARA003246, AARA003790, AARA006160, AARA009084, AARA011885
GO:0006355	BP	p	regulation of transcription, DNA-templated	6/676	0.887574	449/10230	449	4.38905	9.18464e-08	9	6	9.22457e-06	AARA002955, AARA003246, AARA003790, AARA006160, AARA009084, AARA011885
GO:1903506	BP	p	regulation of nucleic acid-templated transcription	6/676	0.887574	449/10230	449	4.38905	9.18464e-08	8	6	9.22457e-06	AARA002955, AARA003246, AARA003790, AARA006160, AARA009084, AARA011885
GO:0090304	BP	p	nucleic acid metabolic process	13/676	1.92308	612/10230	612	5.9824	2.28863e-07	5	13	2.1147e-05	AARA003228, AARA003406, AARA003536, AARA004360, AARA004578, AARA004850, AARA006657, AARA006868, AARA006967, AARA009065, AARA016015, AARA017330, AARA018669
GO:0051252	BP	p	regulation of RNA metabolic process	9/676	1.33136	475/10230	475	4.64321	1.69979e-06	6	9	0.000132953	AARA002955, AARA003246, AARA003790, AARA004744, AARA006160, AARA006881, AARA007848, AARA009084, AARA011885
GO:0019219	BP	p	regulation of nucleobase-containing compound metabolic process	9/676	1.33136	478/10230	478	4.67253	1.72666e-06	5	9	0.000132953	AARA002955, AARA003246, AARA003790, AARA004744, AARA006160, AARA006881, AARA007848, AARA009084, AARA011885
GO:0044267	BP	p	cellular protein metabolic process	20/676	2.95858	677/10230	677	6.61779	1.91772e-05	5	20	0.000963028	AARA000448, AARA000680, AARA003340, AARA006145, AARA007222, AARA008635, AARA008637, AARA008927, AARA009855, AARA010667, AARA011156, AARA011486, AARA011602, AARA011676, AARA015724, AARA016001, AARA017080, AARA017632, AARA017816, AARA018126
GO:0016070	BP	p	RNA metabolic process	9/676	1.33136	407/10230	407	3.97849	5.95664e-05	6	9	0.00213211	AARA003228, AARA003406, AARA003536, AARA004360, AARA004850, AARA006657, AARA006967, AARA016015, AARA017330
GO:0036211	BP	p	protein modification process	15/676	2.21893	533/10230	533	5.21017	0.000102477	5	15	0.00343076	AARA000448, AARA000680, AARA003340, AARA006145, AARA007222, AARA008635, AARA008637, AARA008927, AARA009855, AARA010667, AARA011156, AARA011486, AARA011602, AARA017080, AARA018126
GO:0006464	BP	p	cellular protein modification process	15/676	2.21893	533/10230	533	5.21017	0.000102477	6	15	0.00343076	AARA000448, AARA000680, AARA003340, AARA006145, AARA007222, AARA008635, AARA008637, AARA008927, AARA009855, AARA010667, AARA011156, AARA011486, AARA011602, AARA017080, AARA018126
GO:0007165	BP	p	signal transduction	15/676	2.21893	522/10230	522	5.10264	0.000133934	4	15	0.00435757	AARA000056, AARA000179, AARA002655, AARA003490, AARA003715, AARA006684, AARA006977, AARA007099, AARA007587, AARA011739, AARA015629, AARA016215, AARA016456, AARA016457, AARA017527
GO:0060255	BP	p	regulation of macromolecule metabolic process	23/676	3.40237	686/10230	686	6.70577	0.000168589	4	23	0.0052627	AARA002929, AARA002955, AARA003246, AARA003790, AARA004009, AARA004744, AARA006160, AARA006244, AARA006881, AARA007848, AARA007912, AARA008748, AARA008749, AARA008884, AARA008889, AARA008890, AARA009084, AARA009312, AARA011885, AARA016006, AARA016522, AARA016523, AARA016524
GO:0043412	BP	p	macromolecule modification	19/676	2.81065	604/10230	604	5.9042	0.00018236	4	19	0.0056167	AARA000448, AARA000680, AARA003228, AARA003340, AARA004360, AARA006145, AARA007222, AARA008635, AARA008637, AARA008927, AARA009855, AARA010667, AARA011156, AARA011486, AARA011602, AARA016015, AARA017080, AARA017330, AARA018126
GO:0019222	BP	p	regulation of metabolic process	24/676	3.5503	691/10230	691	6.75464	0.00033016	3	24	0.00953336	AARA002929, AARA002955, AARA003246, AARA003790, AARA004009, AARA004744, AARA006160, AARA006244, AARA006881, AARA006908, AARA007848, AARA007912, AARA008748, AARA008749, AARA008884, AARA008889, AARA008890, AARA009084, AARA009312, AARA011885, AARA016006, AARA016522, AARA016523, AARA016524
GO:0016071	BP	p	mRNA metabolic process	0/676	0	125/10230	125	1.2219	0.000372818	7	0	0.0105343
GO:0071840	BP	p	cellular component organization or biogenesis	11/676	1.62722	417/10230	417	4.07625	0.000373946	2	11	0.0105343	AARA003703, AARA005096, AARA006327, AARA007695, AARA007851, AARA009065, AARA009930, AARA011381, AARA011445, AARA017253, AARA017277
GO:0009987	BP	p	cellular process	222/676	32.8402	4012/10230	4012	39.218	0.000448734	1	222	0.012195	AARA000056, AARA000063, AARA000101, AARA000179, AARA000326, AARA000448, AARA000609, AARA000610, AARA000643, AARA000645, AARA000680, AARA000798, AARA000829, AARA000859, AARA000995, AARA000999, AARA001040, AARA001095, AARA001171, AARA001269, AARA001678, AARA001870, AARA002079, AARA002080, AARA002132, AARA002183, AARA002472, AARA002536, AARA002655, AARA002861, AARA002974, AARA003027, AARA003045, AAR…
GO:0007186	BP	p	G protein-coupled receptor signaling pathway	4/676	0.591716	232/10230	232	2.26784	0.000746155	5	4	0.0193431	AARA002655, AARA003490, AARA006977, AARA016215
GO:0051171	BP	p	regulation of nitrogen compound metabolic process	23/676	3.40237	647/10230	647	6.32454	0.000749313	4	23	0.0193431	AARA002929, AARA002955, AARA003246, AARA003790, AARA004009, AARA004744, AARA006160, AARA006244, AARA006881, AARA007848, AARA007912, AARA008748, AARA008749, AARA008884, AARA008889, AARA008890, AARA009084, AARA009312, AARA011885, AARA016006, AARA016522, AARA016523, AARA016524
GO:0080090	BP	p	regulation of primary metabolic process	23/676	3.40237	648/10230	648	6.33431	0.000753626	4	23	0.0193431	AARA002929, AARA002955, AARA003246, AARA003790, AARA004009, AARA004744, AARA006160, AARA006244, AARA006881, AARA007848, AARA007912, AARA008748, AARA008749, AARA008884, AARA008889, AARA008890, AARA009084, AARA009312, AARA011885, AARA016006, AARA016522, AARA016523, AARA016524
GO:0006357	BP	p	regulation of transcription by RNA polymerase II	0/676	0	113/10230	113	1.10459	0.00083421	10	0	0.0209459
GO:0016043	BP	p	cellular component organization	11/676	1.62722	395/10230	395	3.86119	0.000864652	3	11	0.0214768	AARA003703, AARA005096, AARA006327, AARA007695, AARA007851, AARA009065, AARA009930, AARA011381, AARA011445, AARA017253, AARA017277
GO:0009057	BP	p	macromolecule catabolic process	0/676	0	115/10230	115	1.12414	0.000879954	4	0	0.0215284
GO:0031323	BP	p	regulation of cellular metabolic process	24/676	3.5503	653/10230	653	6.38319	0.00108047	4	24	0.0259988	AARA002929, AARA002955, AARA003246, AARA003790, AARA004009, AARA004744, AARA006160, AARA006244, AARA006881, AARA006908, AARA007848, AARA007912, AARA008748, AARA008749, AARA008884, AARA008889, AARA008890, AARA009084, AARA009312, AARA011885, AARA016006, AARA016522, AARA016523, AARA016524
GO:0006396	BP	p	RNA processing	5/676	0.739645	252/10230	252	2.46334	0.00115519	7	5	0.0275102	AARA003228, AARA004360, AARA004850, AARA006967, AARA016015
GO:0044265	BP	p	cellular macromolecule catabolic process	0/676	0	107/10230	107	1.04594	0.0012485	5	0	0.0294289
GO:0006397	BP	p	mRNA processing	0/676	0	102/10230	102	0.997067	0.00190852	8	0	0.0440417
GO:0006139	BP	p	nucleobase-containing compound metabolic process	31/676	4.5858	772/10230	772	7.54643	0.00192563	4	31	0.0440417	AARA002974, AARA003045, AARA003228, AARA003257, AARA003406, AARA003536, AARA004360, AARA004578, AARA004850, AARA004857, AARA005160, AARA005909, AARA006657, AARA006868, AARA006967, AARA009065, AARA009921, AARA011126, AARA011405, AARA011635, AARA011817, AARA011890, AARA012038, AARA014553, AARA016015, AARA016157, AARA017330, AARA018146, AARA018669, AARA018686, AARA018780
GO:0015020	MF	e	glucuronosyltransferase activity	7/676	1.0355	14/10230	14	0.136852	1.21518e-05	5	7	0.000631891	AARA003017, AARA005200, AARA009109, AARA009344, AARA009345, AARA015807, AARA018029
GO:0016758	MF	e	hexosyltransferase activity	7/676	1.0355	18/10230	18	0.175953	8.91737e-05	4	7	0.00289815	AARA003017, AARA005200, AARA009109, AARA009344, AARA009345, AARA015807, AARA018029
GO:0008194	MF	e	UDP-glycosyltransferase activity	8/676	1.18343	27/10230	27	0.26393	0.000250961	4	8	0.00724999	AARA003017, AARA005200, AARA009109, AARA009344, AARA009345, AARA015683, AARA015807, AARA018029
GO:0061135	MF	e	endopeptidase regulator activity	4/676	0.591716	7/10230	7	0.0684262	0.000563049	4	4	0.0133084	AARA008878, AARA008888, AARA008896, AARA010944
GO:0004866	MF	e	endopeptidase inhibitor activity	4/676	0.591716	7/10230	7	0.0684262	0.000563049	5	4	0.0133084	AARA008878, AARA008888, AARA008896, AARA010944
GO:0061134	MF	e	peptidase regulator activity	4/676	0.591716	8/10230	8	0.0782014	0.0010673	3	4	0.021346	AARA008878, AARA008888, AARA008896, AARA010944
GO:0030414	MF	e	peptidase inhibitor activity	4/676	0.591716	8/10230	8	0.0782014	0.0010673	4	4	0.021346	AARA008878, AARA008888, AARA008896, AARA010944
GO:0004857	MF	e	enzyme inhibitor activity	4/676	0.591716	9/10230	9	0.0879765	0.00182106	3	4	0.031565	AARA008878, AARA008888, AARA008896, AARA010944
GO:0005488	MF	p	binding	70/676	10.355	1770/10230	1770	17.3021	2.21918e-07	1	70	5.76987e-05	AARA000220, AARA000505, AARA000722, AARA000745, AARA000826, AARA000858, AARA001625, AARA002158, AARA002268, AARA002285, AARA002464, AARA002617, AARA002765, AARA002766, AARA003397, AARA003535, AARA003548, AARA003906, AARA004217, AARA004323, AARA004531, AARA005399, AARA005553, AARA005722, AARA005840, AARA005864, AARA006813, AARA006884, AARA007040, AARA007341, AARA007586, AARA007814, AARA007816, AAR…
GO:1901363	MF	p	heterocyclic compound binding	7/676	1.0355	430/10230	430	4.20332	1.32657e-06	2	7	0.000116144	AARA000505, AARA000745, AARA001625, AARA003548, AARA003906, AARA006813, AARA017093
GO:0097159	MF	p	organic cyclic compound binding	7/676	1.0355	431/10230	431	4.2131	1.34012e-06	2	7	0.000116144	AARA000505, AARA000745, AARA001625, AARA003548, AARA003906, AARA006813, AARA017093
GO:0003676	MF	p	nucleic acid binding	5/676	0.739645	344/10230	344	3.36266	7.29228e-06	3	5	0.000473998	AARA000505, AARA000745, AARA001625, AARA003548, AARA006813
GO:0008270	MF	p	zinc ion binding	0/676	0	166/10230	166	1.62268	2.17928e-05	6	0	0.000861887
GO:0046914	MF	p	transition metal ion binding	0/676	0	168/10230	168	1.64223	2.32046e-05	5	0	0.000861887
GO:0005515	MF	p	protein binding	30/676	4.43787	762/10230	762	7.44868	0.00139461	2	30	0.0258999	AARA000722, AARA000826, AARA000858, AARA002158, AARA002464, AARA002617, AARA002766, AARA003397, AARA003535, AARA004323, AARA005399, AARA005553, AARA005722, AARA005840, AARA005864, AARA007040, AARA009354, AARA009365, AARA009788, AARA009917, AARA011740, AARA015631, AARA016205, AARA016579, AARA016899, AARA017434, AARA017649, AARA017650, AARA017709, AARA017975
GO:0003674	MF	p	molecular_function	122/676	18.0473	2332/10230	2332	22.7957	0.00203067	0	122	0.0329984	AARA000220, AARA000505, AARA000669, AARA000722, AARA000745, AARA000826, AARA000858, AARA001131, AARA001265, AARA001625, AARA002158, AARA002219, AARA002268, AARA002285, AARA002342, AARA002344, AARA002464, AARA002617, AARA002622, AARA002765, AARA002766, AARA002788, AARA003017, AARA003397, AARA003535, AARA003548, AARA003555, AARA003640, AARA003666, AARA003675, AARA003897, AARA003899, AARA003900, AAR…

## Sheet: SP_DO_up
GO	NS	enrichment	name	ratio_in_study	study_percent	ratio_in_pop	pop	pop_percent	p_uncorrected	depth	study_count	p_fdr_bh	study_items
GO:0022904	BP	e	respiratory electron transport chain	26/800	3.25	31/10230	31	0.30303	1.3322e-24	5	26	3.07738e-21	AARA000645, AARA000995, AARA001171, AARA002536, AARA003282, AARA003285, AARA003739, AARA003908, AARA004702, AARA005349, AARA005568, AARA005778, AARA007627, AARA008138, AARA008183, AARA008338, AARA008613, AARA009246, AARA009894, AARA010871, AARA011346, AARA011852, AARA011964, AARA016307, AARA017298, AARA017483
GO:0019646	BP	e	aerobic electron transport chain	25/800	3.125	30/10230	30	0.293255	1.47144e-23	7	25	1.69952e-20	AARA000645, AARA000995, AARA001171, AARA002536, AARA003282, AARA003285, AARA003739, AARA003908, AARA004702, AARA005349, AARA005568, AARA005778, AARA008138, AARA008183, AARA008338, AARA008613, AARA009246, AARA009894, AARA010871, AARA011346, AARA011852, AARA011964, AARA016307, AARA017298, AARA017483
GO:0022900	BP	e	electron transport chain	27/800	3.375	36/10230	36	0.351906	4.13328e-23	4	27	3.18262e-20	AARA000645, AARA000995, AARA001171, AARA002536, AARA003282, AARA003285, AARA003739, AARA003908, AARA004702, AARA005349, AARA005568, AARA005778, AARA007627, AARA007742, AARA008138, AARA008183, AARA008338, AARA008613, AARA009246, AARA009894, AARA010871, AARA011346, AARA011852, AARA011964, AARA016307, AARA017298, AARA017483
GO:0015980	BP	e	energy derivation by oxidation of organic compounds	29/800	3.625	46/10230	46	0.449658	2.39997e-21	4	29	1.38598e-18	AARA000645, AARA000995, AARA001171, AARA002536, AARA003202, AARA003282, AARA003285, AARA003739, AARA003908, AARA004275, AARA004702, AARA005349, AARA005568, AARA005778, AARA007654, AARA008138, AARA008183, AARA008338, AARA008613, AARA009246, AARA009894, AARA010871, AARA011346, AARA011852, AARA011964, AARA016307, AARA017298, AARA017483, AARA017634
GO:0009060	BP	e	aerobic respiration	26/800	3.25	38/10230	38	0.371457	1.24842e-20	6	26	4.8064e-18	AARA000645, AARA000995, AARA001171, AARA002536, AARA003202, AARA003282, AARA003285, AARA003739, AARA003908, AARA004702, AARA005349, AARA005568, AARA005778, AARA008138, AARA008183, AARA008338, AARA008613, AARA009246, AARA009894, AARA010871, AARA011346, AARA011852, AARA011964, AARA016307, AARA017298, AARA017483
GO:0045333	BP	e	cellular respiration	26/800	3.25	38/10230	38	0.371457	1.24842e-20	5	26	4.8064e-18	AARA000645, AARA000995, AARA001171, AARA002536, AARA003202, AARA003282, AARA003285, AARA003739, AARA003908, AARA004702, AARA005349, AARA005568, AARA005778, AARA008138, AARA008183, AARA008338, AARA008613, AARA009246, AARA009894, AARA010871, AARA011346, AARA011852, AARA011964, AARA016307, AARA017298, AARA017483
GO:0006091	BP	e	generation of precursor metabolites and energy	31/800	3.875	64/10230	64	0.625611	4.13165e-18	3	31	1.36344e-15	AARA000645, AARA000995, AARA001171, AARA002536, AARA003202, AARA003282, AARA003285, AARA003739, AARA003908, AARA004275, AARA004702, AARA005349, AARA005568, AARA005778, AARA007627, AARA007654, AARA007742, AARA008138, AARA008183, AARA008338, AARA008613, AARA009246, AARA009894, AARA010871, AARA011346, AARA011852, AARA011964, AARA016307, AARA017298, AARA017483, AARA017634
GO:0006120	BP	e	mitochondrial electron transport, NADH to ubiquinone	14/800	1.75	15/10230	15	0.146628	4.00787e-15	8	14	1.15727e-12	AARA000645, AARA000995, AARA003739, AARA003908, AARA004702, AARA005568, AARA005778, AARA008138, AARA008338, AARA008613, AARA009246, AARA009894, AARA011346, AARA017298
GO:0005975	BP	e	carbohydrate metabolic process	42/800	5.25	215/10230	215	2.10166	2.17501e-08	3	42	2.09344e-06	AARA000730, AARA000842, AARA001269, AARA001433, AARA001873, AARA002074, AARA002451, AARA002823, AARA003178, AARA003262, AARA004275, AARA005348, AARA005500, AARA007329, AARA007560, AARA007654, AARA007999, AARA008157, AARA008205, AARA009226, AARA009525, AARA009526, AARA009637, AARA010610, AARA011020, AARA011257, AARA011366, AARA016504, AARA016517, AARA017283, AARA017288, AARA017495, AARA017497, AAR…
GO:0055085	BP	e	transmembrane transport	54/800	6.75	322/10230	322	3.14761	6.65142e-08	4	54	6.14591e-06	AARA000859, AARA001040, AARA001095, AARA001142, AARA001678, AARA001870, AARA001905, AARA001996, AARA002079, AARA002080, AARA002472, AARA003045, AARA003447, AARA003511, AARA003986, AARA004210, AARA004274, AARA005160, AARA005632, AARA006328, AARA006743, AARA008163, AARA008830, AARA008848, AARA008850, AARA008979, AARA009061, AARA010216, AARA010273, AARA010770, AARA011178, AARA011199, AARA011635, AAR…
GO:0006123	BP	e	mitochondrial electron transport, cytochrome c to oxygen	8/800	1	11/10230	11	0.107527	1.80406e-07	8	8	1.50763e-05	AARA002536, AARA005349, AARA008183, AARA010871, AARA011852, AARA011964, AARA016307, AARA017483
GO:0010951	BP	e	negative regulation of endopeptidase activity	13/800	1.625	32/10230	32	0.312805	3.18285e-07	10	13	2.29762e-05	AARA001292, AARA002929, AARA004009, AARA008748, AARA008749, AARA008753, AARA008885, AARA008889, AARA008890, AARA016006, AARA016522, AARA016523, AARA016524
GO:0052548	BP	e	regulation of endopeptidase activity	13/800	1.625	32/10230	32	0.312805	3.18285e-07	8	13	2.29762e-05	AARA001292, AARA002929, AARA004009, AARA008748, AARA008749, AARA008753, AARA008885, AARA008889, AARA008890, AARA016006, AARA016522, AARA016523, AARA016524
GO:0006099	BP	e	tricarboxylic acid cycle	9/800	1.125	15/10230	15	0.146628	3.40766e-07	3	9	2.38536e-05	AARA002634, AARA004119, AARA005918, AARA006747, AARA007930, AARA009755, AARA010435, AARA012050, AARA018625
GO:0008152	BP	e	metabolic process	305/800	38.125	3157/10230	3157	30.8602	5.31254e-06	1	305	0.000331675	AARA000319, AARA000326, AARA000351, AARA000437, AARA000448, AARA000485, AARA000527, AARA000585, AARA000595, AARA000596, AARA000597, AARA000609, AARA000610, AARA000643, AARA000645, AARA000675, AARA000680, AARA000705, AARA000708, AARA000730, AARA000829, AARA000842, AARA000995, AARA000999, AARA001079, AARA001171, AARA001269, AARA001282, AARA001304, AARA001340, AARA001433, AARA001566, AARA001718, AAR…
GO:0051346	BP	e	negative regulation of hydrolase activity	15/800	1.875	52/10230	52	0.508309	6.32062e-06	5	15	0.000384227	AARA000736, AARA001292, AARA002929, AARA004009, AARA006244, AARA008748, AARA008749, AARA008753, AARA008885, AARA008889, AARA008890, AARA016006, AARA016522, AARA016523, AARA016524
GO:0043086	BP	e	negative regulation of catalytic activity	15/800	1.875	53/10230	53	0.518084	8.18674e-06	4	15	0.000484907	AARA000736, AARA001292, AARA002929, AARA004009, AARA006244, AARA008748, AARA008749, AARA008753, AARA008885, AARA008889, AARA008890, AARA016006, AARA016522, AARA016523, AARA016524
GO:0044092	BP	e	negative regulation of molecular function	15/800	1.875	54/10230	54	0.527859	1.05271e-05	3	15	0.000607941	AARA000736, AARA001292, AARA002929, AARA004009, AARA006244, AARA008748, AARA008749, AARA008753, AARA008885, AARA008889, AARA008890, AARA016006, AARA016522, AARA016523, AARA016524
GO:0010466	BP	e	negative regulation of peptidase activity	14/800	1.75	48/10230	48	0.469208	1.11598e-05	9	14	0.000613787	AARA001292, AARA002929, AARA004009, AARA006244, AARA008748, AARA008749, AARA008753, AARA008885, AARA008889, AARA008890, AARA016006, AARA016522, AARA016523, AARA016524
GO:0045861	BP	e	negative regulation of proteolysis	14/800	1.75	48/10230	48	0.469208	1.11598e-05	8	14	0.000613787	AARA001292, AARA002929, AARA004009, AARA006244, AARA008748, AARA008749, AARA008753, AARA008885, AARA008889, AARA008890, AARA016006, AARA016522, AARA016523, AARA016524
GO:0052547	BP	e	regulation of peptidase activity	14/800	1.75	49/10230	49	0.478983	1.45136e-05	7	14	0.000745033	AARA001292, AARA002929, AARA004009, AARA006244, AARA008748, AARA008749, AARA008753, AARA008885, AARA008889, AARA008890, AARA016006, AARA016522, AARA016523, AARA016524
GO:0006508	BP	e	proteolysis	84/800	10.5	681/10230	681	6.65689	2.22913e-05	5	84	0.00108691	AARA000319, AARA000351, AARA000437, AARA000595, AARA000596, AARA000597, AARA000675, AARA000705, AARA000708, AARA001340, AARA001566, AARA001718, AARA002091, AARA002258, AARA002480, AARA002826, AARA002869, AARA002870, AARA003174, AARA003404, AARA003929, AARA004454, AARA004635, AARA005774, AARA005903, AARA006108, AARA006180, AARA006663, AARA006668, AARA008184, AARA008876, AARA009237, AARA009360, AAR…
GO:0030162	BP	e	regulation of proteolysis	14/800	1.75	53/10230	53	0.518084	3.84897e-05	6	14	0.00177822	AARA001292, AARA002929, AARA004009, AARA006244, AARA008748, AARA008749, AARA008753, AARA008885, AARA008889, AARA008890, AARA016006, AARA016522, AARA016523, AARA016524
GO:0006790	BP	e	sulfur compound metabolic process	16/800	2	67/10230	67	0.654936	4.26833e-05	3	16	0.0019333	AARA000829, AARA003027, AARA003703, AARA004857, AARA005909, AARA007391, AARA007695, AARA008729, AARA008734, AARA009632, AARA010296, AARA015648, AARA015649, AARA015763, AARA015764, AARA017659
GO:0008643	BP	e	carbohydrate transport	11/800	1.375	36/10230	36	0.351906	6.08557e-05	5	11	0.00260327	AARA001442, AARA001565, AARA001712, AARA004847, AARA009453, AARA010877, AARA011953, AARA016855, AARA018063, AARA018065, AARA018375
GO:0006749	BP	e	glutathione metabolic process	11/800	1.375	38/10230	38	0.371457	0.000105454	6	11	0.00427366	AARA000829, AARA007391, AARA008729, AARA008734, AARA009632, AARA010296, AARA015648, AARA015649, AARA015763, AARA015764, AARA017659
GO:0032269	BP	e	negative regulation of cellular protein metabolic process	14/800	1.75	59/10230	59	0.576735	0.000137017	7	14	0.00536455	AARA001292, AARA002929, AARA004009, AARA006244, AARA008748, AARA008749, AARA008753, AARA008885, AARA008889, AARA008890, AARA016006, AARA016522, AARA016523, AARA016524
GO:0051248	BP	e	negative regulation of protein metabolic process	14/800	1.75	59/10230	59	0.576735	0.000137017	6	14	0.00536455	AARA001292, AARA002929, AARA004009, AARA006244, AARA008748, AARA008749, AARA008753, AARA008885, AARA008889, AARA008890, AARA016006, AARA016522, AARA016523, AARA016524
GO:0006629	BP	e	lipid metabolic process	40/800	5	284/10230	284	2.77615	0.00027764	3	40	0.0100211	AARA000485, AARA000527, AARA000643, AARA000999, AARA001079, AARA001304, AARA001802, AARA002097, AARA002183, AARA003039, AARA003648, AARA004879, AARA004883, AARA005738, AARA006041, AARA007094, AARA007891, AARA008197, AARA008230, AARA008403, AARA008639, AARA009017, AARA009556, AARA010192, AARA012071, AARA015730, AARA016639, AARA016851, AARA016856, AARA017326, AARA017327, AARA017404, AARA017468, AAR…
GO:0009152	BP	e	purine ribonucleotide biosynthetic process	8/800	1	24/10230	24	0.234604	0.000320491	10	8	0.0110498	AARA003045, AARA004857, AARA005160, AARA005909, AARA011635, AARA011890, AARA012038, AARA014553
GO:0006164	BP	e	purine nucleotide biosynthetic process	8/800	1	24/10230	24	0.234604	0.000320491	9	8	0.0110498	AARA003045, AARA004857, AARA005160, AARA005909, AARA011635, AARA011890, AARA012038, AARA014553
GO:0009260	BP	e	ribonucleotide biosynthetic process	8/800	1	24/10230	24	0.234604	0.000320491	9	8	0.0110498	AARA003045, AARA004857, AARA005160, AARA005909, AARA011635, AARA011890, AARA012038, AARA014553
GO:0009199	BP	e	ribonucleoside triphosphate metabolic process	6/800	0.75	14/10230	14	0.136852	0.000390153	8	6	0.0117046	AARA003045, AARA005160, AARA011635, AARA011890, AARA012038, AARA014553
GO:0006754	BP	e	ATP biosynthetic process	6/800	0.75	14/10230	14	0.136852	0.000390153	11	6	0.0117046	AARA003045, AARA005160, AARA011635, AARA011890, AARA012038, AARA014553
GO:0009205	BP	e	purine ribonucleoside triphosphate metabolic process	6/800	0.75	14/10230	14	0.136852	0.000390153	9	6	0.0117046	AARA003045, AARA005160, AARA011635, AARA011890, AARA012038, AARA014553
GO:0009141	BP	e	nucleoside triphosphate metabolic process	6/800	0.75	14/10230	14	0.136852	0.000390153	7	6	0.0117046	AARA003045, AARA005160, AARA011635, AARA011890, AARA012038, AARA014553
GO:0009201	BP	e	ribonucleoside triphosphate biosynthetic process	6/800	0.75	14/10230	14	0.136852	0.000390153	9	6	0.0117046	AARA003045, AARA005160, AARA011635, AARA011890, AARA012038, AARA014553
GO:0009206	BP	e	purine ribonucleoside triphosphate biosynthetic process	6/800	0.75	14/10230	14	0.136852	0.000390153	10	6	0.0117046	AARA003045, AARA005160, AARA011635, AARA011890, AARA012038, AARA014553
GO:0009144	BP	e	purine nucleoside triphosphate metabolic process	6/800	0.75	14/10230	14	0.136852	0.000390153	8	6	0.0117046	AARA003045, AARA005160, AARA011635, AARA011890, AARA012038, AARA014553
GO:0009142	BP	e	nucleoside triphosphate biosynthetic process	6/800	0.75	14/10230	14	0.136852	0.000390153	8	6	0.0117046	AARA003045, AARA005160, AARA011635, AARA011890, AARA012038, AARA014553
GO:0009145	BP	e	purine nucleoside triphosphate biosynthetic process	6/800	0.75	14/10230	14	0.136852	0.000390153	9	6	0.0117046	AARA003045, AARA005160, AARA011635, AARA011890, AARA012038, AARA014553
GO:0006575	BP	e	cellular modified amino acid metabolic process	11/800	1.375	44/10230	44	0.430108	0.000435785	4	11	0.0128463	AARA000829, AARA007391, AARA008729, AARA008734, AARA009632, AARA010296, AARA015648, AARA015649, AARA015763, AARA015764, AARA017659
GO:0046390	BP	e	ribose phosphate biosynthetic process	8/800	1	25/10230	25	0.244379	0.000439331	6	8	0.0128463	AARA003045, AARA004857, AARA005160, AARA005909, AARA011635, AARA011890, AARA012038, AARA014553
GO:0044281	BP	e	small molecule metabolic process	64/800	8	532/10230	532	5.20039	0.00046138	2	64	0.013264	AARA000326, AARA000643, AARA001269, AARA001282, AARA001433, AARA001873, AARA002074, AARA002343, AARA002974, AARA003027, AARA003045, AARA003257, AARA003330, AARA004515, AARA004652, AARA004653, AARA004842, AARA004857, AARA004879, AARA004883, AARA004989, AARA005160, AARA005344, AARA005348, AARA005500, AARA005711, AARA005738, AARA005811, AARA005909, AARA006574, AARA006629, AARA006657, AARA007094, AAR…
GO:0046942	BP	e	carboxylic acid transport	3/800	0.375	3/10230	3	0.0293255	0.000476585	7	3	0.013264	AARA001870, AARA003511, AARA005335
GO:0015718	BP	e	monocarboxylic acid transport	3/800	0.375	3/10230	3	0.0293255	0.000476585	8	3	0.013264	AARA001870, AARA003511, AARA005335
GO:0018149	BP	e	peptide cross-linking	3/800	0.375	3/10230	3	0.0293255	0.000476585	7	3	0.013264	AARA008635, AARA008636, AARA008637
GO:0072522	BP	e	purine-containing compound biosynthetic process	8/800	1	26/10230	26	0.254154	0.000591578	5	8	0.0162684	AARA003045, AARA004857, AARA005160, AARA005909, AARA011635, AARA011890, AARA012038, AARA014553
GO:0009259	BP	e	ribonucleotide metabolic process	8/800	1	27/10230	27	0.26393	0.000783745	8	8	0.0203422	AARA003045, AARA004857, AARA005160, AARA005909, AARA011635, AARA011890, AARA012038, AARA014553
GO:0009150	BP	e	purine ribonucleotide metabolic process	8/800	1	27/10230	27	0.26393	0.000783745	9	8	0.0203422	AARA003045, AARA004857, AARA005160, AARA005909, AARA011635, AARA011890, AARA012038, AARA014553
GO:0015985	BP	e	energy coupled proton transport, down electrochemical gradient	5/800	0.625	11/10230	11	0.107527	0.000895408	9	5	0.0227296	AARA003045, AARA005160, AARA011635, AARA011890, AARA012038
GO:0015986	BP	e	ATP synthesis coupled proton transport	5/800	0.625	11/10230	11	0.107527	0.000895408	12	5	0.0227296	AARA003045, AARA005160, AARA011635, AARA011890, AARA012038
GO:0019693	BP	e	ribose phosphate metabolic process	8/800	1	28/10230	28	0.273705	0.00102303	5	8	0.0254108	AARA003045, AARA004857, AARA005160, AARA005909, AARA011635, AARA011890, AARA012038, AARA014553
GO:0006163	BP	e	purine nucleotide metabolic process	8/800	1	28/10230	28	0.273705	0.00102303	8	8	0.0254108	AARA003045, AARA004857, AARA005160, AARA005909, AARA011635, AARA011890, AARA012038, AARA014553
GO:0015849	BP	e	organic acid transport	4/800	0.5	7/10230	7	0.0684262	0.00107246	5	4	0.0263552	AARA001870, AARA003511, AARA007782, AARA018403
GO:0019318	BP	e	hexose metabolic process	11/800	1.375	49/10230	49	0.478983	0.0011554	5	11	0.0280944	AARA001433, AARA001873, AARA002074, AARA005348, AARA008205, AARA009637, AARA011257, AARA011366, AARA017288, AARA018459, AARA018460
GO:0005996	BP	e	monosaccharide metabolic process	12/800	1.5	57/10230	57	0.557185	0.00127703	4	12	0.0307286	AARA001433, AARA001873, AARA002074, AARA005348, AARA005500, AARA008205, AARA009637, AARA011257, AARA011366, AARA017288, AARA018459, AARA018460
GO:0046034	BP	e	ATP metabolic process	7/800	0.875	24/10230	24	0.234604	0.00184998	2	7	0.0427346	AARA003045, AARA003202, AARA005160, AARA011635, AARA011890, AARA012038, AARA014553
GO:0009165	BP	e	nucleotide biosynthetic process	8/800	1	31/10230	31	0.30303	0.00210557	8	8	0.0481572	AARA003045, AARA004857, AARA005160, AARA005909, AARA011635, AARA011890, AARA012038, AARA014553
GO:0010468	BP	p	regulation of gene expression	8/800	1	576/10230	576	5.6305	2.36925e-12	5	8	6.08107e-10	AARA001806, AARA003745, AARA006160, AARA008572, AARA009084, AARA009312, AARA010518, AARA011885
GO:0044260	BP	p	cellular macromolecule metabolic process	34/800	4.25	1098/10230	1098	10.7331	1.08482e-11	4	34	2.50593e-09	AARA000448, AARA000585, AARA000675, AARA000680, AARA000842, AARA003262, AARA003329, AARA003340, AARA003348, AARA004202, AARA004275, AARA004360, AARA005327, AARA005605, AARA007654, AARA008635, AARA008636, AARA008637, AARA008895, AARA008927, AARA009065, AARA010147, AARA010513, AARA011211, AARA011676, AARA015724, AARA016001, AARA016585, AARA017330, AARA017501, AARA017632, AARA017634, AARA018126, AAR…
GO:0010556	BP	p	regulation of macromolecule biosynthetic process	8/800	1	530/10230	530	5.18084	6.82865e-11	5	8	1.13474e-08	AARA001806, AARA003745, AARA006160, AARA008572, AARA009084, AARA009312, AARA010518, AARA011885
GO:2000112	BP	p	regulation of cellular macromolecule biosynthetic process	8/800	1	530/10230	530	5.18084	6.82865e-11	6	8	1.13474e-08	AARA001806, AARA003745, AARA006160, AARA008572, AARA009084, AARA009312, AARA010518, AARA011885
GO:0009889	BP	p	regulation of biosynthetic process	8/800	1	531/10230	531	5.19062	6.87722e-11	4	8	1.13474e-08	AARA001806, AARA003745, AARA006160, AARA008572, AARA009084, AARA009312, AARA010518, AARA011885
GO:0031326	BP	p	regulation of cellular biosynthetic process	8/800	1	531/10230	531	5.19062	6.87722e-11	5	8	1.13474e-08	AARA001806, AARA003745, AARA006160, AARA008572, AARA009084, AARA009312, AARA010518, AARA011885
GO:0090304	BP	p	nucleic acid metabolic process	14/800	1.75	612/10230	612	5.9824	2.28501e-09	5	14	3.51892e-07	AARA002160, AARA003329, AARA003406, AARA003536, AARA004202, AARA004360, AARA004850, AARA006657, AARA009065, AARA016015, AARA017330, AARA017501, AARA017782, AARA018669
GO:0019219	BP	p	regulation of nucleobase-containing compound metabolic process	8/800	1	478/10230	478	4.67253	2.63028e-09	5	8	3.79747e-07	AARA001806, AARA003745, AARA004744, AARA006160, AARA008572, AARA009084, AARA010518, AARA011885
GO:0051252	BP	p	regulation of RNA metabolic process	8/800	1	475/10230	475	4.64321	3.89096e-09	6	8	5.01499e-07	AARA001806, AARA003745, AARA004744, AARA006160, AARA008572, AARA009084, AARA010518, AARA011885
GO:1903506	BP	p	regulation of nucleic acid-templated transcription	7/800	0.875	449/10230	449	4.38905	4.34198e-09	8	7	5.01499e-07	AARA001806, AARA003745, AARA006160, AARA008572, AARA009084, AARA010518, AARA011885
GO:0006355	BP	p	regulation of transcription, DNA-templated	7/800	0.875	449/10230	449	4.38905	4.34198e-09	9	7	5.01499e-07	AARA001806, AARA003745, AARA006160, AARA008572, AARA009084, AARA010518, AARA011885
GO:2001141	BP	p	regulation of RNA biosynthetic process	7/800	0.875	449/10230	449	4.38905	4.34198e-09	7	7	5.01499e-07	AARA001806, AARA003745, AARA006160, AARA008572, AARA009084, AARA010518, AARA011885
GO:0044267	BP	p	cellular protein metabolic process	18/800	2.25	677/10230	677	6.61779	7.73972e-09	5	18	8.51369e-07	AARA000448, AARA000585, AARA000680, AARA003340, AARA003348, AARA005327, AARA005605, AARA008635, AARA008636, AARA008637, AARA008895, AARA008927, AARA010147, AARA011676, AARA015724, AARA016001, AARA017632, AARA018126
GO:0065007	BP	p	biological regulation	61/800	7.625	1431/10230	1431	13.9883	1.09332e-08	1	61	1.14799e-06	AARA000050, AARA000056, AARA000179, AARA000678, AARA000736, AARA001292, AARA001634, AARA001806, AARA001961, AARA002655, AARA002849, AARA002929, AARA003490, AARA003707, AARA003715, AARA003745, AARA004009, AARA004744, AARA004854, AARA006142, AARA006160, AARA006177, AARA006240, AARA006243, AARA006244, AARA006887, AARA006908, AARA006977, AARA007099, AARA007314, AARA007316, AARA007587, AARA007912, AAR…
GO:0050789	BP	p	regulation of biological process	56/800	7	1340/10230	1340	13.0987	1.53991e-08	2	56	1.5466e-06	AARA000050, AARA000056, AARA000179, AARA000678, AARA001292, AARA001634, AARA001806, AARA001961, AARA002655, AARA002849, AARA002929, AARA003490, AARA003707, AARA003715, AARA003745, AARA004009, AARA004744, AARA004854, AARA006142, AARA006160, AARA006240, AARA006243, AARA006244, AARA006908, AARA006977, AARA007099, AARA007314, AARA007316, AARA007587, AARA007912, AARA008572, AARA008748, AARA008749, AAR…
GO:0050794	BP	p	regulation of cellular process	56/800	7	1293/10230	1293	12.6393	1.19939e-07	3	56	1.06561e-05	AARA000050, AARA000056, AARA000179, AARA000678, AARA001292, AARA001634, AARA001806, AARA001961, AARA002655, AARA002849, AARA002929, AARA003490, AARA003707, AARA003715, AARA003745, AARA004009, AARA004744, AARA004854, AARA006142, AARA006160, AARA006240, AARA006243, AARA006244, AARA006908, AARA006977, AARA007099, AARA007314, AARA007316, AARA007587, AARA007912, AARA008572, AARA008748, AARA008749, AAR…
GO:0043412	BP	p	macromolecule modification	17/800	2.125	604/10230	604	5.9042	1.82744e-07	4	17	1.50763e-05	AARA000448, AARA000585, AARA000680, AARA003340, AARA003348, AARA004360, AARA005327, AARA005605, AARA008635, AARA008636, AARA008637, AARA008895, AARA008927, AARA010147, AARA016015, AARA017330, AARA018126
GO:0036211	BP	p	protein modification process	14/800	1.75	533/10230	533	5.21017	3.16839e-07	5	14	2.29762e-05	AARA000448, AARA000585, AARA000680, AARA003340, AARA003348, AARA005327, AARA005605, AARA008635, AARA008636, AARA008637, AARA008895, AARA008927, AARA010147, AARA018126
GO:0006464	BP	p	cellular protein modification process	14/800	1.75	533/10230	533	5.21017	3.16839e-07	6	14	2.29762e-05	AARA000448, AARA000585, AARA000680, AARA003340, AARA003348, AARA005327, AARA005605, AARA008635, AARA008636, AARA008637, AARA008895, AARA008927, AARA010147, AARA018126
GO:0016070	BP	p	RNA metabolic process	9/800	1.125	407/10230	407	3.97849	1.14232e-06	6	9	7.76103e-05	AARA002160, AARA003406, AARA003536, AARA004360, AARA004850, AARA006657, AARA016015, AARA017330, AARA017782
GO:0060255	BP	p	regulation of macromolecule metabolic process	24/800	3	686/10230	686	6.70577	2.10652e-06	4	24	0.000139031	AARA001292, AARA001806, AARA002929, AARA003745, AARA004009, AARA004744, AARA006160, AARA006244, AARA007912, AARA008572, AARA008748, AARA008749, AARA008753, AARA008885, AARA008889, AARA008890, AARA009084, AARA009312, AARA010518, AARA011885, AARA016006, AARA016522, AARA016523, AARA016524
GO:0019222	BP	p	regulation of metabolic process	25/800	3.125	691/10230	691	6.75464	4.57121e-06	3	25	0.000293319	AARA001292, AARA001806, AARA002929, AARA003745, AARA004009, AARA004744, AARA006160, AARA006244, AARA006908, AARA007912, AARA008572, AARA008748, AARA008749, AARA008753, AARA008885, AARA008889, AARA008890, AARA009084, AARA009312, AARA010518, AARA011885, AARA016006, AARA016522, AARA016523, AARA016524
GO:0051171	BP	p	regulation of nitrogen compound metabolic process	24/800	3	647/10230	647	6.32454	1.44667e-05	4	24	0.000745033	AARA001292, AARA001806, AARA002929, AARA003745, AARA004009, AARA004744, AARA006160, AARA006244, AARA007912, AARA008572, AARA008748, AARA008749, AARA008753, AARA008885, AARA008889, AARA008890, AARA009084, AARA009312, AARA010518, AARA011885, AARA016006, AARA016522, AARA016523, AARA016524
GO:0080090	BP	p	regulation of primary metabolic process	24/800	3	648/10230	648	6.33431	1.44704e-05	4	24	0.000745033	AARA001292, AARA001806, AARA002929, AARA003745, AARA004009, AARA004744, AARA006160, AARA006244, AARA007912, AARA008572, AARA008748, AARA008749, AARA008753, AARA008885, AARA008889, AARA008890, AARA009084, AARA009312, AARA010518, AARA011885, AARA016006, AARA016522, AARA016523, AARA016524
GO:0006468	BP	p	protein phosphorylation	2/800	0.25	204/10230	204	1.99413	1.63652e-05	7	2	0.000821815	AARA000448, AARA000585
GO:0006396	BP	p	RNA processing	4/800	0.5	252/10230	252	2.46334	2.25851e-05	7	4	0.00108691	AARA004360, AARA004850, AARA016015, AARA017782
GO:0031323	BP	p	regulation of cellular metabolic process	25/800	3.125	653/10230	653	6.38319	3.01545e-05	4	25	0.00142157	AARA001292, AARA001806, AARA002929, AARA003745, AARA004009, AARA004744, AARA006160, AARA006244, AARA006908, AARA007912, AARA008572, AARA008748, AARA008749, AARA008753, AARA008885, AARA008889, AARA008890, AARA009084, AARA009312, AARA010518, AARA011885, AARA016006, AARA016522, AARA016523, AARA016524
GO:0009987	BP	p	cellular process	260/800	32.5	4012/10230	4012	39.218	4.55194e-05	1	260	0.00202211	AARA000050, AARA000056, AARA000179, AARA000326, AARA000448, AARA000585, AARA000609, AARA000610, AARA000643, AARA000645, AARA000675, AARA000680, AARA000798, AARA000800, AARA000829, AARA000842, AARA000859, AARA000995, AARA000999, AARA001040, AARA001095, AARA001142, AARA001171, AARA001269, AARA001282, AARA001634, AARA001678, AARA001870, AARA001905, AARA001996, AARA002079, AARA002080, AARA002132, AAR…
GO:0046483	BP	p	heterocycle metabolic process	37/800	4.625	842/10230	842	8.23069	5.31649e-05	3	37	0.00231719	AARA002160, AARA002343, AARA002974, AARA003045, AARA003257, AARA003329, AARA003406, AARA003536, AARA004202, AARA004360, AARA004850, AARA004857, AARA005160, AARA005406, AARA005711, AARA005909, AARA006657, AARA009065, AARA009600, AARA011126, AARA011394, AARA011405, AARA011635, AARA011758, AARA011890, AARA011974, AARA012025, AARA012038, AARA014553, AARA016015, AARA017330, AARA017501, AARA017782, AAR…
GO:0006139	BP	p	nucleobase-containing compound metabolic process	33/800	4.125	772/10230	772	7.54643	6.4387e-05	4	33	0.00270426	AARA002160, AARA002343, AARA002974, AARA003045, AARA003257, AARA003329, AARA003406, AARA003536, AARA004202, AARA004360, AARA004850, AARA004857, AARA005160, AARA005909, AARA006657, AARA009065, AARA011126, AARA011394, AARA011405, AARA011635, AARA011758, AARA011890, AARA011974, AARA012038, AARA014553, AARA016015, AARA017330, AARA017501, AARA017782, AARA018146, AARA018669, AARA018686, AARA018780
GO:0071840	BP	p	cellular component organization or biogenesis	13/800	1.625	417/10230	417	4.07625	7.86764e-05	2	13	0.0032454	AARA003703, AARA005232, AARA006327, AARA006997, AARA007209, AARA007695, AARA007851, AARA009065, AARA009930, AARA011381, AARA011445, AARA011706, AARA017277
GO:0006357	BP	p	regulation of transcription by RNA polymerase II	0/800	0	113/10230	113	1.10459	0.000148408	10	0	0.0057137
GO:1901360	BP	p	organic cyclic compound metabolic process	42/800	5.25	887/10230	887	8.67058	0.000182366	3	42	0.00690601	AARA000326, AARA002160, AARA002343, AARA002974, AARA003045, AARA003257, AARA003329, AARA003406, AARA003536, AARA004202, AARA004360, AARA004652, AARA004653, AARA004850, AARA004857, AARA005160, AARA005406, AARA005711, AARA005909, AARA006657, AARA009065, AARA009600, AARA011126, AARA011351, AARA011394, AARA011405, AARA011635, AARA011758, AARA011890, AARA011974, AARA012025, AARA012038, AARA014553, AAR…
GO:0016310	BP	p	phosphorylation	5/800	0.625	241/10230	241	2.35582	0.00021552	5	5	0.00802987	AARA000448, AARA000585, AARA005067, AARA005076, AARA018721
GO:0016043	BP	p	cellular component organization	13/800	1.625	395/10230	395	3.86119	0.000248973	3	13	0.009129	AARA003703, AARA005232, AARA006327, AARA006997, AARA007209, AARA007695, AARA007851, AARA009065, AARA009930, AARA011381, AARA011445, AARA011706, AARA017277
GO:0032502	BP	p	developmental process	0/800	0	103/10230	103	1.00684	0.000336449	1	0	0.0114294
GO:0043170	BP	p	macromolecule metabolic process	122/800	15.25	2026/10230	2026	19.8045	0.000618928	3	122	0.0168203	AARA000319, AARA000351, AARA000437, AARA000448, AARA000585, AARA000595, AARA000596, AARA000597, AARA000675, AARA000680, AARA000705, AARA000708, AARA000842, AARA001340, AARA001566, AARA001718, AARA002091, AARA002160, AARA002258, AARA002480, AARA002826, AARA002869, AARA002870, AARA003174, AARA003262, AARA003329, AARA003340, AARA003348, AARA003404, AARA003406, AARA003536, AARA003929, AARA004202, AAR…
GO:0006725	BP	p	cellular aromatic compound metabolic process	42/800	5.25	853/10230	853	8.33822	0.000655335	3	42	0.0176026	AARA000326, AARA002160, AARA002343, AARA002974, AARA003045, AARA003257, AARA003329, AARA003406, AARA003536, AARA004202, AARA004360, AARA004652, AARA004653, AARA004850, AARA004857, AARA005160, AARA005406, AARA005711, AARA005909, AARA006657, AARA009065, AARA009600, AARA011126, AARA011351, AARA011394, AARA011405, AARA011635, AARA011758, AARA011890, AARA011974, AARA012025, AARA012038, AARA014553, AAR…
GO:0016071	BP	p	mRNA metabolic process	1/800	0.125	125/10230	125	1.2219	0.000665509	7	1	0.0176704	AARA017782
GO:0034641	BP	p	cellular nitrogen compound metabolic process	55/800	6.875	1027/10230	1027	10.0391	0.00141386	3	55	0.0336704	AARA000609, AARA000610, AARA000829, AARA002160, AARA002343, AARA002974, AARA003045, AARA003257, AARA003329, AARA003390, AARA003406, AARA003536, AARA004202, AARA004360, AARA004842, AARA004850, AARA004857, AARA005160, AARA005406, AARA005711, AARA005909, AARA006657, AARA007391, AARA008729, AARA008734, AARA009065, AARA009600, AARA009632, AARA010296, AARA011126, AARA011394, AARA011405, AARA011635, AAR…
GO:0070647	BP	p	protein modification by small protein conjugation or removal	0/800	0	84/10230	84	0.821114	0.00173129	7	0	0.0408091
GO:0018193	BP	p	peptidyl-amino acid modification	0/800	0	85/10230	85	0.83089	0.00174933	7	0	0.0408178
GO:0015020	MF	e	glucuronosyltransferase activity	9/800	1.125	14/10230	14	0.136852	1.46474e-07	5	9	9.52078e-06	AARA003017, AARA004549, AARA005200, AARA007987, AARA009109, AARA009344, AARA009345, AARA015807, AARA018029
GO:0016758	MF	e	hexosyltransferase activity	9/800	1.125	18/10230	18	0.175953	2.66858e-06	4	9	8.67288e-05	AARA003017, AARA004549, AARA005200, AARA007987, AARA009109, AARA009344, AARA009345, AARA015807, AARA018029
GO:0008194	MF	e	UDP-glycosyltransferase activity	10/800	1.25	27/10230	27	0.26393	1.99665e-05	4	10	0.00057681	AARA003017, AARA004549, AARA005200, AARA007987, AARA009109, AARA009344, AARA009345, AARA015683, AARA015807, AARA018029
GO:0016740	MF	e	transferase activity	23/800	2.875	151/10230	151	1.47605	0.00187866	2	23	0.0305283	AARA003017, AARA004549, AARA005200, AARA006570, AARA007987, AARA008220, AARA009109, AARA009161, AARA009344, AARA009345, AARA009460, AARA009799, AARA010649, AARA015681, AARA015682, AARA015683, AARA015807, AARA016166, AARA016497, AARA017182, AARA017183, AARA017187, AARA018029
GO:0016757	MF	e	glycosyltransferase activity	10/800	1.25	47/10230	47	0.459433	0.00292836	3	10	0.0447867	AARA003017, AARA004549, AARA005200, AARA007987, AARA009109, AARA009344, AARA009345, AARA015683, AARA015807, AARA018029
GO:1901363	MF	p	heterocyclic compound binding	7/800	0.875	430/10230	430	4.20332	1.24838e-08	2	7	1.62457e-06	AARA000505, AARA001625, AARA003548, AARA003906, AARA005480, AARA006813, AARA017093
GO:0097159	MF	p	organic cyclic compound binding	7/800	0.875	431/10230	431	4.2131	1.24967e-08	2	7	1.62457e-06	AARA000505, AARA001625, AARA003548, AARA003906, AARA005480, AARA006813, AARA017093
GO:0005488	MF	p	binding	86/800	10.75	1770/10230	1770	17.3021	9.90606e-08	1	86	8.58525e-06	AARA000220, AARA000505, AARA000722, AARA000826, AARA000858, AARA001625, AARA001723, AARA002158, AARA002268, AARA002285, AARA002464, AARA002617, AARA002618, AARA002766, AARA003316, AARA003397, AARA003535, AARA003548, AARA003906, AARA004217, AARA004323, AARA004531, AARA005399, AARA005480, AARA005515, AARA005553, AARA005722, AARA005840, AARA006236, AARA006795, AARA006813, AARA006884, AARA007040, AAR…
GO:0003676	MF	p	nucleic acid binding	5/800	0.625	344/10230	344	3.36266	1.90069e-07	3	5	9.88359e-06	AARA000505, AARA001625, AARA003548, AARA005480, AARA006813
GO:0046914	MF	p	transition metal ion binding	0/800	0	168/10230	168	1.64223	1.64083e-06	5	0	7.11025e-05
GO:0008270	MF	p	zinc ion binding	0/800	0	166/10230	166	1.62268	2.61977e-06	6	0	8.67288e-05
GO:0043167	MF	p	ion binding	16/800	2	453/10230	453	4.42815	0.000216159	2	16	0.00535759	AARA002268, AARA002285, AARA003906, AARA006236, AARA006884, AARA007341, AARA007586, AARA007814, AARA007816, AARA010002, AARA010074, AARA010638, AARA016120, AARA017093, AARA017855, AARA018369
GO:0003723	MF	p	RNA binding	0/800	0	110/10230	110	1.07527	0.000226667	4	0	0.00535759
GO:0003674	MF	p	molecular_function	143/800	17.875	2332/10230	2332	22.7957	0.000440826	0	143	0.00955122	AARA000126, AARA000220, AARA000505, AARA000669, AARA000722, AARA000826, AARA000858, AARA001195, AARA001265, AARA001625, AARA001723, AARA002158, AARA002219, AARA002268, AARA002285, AARA002342, AARA002344, AARA002464, AARA002617, AARA002618, AARA002766, AARA003017, AARA003316, AARA003397, AARA003535, AARA003548, AARA003640, AARA003666, AARA003791, AARA003897, AARA003899, AARA003900, AARA003903, AAR…
GO:0046872	MF	p	metal ion binding	14/800	1.75	386/10230	386	3.77322	0.000937601	4	14	0.0174126	AARA002268, AARA002285, AARA006236, AARA006884, AARA007341, AARA007586, AARA007814, AARA007816, AARA010002, AARA010074, AARA010638, AARA016120, AARA017855, AARA018369
GO:0043169	MF	p	cation binding	14/800	1.75	386/10230	386	3.77322	0.000937601	3	14	0.0174126	AARA002268, AARA002285, AARA006236, AARA006884, AARA007341, AARA007586, AARA007814, AARA007816, AARA010002, AARA010074, AARA010638, AARA016120, AARA017855, AARA018369
GO:0003677	MF	p	DNA binding	1/800	0.125	115/10230	115	1.12414	0.00142959	4	1	0.0247796	AARA001625
