# Supplementary material for: Whole transcriptomic analysis reveals overexpression of salivary gland and cuticular proteins genes in insecticide-resistant Anopheles arabiensis from Western Kenya
Source: BMC Genomics. 2024 Mar 27;25:313. doi: 10.1186/s12864-024-10182-9 (PMC10967204; doi:10.1186/s12864-024-10182-9)
Supplement: Supplementary file 10 — Additional file 10. Statistics of differentially expressed genes with annotations from VectorBase and Blast2go. [file 12864_2024_10182_MOESM10_ESM.xlsx]

## Sheet: summary_to_use
Condition	No. of genes tested	DE genes(adjP<0.05)		DE genes(adjP<0.01)		DE genes(|FC| >2 & adjP<0.05)		DE genes(|FC| >2 adjP<0.01)
		Up	Down	Up	Down	Up	Down	Up	Down
SA vs SU	9984	69	69	42	45	37	46	26	37
SD vs SU	10006	76	96	34	42	43	55	26	34
SP vs SU	10217	152	87	84	43	58	38	42	26
SA vs DO	10217	1951	1873	1501	1202	848	413	838	387
SD vs DO	10231	2208	1711	1764	1118	868	365	856	331
SP vs DO	10386	2594	2632	2096	1923	1000	519	987	509
SU vs DO	10265	1546	1067	1089	617	882	404	815	340
MA vs MU	9707	1486	1269	933	764	183	173	160	157
MD vs MU	9626	541	626	204	296	186	276	117	201
MP vs MU	9814	1452	1686	980	1138	212	170	193	164
MA vs DO	10217	1904	1317	1495	820	811	319	795	293
MD vs DO	10204	1212	632	833	374	757	300	657	249
MP vs DO	10249	2504	2470	1982	1741	1019	517	1007	500
MU vs DO	10158	2107	2122	1570	1554	645	490	630	471

## Sheet: look_up
Geneid	DO01	DO02	DO03	MA01	MA02	MA03	MD01	MD02	MD03	MP01	MP02	MP03	MU01	MU02	MU03	SA01	SA02	SA03	SD01	SD02	SD03	SP01	SP02	SP03	SU01	SU02	SU03	GeneID	Gene_product_x	Gene_v
AARA001174	18	9	16	3	1	2	7	2	1	3	1	2	4	3	1	7	2	4	3	2	2	5	5	4	7	7	0	AARA001174	unspecified product	Other
AARA001175	44	25	38	17	10	11	11	10	19	35	15	10	14	20	12	32	15	34	30	19	27	51	38	44	41	44	19	AARA001175	unspecified product	Other
AARA001176	168	179	190	84	40	99	76	63	128	148	64	40	62	90	64	136	70	70	115	50	102	195	148	160	137	117	89	AARA001176	TOLL pathway signalling [Source:Projected from Anopheles gambiae (AGAP003062) VB Community Annotation]	Other
AARA001177	582	662	677	335	154	374	257	192	277	425	203	139	177	224	158	397	245	226	405	152	276	535	570	499	313	352	266	AARA001177	Rwd domain-containing protein [Source:Projected from Anopheles gambiae (AGAP003063) VB Community Annotation]	Other
AARA015871	656	689	683	380	154	300	248	197	300	332	155	158	143	210	170	265	281	213	407	148	274	509	461	546	221	220	288	AARA015871	cysteine and histidine-rich domain-containing protein [Source:Projected from Anopheles gambiae (AGAP003061) VB Community Annotation]	Other
AARA015870	0	0	1	2	0	3	0	1	2	1	2	0	0	2	0	2	0	0	4	0	1	6	3	3	0	0	0	AARA015870	cytochrome P450	CYP
AARA015872	847	648	831	413	174	517	330	252	208	651	193	116	283	446	292	414	521	266	881	149	640	867	870	731	343	163	256	AARA015872	cytochrome P450 304B1	CYP
AARA015873	129	121	159	99	58	122	87	64	60	163	112	80	64	106	86	162	85	104	132	45	105	292	272	220	148	120	96	AARA015873	cytochrome P450 304C1	CYP
AARA001179	148	76	153	61	21	71	65	37	49	120	53	40	49	70	37	82	50	57	89	25	55	157	154	122	75	97	63	AARA001179	unspecified product	Other
AARA001180	920	733	841	811	262	708	455	363	468	873	431	233	356	490	367	599	473	382	781	289	654	1135	1054	1003	554	603	672	AARA001180	Signal peptidase complex catalytic subunit SEC11 [Source:UniProtKB/TrEMBL;Acc:A0A182HIW8]	Other
AARA001181	152	147	151	66	41	76	93	36	38	83	93	47	74	96	59	161	79	108	53	23	78	207	147	143	149	196	56	AARA001181	unspecified product	Other
AARA001182	0	0	0	0	1	0	0	0	2	1	0	0	0	0	0	2	0	0	1	0	0	3	0	0	1	1	0	AARA001182	unspecified product	Other
AARA001183	85	89	93	52	19	57	30	21	28	47	45	21	40	49	48	93	50	62	44	11	53	113	76	66	62	77	30	AARA001183	unspecified product	Other
AARA001184	39	23	33	21	11	28	24	18	7	32	31	11	24	26	27	42	23	33	24	8	25	64	41	43	49	50	16	AARA001184	unspecified product	Other
AARA017600	65	60	59	32	23	45	34	32	21	92	28	23	20	27	29	55	50	38	55	16	47	72	98	67	35	36	43	AARA017600	mitochondrial dicarboxylate carrier [Source:Projected from Anopheles gambiae (AGAP003073) VB Community Annotation]	Other
AARA017599	894	725	755	536	209	535	334	338	495	849	410	226	237	378	230	685	510	457	806	275	580	1083	1125	961	600	568	607	AARA017599	mitochondrial dicarboxylate transporter (solute carrier family 25) [Source:Projected from Anopheles gambiae (AGAP003074) VB Community Annotation]	Other
AARA001186	103	67	107	75	22	77	79	44	25	148	62	57	42	73	55	80	62	70	117	48	87	172	193	105	89	105	76	AARA001186	unspecified product	Other
AARA001187	9	7	9	5	3	5	9	4	7	11	6	2	6	8	14	9	6	7	9	6	6	22	13	20	12	18	9	AARA001187	unspecified product	Other
AARA001188	22	18	26	6	11	18	14	7	5	12	13	6	11	21	25	30	11	17	11	8	13	43	27	29	18	22	19	AARA001188	unspecified product	Other
AARA001189	498	301	656	223	158	296	248	149	69	325	236	146	174	256	222	482	325	324	304	113	270	713	560	561	657	584	237	AARA001189	glutamyl aminopeptidase [Source:Projected from Anopheles gambiae (AGAP003077) VB Community Annotation]	Other
AARA001190	74	22	54	14	5	22	18	13	8	16	20	3	9	17	18	22	15	15	39	14	21	47	34	54	71	64	12	AARA001190	unspecified product	Other
AARA001191	275	255	318	142	68	154	144	120	92	318	158	115	101	151	105	191	154	125	243	91	174	344	350	330	193	236	157	AARA001191	endoplasmic reticulum metallopeptidase [Source:Projected from Anopheles gambiae (AGAP003078) VB Community Annotation]	Other
AARA014125	733	746	1006	503	291	604	392	296	520	778	414	261	297	464	415	745	544	428	725	360	521	1134	929	953	554	382	523	AARA014125	unspecified product	Other
AARA001192	2379	2647	3792	1140	916	1724	1333	865	1710	2020	1168	785	767	1446	1118	2382	1347	1208	1946	903	1596	3646	2745	2811	1731	1110	1183	AARA001192	oo18 RNA-binding protein [Source:Projected from Anopheles gambiae (AGAP003080) VB Community Annotation]	Other
AARA001193	111	88	93	81	27	81	70	48	50	127	41	36	33	57	48	53	55	44	90	37	75	101	116	108	65	84	82	AARA001193	peroxisomal membrane protein 11C [Source:Projected from Anopheles gambiae (AGAP003081) VB Community Annotation]	Other
AARA018300	0	0	0	1	0	0	0	0	0	0	0	0	0	0	0	0	0	0	0	0	0	0	0	0	0	0	0	AARA018300	lipase [Source:Projected from Anopheles gambiae (AGAP012620) VB Community Annotation]	Other
AARA018299	1	1	2	11	2	4	2	3	1	9	3	0	3	7	3	5	4	1	13	1	4	4	1	4	1	2	3	AARA018299	Lipase [Source:UniProtKB/TrEMBL;Acc:A0A499FTH2]	Other
AARA018297	142	90	170	57	37	49	64	60	21	106	25	15	55	75	35	86	47	34	88	21	90	68	60	50	20	15	43	AARA018297	lipase [Source:Projected from Anopheles gambiae (AGAP003083) VB Community Annotation]	Other
AARA018298	43	27	41	6	0	0	2	2	0	2	7	2	3	1	1	7	1	0	3	0	2	15	8	6	3	3	2	AARA018298	lysosomal acid lipase [Source:Projected from Anopheles gambiae (AGAP013368) VB Community Annotation]	Other
AARA001195	726	627	841	667	306	749	505	295	383	907	626	346	373	602	393	1036	645	702	866	354	731	1900	1415	1355	1033	1182	675	AARA001195	unspecified product	Other
AARA001196	458	528	522	293	150	318	257	194	300	487	246	122	190	290	191	322	226	223	389	159	270	525	560	505	369	387	267	AARA001196	splicing factor 3A [Source:Projected from Anopheles gambiae (AGAP003085) VB Community Annotation]	Other
AARA001197	65	52	80	30	19	39	31	25	14	59	36	22	30	50	36	70	43	49	53	26	42	116	98	77	79	91	43	AARA001197	unspecified product	Other
AARA001198	5	6	9	2	0	4	1	1	0	2	1	1	4	6	0	4	4	5	2	1	4	10	5	15	3	1	2	AARA001198	unspecified product	Other
AARA017601	858	744	905	506	179	426	315	235	347	510	227	161	150	218	226	427	393	270	449	202	309	674	738	790	263	141	350	AARA017601	unspecified product	Other
AARA001200	1106	630	937	361	127	329	178	192	201	338	166	135	103	129	128	274	305	194	412	135	300	399	392	514	162	74	302	AARA001200	unspecified product	Other
AARA017602	2766	1925	2286	2276	718	2004	1394	1054	1633	3464	1591	1027	1014	1611	910	1841	1902	1673	2584	1002	1664	3605	4496	4053	2185	2387	2185	AARA017602	unspecified product	Other
AARA001201	749	640	649	565	154	416	357	293	326	742	361	259	242	392	257	449	430	357	621	224	461	822	799	817	482	480	494	AARA001201	ATP-dependent RNA helicase [Source:Projected from Anopheles gambiae (AGAP003089) VB Community Annotation]	Other
AARA001202	425	467	525	194	135	216	246	171	237	277	166	90	154	245	167	400	237	206	244	120	219	552	490	499	283	242	171	AARA001202	ubiquitin-conjugating enzyme E2 O [Source:Projected from Anopheles gambiae (AGAP003090) VB Community Annotation]	Other
AARA015588	488	412	482	139	73	176	103	80	119	159	82	60	65	87	69	243	129	142	158	70	122	284	234	198	108	127	109	AARA015588	unspecified product	Other
AARA001203	317	197	350	123	45	116	72	73	44	152	80	49	64	93	78	188	94	110	135	64	104	256	184	190	102	142	111	AARA001203	Sterol carrier protein 2 variant [Source:Projected from Anopheles gambiae (AGAP003091) VB Community Annotation]	Other
AARA001204	832	947	779	1003	372	698	838	442	753	1339	598	389	505	606	531	983	711	660	1207	409	840	1399	1382	1531	775	975	932	AARA001204	Ras-related C3 botulinum toxin substrate 1 precursor [Source:Projected from Anopheles gambiae (AGAP003092) VB Community Annotation]	Other
AARA001205	275	231	266	199	49	179	115	76	114	213	115	95	92	127	126	198	164	141	227	88	140	297	274	257	152	144	167	AARA001205	replication factor C subunit 2/4 [Source:Projected from Anopheles gambiae (AGAP003093) VB Community Annotation]	Other
AARA001206	234	226	193	121	83	175	116	95	184	203	126	74	87	106	73	162	147	85	224	74	168	265	266	244	148	133	164	AARA001206	transcription initiation factor TFIID subunit 9B [Source:Projected from Anopheles gambiae (AGAP003094) VB Community Annotation]	Other
AARA017603	540	335	478	447	207	599	459	160	336	428	327	103	146	213	139	868	392	439	590	163	777	1783	1057	873	423	625	1111	AARA017603	yellow protein [Source:Projected from Anopheles gambiae (AGAP003095) VB Community Annotation]	Other
AARA017718	51	50	67	50	20	30	26	20	19	67	28	13	15	36	24	51	40	28	40	26	47	111	139	93	19	11	44	AARA017718	yellow protein [Source:Projected from Anopheles gambiae (AGAP003096) VB Community Annotation]	Other
AARA017604	68	45	64	77	29	80	55	51	56	128	42	17	31	28	23	125	96	58	123	55	85	219	299	187	72	86	65	AARA017604	yellow protein [Source:Projected from Anopheles gambiae (AGAP003097) VB Community Annotation]	Other
AARA015655	2	8	5	4	1	6	3	3	4	15	7	6	3	5	1	12	5	4	5	1	3	9	13	15	7	14	3	AARA015655	Gustatory receptor [Source:UniProtKB/TrEMBL;Acc:A0A182II68]	Other
AARA015654	346	304	353	281	136	296	232	215	225	428	259	169	116	187	121	360	269	225	381	134	252	544	649	494	309	327	194	AARA015654	Putative hydroxypyruvate isomerase [Source:UniProtKB/TrEMBL;Acc:A0A182II67]	Other
AARA015348	1	2	3	0	0	2	1	2	1	2	2	1	0	2	1	0	1	2	4	0	1	1	3	6	2	3	2	Other	Other	Other
AARA015346	0	1	0	3	0	1	1	0	0	2	2	0	0	2	0	1	2	2	1	0	1	0	3	5	0	2	1	Other	Other	Other
AARA015341	1	1	0	2	2	2	1	0	0	2	2	0	1	0	1	3	1	1	0	1	2	1	0	0	0	1	1	Other	Other	Other
AARA015227	0	0	0	2	0	0	0	0	0	0	0	0	0	0	0	0	0	0	1	0	0	0	0	0	2	0	0	Other	Other	Other
AARA001209	283	223	265	122	113	234	171	124	137	354	244	137	162	244	131	294	191	206	301	118	238	515	465	415	331	430	178	AARA001209	neprilysin, neutral endopeptidase [Source:Projected from Anopheles gambiae (AGAP003106) VB Community Annotation]	Other
AARA015405	0	0	0	0	0	0	0	0	0	0	0	0	0	0	0	0	0	0	0	0	3	0	0	0	0	0	0	Other	Other	Other
AARA016912	627	878	698	541	223	475	318	253	588	492	332	176	270	382	299	562	414	379	593	196	405	676	593	604	411	560	316	AARA016912	fibroblast growth factor receptor [Source:Projected from Anopheles gambiae (AGAP003108) VB Community Annotation]	Other
AARA016913	474	377	459	195	101	204	210	109	136	307	162	88	127	170	154	237	163	180	265	90	164	356	317	273	273	318	151	AARA016913	transcriptional adapter 2-beta [Source:Projected from Anopheles gambiae (AGAP003109) VB Community Annotation]	Other
AARA001211	455	550	600	187	91	195	193	180	187	331	136	94	184	228	175	303	195	150	277	91	222	478	374	319	294	319	151	AARA001211	unspecified product	Other
AARA001212	259	247	255	268	83	216	140	137	163	393	178	124	128	190	122	228	226	161	303	138	184	420	383	341	238	304	283	AARA001212	vesicle transport through interaction with t-SNAREs [Source:Projected from Anopheles gambiae (AGAP003112) VB Community Annotation]	Other
AARA001213	726	850	949	337	173	383	286	177	288	483	279	199	206	282	220	524	340	330	442	173	340	642	531	571	436	478	287	AARA001213	Serine/threonine-protein phosphatase [Source:UniProtKB/TrEMBL;Acc:A0A182HJ03]	Other
AARA001214	12	11	23	9	1	11	12	10	2	18	6	10	8	18	15	17	13	14	5	3	4	21	17	17	20	23	3	AARA001214	unspecified product	Other
AARA001215	224	208	241	64	27	52	27	25	51	100	78	45	59	92	70	87	42	71	59	33	55	162	113	97	118	153	45	AARA001215	carboxylesterase [Source:Projected from Anopheles gambiae (AGAP003115) VB Community Annotation]	COE
AARA014127	0	0	0	0	0	0	1	0	0	0	1	0	0	0	0	0	0	0	0	0	0	0	0	0	0	0	0	AARA014127	unspecified product	Other
AARA001216	2	0	0	0	25	0	2	0	1	2	1	0	0	0	0	0	0	0	4	0	0	1	2	1	0	0	0	AARA001216	unspecified product	Other
AARA001217	3386	4841	4473	1823	1044	2179	1588	902	2189	1889	1222	799	1223	1813	1553	3486	1747	1838	2125	912	2306	4065	2597	2891	2445	2897	1606	AARA001217	unspecified product	Other
AARA001218	673	734	926	331	207	393	342	207	249	491	258	180	315	426	363	733	380	408	484	216	502	873	623	588	552	605	378	AARA001218	SWI/SNF related, matrix associated, actin dependent regulator of chromatin [Source:Projected from Anopheles gambiae (AGAP003118) VB Community Annotation]	Other
AARA014128	0	0	0	1	0	1	0	0	1	1	1	0	0	0	0	0	0	0	1	0	3	2	0	1	0	0	0	AARA014128	unspecified product	Other
AARA001219	591	562	806	481	268	463	392	279	325	593	406	244	421	569	540	1062	479	605	656	225	710	1272	867	874	842	948	472	AARA001219	E3 ubiquitin-protein ligase Arkadia [Source:Projected from Anopheles gambiae (AGAP013357) VB Community Annotation]	Other
AARA001220	6830	6776	6230	5912	2164	5171	3494	2491	5947	6627	3657	2166	2401	3259	2456	4781	3683	3104	5973	2424	3998	8220	8395	7698	5179	6035	4111	AARA001220	translation initiation factor 1A [Source:Projected from Anopheles gambiae (AGAP003119) VB Community Annotation]	Other
AARA001221	5	3	9	1	12	10	7	2	4	14	8	2	5	3	4	13	4	3	8	2	6	11	15	20	8	14	7	AARA001221	unspecified product	Other
AARA015608	1321	1598	1614	1264	507	1292	959	651	1408	1542	823	477	656	1008	696	1499	969	1058	1559	653	1333	2776	2409	2179	1524	1893	1054	AARA015608	phosphatidylinositol 4-kinase type [Source:Projected from Anopheles gambiae (AGAP003121) VB Community Annotation]	Other
AARA001224	136	122	182	64	28	87	66	42	39	124	92	67	57	104	70	87	61	77	107	32	72	170	162	165	151	163	82	AARA001224	unspecified product	Other
AARA017738	305	344	397	219	81	214	109	94	151	227	137	89	156	213	144	356	199	211	185	72	206	299	253	258	198	242	152	AARA017738	unspecified product	Other
AARA001226	113	131	181	60	46	102	87	59	77	108	93	49	70	113	76	130	64	75	91	41	80	214	130	162	149	192	78	AARA001226	unspecified product	Other
AARA001227	125	94	116	109	34	117	101	50	79	166	71	57	69	90	74	91	91	115	107	52	91	205	197	184	88	114	121	AARA001227	unspecified product	Other
AARA017742	402	414	508	363	172	356	224	129	207	418	296	170	173	285	227	580	320	357	423	166	417	832	503	582	365	437	316	AARA017742	unspecified product	Other
AARA001230	37	26	37	35	11	18	15	13	17	39	29	14	15	37	25	35	17	23	34	8	8	59	34	31	38	40	7	AARA001230	unspecified product	Other
AARA001231	1	1	1	1	0	0	1	0	0	2	2	0	1	0	1	0	1	0	1	1	0	3	0	2	1	4	1	AARA001231	unspecified product	Other
AARA001232	0	0	0	0	0	0	1	0	1	0	0	2	0	0	0	0	0	0	1	0	1	1	0	0	1	1	0	AARA001232	unspecified product	Other
AARA001233	568	628	686	246	164	320	193	192	420	370	220	129	169	263	170	351	243	234	433	135	252	612	534	503	379	351	210	AARA001233	enhancer of mRNA-decapping protein [Source:Projected from Anopheles gambiae (AGAP003131) VB Community Annotation]	Other
AARA001234	179	132	122	47	23	52	53	25	23	74	44	27	26	46	32	57	58	41	66	30	34	105	109	109	45	47	57	AARA001234	unspecified product	Other
AARA001235	719	601	897	339	199	371	303	196	217	573	372	167	283	344	333	705	378	429	513	221	507	1261	1018	915	624	686	438	AARA001235	E3 ubiquitin-protein ligase NEDD4 [Source:Projected from Anopheles gambiae (AGAP003133) VB Community Annotation]	Other
AARA014131	0	0	0	0	0	0	1	0	0	1	1	0	0	1	0	0	0	0	1	0	0	0	0	0	0	0	0	AARA014131	unspecified product	Other
AARA001236	313	197	275	263	77	219	162	140	150	333	169	116	102	136	103	204	206	149	284	110	192	330	387	384	190	185	248	AARA001236	Peptidylprolyl isomerase [Source:UniProtKB/TrEMBL;Acc:A0A182HJ24]	Other
AARA001237	363	340	379	265	119	241	142	127	277	269	130	72	107	179	107	218	155	152	224	105	169	379	310	307	191	199	179	AARA001237	transcription initiation factor TFIID subunit [Source:Projected from Anopheles gambiae (AGAP003135) VB Community Annotation]	Other
AARA001238	979	556	766	446	161	460	371	297	221	771	364	222	220	287	208	493	404	439	670	260	468	951	962	859	629	589	372	AARA001238	2-oxoisovalerate dehydrogenase E1 component, alpha subunit [Source:Projected from Anopheles gambiae (AGAP003136) VB Community Annotation]	Other
AARA001239	167	141	132	136	48	96	93	75	177	151	56	39	29	61	50	114	89	64	163	48	84	122	159	161	70	84	107	AARA001239	Acylphosphatase [Source:UniProtKB/TrEMBL;Acc:A0A182HJ27]	Other
AARA001240	80	117	148	53	25	57	55	68	68	111	65	34	56	74	53	75	57	62	90	33	77	96	100	85	121	128	69	AARA001240	unspecified product	Other
AARA001242	538	563	754	267	155	335	268	145	273	372	239	128	233	315	295	475	300	331	383	133	336	661	489	466	449	538	301	AARA001242	dipeptidyl-peptidase [Source:Projected from Anopheles gambiae (AGAP003138) VB Community Annotation]	Other
AARA001241	5	6	22	4	3	4	5	1	6	3	3	1	5	6	1	8	11	4	15	2	2	8	9	6	9	4	5	AARA001241	unspecified product	Other
AARA001243	11185	9833	12251	5655	2299	5786	4311	3162	2670	8809	3630	3944	2947	4948	2671	6305	3704	4450	7674	2489	4972	11357	9926	11097	4559	4918	4688	AARA001243	serine protease inhibitor (serpin) 9	Other
AARA001244	1170	1288	1673	672	303	659	558	333	486	933	667	329	617	919	634	940	556	650	766	305	652	1567	1241	1104	998	1291	554	AARA001244	neurofibromin [Source:Projected from Anopheles gambiae (AGAP003140) VB Community Annotation]	Other
AARA001245	3585	4689	3300	1087	661	1415	1038	634	2005	1939	1029	642	678	924	699	2320	1177	1097	2215	662	1642	3115	2425	2446	1465	1620	2279	AARA001245	Insulin-related peptide binding protein [Source:Projected from Anopheles gambiae (AGAP003141) VB Community Annotation]	Other
AARA001246	392	277	302	232	113	299	227	191	201	471	226	150	149	172	155	282	237	186	388	140	299	443	452	448	272	268	260	AARA001246	sulfide:quinone oxidoreductase [Source:Projected from Anopheles gambiae (AGAP003142) VB Community Annotation]	Other
AARA001247	394	383	362	309	104	255	204	144	231	416	175	115	121	206	149	262	212	157	362	123	254	399	490	416	225	238	234	AARA001247	unspecified product	Other
AARA015422	11	8	12	2	0	3	3	0	1	4	2	0	1	3	2	6	6	4	4	0	3	3	5	8	1	0	1	Other	Other	Other
AARA001248	3	4	10	2	1	4	1	1	3	5	4	2	4	3	2	15	6	5	2	1	2	15	6	6	10	7	0	AARA001248	unspecified product	Other
AARA016435	487	605	564	257	123	283	207	143	389	323	130	96	133	157	121	265	226	151	354	129	249	365	309	345	220	232	217	AARA016435	RalA-binding protein [Source:Projected from Anopheles gambiae (AGAP003146) VB Community Annotation]	Other
AARA016436	232	202	231	150	54	118	116	99	113	222	101	76	83	125	68	127	112	102	181	63	120	193	192	194	134	131	128	AARA016436	Golgin84 [Source:Projected from Anopheles gambiae (AGAP003147) VB Community Annotation]	Other
AARA015977	86	78	104	77	23	67	41	21	56	110	58	35	49	53	33	61	59	45	69	39	55	91	73	94	56	57	64	AARA015977	LanC-like protein 3 homolog [Source:Projected from Anopheles gambiae (AGAP003148) VB Community Annotation]	Other
AARA015978	1	1	2	1	2	0	0	0	0	2	0	0	0	3	0	1	0	2	1	0	2	3	2	0	2	1	2	AARA015978	unspecified product	Other
AARA001251	0	1	0	1	0	0	0	1	0	7	0	1	0	0	1	1	0	0	6	0	1	1	4	4	2	1	1	AARA001251	unspecified product	Other
AARA001252	2	4	3	3	2	3	0	0	4	0	1	1	0	2	1	4	5	1	4	1	4	4	2	3	4	6	2	AARA001252	unspecified product	Other
AARA015881	3593	3483	2826	5617	2192	4870	2565	1550	6162	6127	2833	1887	1571	2842	1361	5073	4095	2843	6412	2338	4592	7396	8164	6507	3560	4390	4604	AARA015881	unspecified product	Other
AARA015880	3401	2782	3440	3313	1300	3494	2007	1661	1793	4475	1860	1322	1072	2023	1041	3492	3295	1922	4329	1558	2521	6589	7461	6234	3545	2275	2542	AARA015880	unspecified product	Other
AARA017719	12	14	12	7	4	6	4	7	6	9	2	0	2	11	4	4	3	4	5	0	9	8	7	9	6	3	1	AARA017719	unspecified product	Other
AARA001254	327	198	310	111	78	219	198	83	81	364	144	80	116	153	113	234	172	200	202	94	260	561	364	475	118	157	285	AARA001254	unspecified product	Other
AARA001255	3991	2533	4146	1522	866	2001	1759	1409	725	4257	2446	1679	1389	2156	1483	3046	2424	2595	2874	1130	2186	5663	5461	5056	3243	3163	1881	AARA001255	V-type proton ATPase catalytic subunit A [Source:Projected from Anopheles gambiae (AGAP003153) UniProtKB/Swiss-Prot;Acc:Q5TTG1]	Other
AARA001256	1100	1216	1189	697	390	740	675	434	940	1018	614	373	427	558	454	873	540	623	984	414	813	1963	1717	1503	813	938	598	AARA001256	Transcription elongation factor B polypeptide [Source:Projected from Anopheles gambiae (AGAP003154) VB Community Annotation]	Other
AARA001257	277	287	328	150	56	140	105	93	122	208	113	60	70	99	71	167	141	100	201	73	153	235	239	236	135	131	147	AARA001257	UPF0483 protein AGAP003155 [Source:Projected from Anopheles gambiae (AGAP003155) VB Community Annotation]	Other
AARA001258	655	483	644	227	186	385	298	221	250	637	309	199	253	338	204	466	342	315	554	230	348	706	807	639	349	420	282	AARA001258	isoleucyl-tRNA synthetase [Source:Projected from Anopheles gambiae (AGAP003156) VB Community Annotation]	Other
AARA001259	180	118	176	63	26	79	63	42	23	97	63	44	50	72	59	129	80	62	78	31	86	223	159	143	125	138	56	AARA001259	DNA polymerase iota [Source:Projected from Anopheles gambiae (AGAP003157) VB Community Annotation]	Other
AARA001260	1045	1142	1093	583	244	559	399	353	705	723	487	277	325	491	374	763	467	525	721	276	629	1194	1015	979	636	726	506	AARA001260	serine/threonine-protein kinase [Source:Projected from Anopheles gambiae (AGAP003158) VB Community Annotation]	Other
AARA001261	273	204	278	78	34	82	70	61	58	150	87	43	47	82	58	101	78	70	101	44	83	199	165	124	89	100	83	AARA001261	integrator complex subunit [Source:Projected from Anopheles gambiae (AGAP003159) VB Community Annotation]	Other
AARA001262	17403	20162	17560	8165	3751	7691	3741	3058	15380	5845	4201	2495	3852	5464	4552	9926	5555	6161	8344	2833	7769	9701	7665	7884	9139	12542	4842	AARA001262	MAP kinase interacting serine/threonine kinase [Source:Projected from Anopheles gambiae (AGAP003160) VB Community Annotation]	Other
AARA001263	1	9	6	3	3	6	5	6	3	4	5	1	2	4	4	6	2	3	2	3	6	2	3	3	7	13	2	AARA001263	unspecified product	Other
AARA001264	1130	712	958	633	323	596	646	394	283	1160	500	344	373	597	378	645	585	511	798	338	670	1203	1178	1128	616	616	495	AARA001264	unspecified product	Other
AARA001265	1773	1604	1863	1395	789	1936	1515	880	1321	3329	1390	955	969	1299	926	2861	1712	1698	2732	1014	2181	5427	4521	4449	1256	1448	1505	AARA001265	unspecified product	Other
AARA001266	35	35	48	13	8	14	12	8	8	21	7	10	14	17	17	18	19	21	16	4	18	36	41	19	29	25	18	AARA001266	unspecified product	Other
AARA001267	28	29	11	12	3	16	8	2	22	14	3	12	17	15	13	12	8	7	17	8	16	18	21	21	17	16	13	AARA001267	unspecified product	Other
AARA001268	1737	1415	1890	938	480	1131	775	592	716	1824	935	610	482	861	528	1464	915	1006	1443	553	1130	2492	2429	2112	1451	1258	919	AARA001268	NAD(P) transhydrogenase [Source:Projected from Anopheles gambiae (AGAP003167) VB Community Annotation]	Other
AARA001269	2814	1981	2369	3907	1455	3901	2665	1794	1699	5690	2893	2105	1180	2147	1239	5309	3162	3378	5740	2001	3461	6496	7465	6363	3589	3172	2842	AARA001269	Isocitrate dehydrogenase [NADP] [Source:UniProtKB/TrEMBL;Acc:A0A182HJ56]	Other
AARA001270	248	205	252	88	43	114	94	48	80	178	87	58	69	83	52	105	90	74	117	70	104	219	207	180	113	135	112	AARA001270	unspecified product	Other
AARA001271	1708	2166	1913	849	364	887	429	401	1470	686	297	252	252	251	278	685	539	457	1073	329	718	1069	849	931	376	358	621	AARA001271	unspecified product	Other
AARA001272	579	700	828	429	201	390	358	178	377	484	295	205	370	494	478	740	395	552	355	145	476	1027	686	739	602	801	375	AARA001272	unspecified product	Other
AARA001273	823	656	788	588	218	473	393	265	255	1393	506	339	331	714	540	550	404	379	658	219	475	1195	1064	1091	787	742	933	AARA001273	solute carrier family 23 (nucleobase transporter) [Source:Projected from Anopheles gambiae (AGAP003176) VB Community Annotation]	Other
AARA001274	1371	1296	1199	919	323	766	613	524	941	1106	614	364	363	573	374	855	698	559	1025	381	707	1183	1176	1184	771	883	703	AARA001274	Upstream transcription factor 2/L-myc-2 [Source:Projected from Anopheles gambiae (AGAP003177) VB Community Annotation]	Other
AARA001275	354	361	385	156	66	149	145	87	147	186	102	64	90	127	118	162	128	107	191	94	148	302	277	347	117	99	172	AARA001275	unspecified product	Other
AARA001276	516	378	442	155	45	116	111	88	102	245	110	88	89	132	85	137	169	109	160	71	95	216	289	222	179	177	163	AARA001276	glutaredoxin [Source:Projected from Anopheles gambiae (AGAP003178) VB Community Annotation]	Other
AARA001277	704	799	813	369	203	403	233	178	401	410	214	142	249	326	275	492	325	264	443	158	448	533	462	422	434	517	480	AARA001277	E3 ubiquitin-protein ligase synoviolin [Source:Projected from Anopheles gambiae (AGAP003179) VB Community Annotation]	Other
AARA001278	66	47	53	13	7	12	15	11	13	39	26	6	18	22	16	17	13	10	17	4	14	39	39	30	19	33	11	AARA001278	cyclin-dependent kinase-like [Source:Projected from Anopheles gambiae (AGAP003180) VB Community Annotation]	Other
AARA001279	0	0	0	0	0	0	0	0	1	0	0	0	0	0	0	0	0	0	1	0	0	0	0	0	1	0	0	AARA001279	unspecified product	Other
AARA014136	88	132	125	38	19	46	28	20	65	43	30	17	21	38	30	40	48	19	61	22	54	68	61	76	43	56	33	AARA014136	unspecified product	Other
AARA017605	483	463	488	245	135	276	276	166	202	387	201	132	228	270	209	349	228	224	305	139	311	579	507	548	285	360	246	AARA017605	unspecified product	Other
AARA017606	164	119	170	67	37	63	48	17	30	89	52	26	55	78	55	84	65	63	61	28	64	108	78	65	71	70	70	AARA017606	antiviral helicase SKI2 [Source:Projected from Anopheles gambiae (AGAP003182) VB Community Annotation]	Other
AARA001281	413	257	450	369	110	280	258	198	74	616	307	168	201	304	227	373	360	267	399	153	249	639	619	563	389	466	511	AARA001281	protein transport protein SEC13 [Source:Projected from Anopheles gambiae (AGAP003183) VB Community Annotation]	Other
AARA001282	958	715	998	632	307	893	735	715	361	1349	843	432	515	725	498	1625	1000	1150	960	463	1059	2124	1831	1622	922	1091	540	AARA001282	5-aminolevulinate synthase [Source:UniProtKB/TrEMBL;Acc:A0A182HJ70]	Other
AARA014137	1	1	0	0	0	0	0	0	0	0	0	0	0	1	0	0	0	0	0	0	0	1	0	0	0	0	0	AARA014137	unspecified product	Other
AARA001283	595	730	658	317	187	345	269	216	477	411	271	163	210	311	220	376	248	246	448	163	398	662	616	547	363	451	267	AARA001283	unspecified product	Other
AARA001284	2854	3170	2920	1579	713	1671	1364	830	2625	1427	1147	609	887	1059	974	2211	1288	1462	2011	696	1816	2992	2641	2433	1679	2091	1010	AARA001284	upstream stimulatory factor [Source:Projected from Anopheles gambiae (AGAP003186) VB Community Annotation]	Other
AARA014138	0	0	0	0	0	0	0	0	0	0	1	0	0	0	0	0	0	0	0	0	0	0	0	0	0	0	0	AARA014138	unspecified product	Other
AARA001285	2227	2895	2655	1187	611	1175	863	647	1814	1325	766	478	743	940	741	1560	936	842	1433	523	1223	2168	1783	1885	1273	1261	870	AARA001285	protein-tyrosine phosphatase [Source:Projected from Anopheles gambiae (AGAP003187) VB Community Annotation]	Other
AARA015547	0	0	0	0	0	0	0	0	0	0	1	0	0	0	0	0	0	0	0	0	0	0	0	0	0	0	0	Other	Other	Other
AARA001286	315	255	212	221	96	207	146	104	155	265	167	85	160	175	132	311	167	239	276	112	204	312	304	293	237	348	157	AARA001286	unspecified product	Other
AARA001287	95	97	97	30	4	28	20	20	19	43	22	7	10	12	23	12	33	15	34	11	24	33	29	27	21	21	28	AARA001287	unspecified product	Other
AARA001288	258	286	321	67	44	97	81	60	79	101	50	33	63	71	62	160	78	88	112	49	102	160	163	153	103	107	76	AARA001288	DNA mismatch repair protein MSH6 [Source:Projected from Anopheles gambiae (AGAP003190) VB Community Annotation]	Other
AARA001289	47	80	95	41	14	37	12	9	47	32	26	19	33	56	29	55	27	30	22	8	29	82	58	53	45	60	30	AARA001289	glycoprotein 3-alpha-L-fucosyltransferase [Source:Projected from Anopheles gambiae (AGAP003191) VB Community Annotation]	Other
AARA001290	1334	1461	1353	897	483	1074	803	639	1202	1493	776	522	539	780	485	1123	671	757	1282	490	972	2094	1931	1760	1104	1430	785	AARA001290	alpha-soluble NSF attachment protein [Source:Projected from Anopheles gambiae (AGAP003192) VB Community Annotation]	Other
AARA001291	246	165	263	178	89	140	123	98	146	220	117	73	68	133	83	124	104	110	188	88	143	206	197	254	163	216	177	AARA001291	GPN-loop GTPase [Source:Projected from Anopheles gambiae (AGAP003193) VB Community Annotation]	Other
AARA001292	131	126	141	161	87	157	157	107	173	297	144	63	98	158	86	196	136	134	218	65	124	288	315	280	208	201	144	AARA001292	serine protease inhibitor (serpin) 8	Other
AARA014140	6	6	4	2	2	2	0	1	2	6	1	1	0	2	2	1	3	3	4	0	3	2	4	3	5	6	2	AARA014140	unspecified product	Other
AARA015731	339	315	271	295	117	255	198	127	354	542	193	103	143	197	161	287	256	233	423	127	230	448	426	439	348	387	286	AARA015731	Elongation of very long chain fatty acids protein [Source:UniProtKB/TrEMBL;Acc:A0A182IIE5]	Other
AARA015730	81	35	55	119	44	91	79	71	28	266	133	65	50	57	47	134	135	101	144	61	74	247	227	222	116	119	136	AARA015730	Elongation of very long chain fatty acids protein [Source:UniProtKB/TrEMBL;Acc:A0A182IIE4]	Other
AARA001294	134	169	233	60	21	69	63	25	37	102	76	34	82	100	85	97	52	90	66	22	64	223	142	142	134	185	52	AARA001294	unspecified product	Other
AARA001295	496	457	442	366	153	358	225	174	287	609	303	193	196	287	185	373	294	243	431	202	291	645	634	581	402	412	418	AARA001295	mitochondrial import inner membrane translocase subunit (TIM22) [Source:Projected from Anopheles gambiae (AGAP003199) VB Community Annotation]	Other
AARA001296	327	218	379	84	64	121	83	60	73	136	69	62	62	92	71	183	143	88	147	53	109	203	165	160	136	195	86	AARA001296	unspecified product	Other
AARA001297	2051	1456	1625	821	485	1213	906	711	1221	1775	872	621	527	783	556	1254	1031	813	1712	650	1087	2258	2378	2130	1241	1215	802	AARA001297	NipSnap homolog [Source:Projected from Anopheles gambiae (AGAP003200) VB Community Annotation]	Other
AARA001298	4542	5891	5444	2602	1312	2541	2038	1392	3766	2802	1809	1070	1530	1897	1554	3725	2038	2003	3137	1170	2823	4590	3809	3584	2742	2907	1937	AARA001298	thousand and one amino acid protein kinase [Source:Projected from Anopheles gambiae (AGAP003202) VB Community Annotation]	Other
AARA001299	298	270	276	163	75	190	148	122	149	292	118	79	98	127	78	161	146	112	249	88	194	303	315	268	166	190	180	AARA001299	vacuolar protein sorting-associated protein 33A [Source:Projected from Anopheles gambiae (AGAP003203) VB Community Annotation]	Other
AARA017940	1392	1802	1587	567	240	588	400	253	872	807	519	278	400	623	462	657	425	565	638	215	514	1015	820	764	701	997	399	AARA017940	unspecified product	Other
AARA017939	368	307	267	75	21	106	35	25	130	137	32	44	42	100	32	69	73	49	142	26	117	100	72	73	128	180	45	AARA017939	unspecified product	Other
AARA001301	3123	3705	3427	1477	771	1615	1431	1022	2268	1971	1393	839	888	1150	918	2860	1589	1623	2208	937	1878	3621	3362	2875	2116	2414	1136	AARA001301	unspecified product	Other
AARA001302	800	778	816	400	191	379	317	216	415	552	307	189	266	346	263	511	326	311	505	169	395	698	563	589	417	418	342	AARA001302	signal peptide peptidase-like [Source:Projected from Anopheles gambiae (AGAP003207) VB Community Annotation]	Other
AARA017901	1406	1399	1065	780	279	731	593	439	816	1179	458	379	329	518	361	755	573	487	1132	362	738	1085	1165	1047	691	656	572	AARA017901	solute carrier family 25, member [Source:Projected from Anopheles gambiae (AGAP003208) VB Community Annotation]	Other
AARA001304	29	26	39	33	6	18	27	20	32	63	40	20	21	14	18	46	57	49	30	19	26	89	87	46	55	63	26	AARA001304	C-4 methylsterol oxidase [Source:Projected from Anopheles gambiae (AGAP003209) VB Community Annotation]	Other
AARA001305	120	124	191	26	26	72	49	20	59	49	26	11	19	34	22	47	17	26	42	14	43	66	66	62	50	77	29	AARA001305	unspecified product	Other
AARA001306	402	355	400	379	173	361	322	200	116	543	289	196	183	243	165	401	366	318	431	187	300	565	584	613	353	349	280	AARA001306	unspecified product	Other
AARA001307	461	436	421	123	90	208	131	69	149	184	95	56	81	136	92	234	124	104	272	88	185	285	262	236	125	165	155	AARA001307	nijmegen breakage syndrome protein [Source:Projected from Anopheles gambiae (AGAP003213) VB Community Annotation]	Other
AARA001308	393	227	328	194	76	170	133	101	104	260	102	81	76	101	91	121	146	124	224	87	138	266	245	270	157	122	164	AARA001308	unspecified product	Other
AARA001309	351	362	343	158	85	173	125	79	106	271	115	75	75	115	79	236	170	152	251	87	195	298	270	262	160	160	138	AARA001309	26S proteasome regulatory subunit T2 [Source:Projected from Anopheles gambiae (AGAP003215) VB Community Annotation]	Other
AARA001310	189	167	196	101	38	99	89	68	129	136	66	40	56	91	40	93	85	82	136	69	142	187	180	162	104	138	108	AARA001310	unspecified product	Other
AARA001311	343	358	363	329	143	288	210	181	328	438	197	141	118	186	110	323	300	220	396	145	286	402	484	432	277	264	269	AARA001311	28S ribosomal protein S6, mitochondrial [Source:Projected from Anopheles gambiae (AGAP003217) VB Community Annotation]	Other
AARA001312	1337	1584	1720	713	406	726	651	474	669	1084	699	436	380	526	422	1348	788	792	1198	462	1022	1695	1542	1476	950	929	916	AARA001312	unspecified product	Other
AARA001313	2341	2585	2337	1146	499	1126	930	706	1503	1497	837	623	684	927	730	1469	999	976	1565	605	1296	2422	2095	1936	1362	1456	1064	AARA001313	unspecified product	Other
AARA001314	145	108	108	63	19	57	58	43	33	84	61	32	43	92	47	74	65	62	86	23	84	161	124	100	73	88	53	AARA001314	unspecified product	Other
AARA001315	702	633	691	227	143	247	314	204	142	516	285	138	231	322	231	366	278	306	393	182	388	688	667	656	391	404	344	AARA001315	ATP-binding cassette transporter (ABC transporter) family C member [Source:Projected from Anopheles gambiae (AGAP003221) VB Community Annotation]	Other
AARA001316	211	164	201	154	52	163	130	82	92	243	98	75	84	138	82	166	112	103	201	53	124	212	227	190	130	164	108	AARA001316	phosphatidylinositol glycan, class N [Source:Projected from Anopheles gambiae (AGAP003222) VB Community Annotation]	Other
AARA001317	162	155	219	72	46	76	58	48	57	70	44	31	48	59	58	100	78	47	121	40	97	98	110	112	73	49	85	AARA001317	unspecified product	Other
AARA001318	176	97	196	59	27	77	49	43	32	71	27	34	28	39	35	52	60	36	73	30	51	80	71	98	31	13	76	AARA001318	unspecified product	Other
AARA001319	5	3	2	4	7	3	4	2	5	5	5	1	3	3	3	6	2	0	3	1	1	4	4	2	7	4	3	AARA001319	dynein heavy chain [Source:Projected from Anopheles gambiae (AGAP003226) VB Community Annotation]	Other
AARA001320	84	59	95	26	8	33	29	14	34	30	17	9	10	17	12	19	24	17	44	21	19	33	37	49	18	14	47	AARA001320	nucleoside-diphosphate kinase [Source:Projected from Anopheles gambiae (AGAP003227) VB Community Annotation]	Other
AARA001321	708	845	979	424	246	579	413	327	450	662	298	213	283	414	324	609	439	354	725	222	507	849	909	797	487	409	459	AARA001321	histone acetyltransferase type B subunit [Source:Projected from Anopheles gambiae (AGAP003228) VB Community Annotation]	Other
AARA001322	634	474	532	337	126	332	253	218	224	417	198	152	131	211	119	303	291	156	402	142	253	406	403	442	224	202	298	AARA001322	unspecified product	Other
AARA001323	678	712	728	217	124	238	213	174	275	284	164	112	128	197	113	291	238	181	355	105	214	390	393	365	244	254	222	AARA001323	Poly [ADP-ribose] polymerase [Source:UniProtKB/TrEMBL;Acc:A0A182HJB0]	Other
AARA001324	9	10	9	15	5	2	17	6	11	14	16	22	13	9	8	3	8	15	15	8	11	10	6	5	8	17	25	AARA001324	NADH dehydrogenase (ubiquinone) iron-sulfur protein 7, mitochondrial [Source:Projected from Anopheles gambiae (AGAP003231) VB Community Annotation]	Other
AARA001325	756	732	929	349	151	395	296	207	324	468	268	164	301	356	328	568	337	344	466	192	410	733	537	530	445	549	346	AARA001325	splicing factor [Source:Projected from Anopheles gambiae (AGAP003232) VB Community Annotation]	Other
AARA016914	2	1	0	1	0	0	0	0	2	1	0	2	2	0	0	5	0	1	1	0	4	3	4	0	1	1	1	AARA016914	unspecified product	Other
AARA016915	3	7	4	7	7	4	4	6	12	10	12	9	5	10	12	7	12	9	8	5	13	21	18	24	6	8	9	AARA016915	unspecified product	Other
AARA017868	508	709	615	225	86	232	197	104	333	297	236	125	178	258	178	251	148	213	220	89	163	477	409	349	321	427	142	AARA017868	lachesin [Source:Projected from Anopheles gambiae (AGAP003235) VB Community Annotation]	Other
AARA017941	122	107	98	68	17	50	44	31	69	71	39	33	25	41	23	46	37	28	73	31	53	80	90	60	62	68	48	AARA017941	unspecified product	Other
AARA017942	16	14	7	3	8	5	3	2	11	4	5	4	4	2	3	7	3	1	8	1	6	6	6	5	3	3	9	AARA017942	tubulin, alpha [Source:Projected from Anopheles gambiae (AGAP003237) VB Community Annotation]	Other
AARA017859	7240	10971	9520	6849	2631	6330	5674	4357	10767	8930	4287	2525	3380	4336	3325	6946	5470	4864	9680	2881	6928	8876	9308	8794	3577	4303	4223	AARA017859	N-myc downstream regulated [Source:Projected from Anopheles gambiae (AGAP003238) VB Community Annotation]	Other
AARA017608	81	46	56	166	121	265	112	77	74	421	121	72	37	65	80	264	256	131	248	105	196	204	255	319	109	81	206	AARA017608	meiotic chromosome segregation protein [Source:Projected from Anopheles gambiae (AGAP003239) VB Community Annotation]	Other
AARA017607	381	382	393	213	114	218	180	117	239	305	142	81	136	161	139	300	148	174	236	104	237	405	359	303	216	251	157	AARA017607	Protein jagunal [Source:Projected from Anopheles gambiae (AGAP003240) VB Community Annotation]	Other
AARA001333	141	123	136	32	22	62	50	55	35	105	69	35	30	55	42	62	48	37	63	28	55	100	130	107	81	98	48	AARA001333	Katanin p60 ATPase-containing subunit A1 [Source:UniProtKB/TrEMBL;Acc:A0A182HJC0]	Other
AARA001334	582	519	616	313	150	344	257	179	261	458	220	151	181	259	172	343	244	206	438	150	276	542	546	513	421	368	296	AARA001334	RNA polymerase-associated protein LEO1 [Source:Projected from Anopheles gambiae (AGAP003242) VB Community Annotation]	Other
AARA001335	1929	1332	1697	1466	576	1228	1065	836	586	2671	1227	811	694	1040	668	1460	1318	1043	1731	690	1202	2470	2537	2652	1546	1382	1385	AARA001335	unspecified product	Other
AARA017593	232	274	247	88	49	122	80	63	116	192	104	66	94	112	108	150	96	116	189	53	146	207	207	204	127	194	109	AARA017593	unspecified product	Other
AARA015709	236	149	141	76	26	67	51	47	52	150	49	41	21	42	21	94	77	48	81	23	70	200	222	109	63	72	75	AARA015709	CLIP-domain serine protease [Source:Projected from Anopheles gambiae (AGAP003245) VB Community Annotation]	Other
AARA015708	243	110	189	729	281	830	553	253	649	932	468	291	105	222	140	549	354	318	861	309	740	1511	1139	1220	343	345	1146	AARA015708	CLIP-domain serine protease [Source:Projected from Anopheles gambiae (AGAP003246) VB Community Annotation]	Other
AARA015710	363	199	277	1289	549	1360	1299	421	1934	2545	801	531	223	353	243	1365	854	696	2039	695	2016	4827	4202	4013	928	1612	3787	AARA015710	CLIP-domain serine protease [Source:Projected from Anopheles gambiae (AGAP003247) VB Community Annotation]	Other
AARA015711	396	314	345	437	128	327	336	152	359	636	243	155	76	150	89	374	285	195	572	178	431	1116	947	889	473	364	950	AARA015711	unspecified product	Other
AARA015712	58	49	56	148	79	149	73	52	64	214	66	44	26	31	15	265	86	106	255	70	241	565	342	426	88	102	435	AARA015712	unspecified product	Other
AARA015713	77	40	73	110	49	124	103	36	120	214	95	44	31	40	28	161	76	85	202	66	166	617	356	377	114	110	484	AARA015713	CLIP-domain serine protease [Source:Projected from Anopheles gambiae (AGAP003249) VB Community Annotation]	Other
AARA015714	2400	1663	2447	2348	1020	2632	1565	1067	2104	3781	1773	1089	827	1321	794	3422	2089	1980	4044	1190	3190	7543	6495	6251	2770	2478	4920	AARA015714	CLIP-domain serine protease [Source:Projected from Anopheles gambiae (AGAP003250) VB Community Annotation]	Other
AARA015980	424	276	378	306	140	350	301	143	182	583	305	139	131	193	128	600	317	311	606	171	398	1131	755	881	389	451	887	AARA015980	CLIP-domain serine protease [Source:Projected from Anopheles gambiae (AGAP003251) VB Community Annotation]	Other
AARA015979	98	63	108	51	28	47	106	33	18	94	45	26	47	47	47	75	74	49	78	40	59	179	182	129	83	92	94	AARA015979	CLIP-domain serine protease [Source:Projected from Anopheles gambiae (AGAP003252) VB Community Annotation]	Other
AARA001340	132	70	125	285	109	318	220	91	174	497	189	81	37	102	43	524	260	242	556	119	430	1151	1062	1036	166	179	448	AARA001340	CLIP-domain serine protease [Source:Projected from Anopheles gambiae (AGAP013184) VB Community Annotation]	Other
AARA015716	5	0	3	0	1	1	1	0	2	7	0	4	0	1	5	2	2	0	0	1	0	0	11	0	1	1	1	AARA015716	Gustatory receptor [Source:UniProtKB/TrEMBL;Acc:A0A182IID0]	Other
AARA015715	0	0	1	0	0	0	0	0	0	1	0	0	1	1	0	0	0	0	1	0	1	0	0	1	1	0	0	AARA015715	Gustatory receptor [Source:UniProtKB/TrEMBL;Acc:A0A182IIC9]	Other
AARA015717	4	1	2	0	1	0	0	0	0	1	0	1	1	0	0	1	0	1	0	0	1	2	1	1	1	1	2	AARA015717	Gustatory receptor [Source:UniProtKB/TrEMBL;Acc:A0A182IID1]	Other
AARA015718	0	0	0	0	0	0	0	2	0	4	0	0	0	1	0	1	0	0	3	0	0	0	3	0	1	0	0	AARA015718	gustatory receptor	Other
AARA015719	7	3	1	2	10	9	5	2	1	5	2	1	0	2	1	3	1	3	4	6	1	8	8	10	1	3	1	AARA015719	glutathione S-transferase	GST
AARA001342	0	0	0	0	0	0	0	0	2	1	0	0	1	2	0	1	1	0	0	0	1	0	0	1	0	1	0	AARA001342	Gustatory receptor [Source:UniProtKB/TrEMBL;Acc:A0A182HJC7]	Other
AARA015720	2	2	0	0	0	0	0	0	0	1	0	1	0	0	0	2	1	0	1	0	0	1	0	0	0	0	1	AARA015720	Gustatory receptor [Source:UniProtKB/TrEMBL;Acc:A0A182IID4]	Other
AARA015721	4	2	1	0	0	3	0	0	3	1	0	2	2	1	1	1	0	1	0	0	4	0	2	2	3	2	0	AARA015721	gustatory receptor	Other
AARA001343	456	596	384	478	315	600	552	559	415	635	454	260	223	283	220	1056	783	585	996	302	940	841	800	693	663	814	185	AARA001343	unspecified product	Other
AARA001344	364	220	326	182	69	167	108	99	103	217	122	88	77	117	114	125	154	126	169	78	112	267	288	296	152	134	185	AARA001344	integrator complex subunit [Source:Projected from Anopheles gambiae (AGAP003262) VB Community Annotation]	Other
AARA015982	1122	1139	1089	527	234	515	466	264	820	670	306	195	252	317	261	579	378	348	628	246	558	832	815	880	357	295	577	AARA015982	CDC42 small effector protein-like protein [Source:Projected from Anopheles gambiae (AGAP003263) VB Community Annotation]	Other
AARA015981	876	653	882	411	136	392	331	270	250	629	292	226	219	299	228	423	413	283	459	186	330	732	760	758	363	323	398	AARA015981	histone acetyltransferase [Source:Projected from Anopheles gambiae (AGAP003264) VB Community Annotation]	Other
AARA001346	334	285	321	163	75	183	129	119	133	339	159	97	98	190	88	177	167	117	268	85	184	313	299	280	230	235	181	AARA001346	peptidyl-prolyl isomerase D [Source:Projected from Anopheles gambiae (AGAP003265) VB Community Annotation]	Other
AARA001347	274	194	301	240	102	252	192	135	153	444	247	117	189	283	189	247	227	208	302	111	199	544	485	472	384	375	243	AARA001347	unspecified product	Other
AARA017823	12	11	18	1	2	2	0	0	0	3	2	0	0	1	2	3	2	2	1	1	0	3	5	5	2	4	1	AARA017823	unspecified product	Other
AARA014144	2	5	3	2	7	3	0	0	2	5	0	2	0	3	2	1	4	1	4	1	0	3	20	2	2	1	0	AARA014144	unspecified product	Other
AARA001348	678	830	779	305	114	272	220	159	347	361	161	82	135	202	145	404	241	272	405	139	341	503	471	466	301	307	248	AARA001348	unspecified product	Other
AARA001349	1775	1865	1803	715	329	695	543	417	943	937	499	286	377	594	415	846	535	536	917	346	711	1425	1219	1220	847	907	625	AARA001349	sex comb on midleg-like protein [Source:Projected from Anopheles gambiae (AGAP003268) VB Community Annotation]	Other
AARA001350	258	364	282	137	49	149	75	61	222	157	149	83	85	118	79	140	76	123	162	51	108	236	221	185	155	189	109	AARA001350	diueretic hormone [Source:Projected from Anopheles gambiae (AGAP003269) VB Community Annotation]	Other
AARA001351	186	231	248	70	45	98	60	36	65	94	63	34	73	116	77	93	51	75	59	17	41	128	110	119	157	193	70	AARA001351	dynein, axonemal, heavy chain [Source:Projected from Anopheles gambiae (AGAP003271) VB Community Annotation]	Other
AARA001352	0	0	0	0	0	0	0	0	0	0	0	0	0	0	0	0	0	0	0	0	0	0	0	0	0	0	0	AARA001352	unspecified product	Other
AARA001353	354	386	381	82	62	143	93	60	140	160	100	46	84	124	94	190	74	106	152	60	104	221	224	235	127	121	114	AARA001353	unspecified product	Other
AARA015740	385	321	374	205	174	315	275	200	126	489	184	159	201	252	203	380	273	272	438	146	332	447	461	359	363	436	197	AARA015740	solute carrier family 12 (sodium/potassium/chloride transporter), member [Source:Projected from Anopheles gambiae (AGAP003274) VB Community Annotation]	Other
AARA015739	0	1	0	0	0	6	0	0	1	1	3	1	0	0	1	0	0	0	0	0	1	0	0	0	0	0	1	AARA015739	solute carrier family 12 (sodium/potassium/chloride transporter), member [Source:Projected from Anopheles gambiae (AGAP003275) VB Community Annotation]	Other
AARA001355	1170	1335	1319	404	265	566	450	286	451	804	441	261	376	491	435	768	464	500	702	258	540	1241	1104	1047	681	753	464	AARA001355	splicing factor, arginine/serine-rich [Source:Projected from Anopheles gambiae (AGAP003276) VB Community Annotation]	Other
AARA015835	3513	2471	3208	2809	1167	3030	1978	1617	1421	5450	2426	1488	1477	2603	1503	3383	3257	2561	3855	1352	2675	5337	6262	5673	3118	3180	3152	AARA015835	cathepsin D [Source:Projected from Anopheles gambiae (AGAP003277) VB Community Annotation]	Other
AARA015834	208	160	166	77	28	95	63	45	56	87	36	20	33	42	43	76	74	42	78	35	68	110	94	123	60	55	77	AARA015834	7SK snRNA methylphosphate capping enzyme [Source:Projected from Anopheles gambiae (AGAP003278) VB Community Annotation]	Other
AARA001357	412	262	399	106	76	142	119	78	91	193	120	62	98	149	107	139	108	114	138	61	146	276	246	221	182	226	127	AARA001357	superkiller protein [Source:Projected from Anopheles gambiae (AGAP003279) VB Community Annotation]	Other
AARA001358	989	814	1056	232	134	304	303	161	265	371	184	117	134	210	151	423	261	227	358	152	305	680	555	625	275	244	205	AARA001358	unspecified product	Other
AARA016361	2928	3900	3718	1458	669	1366	1055	695	2256	1411	906	550	896	1208	1105	2349	1350	1318	1685	543	1573	2502	1787	1781	1713	1953	1097	AARA016361	Histone-lysine N-methyltransferase, H3 lysine-79 specific [Source:UniProtKB/TrEMBL;Acc:A0A1Y9GKC6]	Other
AARA001359	29	25	49	17	9	16	15	6	6	28	21	15	13	19	22	31	15	12	31	5	19	33	30	29	26	28	16	AARA001359	unspecified product	Other
AARA016390	815	820	899	421	222	541	417	328	455	615	454	252	342	445	393	564	367	452	663	247	511	977	914	657	641	684	374	AARA016390	Guanylate cyclase [Source:UniProtKB/TrEMBL;Acc:A0A1Y9GKX4]	Other
AARA017844	186	254	286	144	72	156	131	111	126	231	116	86	166	232	163	161	71	119	199	70	188	309	283	205	262	264	103	AARA017844	unspecified product	Other
AARA014147	19	12	15	3	0	3	2	1	1	7	1	2	1	10	4	5	5	0	4	2	3	7	6	4	7	7	1	AARA014147	unspecified product	Other
AARA001366	27	13	29	7	3	3	10	4	13	18	9	5	19	23	10	16	9	9	11	6	13	17	20	35	24	19	10	AARA001366	F-box and leucine-rich repeat protein [Source:Projected from Anopheles gambiae (AGAP003285) VB Community Annotation]	Other
AARA001367	29	26	45	12	4	19	9	15	2	17	3	5	5	11	3	14	23	6	11	7	5	14	12	24	4	1	12	AARA001367	unspecified product	Other
AARA001368	79	79	109	23	19	39	51	33	32	56	29	23	36	28	27	61	35	23	46	19	41	76	62	83	59	47	32	AARA001368	unspecified product	Other
AARA001369	615	646	667	357	199	301	392	219	263	484	513	238	159	173	220	494	328	371	377	163	228	699	778	508	569	751	228	AARA001369	carbonic anhydrase [Source:Projected from Anopheles gambiae (AGAP003289) VB Community Annotation]	Other
AARA001370	2794	2765	4194	758	715	1071	968	730	754	953	556	383	433	688	610	2377	1344	793	1344	689	1352	2345	1566	1657	1099	492	653	AARA001370	unspecified product	Other
AARA015609	1070	1301	1376	522	265	630	449	329	498	702	447	279	407	541	390	818	502	484	645	276	579	1092	1018	899	640	767	344	AARA015609	unspecified product	Other
AARA001374	228	166	227	58	54	96	92	59	51	180	71	67	64	98	87	141	89	85	185	87	119	205	186	165	124	122	114	AARA001374	Poly(A) RNA polymerase, mitochondrial [Source:Projected from Anopheles gambiae (AGAP003293) VB Community Annotation]	Other
AARA001375	153	254	222	86	48	104	67	40	158	97	59	37	36	71	50	177	96	67	140	58	131	170	139	108	109	85	91	AARA001375	ESF1, nucleolar pre-rRNA processing protein homolog [Source:Projected from Anopheles gambiae (AGAP003294) VB Community Annotation]	Other
AARA015833	19	20	26	9	7	16	18	10	13	22	15	8	10	18	6	15	10	10	25	8	18	30	31	42	9	18	17	AARA015833	deoxyribonuclease II [Source:Projected from Anopheles gambiae (AGAP003295) VB Community Annotation]	Other
AARA015832	2165	1992	1783	1436	706	1789	976	844	1599	2099	1163	753	733	1251	694	2585	1284	1233	2392	757	1899	3046	2426	2253	1421	1632	1653	AARA015832	LETM1 and EF-hand domain-containing protein 1, mitochondrial precursor [Source:Projected from Anopheles gambiae (AGAP003296) VB Community Annotation]	Other
AARA015893	580	589	634	283	128	350	236	158	192	505	359	249	144	145	144	423	222	255	409	167	238	697	699	556	380	468	237	AARA015893	unspecified product	Other
AARA015228	0	0	1	0	0	2	0	1	0	0	0	0	0	0	0	0	0	0	0	0	0	0	0	0	0	0	1	Other	Other	Other
AARA015134	0	0	0	0	0	0	0	0	0	0	0	0	0	0	0	0	0	0	0	0	0	0	1	0	0	0	0	Other	Other	Other
AARA015892	1605	1571	1474	1105	500	1214	888	538	1628	1527	643	432	493	678	466	1032	1061	811	1610	495	1122	1581	1455	1590	912	1076	1498	AARA015892	solute carrier family 39 (zinc transporter) [Source:Projected from Anopheles gambiae (AGAP003300) VB Community Annotation]	Other
AARA001378	895	857	924	173	134	239	237	175	298	363	174	94	133	187	156	439	212	205	387	126	211	479	397	545	258	231	220	AARA001378	M-phase inducer phosphatase [Source:Projected from Anopheles gambiae (AGAP003301) VB Community Annotation]	Other
AARA001379	539	590	685	238	199	374	277	190	402	382	200	126	166	208	235	510	280	221	448	192	339	605	516	540	386	310	256	AARA001379	unspecified product	Other
AARA001380	34	35	37	19	5	16	11	12	9	39	22	13	8	22	8	23	19	11	7	3	14	56	31	44	17	34	19	AARA001380	unspecified product	Other
AARA001381	83	60	78	59	25	58	39	26	16	92	65	52	34	49	30	89	43	90	84	23	61	119	112	93	83	83	59	AARA001381	unspecified product	Other
AARA001382	79	80	121	43	29	53	53	35	74	49	41	17	33	62	52	81	58	62	68	27	57	119	66	67	70	99	57	AARA001382	unspecified product	Other
AARA001383	4871	4732	4085	2598	949	2669	1609	1473	3683	3641	1330	785	1083	1511	1316	2176	2000	1569	2786	1001	2108	4639	4057	3143	2442	2765	2816	AARA001383	unspecified product	Other
AARA016741	161	294	319	119	49	152	82	54	124	156	93	46	133	163	120	151	90	146	106	38	118	233	161	172	142	211	85	AARA016741	unspecified product	Other
AARA001387	42	24	21	6	1	3	3	5	0	1	8	2	3	7	4	3	4	8	7	0	3	6	9	16	2	9	5	AARA001387	odorant-binding protein 2	Other
AARA001388	6	8	5	8	4	2	5	5	9	7	5	3	3	5	5	7	7	14	10	5	5	10	23	8	12	9	6	AARA001388	odorant-binding protein 15	Other
AARA001390	50	111	85	98	37	98	108	59	101	124	26	28	72	56	40	134	68	55	151	28	55	85	53	69	101	92	64	AARA001390	cuticular protein [Source:Projected from Anopheles gambiae (AGAP003308) VB Community Annotation]	CP
AARA001391	605	735	564	470	131	408	219	124	328	222	193	119	111	334	139	461	192	296	472	107	281	505	578	624	286	211	347	AARA001391	odorant-binding protein 1	Other
AARA001392	1	2	1	2	0	1	0	0	5	2	1	3	1	2	1	1	0	0	0	0	0	3	4	3	0	0	2	AARA001392	odorant receptor	Other
AARA014149	0	0	0	0	0	0	0	0	0	0	0	0	0	0	0	0	0	0	0	0	0	0	0	0	0	0	0	AARA014149	unspecified product	Other
AARA001393	198	184	177	90	43	91	79	48	54	96	69	46	83	80	82	143	66	100	88	45	96	172	139	125	137	153	76	AARA001393	unspecified product	Other
AARA001394	906	980	1081	354	245	553	425	233	395	654	365	237	390	566	428	789	380	512	598	219	538	1113	875	813	661	912	331	AARA001394	unspecified product	Other
AARA014150	217	222	286	121	45	87	104	39	109	140	86	43	85	100	98	147	94	100	108	51	97	224	184	172	157	192	70	AARA014150	unspecified product	Other
AARA001395	160	111	144	145	48	126	78	64	128	183	91	58	56	96	50	120	108	74	140	79	115	158	157	149	106	94	136	AARA001395	THAP domain-containing protein [Source:Projected from Anopheles gambiae (AGAP003313) VB Community Annotation]	Other
AARA001396	0	2	1	0	2	1	2	0	3	0	2	1	2	1	0	0	0	1	0	1	0	0	3	1	5	0	0	AARA001396	unspecified product	Other
AARA001397	31	28	41	9	3	3	2	10	12	12	4	5	12	1	3	9	1	12	8	6	9	11	5	5	5	20	4	AARA001397	unspecified product	Other
AARA018690	2	2	4	3	3	7	1	4	5	4	4	5	2	5	5	5	2	4	9	3	7	10	6	10	3	3	5	AARA018690	unspecified product	Other
AARA018689	467	414	347	165	83	200	165	137	134	387	189	96	122	181	147	205	198	148	261	114	231	401	427	354	245	328	300	AARA018689	unspecified product	Other
AARA001399	444	519	464	204	92	217	134	105	201	197	125	81	119	135	111	228	114	112	251	95	176	266	263	301	208	224	150	AARA001399	pinin [Source:Projected from Anopheles gambiae (AGAP003316) VB Community Annotation]	Other
AARA001400	735	758	664	405	161	438	421	309	504	667	348	229	287	379	272	541	392	303	531	212	453	900	894	822	445	599	428	AARA001400	ZP domain-containing protein [Source:UniProtKB/TrEMBL;Acc:A0A182HJH9]	Other
AARA001401	79	110	128	38	16	46	25	15	29	73	36	21	39	64	42	52	32	65	54	9	38	113	73	79	88	93	28	AARA001401	unspecified product	Other
AARA001402	2478	2396	2332	1183	542	1486	1292	914	1849	2296	1285	935	889	1108	930	1593	1025	1379	1889	789	1557	3076	3037	2923	1756	2071	1357	AARA001402	unspecified product	Other
AARA001403	181	192	252	58	27	82	57	31	37	96	91	28	97	122	95	89	79	103	67	18	78	223	124	123	125	205	64	AARA001403	unspecified product	Other
AARA001404	1	3	2	1	3	2	3	2	0	4	1	0	20	3	14	0	0	2	3	3	4	7	9	9	3	4	2	AARA001404	unspecified product	Other
AARA001405	29	50	65	33	13	40	22	23	23	35	39	16	59	56	60	59	40	47	23	12	47	108	85	71	61	101	23	AARA001405	unspecified product	Other
AARA001406	8033	4845	5316	1620	456	2121	777	543	1030	1831	896	514	519	956	635	1725	987	1097	2000	709	1460	2528	3028	2661	2138	1796	1748	AARA001406	Glycine cleavage system P protein [Source:UniProtKB/TrEMBL;Acc:A0A182HJI5]	Other
AARA016916	680	665	835	290	143	321	226	201	206	335	214	134	161	180	164	321	248	210	370	163	266	610	559	534	290	291	269	AARA016916	RuvB-like helicase [Source:UniProtKB/TrEMBL;Acc:A0A2C9GQH2]	Other
AARA016917	263	216	251	231	67	181	155	102	149	290	110	71	81	107	88	175	165	150	245	91	166	209	304	244	225	248	198	AARA016917	unspecified product	Other
AARA001408	39	37	22	18	6	12	15	3	7	13	5	10	1	15	3	7	2	6	13	2	8	20	22	17	24	22	7	AARA001408	Kinesin-like protein [Source:UniProtKB/TrEMBL;Acc:A0A182HJI7]	Other
AARA001409	167	215	175	108	35	89	81	64	96	128	76	54	28	70	31	106	96	59	119	48	104	110	150	128	92	85	87	AARA001409	NAD(P)H-hydrate epimerase [Source:UniProtKB/TrEMBL;Acc:A0A182HJI8]	Other
AARA001410	19764	13145	10832	41112	17063	39686	25167	15077	36633	53151	24659	17054	16058	23462	13137	36964	27754	23016	50001	18923	34229	50474	50691	44916	31945	41250	27636	AARA001410	NADH dehydrogenase (ubiquinone) 1 alpha subcomplex [Source:Projected from Anopheles gambiae (AGAP003325) VB Community Annotation]	Other
AARA001411	24	39	40	11	13	14	27	13	22	12	24	7	18	24	20	40	28	16	21	6	24	57	24	35	11	35	14	AARA001411	unspecified product	Other
AARA001412	374	461	629	245	124	361	428	181	178	311	229	134	253	373	285	565	289	391	235	116	406	821	573	516	381	649	274	AARA001412	unspecified product	Other
AARA001413	2408	1960	1674	3809	1666	3536	2982	2068	2572	6254	2917	1808	1367	2097	1081	4450	4043	2691	5078	1794	3066	4949	5760	4766	3774	4199	2413	AARA001413	NADH dehydrogenase (ubiquinone) 1 alpha subcomplex [Source:Projected from Anopheles gambiae (AGAP003328) VB Community Annotation]	Other
AARA001414	264	244	275	140	72	173	119	74	61	195	122	74	85	102	86	227	129	170	196	78	156	494	367	409	213	222	116	AARA001414	unspecified product	Other
AARA001415	4518	5485	4849	3414	1561	3199	1808	1502	5475	2574	1316	939	1082	1317	1200	3931	3107	1942	5204	1596	3768	3323	3211	3802	1711	1301	3068	AARA001415	Enolase-phosphatase E1 [Source:UniProtKB/TrEMBL;Acc:A0A182HJJ4]	Other
AARA001416	473	505	675	220	164	276	235	111	185	245	152	87	223	251	243	589	220	279	322	113	364	632	354	320	332	342	243	AARA001416	unspecified product	Other
AARA001417	1662	1039	1378	883	321	909	764	466	373	1461	469	413	483	740	543	1274	866	761	1350	429	961	1391	1450	1424	721	544	697	AARA001417	unspecified product	Other
AARA018656	170	232	286	67	21	78	78	27	58	105	74	54	101	125	110	95	84	78	59	29	67	171	131	129	120	172	61	AARA018656	unspecified product	Other
AARA001419	173	327	329	89	16	51	103	67	84	125	135	88	39	61	15	124	68	71	97	24	84	66	52	44	53	46	12	AARA001419	cuticular protein unclassified [Source:Projected from Anopheles gambiae (AGAP003334) VB Community Annotation]	CP
AARA001421	260	332	309	110	67	126	88	80	180	140	76	55	73	96	79	172	97	119	119	63	129	266	172	185	138	165	120	AARA001421	tetratricopeptide repeat domain 1 variant [Source:Projected from Anopheles gambiae (AGAP003336) VB Community Annotation]	Other
AARA001422	342	295	300	314	137	281	267	206	183	579	249	166	167	202	128	384	359	258	424	161	312	470	506	517	298	340	306	AARA001422	unspecified product	Other
AARA001423	571	532	532	400	148	354	231	199	348	495	251	176	140	214	148	424	353	278	480	155	330	523	513	521	238	295	352	AARA001423	thioredoxin 3	Other
AARA001424	7	7	11	8	5	7	9	4	4	19	9	6	5	4	4	6	13	7	5	4	5	17	25	23	7	14	7	AARA001424	EF-hand domain (C-terminal) containing [Source:Projected from Anopheles gambiae (AGAP003339) VB Community Annotation]	Other
AARA001425	598	552	679	266	208	329	281	217	288	487	223	152	219	274	264	369	289	262	409	169	311	677	713	636	349	400	316	AARA001425	unspecified product	Other
AARA001426	470	696	717	133	90	152	167	130	152	148	83	71	94	155	131	278	136	135	271	84	168	322	260	257	196	167	142	AARA001426	xeroderma pigmentosum group C-complementing protein [Source:Projected from Anopheles gambiae (AGAP003342) VB Community Annotation]	Other
AARA015863	796	779	806	385	210	437	409	303	365	727	423	281	240	278	204	636	370	397	599	197	616	787	675	698	519	603	359	AARA015863	cytochrome P450	CYP
AARA015862	4433	3876	3639	1842	759	1679	1335	876	1720	2761	1524	1103	663	1188	699	2072	1923	1613	2536	1049	1794	2934	2532	2302	2515	2872	1689	AARA015862	cytochrome P450	CYP
AARA001428	371	374	379	265	93	284	195	148	282	343	163	130	113	163	105	202	242	134	308	127	241	327	385	350	180	182	299	AARA001428	translation machinery-associated protein [Source:Projected from Anopheles gambiae (AGAP003344) VB Community Annotation]	Other
AARA001429	445	484	566	223	95	176	141	105	230	243	117	91	78	109	80	213	141	144	265	80	165	238	270	277	157	139	155	AARA001429	xeroderma pigmentosum group C-complementing protein [Source:Projected from Anopheles gambiae (AGAP003345) VB Community Annotation]	Other
AARA001430	652	554	648	389	204	465	339	232	313	606	324	192	238	357	259	443	341	307	572	221	421	893	770	766	441	473	355	AARA001430	WD and tetratricopeptide repeats protein [Source:Projected from Anopheles gambiae (AGAP003346) UniProtKB/TrEMBL;Acc:A0A1S4GHP6]	Other
AARA001431	143	159	218	87	51	144	71	43	81	136	99	48	122	182	159	199	102	137	108	41	124	287	207	199	188	268	78	AARA001431	unspecified product	Other
AARA001432	22	24	30	15	2	13	11	3	9	18	16	9	20	20	27	30	11	20	18	3	21	40	37	32	29	37	8	AARA001432	unspecified product	Other
AARA001433	1030	740	800	6019	1950	8343	2142	1306	6348	8406	3131	1632	1146	3705	1225	6381	3388	3059	8673	2584	4618	9088	10020	10175	4787	4104	5188	AARA001433	phosphoenolpyruvate carboxykinase (GTP) [Source:Projected from Anopheles gambiae (AGAP003350) VB Community Annotation]	Other
AARA001434	26	32	37	26	11	19	17	11	20	20	13	8	24	16	14	25	10	19	38	3	20	46	24	50	19	26	13	AARA001434	unspecified product	Other
AARA001435	0	1	0	1	0	3	1	0	3	3	1	0	2	1	1	0	1	0	1	0	0	4	0	8	2	2	0	AARA001435	unspecified product	Other
AARA017886	504	588	651	520	188	480	362	198	485	883	410	239	361	564	394	541	329	426	537	204	746	747	777	629	414	670	615	AARA017886	Stomatin (EPB72)-like [Source:Projected from Anopheles gambiae (AGAP003352) VB Community Annotation]	Other
AARA017943	220	217	208	142	56	117	96	96	133	211	89	58	66	87	62	101	113	87	154	40	126	157	182	150	138	118	131	AARA017943	unspecified product	Other
AARA015775	749	526	639	1718	271	476	564	717	533	1037	751	870	272	526	176	1279	789	581	915	322	808	719	669	596	531	513	222	AARA015775	antigen 5 related protein [Source:Projected from Anopheles gambiae (AGAP003354) VB Community Annotation]	Other
AARA015774	94	71	104	558	93	143	138	100	81	306	229	271	73	114	42	396	265	169	256	78	194	205	193	186	184	190	142	AARA015774	venom allergen [Source:Projected from Anopheles gambiae (AGAP013192) VB Community Annotation]	Other
AARA001439	131	78	130	44	43	73	79	35	13	195	153	105	42	72	33	106	94	110	92	59	71	253	254	172	208	281	80	AARA001439	unspecified product	Other
AARA001440	112	112	103	52	23	54	56	33	72	77	54	35	46	47	50	70	35	63	66	31	54	162	124	118	68	118	22	AARA001440	unspecified product	Other
AARA001441	88	158	138	55	25	52	52	26	68	69	50	37	51	65	30	63	35	44	68	21	44	119	110	85	51	100	20	AARA001441	unspecified product	Other
AARA001442	196	118	189	240	114	247	137	137	103	308	172	113	87	114	94	294	218	189	261	75	181	447	381	408	262	275	181	AARA001442	RAG1-activating protein 1-like protein [Source:Projected from Anopheles gambiae (AGAP003357) VB Community Annotation]	Other
AARA001443	437	445	348	224	108	254	200	179	154	450	263	167	174	191	189	310	290	353	351	125	260	682	497	685	383	436	330	AARA001443	Sugar transporter SWEET [Source:UniProtKB/TrEMBL;Acc:A0A182HJM0]	Other
AARA001444	440	388	379	218	95	253	233	156	195	380	215	107	152	198	159	294	196	241	338	129	254	393	427	361	278	391	203	AARA001444	unspecified product	Other
AARA001445	622	499	500	420	126	345	277	219	346	512	249	168	151	224	146	339	377	274	422	184	295	515	535	572	331	360	431	AARA001445	Dynein light chain roadblock [Source:UniProtKB/TrEMBL;Acc:A0A182HJM2]	Other
AARA001446	940	807	941	444	195	487	358	279	545	539	245	204	154	201	146	617	441	423	519	207	472	1156	1055	1128	470	659	369	AARA001446	unspecified product	Other
AARA001447	4	3	0	2	0	2	0	2	0	0	1	0	0	1	0	2	0	0	2	0	0	2	0	3	1	0	1	AARA001447	Robl_LC7 domain-containing protein [Source:UniProtKB/TrEMBL;Acc:A0A182HJM4]	Other
AARA001448	299	370	337	135	44	140	131	64	131	176	141	72	115	172	124	215	155	152	168	55	144	314	220	237	184	235	112	AARA001448	Dystrobrevin [Source:UniProtKB/TrEMBL;Acc:A0A182HJM5]	Other
AARA001449	1025	749	1019	793	219	600	503	352	385	1214	503	287	347	518	371	647	664	449	772	279	563	1113	1270	1119	697	685	924	AARA001449	unspecified product	Other
AARA018301	57	56	58	27	18	36	16	11	30	27	18	12	25	28	21	36	21	16	32	13	28	62	39	48	72	55	23	AARA018301	unspecified product	Other
AARA018221	5046	4343	3933	5179	2154	4017	3198	2185	6106	5726	2663	1690	2354	2620	2032	4666	3211	3249	4726	1732	4197	5555	5017	5049	3885	5297	3347	AARA018221	unspecified product	Other
AARA001452	321	285	320	86	37	107	87	76	99	153	86	53	82	103	75	119	90	81	125	38	116	189	227	247	108	97	79	AARA001452	Transmembrane and TPR repeat-containing protein [Source:Projected from Anopheles gambiae (AGAP003363) VB Community Annotation]	Other
AARA001453	160	181	168	50	25	54	51	38	75	57	35	27	34	41	33	64	36	30	76	28	49	87	77	65	73	67	44	AARA001453	unspecified product	Other
AARA001454	1859	2285	1821	1099	475	1180	931	674	1975	1441	743	499	507	713	511	1107	822	705	1310	499	1131	1802	1896	1790	937	1055	849	AARA001454	mitogen-activated protein kinase kinase [Source:Projected from Anopheles gambiae (AGAP003365) VB Community Annotation]	Other
AARA001455	18	21	22	7	3	19	7	3	10	28	14	6	14	16	7	16	15	11	15	3	15	42	24	31	19	25	17	AARA001455	unspecified product	Other
AARA001456	685	977	1076	460	252	482	326	270	337	509	276	171	256	433	317	833	542	461	523	201	581	911	685	682	455	427	411	AARA001456	myotubularin-related protein [Source:Projected from Anopheles gambiae (AGAP003366) VB Community Annotation]	Other
AARA001457	922	667	703	1242	415	1181	1077	796	465	2578	1024	723	539	829	429	1482	1595	956	1691	686	1138	1866	1995	1758	1337	1667	1003	AARA001457	NADH dehydrogenase 1 alpha subcomplex subunit [Source:Projected from Anopheles gambiae (AGAP012823) VB Community Annotation]	Other
AARA001458	127	148	170	57	30	83	59	38	12	77	38	30	65	74	74	142	68	77	86	26	96	114	101	84	95	86	69	AARA001458	unspecified product	Other
AARA001459	1523	1574	1700	837	455	972	729	448	787	1166	699	418	536	774	625	1412	823	744	1232	455	1012	2028	1760	1702	1155	1268	792	AARA001459	RNA-binding protein [Source:Projected from Anopheles gambiae (AGAP003369) VB Community Annotation]	Other
AARA001460	2553	3103	3233	1236	558	1300	1010	714	1695	1492	890	518	714	988	864	1668	1054	991	1601	682	1273	2350	1958	1878	1385	1488	996	AARA001460	unspecified product	Other
AARA017610	979	680	904	620	292	707	311	220	798	628	288	199	342	422	356	685	424	477	576	174	596	1171	628	739	735	1312	366	AARA017610	unspecified product	Other
AARA017609	1674	1525	1652	1210	423	987	879	666	807	2171	823	619	491	666	501	1052	1060	754	1552	549	1237	1912	2144	1957	726	937	1320	AARA017609	Haloacid dehalogenase-like hydrolase domain-containing protein 1A [Source:Projected from Anopheles gambiae (AGAP003372) VB Community Annotation]	Other
AARA001462	188	200	267	107	78	193	190	70	106	198	176	93	120	161	133	443	162	268	252	90	297	639	410	407	295	414	143	AARA001462	unspecified product	Other
AARA001463	113	115	155	67	48	109	86	48	87	120	97	46	62	69	67	195	71	146	123	40	119	279	204	207	119	159	76	AARA001463	unspecified product	Other
AARA001464	88	77	110	65	26	67	60	27	47	61	44	29	31	42	34	117	52	79	66	21	69	172	121	104	63	90	35	AARA001464	unspecified product	Other
AARA001465	185	117	244	159	57	195	153	80	63	176	134	76	57	104	128	325	183	206	166	51	137	372	304	345	177	230	147	AARA001465	unspecified product	Other
AARA001466	646	566	653	261	131	329	270	152	173	514	220	127	160	212	183	402	243	225	345	146	293	758	678	652	415	455	383	AARA001466	scavenger receptor class B	Other
AARA001467	680	827	973	238	193	434	361	273	285	541	429	280	320	459	361	580	344	410	548	180	466	1083	766	839	760	1009	242	AARA001467	extracellular sulfatase Sulf [Source:Projected from Anopheles gambiae (AGAP003374) VB Community Annotation]	Other
AARA001468	1	0	0	0	0	1	1	0	1	0	0	0	0	0	0	1	0	0	1	0	1	1	0	1	1	1	0	AARA001468	unspecified product	Other
AARA014152	3529	2584	3038	2567	760	1854	1325	1136	1222	2955	1316	920	1085	1194	975	1731	2172	1566	3244	1123	1804	3427	3540	4030	1491	1553	2668	AARA014152	unspecified product	Other
AARA001469	1027	1048	1092	597	249	514	444	316	458	766	401	285	330	493	380	654	452	430	734	261	547	956	903	830	590	617	480	AARA001469	unspecified product	Other
AARA015755	962	1026	1238	616	248	608	568	353	627	944	436	297	396	575	442	704	516	474	759	288	566	1080	1053	946	663	726	601	AARA015755	unspecified product	Other
AARA015754	12	4	7	5	1	6	6	2	5	9	4	1	2	6	5	11	5	2	6	1	5	22	12	5	6	14	2	AARA015754	cuticular protein RR-2 family [Source:Projected from Anopheles gambiae (AGAP003390) VB Community Annotation]	CP
AARA015756	10	12	11	8	1	9	4	2	9	11	4	4	5	8	14	8	3	10	8	4	7	11	8	5	6	14	2	AARA015756	cuticular protein RR-2 family [Source:Projected from Anopheles gambiae (AGAP003375) VB Community Annotation]	CP
AARA015757	14	9	23	16	1	12	5	3	0	8	12	4	10	7	6	15	10	3	8	1	4	13	12	8	14	10	9	AARA015757	cuticular protein RR-2 family [Source:Projected from Anopheles gambiae (AGAP003378) VB Community Annotation]	CP
AARA001471	1	34	42	2	1	4	2	3	2	8	1	2	2	0	1	11	2	6	10	1	1	3	5	3	2	2	3	AARA001471	cuticular protein RR-2 family [Source:Projected from Anopheles gambiae (AGAP003379) VB Community Annotation]	CP
AARA001472	0	1	3	0	0	0	2	0	0	0	0	0	0	0	0	0	0	1	7	0	0	0	0	0	1	0	1	AARA001472	unspecified product	Other
AARA015777	0	0	1	0	0	0	0	0	0	0	0	0	0	0	0	0	0	0	4	0	0	0	0	0	1	0	0	AARA015777	cuticular protein RR-2 family [Source:Projected from Anopheles gambiae (AGAP003384) VB Community Annotation]	CP
AARA015776	2	18	59	2	1	0	0	0	0	1	1	0	0	2	0	1	2	1	4	3	0	1	0	2	2	1	1	AARA015776	cuticular protein RR-2 family [Source:Projected from Anopheles gambiae (AGAP003385) VB Community Annotation]	CP
AARA018562	1209	1168	1671	764	330	777	696	440	637	1259	601	358	653	810	674	1019	614	770	986	396	822	1712	1434	1314	985	1208	702	AARA018562	unspecified product	Other
AARA001475	0	0	0	0	1	0	0	0	1	1	0	0	1	3	1	1	0	0	1	0	0	0	0	1	4	1	0	AARA001475	unspecified product	Other
AARA001477	145	147	165	86	29	59	69	60	68	122	51	54	24	63	37	75	90	63	108	34	64	120	116	97	74	69	78	AARA001477	phosphatidylinositol glycan, class Q [Source:Projected from Anopheles gambiae (AGAP003396) VB Community Annotation]	Other
AARA001478	1924	1754	2030	821	406	1017	655	562	895	1351	645	461	473	741	565	999	697	676	1083	476	882	1722	1688	1593	1218	1054	806	AARA001478	Similar to ATP-dependent RNA helicase dbp5 [Source:Projected from Anopheles gambiae (AGAP003397) VB Community Annotation]	Other
AARA001479	641	539	684	489	205	487	335	210	261	651	388	209	254	312	298	651	565	436	851	262	780	1165	1042	974	502	449	585	AARA001479	nucleosome-remodeling factor 38 kDa subunit [Source:Projected from Anopheles gambiae (AGAP003398) VB Community Annotation]	Other
AARA001480	182	284	268	125	45	153	58	30	86	132	105	48	87	148	79	131	96	111	135	38	83	177	150	136	142	185	84	AARA001480	unspecified product	Other
AARA001481	288	350	338	155	68	194	100	56	123	195	139	83	128	222	107	185	116	152	171	58	185	303	222	196	253	371	104	AARA001481	unspecified product	Other
AARA001482	26	14	20	10	7	12	11	12	7	19	16	9	11	24	11	18	12	9	11	6	13	35	24	26	17	15	17	AARA001482	unspecified product	Other
AARA001483	5403	6366	6023	2474	1241	2546	2197	1409	3253	3316	1948	1152	1543	2078	1506	3304	2027	2070	3368	1358	2830	5120	4647	4160	3035	3323	2182	AARA001483	unspecified product	Other
AARA001484	190	174	176	160	41	125	88	62	71	153	78	46	64	98	57	99	119	66	142	53	109	185	180	167	86	120	126	AARA001484	phosphatidylinositol glycan, class H [Source:Projected from Anopheles gambiae (AGAP003404) VB Community Annotation]	Other
AARA001485	4995	5194	5464	4036	1717	3459	2910	2120	3464	5248	2679	1755	2068	2764	1947	4317	3336	3176	5004	1820	3307	6412	6038	5898	2986	3404	3116	AARA001485	Adenylosuccinate synthetase [Source:UniProtKB/TrEMBL;Acc:A0A182HJR0]	Other
AARA001486	1	1	2	1	0	1	0	0	0	1	2	0	1	1	1	1	1	1	0	0	0	1	0	3	0	1	0	AARA001486	unspecified product	Other
AARA015064	0	0	0	1	0	1	0	0	0	0	0	0	0	0	0	0	0	0	0	0	0	0	0	0	0	0	0	Other	Other	Other
AARA001487	1237	925	1212	439	239	469	417	312	482	710	306	204	235	339	309	584	347	370	421	214	370	1010	913	908	458	426	384	AARA001487	aldose reductase [Source:Projected from Anopheles gambiae (AGAP003408) VB Community Annotation]	Other
AARA001488	404	440	508	217	115	224	171	121	100	262	162	113	192	230	186	238	205	219	207	87	252	376	346	342	283	331	161	AARA001488	unspecified product	Other
AARA001489	155	154	121	103	32	96	64	46	84	118	55	33	31	48	36	71	88	48	115	38	63	103	133	103	91	62	80	AARA001489	Myb-interacting protein [Source:Projected from Anopheles gambiae (AGAP003410) VB Community Annotation]	Other
AARA001490	144	126	132	68	14	50	35	42	45	69	27	22	26	38	22	64	46	23	71	25	39	59	84	72	38	50	62	AARA001490	unspecified product	Other
AARA001491	23822	18975	20630	15968	5152	12800	9035	6310	7498	21617	9907	6853	5088	7792	5645	12114	12325	8853	15973	6235	10358	19489	22441	21238	12163	12007	14020	AARA001491	40S ribosomal protein S28	Other
AARA001492	150	153	145	109	36	100	79	75	100	128	65	41	60	65	47	90	90	64	120	44	73	142	154	126	69	88	77	AARA001492	alanyl-tRNA synthetase domain-containing protein [Source:Projected from Anopheles gambiae (AGAP003413) VB Community Annotation]	Other
AARA001493	615	362	498	326	108	272	198	146	230	440	203	131	121	181	139	297	272	208	331	137	204	430	526	454	263	261	281	AARA001493	3-hydroxyacyl-CoA dehydrogenase / 3-hydroxy-2-methylbutyryl-CoA dehydrogenase [Source:Projected from Anopheles gambiae (AGAP003414) VB Community Annotation]	Other
AARA001494	618	557	642	520	185	429	373	286	191	747	302	234	238	288	230	393	444	343	591	220	381	625	791	658	397	397	493	AARA001494	Grx3p [Source:Projected from Anopheles gambiae (AGAP003415) VB Community Annotation]	Other
AARA001495	1239	1041	1145	642	229	514	470	348	604	749	360	271	239	310	257	558	599	392	778	330	595	808	873	837	444	441	602	AARA001495	prefoldin alpha subunit [Source:Projected from Anopheles gambiae (AGAP003416) VB Community Annotation]	Other
AARA001496	205	125	195	58	33	67	58	63	62	75	32	22	39	30	45	77	76	48	93	37	65	90	89	120	41	38	99	AARA001496	unspecified product	Other
AARA001497	378	333	393	163	85	158	169	110	86	240	117	97	121	151	115	211	141	137	214	97	171	363	298	330	233	179	153	AARA001497	unspecified product	Other
AARA001498	165	122	184	78	47	91	84	44	65	132	73	43	41	57	43	128	78	88	136	50	105	236	205	183	102	137	82	AARA001498	stearoyl-CoA desaturase (delta-9 desaturase) [Source:Projected from Anopheles gambiae (AGAP003418) VB Community Annotation]	Other
AARA001499	0	0	0	0	0	0	0	0	0	0	0	0	0	1	1	0	0	0	0	0	0	1	1	0	0	1	0	AARA001499	unspecified product	Other
AARA015983	0	0	1	0	0	1	1	0	0	0	0	0	0	1	0	0	0	0	2	0	0	3	0	1	0	0	0	AARA015983	unspecified product	Other
AARA015984	0	2	0	1	0	0	0	0	0	1	1	2	0	0	2	0	0	2	2	0	0	0	1	3	1	1	1	AARA015984	protein osiris 22	Other
AARA001501	1357	1568	1138	940	294	641	611	390	915	1055	510	365	314	347	312	713	717	498	1075	378	1088	1170	1220	1190	516	682	1133	AARA001501	unspecified product	Other
AARA015986	971	657	957	564	263	547	463	389	351	1104	402	284	309	542	382	549	516	432	831	268	606	828	917	784	390	365	483	AARA015986	endoplasmic reticulum metallopeptidase [Source:Projected from Anopheles gambiae (AGAP003422) VB Community Annotation]	Other
AARA015985	274	191	259	137	54	116	90	84	81	175	90	66	85	142	90	128	101	95	150	56	128	282	236	229	156	145	110	AARA015985	endoplasmic reticulum metallopeptidase [Source:Projected from Anopheles gambiae (AGAP003423) VB Community Annotation]	Other
AARA001503	1261	1814	1667	926	417	924	632	461	1303	1026	543	334	520	668	527	1255	714	751	980	425	985	1412	1118	1108	731	900	898	AARA001503	catenin alpha [Source:Projected from Anopheles gambiae (AGAP003424) VB Community Annotation]	Other
AARA001504	666	759	666	316	135	281	227	154	309	404	198	132	190	281	173	344	238	206	373	111	269	535	440	447	318	360	319	AARA001504	solute carrier family 7 (cationic amino acid transporter, y+ system) [Source:Projected from Anopheles gambiae (AGAP003425) VB Community Annotation]	Other
AARA015541	0	0	0	0	0	0	0	0	0	0	0	0	0	0	0	0	0	1	0	0	0	0	0	0	0	0	0	Other	Other	Other
AARA015950	3081	3483	3570	1094	687	1412	979	702	1416	1526	954	553	702	1020	774	2317	1346	1311	1611	581	1538	2974	2315	2299	1397	1485	990	AARA015950	speckle-type POZ protein [Source:Projected from Anopheles gambiae (AGAP003428) VB Community Annotation]	Other
AARA001506	919	759	837	547	211	495	428	306	462	735	380	233	230	339	232	517	420	364	631	213	440	833	796	807	487	469	404	AARA001506	unspecified product	Other
AARA016438	3468	3445	3260	2366	991	2175	1823	1477	1855	3771	2088	1442	1402	1884	1393	2797	2004	2091	3243	1212	2447	4639	4540	3939	2549	2987	1943	AARA016438	vacuolar H+ ATPase M8.9 accessory subunit [Source:Projected from Anopheles gambiae (AGAP003430) VB Community Annotation]	Other
AARA016437	391	440	471	139	96	214	179	125	126	331	200	140	138	188	159	234	190	174	259	87	208	389	360	318	289	328	188	AARA016437	RUN and FYVE domain-containing [Source:Projected from Anopheles gambiae (AGAP003431) VB Community Annotation]	Other
AARA001508	0	0	1	2	0	2	1	1	7	1	1	0	2	0	1	1	0	1	1	1	1	2	2	1	2	3	0	AARA001508	unspecified product	Other
AARA001509	151	72	151	65	25	99	87	41	36	138	68	50	40	64	45	76	90	97	118	50	98	159	140	123	130	138	79	AARA001509	endoplasmic reticulum metallopeptidase [Source:Projected from Anopheles gambiae (AGAP003432) VB Community Annotation]	Other
AARA001510	5	2	6	2	1	1	2	0	6	1	1	0	0	0	1	1	3	1	2	1	4	6	2	1	1	1	0	AARA001510	unspecified product	Other
AARA001511	678	743	808	355	171	373	279	221	323	419	210	129	215	268	219	400	307	237	393	152	316	596	502	500	357	375	240	AARA001511	Condensin complex subunit 1 [Source:UniProtKB/TrEMBL;Acc:A0A182HJT6]	Other
AARA001512	657	727	687	256	143	335	243	124	330	458	237	143	238	280	203	394	236	301	483	174	398	690	663	615	409	423	303	AARA001512	unspecified product	Other
AARA001513	235	244	231	164	57	145	99	70	168	183	84	53	80	126	95	159	98	74	185	40	95	233	223	284	125	149	116	AARA001513	unspecified product	Other
AARA001514	343	378	377	182	87	204	118	96	225	229	107	86	117	156	123	229	136	100	251	87	133	320	343	334	181	222	185	AARA001514	unspecified product	Other
AARA001515	90	77	86	39	16	49	41	34	40	55	34	23	32	41	44	59	47	30	65	25	40	90	86	75	41	55	47	AARA001515	unspecified product	Other
AARA001516	117	96	94	54	32	59	53	40	40	77	41	17	34	42	42	74	45	49	74	31	46	106	106	110	54	57	63	AARA001516	unspecified product	Other
AARA001517	118	117	132	66	27	63	63	41	83	88	45	53	41	64	39	83	77	41	106	36	79	121	152	127	80	79	85	AARA001517	unspecified product	Other
AARA001518	95	56	84	34	28	64	37	43	38	77	41	32	46	43	31	66	58	36	87	20	43	98	90	115	73	67	59	AARA001518	unspecified product	Other
AARA001519	6777	7027	7596	3005	1729	4002	2771	2172	4380	4284	2387	1609	2205	2811	2362	4398	2909	2652	4924	1762	3384	6494	6143	6131	3433	3636	2747	AARA001519	unspecified product	Other
AARA001520	742	578	625	613	184	545	438	316	492	802	378	290	244	350	224	521	468	343	688	243	513	815	946	732	401	421	470	AARA001520	unspecified product	Other
AARA001521	308	373	423	206	95	224	233	134	185	272	179	114	90	136	129	350	230	194	290	91	245	502	480	414	199	273	172	AARA001521	unspecified product	Other
AARA001522	4	6	4	3	0	4	2	1	0	2	2	0	1	0	0	6	2	1	3	0	2	4	2	3	1	4	1	AARA001522	unspecified product	Other
AARA001523	333	271	396	368	140	250	270	162	124	519	231	170	283	329	355	405	225	248	338	87	287	548	614	622	485	622	259	AARA001523	unspecified product	Other
AARA001524	951	919	1142	353	240	464	464	270	409	666	372	238	318	468	352	719	354	412	613	239	505	1199	946	906	801	823	375	AARA001524	tuberous sclerosis 1	Other
AARA001525	641	548	753	270	158	303	252	215	234	424	212	138	165	250	191	352	251	226	368	158	281	650	561	530	325	337	282	AARA001525	unspecified product	Other
AARA015091	0	1	4	8	4	8	2	0	3	2	1	0	2	3	1	0	3	0	1	0	2	7	3	3	1	1	6	Other	Other	Other
AARA001526	1684	1854	2444	3619	1607	3941	2125	1234	2255	5456	2234	1638	1449	2758	1860	2557	1362	1609	2538	1367	2471	7826	5005	7728	1402	1191	5433	AARA001526	rootletin [Source:Projected from Anopheles gambiae (AGAP003449) VB Community Annotation]	Other
AARA015365	0	0	1	1	0	1	2	0	0	0	0	0	0	0	1	0	0	0	1	0	0	0	1	0	0	1	1	Other	Other	Other
AARA015213	41	57	42	66	26	12	14	10	18	17	13	8	3	7	7	17	17	5	50	15	39	26	33	34	11	8	51	Other	Other	Other
AARA015268	1	1	0	6	0	0	1	0	0	1	1	0	0	0	0	1	0	0	0	0	0	1	0	1	0	1	1	Other	Other	Other
AARA015171	107	141	92	187	33	99	42	15	79	94	46	21	39	33	27	59	42	23	63	35	69	123	110	80	56	41	75	Other	Other	Other
AARA001527	3863	2681	3919	1068	664	1667	1120	683	434	2775	1037	705	943	2225	1191	1898	1131	1304	1679	764	1501	3786	2822	3228	2424	2131	1783	AARA001527	unspecified product	Other
AARA001528	150	115	193	79	33	95	58	40	62	109	48	43	37	68	40	92	65	56	88	31	67	117	110	129	57	64	85	AARA001528	unspecified product	Other
AARA001529	445	357	415	214	95	231	177	140	186	280	128	84	105	165	104	182	191	127	238	88	151	330	327	342	146	133	173	AARA001529	Glutamyl-tRNA(Gln) amidotransferase subunit B, mitochondrial [Source:UniProtKB/TrEMBL;Acc:A0A182HJV4]	Other
AARA015204	1	2	0	0	1	2	0	0	0	0	0	0	1	2	1	0	0	0	1	2	0	1	2	0	0	0	0	Other	Other	Other
AARA015272	3	0	3	4	3	7	0	2	1	1	0	1	1	1	1	4	4	1	1	2	1	6	3	0	4	1	4	Other	Other	Other
AARA001530	957	892	1226	596	243	632	695	334	459	1040	500	321	452	645	494	905	538	613	872	255	807	1619	1345	1171	658	921	618	AARA001530	unspecified product	Other
AARA016294	7	12	5	1	1	4	3	2	3	5	0	0	3	2	0	7	0	4	4	1	3	7	6	5	0	3	2	Other	Other	Other
AARA015483	28	34	24	23	3	14	15	12	39	12	5	4	8	15	2	24	14	21	21	5	20	35	25	34	12	14	13	Other	Other	Other
AARA001531	0	0	0	0	1	1	0	1	0	0	0	0	1	0	0	0	0	0	0	0	0	0	1	0	0	0	0	AARA001531	unspecified product	Other
AARA001532	3	4	1	9	2	5	4	3	0	1	1	1	2	2	1	5	3	1	0	1	2	1	6	3	3	1	7	AARA001532	ADP-ribosylation factor-like protein 2-binding protein [Source:Projected from Anopheles gambiae (AGAP012967) VB Community Annotation]	Other
AARA001533	799	583	745	272	141	297	276	272	192	500	235	172	169	232	206	345	274	226	449	206	311	558	580	557	272	298	343	AARA001533	Nuclear pore protein [Source:UniProtKB/TrEMBL;Acc:A0A182HJV8]	Other
AARA001534	165	147	142	107	38	75	70	53	83	99	66	26	44	64	43	83	67	69	104	48	100	165	145	132	94	123	82	AARA001534	mRNA cap guanine-N7 methyltransferase [Source:UniProtKB/TrEMBL;Acc:A0A182HJV9]	Other
AARA001535	96	63	100	51	28	56	49	37	32	108	56	32	33	61	40	67	47	51	84	21	67	135	115	111	61	102	57	AARA001535	beta-1,4-N-acetylglucosaminyltransferase [Source:Projected from Anopheles gambiae (AGAP003461) VB Community Annotation]	Other
AARA001536	2653	2875	2974	1068	632	1229	955	828	1427	1558	811	535	577	837	689	1637	1026	807	1633	712	1345	2138	2157	2003	1173	1037	1160	AARA001536	protein arginine N-methyltransferase [Source:Projected from Anopheles gambiae (AGAP003462) VB Community Annotation]	Other
AARA001537	576	513	544	569	268	504	378	309	506	698	377	239	255	384	244	766	430	358	696	264	425	721	786	764	435	487	536	AARA001537	unspecified product	Other
AARA001538	211	116	273	56	29	67	69	39	41	104	79	47	62	92	48	95	65	63	97	43	69	171	143	119	145	148	74	AARA001538	glycerol kinase [Source:Projected from Anopheles gambiae (AGAP003464) VB Community Annotation]	Other
AARA001539	0	0	1	0	0	1	0	0	0	0	1	0	0	1	0	0	0	0	1	0	1	0	0	1	1	0	0	AARA001539	unspecified product	Other
AARA001540	1	0	0	0	0	0	0	0	0	1	1	0	0	0	0	0	0	1	0	0	0	0	0	1	0	2	0	AARA001540	unspecified product	Other
AARA001541	4	5	5	24	2	1	2	0	7	14	12	1	3	4	8	6	0	3	20	3	20	8	9	5	2	3	4	AARA001541	protein osiris 14	Other
AARA001542	1	0	0	0	0	0	2	0	0	1	0	0	0	0	0	0	0	1	7	0	0	0	3	1	1	1	0	AARA001542	protein osiris 15	Other
AARA001543	0	0	0	0	0	0	0	0	0	0	0	0	1	0	0	1	0	0	0	0	0	0	0	0	0	0	0	AARA001543	protein osiris 16	Other
AARA001544	7	2	6	6	1	6	3	0	3	6	1	5	9	7	3	11	0	10	8	3	3	9	10	10	10	12	6	AARA001544	protein osiris 17	Other
AARA001545	1	0	0	0	0	0	0	2	0	0	0	0	0	0	0	0	0	0	1	0	1	0	0	0	1	0	0	AARA001545	protein osiris 18	Other
AARA015988	0	0	1	0	1	0	0	1	1	0	0	2	1	1	0	2	2	0	3	1	0	3	2	1	1	0	1	AARA015988	protein osiris 19	Other
AARA015987	2	1	1	0	0	2	0	1	1	0	1	0	0	0	0	3	0	0	4	0	1	2	0	0	1	3	0	AARA015987	protein osiris 20	Other
AARA001547	1467	1112	822	1329	406	2077	750	526	1879	1373	661	439	331	853	318	980	1747	645	2307	641	952	1432	1972	1577	687	712	571	AARA001547	unspecified product	Other
AARA014154	6183	9169	4800	5795	2076	7618	3040	2302	23106	8140	3366	2245	1171	3122	1188	5583	8427	3262	9333	2832	4883	5780	12516	7704	3779	2867	2432	AARA014154	unspecified product	Other
AARA017824	322	338	329	79	61	140	83	54	113	142	81	49	59	102	61	192	79	117	138	64	125	297	150	177	180	205	73	AARA017824	Tal-like protein AA [Source:Projected from Anopheles gambiae (AGAP013065) VB Community Annotation]	Other
AARA001548	1408	783	1207	353	270	653	667	519	238	1374	662	405	462	740	516	823	859	643	922	390	663	1860	1764	1502	896	995	927	AARA001548	leucyl aminopeptidase [Source:Projected from Anopheles gambiae (AGAP003475) VB Community Annotation]	Other
AARA001549	806	728	689	470	198	424	337	275	568	556	294	177	187	226	167	406	401	284	602	215	382	678	685	681	386	397	471	AARA001549	Protein BCCIP homolog [Source:UniProtKB/TrEMBL;Acc:A0A182HJX4]	Other
AARA001550	3192	2487	2847	1666	755	1633	1438	1139	1881	2634	1217	851	884	1222	939	1789	1428	1195	2149	839	1535	3203	3477	3029	1511	1597	1802	AARA001550	Chaperonin containing TCP1 subunit [Source:Projected from Anopheles gambiae (AGAP003477) VB Community Annotation]	Other
AARA001551	1532	1536	1516	1250	438	1084	896	656	1411	1726	918	562	586	888	579	1097	865	759	1511	513	958	2013	2062	1875	1097	1301	1004	AARA001551	CDP-diacylglycerol--inositol 3-phosphatidyltransferase [Source:UniProtKB/TrEMBL;Acc:A0A182HJX6]	Other
AARA015942	332	471	453	134	66	172	102	53	194	179	167	68	153	224	177	182	130	176	130	48	121	389	304	255	216	342	91	AARA015942	unspecified product	Other
AARA001555	126	114	152	201	81	214	115	102	219	287	99	74	75	99	70	149	148	98	216	74	167	337	386	378	176	185	135	AARA001555	unspecified product	Other
AARA015989	326	217	280	140	91	200	173	133	157	266	169	101	93	153	101	205	165	144	302	109	189	393	400	352	283	319	217	AARA015989	unspecified product	Other
AARA015991	133	114	122	68	31	84	62	40	52	86	42	27	35	75	43	90	73	80	145	45	97	130	141	140	128	108	98	AARA015991	oxysterol-binding protein [Source:Projected from Anopheles gambiae (AGAP003482) VB Community Annotation]	Other
AARA015990	198	125	174	177	101	203	148	93	108	293	152	103	117	140	121	174	170	208	318	102	196	300	277	307	356	396	143	AARA015990	unspecified product	Other
AARA001557	509	503	633	330	132	341	279	116	201	386	206	119	242	305	264	476	300	333	297	89	364	497	397	430	328	423	299	AARA001557	oxysterol-binding protein [Source:Projected from Anopheles gambiae (AGAP003484) VB Community Annotation]	Other
AARA014156	187	204	244	123	56	151	114	57	132	169	86	53	103	119	98	200	128	114	160	56	152	273	198	228	113	131	128	AARA014156	unspecified product	Other
AARA001558	801	830	782	554	229	433	346	252	477	563	310	174	246	331	286	480	370	306	589	203	422	638	674	710	319	351	452	AARA001558	thioredoxin domain-containing protein [Source:Projected from Anopheles gambiae (AGAP003485) VB Community Annotation]	Other
AARA001559	834	726	992	268	179	395	424	267	304	631	380	251	304	428	331	531	386	412	591	228	356	1007	996	891	491	501	351	AARA001559	unspecified product	Other
AARA001560	459	477	484	359	115	263	326	326	155	586	194	105	156	240	210	241	303	170	394	164	418	732	962	666	501	911	1763	AARA001560	nucleotide exchange factor SIL1 [Source:Projected from Anopheles gambiae (AGAP003488) VB Community Annotation]	Other
AARA001561	91	60	88	69	42	78	52	37	34	117	53	34	37	56	39	87	60	54	65	35	54	127	114	121	67	82	54	AARA001561	Mesenchymal stem cell protein DSCD75 [Source:Projected from Anopheles gambiae (AGAP003487) VB Community Annotation]	Other
AARA001562	730	751	1112	463	186	464	406	255	352	638	371	225	460	677	521	635	411	469	476	213	544	986	821	575	661	802	426	AARA001562	vacuolar protein sorting 13B [Source:Projected from Anopheles gambiae (AGAP003489) VB Community Annotation]	Other
AARA001563	420	230	396	73	40	135	96	61	52	180	64	39	59	81	60	126	122	109	187	51	109	292	251	224	194	166	127	AARA001563	Serine--pyruvate aminotransferase [Source:UniProtKB/TrEMBL;Acc:A0A182HJY8]	Other
AARA001564	6347	6790	5847	2796	1199	2526	2487	1536	3879	4109	2631	1696	1216	2040	1285	3433	2551	2385	4129	1318	2956	5379	4921	4744	3625	4176	2374	AARA001564	facilitated glucose transporter (solute carrier family 2) [Source:Projected from Anopheles gambiae (AGAP003492) VB Community Annotation]	Other
AARA001565	2197	1165	2129	2560	807	1504	2078	1643	511	3467	3098	2006	642	906	694	2769	2382	1973	2579	1051	1549	4634	4918	4279	2441	2470	1643	AARA001565	unspecified product	Other
AARA001566	79	55	94	54	43	99	303	55	43	157	82	72	24	49	54	221	83	108	133	39	152	358	342	272	41	72	141	AARA001566	A disintegrin and metallopeptidase domain 9 (meltrin gamma) [Source:Projected from Anopheles gambiae (AGAP013468) VB Community Annotation]	Other
AARA001567	358	325	422	153	109	218	167	105	117	227	125	79	122	183	141	261	157	189	281	96	234	396	360	273	249	296	170	AARA001567	unspecified product	Other
AARA001568	47	31	43	18	8	19	49	14	18	42	27	11	27	22	15	34	25	16	33	5	32	30	42	31	27	25	37	AARA001568	unspecified product	Other
AARA001569	897	1003	1312	569	279	644	547	322	464	802	399	253	447	605	502	792	482	494	757	318	702	1169	858	901	644	799	560	AARA001569	unspecified product	Other
AARA001570	16	12	19	7	5	22	10	10	13	44	9	12	10	15	16	18	18	10	15	2	9	17	26	24	10	10	18	AARA001570	unspecified product	Other
AARA015993	1	2	2	2	0	0	1	1	0	0	4	1	2	1	2	5	3	4	2	0	0	6	5	5	1	4	1	AARA015993	Lipase [Source:UniProtKB/TrEMBL;Acc:A0A1I8JTB8]	Other
AARA015992	0	3	2	0	1	2	2	1	1	1	1	0	2	1	1	4	0	0	1	0	1	3	1	1	0	0	1	AARA015992	Lipase [Source:UniProtKB/TrEMBL;Acc:A0A1I8JTB7]	Other
AARA001572	463	391	564	413	134	281	215	123	145	534	240	148	361	629	333	331	279	357	403	141	297	601	564	530	321	309	428	AARA001572	heme peroxidase [Source:Projected from Anopheles gambiae (AGAP003502) VB Community Annotation]	Other
AARA001573	231	223	329	98	49	110	118	85	50	178	80	48	74	127	91	155	126	113	145	85	108	262	199	196	168	179	124	AARA001573	nuclear pore complex protein Nup133 [Source:Projected from Anopheles gambiae (AGAP003503) VB Community Annotation]	Other
AARA001574	195	252	291	88	56	137	73	49	62	152	82	39	84	119	105	220	117	111	129	36	128	291	209	138	139	193	99	AARA001574	unspecified product	Other
AARA001575	545	554	776	366	192	361	327	175	205	492	278	167	301	380	329	654	400	444	397	163	442	750	559	514	466	509	347	AARA001575	unspecified product	Other
AARA002636	956	1587	1040	736	260	663	497	418	753	938	336	222	353	562	374	545	389	327	665	206	458	474	619	461	379	457	406	AARA002636	unspecified product	Other
AARA002637	1	0	0	2	0	0	0	0	5	2	0	0	0	0	1	1	1	0	0	0	0	1	0	0	0	0	0	AARA002637	unspecified product	Other
AARA002638	64	60	85	47	16	25	24	19	13	46	18	13	21	37	21	48	28	38	41	14	50	68	49	58	37	53	55	AARA002638	unspecified product	Other
AARA002639	1215	1122	1235	420	131	260	309	153	312	548	228	191	149	185	155	267	325	230	431	225	302	521	467	579	366	409	541	AARA002639	unspecified product	Other
AARA016665	2728	3313	3156	1225	679	1381	1162	764	1642	1823	1017	649	761	1000	785	1865	1055	1157	1753	669	1397	2752	2216	2041	1613	1701	982	AARA016665	unspecified product	Other
AARA002641	252	256	298	118	67	117	132	86	86	192	92	69	90	150	117	188	133	142	168	82	172	272	244	270	159	204	149	AARA002641	Probable lysine-specific histone demethylase 1 [Source:UniProtKB/TrEMBL;Acc:A0A182HN05]	Other
AARA002642	656	725	801	235	156	289	251	177	269	398	241	134	232	277	236	383	259	251	400	127	314	868	621	612	424	513	191	AARA002642	unspecified product	Other
AARA015396	0	0	0	0	0	0	0	0	0	0	0	0	1	0	0	0	0	0	0	0	0	1	0	0	1	0	0	Other	Other	Other
AARA002643	95	78	89	21	7	27	10	14	23	32	18	11	12	20	7	24	17	12	37	11	17	43	28	37	13	22	24	AARA002643	unspecified product	Other
AARA002644	2	0	3	1	1	0	2	0	0	0	0	1	0	0	0	1	0	1	0	0	3	0	0	0	0	3	0	AARA002644	unspecified product	Other
AARA002645	1535	1405	1383	509	181	592	344	215	562	708	464	211	248	329	358	448	297	344	524	218	574	915	958	916	607	1243	486	AARA002645	Dipeptidase [Source:UniProtKB/TrEMBL;Acc:A0A182HN09]	Other
AARA002646	113	103	135	20	30	35	42	26	48	63	28	17	25	38	23	45	43	23	36	16	37	69	58	63	51	55	47	AARA002646	AAA family ATPase, CDC48 subfamily protein [Source:Projected from Anopheles gambiae (AGAP011652) VB Community Annotation]	Other
AARA002647	1126	959	985	576	202	452	464	366	476	923	455	269	342	384	359	514	449	367	656	235	626	964	1142	928	528	568	414	AARA002647	unspecified product	Other
AARA002648	1	3	5	2	1	1	1	0	2	3	1	1	1	1	1	1	3	2	5	0	0	2	3	3	2	2	0	AARA002648	unspecified product	Other
AARA002649	153	155	154	98	61	119	104	122	69	187	91	78	73	95	50	153	116	110	222	68	148	201	202	219	145	179	80	AARA002649	unspecified product	Other
AARA002650	0	1	0	0	0	0	0	1	0	0	0	0	0	0	0	0	0	0	0	0	1	0	0	1	0	0	0	AARA002650	unspecified product	Other
AARA002651	28	27	34	7	4	5	3	5	2	17	3	4	8	9	10	14	6	8	16	1	8	23	14	6	13	9	5	AARA002651	unspecified product	Other
AARA002652	10	25	18	0	1	8	6	3	4	4	1	2	4	3	0	6	4	10	6	3	5	6	6	6	2	6	1	AARA002652	unspecified product	Other
AARA002653	1602	1598	1635	1289	470	994	851	663	863	1524	796	540	523	711	525	1279	887	851	1343	527	1053	1867	1872	1792	971	1000	829	AARA002653	inositol-1,4,5-trisphosphate 5-phosphatase [Source:Projected from Anopheles gambiae (AGAP011644) VB Community Annotation]	Other
AARA002654	254	170	225	92	52	109	142	74	38	168	109	74	56	72	74	180	134	137	205	78	151	418	375	343	131	178	107	AARA002654	methuselah-like [Source:Projected from Anopheles gambiae (AGAP011643) VB Community Annotation]	Other
AARA002655	161	133	188	122	61	144	218	102	81	280	122	67	96	151	97	236	123	160	229	95	198	432	490	432	152	166	201	AARA002655	unspecified product	Other
AARA002656	69	45	61	54	30	33	95	21	16	104	35	26	27	39	22	73	46	44	74	25	55	141	117	105	47	50	63	AARA002656	unspecified product	Other
AARA017017	0	0	0	0	0	0	0	0	0	0	0	0	1	0	0	0	0	0	0	0	0	0	1	0	1	0	0	AARA017017	unspecified product	Other
AARA017016	0	0	0	0	0	0	0	0	0	0	0	0	0	0	0	0	0	0	0	0	0	0	0	1	1	0	0	AARA017016	unspecified product	Other
AARA014246	177	237	214	97	56	123	87	64	183	113	79	42	61	85	78	157	91	75	132	65	120	183	135	145	131	145	79	AARA014246	unspecified product	Other
AARA002658	1339	1446	1722	459	230	567	522	277	370	588	434	247	479	667	595	1036	521	637	598	236	655	1626	1074	993	880	1167	377	AARA002658	unspecified product	Other
AARA002659	30	16	39	12	5	14	10	8	3	26	10	10	11	13	13	25	15	17	15	8	14	35	26	29	21	25	12	AARA002659	unspecified product	Other
AARA002660	104	170	130	53	23	71	28	17	92	56	32	27	42	41	38	77	48	51	73	18	66	108	58	73	72	98	25	AARA002660	unspecified product	Other
AARA002661	160	260	255	94	61	117	85	45	115	103	59	47	58	118	100	191	87	94	149	58	136	221	186	166	157	166	78	AARA002661	unspecified product	Other
AARA002662	1028	934	1247	403	219	489	458	341	514	529	352	224	370	460	461	724	367	456	608	205	572	1152	850	774	746	809	359	AARA002662	unspecified product	Other
AARA002663	301	303	286	162	62	168	127	117	148	178	75	61	52	66	72	149	129	92	173	78	111	212	221	207	102	116	129	AARA002663	U1 small nuclear ribonucleoprotein A	Other
AARA002664	437	530	427	271	126	280	175	143	487	315	157	123	97	112	109	310	238	171	352	122	272	361	355	332	197	206	267	AARA002664	unspecified product	Other
AARA002665	390	292	330	233	83	206	224	112	120	323	150	111	112	144	87	202	177	145	287	92	186	327	409	365	149	172	259	AARA002665	39S ribosomal protein L35, mitochondrial	Other
AARA002666	841	529	642	703	251	703	668	418	392	1268	620	423	335	479	274	781	754	496	1038	368	627	1246	1434	1121	899	911	593	AARA002666	Fumarylacetoacetate hydrolase domain containing 2A [Source:Projected from Anopheles gambiae (AGAP011634) VB Community Annotation]	Other
AARA002667	308	345	328	163	62	198	149	113	170	281	141	92	90	116	94	201	159	140	287	92	205	228	306	239	157	165	136	AARA002667	unspecified product	Other
AARA002668	17	12	5	5	1	0	1	2	3	9	4	2	3	7	3	7	2	6	7	2	2	7	7	10	5	6	7	AARA002668	odorant receptor	Other
AARA002669	134	66	110	62	34	81	50	23	43	107	45	36	34	46	33	70	81	53	76	21	53	84	100	91	119	111	62	AARA002669	unspecified product	Other
AARA002670	4646	3541	5123	5801	1552	3386	3767	2384	2314	6978	3231	2373	2168	2919	2313	2863	3161	2499	3981	1198	3706	5243	5608	4835	2979	3419	4546	AARA002670	unspecified product	Other
AARA002671	195	236	216	75	56	112	82	58	87	102	57	41	69	79	44	96	62	48	108	29	105	135	120	119	73	112	69	AARA002671	unspecified product	Other
AARA002672	7614	5930	6455	6256	2326	5571	3573	2941	4143	7203	4200	3175	3224	4412	2625	7198	5074	4795	7136	2351	5400	9074	8129	8649	6722	7500	3711	AARA002672	Dihydrolipoyl dehydrogenase [Source:UniProtKB/TrEMBL;Acc:A0A182HN36]	Other
AARA017840	4746	5542	5002	1621	859	1960	1318	914	2835	2142	1291	829	837	1311	1002	2473	1494	1294	2460	872	1916	3741	2580	2854	1924	2102	1669	AARA017840	polyadenylate-binding protein-interacting protein [Source:Projected from Anopheles gambiae (AGAP011627) VB Community Annotation]	Other
AARA002675	232	284	267	101	71	136	104	70	221	176	86	57	85	97	79	151	68	124	213	57	171	252	251	193	133	154	96	AARA002675	mediator of RNA polymerase II transcription subunit 19	Other
AARA002676	109	193	146	62	33	69	35	28	129	82	49	34	44	59	38	77	48	54	69	20	61	103	83	74	85	101	45	AARA002676	transcription factor AP-2, invertebrate [Source:Projected from Anopheles gambiae (AGAP011625) VB Community Annotation]	Other
AARA002677	0	4	0	0	0	0	0	0	0	0	1	0	0	1	1	1	0	0	0	0	0	3	1	2	0	0	0	AARA002677	unspecified product	Other
AARA015132	0	0	0	0	0	0	0	0	0	0	0	0	0	0	0	0	0	0	0	0	0	0	0	0	0	0	0	Other	Other	Other
AARA002678	256	264	245	99	44	87	74	60	95	122	54	35	55	84	41	92	58	61	97	39	82	130	113	117	98	111	83	AARA002678	unspecified product	Other
AARA002679	221	148	254	56	16	68	51	33	49	42	36	19	27	41	23	53	54	24	71	26	48	98	93	109	33	28	54	AARA002679	Retina aberrant in pattern [Source:Projected from Anopheles gambiae (AGAP011622) UniProtKB/TrEMBL;Acc:A0A1S4H876]	Other
AARA002680	3	1	0	2	0	2	0	0	0	0	0	0	2	1	4	1	1	0	2	3	2	4	4	8	1	0	0	AARA002680	unspecified product	Other
AARA002682	96	158	122	35	23	48	24	20	16	38	28	21	9	22	10	34	31	31	36	10	31	68	52	24	20	26	7	AARA002682	collagen, type I/II/III/V/XI/XXIV/XXVII alpha [Source:Projected from Anopheles gambiae (AGAP011620) VB Community Annotation]	Other
AARA002683	0	3	1	0	0	0	0	0	0	1	0	1	1	0	1	0	1	1	0	0	0	0	0	0	1	0	0	AARA002683	unspecified product	Other
AARA017818	0	0	0	0	0	2	0	0	2	0	0	0	0	0	1	1	0	0	2	0	0	1	0	0	0	1	0	AARA017818	unspecified product	Other
AARA017892	389	457	434	211	95	218	153	106	199	297	214	148	193	270	184	255	139	178	218	83	220	463	377	382	364	408	178	AARA017892	unspecified product	Other
AARA017019	20	20	16	6	7	22	5	9	8	16	4	18	2	8	2	9	3	12	3	1	4	10	12	3	33	13	4	AARA017019	unspecified product	Other
AARA017018	15	18	24	0	0	0	2	1	1	1	0	0	0	0	0	8	3	0	0	0	0	0	1	0	9	0	0	AARA017018	unspecified product	Other
AARA017021	782	413	555	73	49	70	71	53	50	189	101	64	42	54	64	147	109	63	80	35	43	222	108	194	220	248	232	AARA017021	unspecified product	Other
AARA017020	233	244	372	238	132	311	456	224	180	537	245	138	260	335	489	180	321	216	217	186	231	724	503	847	368	880	770	AARA017020	unspecified product	Other
AARA002690	3	0	1	0	0	0	0	0	0	0	0	0	0	0	1	1	0	0	0	0	0	0	1	0	1	0	1	AARA002690	unspecified product	Other
AARA017825	813	673	736	397	220	607	379	254	498	725	401	276	208	270	225	744	419	455	751	268	603	1092	995	1023	487	610	450	AARA017825	DBH-like monooxygenase protein [Source:Projected from Anopheles gambiae (AGAP011613) UniProtKB/TrEMBL;Acc:A0A1S4H728]	Other
AARA002693	3	1	2	1	0	1	0	1	4	0	1	1	0	0	2	0	1	0	0	0	0	3	0	2	0	0	1	AARA002693	Pickpocket [Source:Projected from Anopheles gambiae (AGAP011611) VB Community Annotation]	Other
AARA002694	2	2	3	0	0	0	0	0	0	3	0	1	0	0	1	1	0	1	2	1	8	0	0	2	0	0	0	AARA002694	amiloride-sensitive sodium channel, other [Source:Projected from Anopheles gambiae (AGAP011610) VB Community Annotation]	Other
AARA017847	315	505	404	201	72	168	115	88	266	220	131	86	159	197	152	227	152	174	155	71	125	356	283	243	228	303	115	AARA017847	DBH-like monooxygenase protein [Source:Projected from Anopheles gambiae (AGAP011609) UniProtKB/TrEMBL;Acc:A0A1S4H735]	Other
AARA002698	0	0	0	0	0	1	0	0	0	0	0	0	0	0	0	0	0	0	0	0	1	0	0	0	0	0	0	AARA002698	unspecified product	Other
AARA002699	13	15	22	3	1	9	11	2	1	7	6	1	10	12	11	8	5	8	3	1	5	10	10	10	10	14	4	AARA002699	unspecified product	Other
AARA015556	0	0	0	0	1	0	0	0	0	0	0	0	0	0	0	0	0	0	0	0	0	0	0	0	0	1	0	Other	Other	Other
AARA002700	27	30	35	15	5	32	33	6	18	12	10	2	6	16	12	22	8	19	36	4	34	62	44	41	21	21	22	AARA002700	unspecified product	Other
AARA002701	173	190	215	219	107	290	272	131	147	360	167	94	77	141	83	426	251	189	364	125	431	975	691	452	277	347	487	AARA002701	unspecified product	Other
AARA017906	1722	2297	1737	1160	671	988	873	522	1401	1261	1157	596	599	796	601	1805	1069	1421	1548	590	1182	2060	1561	1801	2183	2532	860	AARA017906	Long-chain acyl-CoA synthetase [Source:Projected from Anopheles gambiae (AGAP011603) UniProtKB/TrEMBL;Acc:A0A1S4H733]	Other
AARA015567	0	2	2	4	0	0	0	0	0	0	0	0	0	0	0	0	1	0	0	0	1	1	0	0	0	0	0	Other	Other	Other
AARA015523	3	8	7	8	0	4	1	1	0	2	1	1	3	0	1	0	2	2	3	1	4	2	4	1	1	2	8	Other	Other	Other
AARA002703	17511	25807	18440	6600	3487	7429	5134	3575	15068	7216	3459	2336	3545	4861	3794	9400	5593	5349	9626	3501	10120	14018	11966	12976	6394	7699	5970	AARA002703	unspecified product	Other
AARA002704	140	126	141	29	7	28	32	19	17	37	16	15	11	17	13	28	19	18	37	13	21	35	45	34	14	19	22	AARA002704	unspecified product	Other
AARA014250	15	15	21	8	2	11	8	6	5	17	4	7	2	4	1	3	8	2	6	1	6	8	9	13	3	9	9	AARA014250	unspecified product	Other
AARA015198	0	0	0	3	0	0	1	0	0	0	0	0	0	0	0	1	0	0	0	0	0	0	0	0	1	0	0	Other	Other	Other
AARA015118	1	0	0	0	0	1	0	0	0	0	0	0	0	0	0	0	0	0	0	0	0	0	0	0	0	0	0	Other	Other	Other
AARA015545	0	1	0	0	0	0	0	0	0	0	0	0	1	0	1	0	0	0	0	0	0	0	0	1	0	0	0	Other	Other	Other
AARA015160	0	0	0	2	0	0	1	0	0	0	0	0	0	0	0	0	0	0	0	0	0	0	0	0	0	0	0	Other	Other	Other
AARA002705	2	4	3	2	2	2	1	1	0	3	1	0	1	1	1	1	3	0	0	0	1	0	4	15	1	1	2	AARA002705	unspecified product	Other
AARA002706	113	92	111	42	16	36	33	21	46	56	19	9	17	22	34	42	34	28	43	22	28	31	60	47	26	13	35	AARA002706	unspecified product	Other
AARA015546	0	0	0	0	0	0	0	0	0	1	0	0	0	0	0	0	0	0	0	0	0	0	0	0	0	0	0	Other	Other	Other
AARA002707	469	368	378	288	156	370	305	252	204	556	281	194	199	249	209	457	376	338	435	178	360	742	745	700	255	311	397	AARA002707	Anionic trypsin-1 precursor [Source:Projected from Anopheles gambiae (AGAP011590) VB Community Annotation]	Other
AARA017022	8	7	2	7	1	1	4	1	7	5	5	1	1	1	1	4	4	1	9	0	1	16	7	8	3	12	3	AARA017022	unspecified product	Other
AARA017023	13	13	11	17	4	18	30	7	5	16	14	9	5	8	4	27	11	11	20	6	25	22	36	31	16	21	12	AARA017023	unspecified product	Other
AARA002709	1469	2082	1862	780	386	829	560	421	1026	940	585	374	506	629	506	1126	635	663	966	344	915	1526	1238	1330	920	962	624	AARA002709	kelch-like protein diablo [Source:Projected from Anopheles gambiae (AGAP011587) VB Community Annotation]	Other
AARA002710	539	596	705	290	181	385	294	199	312	450	239	155	259	305	230	617	323	380	445	174	432	965	680	691	434	519	337	AARA002710	Protein-tyrosine phosphatase [Source:Projected from Anopheles gambiae (AGAP011586) UniProtKB/TrEMBL;Acc:A0A1S4H724]	Other
AARA015376	0	1	0	0	0	0	0	0	0	0	0	0	0	0	0	0	1	1	0	0	1	0	0	0	0	0	0	Other	Other	Other
AARA014251	29	23	28	8	1	2	4	3	2	5	5	3	1	0	2	8	3	0	7	3	3	10	11	10	9	8	5	AARA014251	unspecified product	Other
AARA002711	1870	1569	1751	759	393	917	805	588	1022	1514	767	484	503	772	542	1264	814	828	1327	512	956	2039	2004	2028	1216	1403	770	AARA002711	unspecified product	Other
AARA017952	4442	6453	4973	2192	999	2052	1551	1034	4113	1991	1236	779	1182	1468	1291	2823	1604	1566	2461	904	2180	3111	2353	2384	2241	2646	1574	AARA017952	unspecified product	Other
AARA017951	770	603	713	462	202	402	295	216	387	522	248	196	189	264	197	456	371	291	607	210	459	664	695	605	365	395	388	AARA017951	autophagy related gene [Source:Projected from Anopheles gambiae (AGAP011582) VB Community Annotation]	Other
AARA002713	79	136	212	51	27	53	51	49	41	50	40	18	48	57	60	136	76	58	49	32	61	117	88	73	71	51	56	AARA002713	unspecified product	Other
AARA002714	556	563	520	459	178	454	294	241	370	572	314	185	187	248	170	519	402	316	594	215	431	594	699	607	361	374	404	AARA002714	39S mitochondrial ribosomal protein L12	Other
AARA002715	2498	2405	2391	1848	700	1701	1271	993	1460	2356	1292	791	895	1210	911	1746	1266	1250	2133	812	1331	2900	3068	2861	1576	1665	1257	AARA002715	Eukaryotic translation initiation factor 3 subunit K [Source:UniProtKB/TrEMBL;Acc:A0A182HN79]	Other
AARA002716	0	2	1	0	0	0	0	0	0	0	0	0	0	0	0	0	0	0	0	0	0	0	0	0	0	0	0	AARA002716	unspecified product	Other
AARA015150	751	398	844	4223	700	2872	3423	1159	121	2869	1955	3157	1003	1336	736	4579	1858	3368	3752	732	1770	2919	2515	2829	2804	1965	1886	Other	Other	Other
AARA014252	5	6	6	0	0	1	1	0	1	1	0	0	0	2	0	1	0	0	0	0	1	0	0	0	0	0	0	AARA014252	unspecified product	Other
AARA017889	929	1210	945	576	219	445	337	238	830	585	343	213	283	375	323	501	372	436	582	196	422	776	713	634	465	606	368	AARA017889	unspecified product	Other
AARA015398	0	0	0	0	0	0	1	0	1	0	0	0	0	0	0	0	0	0	0	1	0	0	0	0	0	1	0	Other	Other	Other
AARA015107	1528	1558	1342	6944	1610	4119	3579	1723	765	6729	3582	2773	814	2758	1592	3350	3559	2530	3638	1168	2615	3027	2218	2191	825	2426	5598	Other	Other	Other
AARA002718	61	46	67	28	15	34	25	16	17	40	30	15	18	28	19	24	14	21	36	11	27	58	72	44	27	47	24	AARA002718	carboxylesterase [Source:Projected from Anopheles gambiae (AGAP011575) VB Community Annotation]	COE
AARA002719	5	2	6	12	5	7	32	1	6	36	15	4	1	1	2	24	15	16	16	8	19	37	38	44	4	5	21	AARA002719	unspecified product	Other
AARA002720	393	331	340	214	88	203	147	144	116	293	137	96	113	167	127	193	153	127	232	96	154	311	297	328	207	206	236	AARA002720	unspecified product	Other
AARA002721	1098	1413	1086	424	221	419	357	264	863	569	269	173	268	389	265	543	373	358	602	236	470	846	806	786	493	515	425	AARA002721	unspecified product	Other
AARA002722	8504	13584	8348	11906	3372	9947	7725	4221	20844	17339	9652	5813	3390	4706	2644	8984	6986	7431	11801	5607	9733	14690	16132	13536	6030	12408	8939	AARA002722	unspecified product	Other
AARA002723	1474	1570	1699	1027	372	1141	691	471	1103	1613	761	466	452	619	467	1324	979	972	1653	486	1028	2223	2222	2006	1103	1168	873	AARA002723	unspecified product	Other
AARA017913	514	733	793	866	306	866	740	531	1211	1464	536	513	232	329	304	1460	846	840	1380	551	1216	2931	3019	2745	375	907	1423	AARA017913	secretory phospholipase A2 [Source:Projected from Anopheles gambiae (AGAP011569) VB Community Annotation]	Other
AARA002728	361	345	394	174	101	234	211	138	161	382	210	123	151	235	189	280	182	198	353	115	251	546	479	398	300	312	224	AARA002728	ADP-ribosylation factor-binding protein GGA [Source:Projected from Anopheles gambiae (AGAP011568) UniProtKB/TrEMBL;Acc:A0A1S4H6Z1]	Other
AARA002729	3944	5252	4452	2255	1246	2536	2076	1263	4184	2687	1579	946	1536	2019	1607	2757	1506	1580	2874	997	2482	4078	3102	2698	2847	3515	1801	AARA002729	unspecified product	Other
AARA014254	84	96	97	55	13	66	43	28	61	59	40	22	41	52	55	61	39	43	54	21	41	97	80	95	45	62	30	AARA014254	unspecified product	Other
AARA014255	3	2	2	0	0	2	0	0	2	2	1	0	0	0	0	2	3	0	1	0	0	0	0	1	1	1	2	AARA014255	unspecified product	Other
AARA002730	24	38	58	24	4	27	19	10	29	18	7	6	21	24	24	26	17	20	30	6	27	25	24	24	19	20	18	AARA002730	Ras-related protein Rab-23 [Source:Projected from Anopheles gambiae (AGAP011565) VB Community Annotation]	Other
AARA002731	333	448	427	254	49	170	123	101	115	186	118	83	85	108	76	252	239	199	335	108	172	195	303	211	180	127	117	AARA002731	UDP-glucuronosyltransferase [Source:UniProtKB/TrEMBL;Acc:A0A182HN95]	Other
AARA002732	5283	5984	5397	3232	1363	3439	2206	1727	8513	3377	1517	954	1567	2266	1589	2927	2402	2235	3707	1280	3036	3583	3513	3391	2931	4309	1616	AARA002732	Yippee-like [Source:Projected from Anopheles gambiae (AGAP011563) VB Community Annotation]	Other
AARA002733	14	14	25	5	11	13	13	1	4	12	4	8	6	15	10	12	7	9	8	7	12	17	10	8	11	8	13	AARA002733	outer segment 4	Other
AARA017954	147	135	149	101	44	142	124	44	80	219	96	60	119	121	116	205	106	107	171	72	180	200	231	179	86	124	239	AARA017954	unspecified product	Other
AARA017955	398	369	443	372	155	349	416	201	343	592	269	179	373	356	318	492	290	342	557	187	465	1000	973	912	387	417	404	AARA017955	unspecified product	Other
AARA017953	192	133	180	148	84	164	154	91	141	276	152	137	98	112	101	201	136	167	200	85	151	389	347	346	145	192	150	AARA017953	unspecified product	Other
AARA002735	0	3	5	0	0	2	0	1	1	3	2	0	0	1	9	3	0	1	0	0	1	2	2	3	3	0	1	AARA002735	26S proteasome regulatory subunit T5 [Source:Projected from Anopheles gambiae (AGAP011557) VB Community Annotation]	Other
AARA002736	130	120	186	78	35	78	81	40	66	89	71	31	88	101	86	109	73	67	90	24	84	212	150	136	123	156	44	AARA002736	Protein muscleblind [Source:Projected from Anopheles gambiae (AGAP011555) VB Community Annotation]	Other
AARA002737	53	31	59	29	14	20	10	14	14	25	15	16	21	28	28	70	21	45	26	9	21	47	25	28	31	33	25	AARA002737	unspecified product	Other
AARA002738	183	113	222	73	35	112	87	45	20	140	76	54	79	132	112	147	89	132	108	39	128	210	213	171	133	183	71	AARA002738	unspecified product	Other
AARA002739	0	0	0	0	0	0	0	0	2	0	0	0	0	0	0	1	0	0	1	0	0	0	0	2	0	0	0	AARA002739	unspecified product	Other
AARA017024	29	23	21	18	15	20	22	11	3	50	36	25	18	27	18	48	31	37	32	20	22	52	63	51	34	44	13	AARA017024	unspecified product	Other
AARA017025	278	277	289	332	197	356	242	277	186	519	220	126	216	262	192	349	279	203	375	179	303	846	597	693	291	223	505	AARA017025	autophagy related gene DEBCL [Source:Projected from Anopheles gambiae (AGAP011552) VB Community Annotation]	Other
AARA002741	1414	1346	1546	564	365	740	544	455	615	931	508	287	547	796	558	873	548	638	841	333	801	1657	1344	1182	996	1228	736	AARA002741	protein transport protein SEC31 [Source:Projected from Anopheles gambiae (AGAP011551) VB Community Annotation]	Other
AARA002743	237	328	292	201	97	261	185	129	332	233	163	89	143	197	164	256	153	129	226	62	239	402	340	340	313	366	173	AARA002743	unspecified product	Other
AARA015418	17	12	20	36	12	11	6	5	8	16	9	3	3	8	9	6	4	5	8	6	12	14	11	10	7	19	14	Other	Other	Other
AARA015448	2	3	0	2	1	0	0	0	0	1	0	1	0	4	1	0	1	2	3	0	0	1	2	0	4	0	3	Other	Other	Other
AARA002742	141	106	138	83	50	80	63	31	45	167	59	55	52	69	49	90	76	57	102	48	81	167	158	143	84	110	75	AARA002742	unspecified product	Other
AARA002744	662	641	722	353	149	322	372	239	189	532	265	207	175	249	180	373	282	252	429	201	310	564	592	561	410	461	339	AARA002744	unspecified product	Other
AARA002745	120	79	99	80	33	102	41	31	38	174	51	28	21	38	30	88	70	71	98	44	90	165	190	151	52	59	50	AARA002745	unspecified product	Other
AARA002746	167	186	187	92	43	96	53	47	83	162	39	40	24	54	28	139	97	71	98	45	74	185	224	178	39	58	38	AARA002746	unspecified product	Other
AARA002747	106	123	127	74	37	93	66	53	58	116	57	45	56	85	48	119	80	57	130	40	93	163	133	146	101	91	88	AARA002747	unspecified product	Other
AARA002748	2203	3035	2317	1381	572	1439	984	729	2290	1796	981	669	786	1149	734	1542	1119	1030	1785	704	1356	2435	2268	2161	1345	1576	1158	AARA002748	calcium channel flower [Source:Projected from Anopheles gambiae (AGAP011546) VB Community Annotation]	Other
AARA017598	922	1197	1381	537	328	625	373	277	707	561	338	189	378	513	467	1077	574	559	568	254	667	927	592	690	621	617	494	AARA017598	unspecified product	Other
AARA017851	1937	3066	2405	1077	421	1040	660	452	2151	978	485	333	683	752	715	1181	745	778	1174	429	1065	1473	1223	1221	1023	1317	829	AARA017851	unspecified product	Other
AARA016279	3	0	1	23	6	6	3	0	10	5	10	3	6	1	3	3	4	1	31	3	57	18	1	14	2	7	14	Other	Other	Other
AARA002752	0	0	0	0	0	0	0	0	0	0	0	0	0	0	0	0	0	0	0	0	0	1	0	0	0	0	1	AARA002752	unspecified product	Other
AARA002753	533	600	613	312	166	363	238	148	401	426	265	160	201	283	211	458	314	294	453	174	354	602	483	472	404	494	276	AARA002753	Ecto-NOX disulfide-thiol exchanger [Source:Projected from Anopheles gambiae (AGAP011541) VB Community Annotation]	Other
AARA002755	2	2	1	0	1	2	0	0	1	1	0	0	1	2	0	1	0	1	4	2	1	5	3	1	2	0	2	AARA002755	dynein intermediate chain 2, axonemal [Source:Projected from Anopheles gambiae (AGAP011540) VB Community Annotation]	Other
AARA002756	3	4	3	2	7	1	3	0	2	2	0	2	0	3	1	4	3	0	3	0	2	5	4	6	4	3	1	AARA002756	dynein intermediate chain 2, axonemal [Source:Projected from Anopheles gambiae (AGAP011539) VB Community Annotation]	Other
AARA002757	151	70	145	58	8	41	26	22	21	90	34	15	9	20	24	56	34	22	41	22	31	72	65	91	51	39	77	AARA002757	unspecified product	Other
AARA002758	382	294	332	166	76	202	199	119	143	315	166	127	160	218	204	300	171	187	270	129	240	412	459	422	197	310	211	AARA002758	2-(3-amino-3-carboxypropyl)histidine synthase subunit 1 [Source:UniProtKB/TrEMBL;Acc:A0A182HNC2]	Other
AARA002759	6381	6642	6833	2603	1250	3515	2172	1539	2277	3775	2047	1308	2002	2498	1948	3392	2022	2389	3376	1538	2895	6217	5051	5146	3318	4264	2837	AARA002759	argonaute [Source:Projected from Anopheles gambiae (AGAP029751) VB Community Annotation]	Other
AARA002760	196	120	196	74	20	69	48	48	15	97	32	33	37	43	42	50	47	47	84	21	42	85	110	97	64	65	72	AARA002760	Mini-chromosome maintenance complex-binding protein [Source:Projected from Anopheles gambiae (AGAP011536) VB Community Annotation]	Other
AARA002761	499	426	489	346	150	437	305	219	268	692	341	193	207	283	208	512	394	351	546	208	392	972	888	889	547	506	373	AARA002761	transcription elongation factor B, polypeptide [Source:Projected from Anopheles gambiae (AGAP011535) VB Community Annotation]	Other
AARA002762	569	444	679	178	120	235	232	147	137	290	158	93	166	186	151	358	196	195	269	108	195	526	456	390	274	301	182	AARA002762	unspecified product	Other
AARA002763	163	156	157	120	45	80	81	76	122	162	78	52	49	69	64	95	77	79	128	39	82	175	141	164	103	109	116	AARA002763	tetratricopeptide repeat protein [Source:Projected from Anopheles gambiae (AGAP011533) VB Community Annotation]	Other
AARA002764	2008	2472	1888	1414	575	1214	991	801	1780	1678	810	474	600	723	601	1233	1002	784	1370	581	1210	1869	1909	1813	897	1253	1093	AARA002764	septin [Source:Projected from Anopheles gambiae (AGAP011532) VB Community Annotation]	Other
AARA002765	166	101	170	135	74	155	113	100	62	311	85	62	115	162	101	178	136	129	223	88	146	308	219	251	159	167	137	AARA002765	Selenium-binding protein [Source:Projected from Anopheles gambiae (AGAP011531) VB Community Annotation]	Other
AARA002766	16	13	13	27	13	39	21	12	34	47	23	15	8	13	12	36	43	14	44	17	32	24	33	38	19	32	18	AARA002766	unspecified product	Other
AARA014258	165	226	243	119	45	126	102	75	257	168	89	53	138	117	127	238	120	118	144	65	153	242	205	210	168	218	105	AARA014258	unspecified product	Other
AARA002767	296	341	479	178	104	217	114	72	103	208	151	86	135	207	217	346	224	257	182	64	267	295	177	207	202	276	154	AARA002767	unspecified product	Other
AARA002768	40	77	89	44	26	45	28	20	18	38	20	22	44	34	46	79	48	50	37	15	52	64	41	46	27	55	33	AARA002768	unspecified product	Other
AARA002769	255	247	388	142	69	153	100	41	70	169	115	65	118	148	155	243	134	199	158	44	206	289	181	199	176	208	94	AARA002769	unspecified product	Other
AARA002770	629	658	996	466	237	535	430	254	285	668	402	256	420	552	562	795	521	595	543	236	593	986	749	736	689	850	394	AARA002770	unspecified product	Other
AARA002771	1	0	0	0	0	0	0	0	0	6	0	0	0	0	0	0	0	1	0	0	0	1	0	0	1	1	0	AARA002771	unspecified product	Other
AARA002772	174	218	205	92	41	87	84	68	69	167	82	44	57	64	62	130	87	75	150	65	109	157	149	170	108	114	77	AARA002772	unspecified product	Other
AARA002773	144	178	168	104	57	96	75	59	171	116	55	48	50	54	56	112	108	81	165	54	144	146	139	158	101	84	147	AARA002773	unspecified product	Other
AARA002774	436	491	472	339	167	354	225	190	335	508	287	231	178	273	157	482	293	325	565	188	497	664	734	575	408	518	292	AARA002774	28 kDa heat-and acid-stable phosphoprotein [Source:Projected from Anopheles gambiae (AGAP011521) VB Community Annotation]	Other
AARA002775	865	778	937	376	220	429	364	273	339	634	358	210	262	383	339	553	353	306	611	266	426	877	747	796	539	607	461	AARA002775	unspecified product	Other
AARA002776	21	20	28	7	4	11	7	6	3	14	3	1	2	4	7	3	7	8	10	8	11	15	9	12	11	16	7	AARA002776	unspecified product	Other
AARA002777	340	333	398	141	85	180	160	139	109	285	145	96	124	171	150	163	130	137	181	75	173	317	325	249	172	252	172	AARA002777	unspecified product	Other
AARA002778	554	538	709	248	125	282	292	243	138	401	311	187	129	131	93	497	216	307	358	87	357	572	474	597	335	402	115	AARA002778	ATP-binding cassette transporter (ABC transporter) family A member [Source:Projected from Anopheles gambiae (AGAP011518) VB Community Annotation]	Other
AARA002779	441	412	545	265	152	308	188	112	204	344	191	119	190	295	178	435	199	255	358	152	300	660	398	434	323	460	205	AARA002779	unspecified product	Other
AARA002780	2000	1723	2245	1219	419	1091	908	670	522	1616	775	584	708	681	564	1839	1136	1247	999	409	997	1356	1064	1221	986	1020	843	AARA002780	Actin, cytoplasmic [Source:Projected from Anopheles gambiae (AGAP011516) UniProtKB/TrEMBL;Acc:A0A1S4H6X2]	Other
AARA015772	817	402	390	2933	1061	2701	3105	1357	2606	6618	3653	1348	3543	4128	1585	5369	6105	8328	7255	3115	2338	6514	9479	5043	7480	10716	1831	AARA015772	Cytoplasmic actin [Source:Projected from Anopheles gambiae (AGAP011515) UniProtKB/TrEMBL;Acc:A0A1S4H6W1]	Other
AARA015771	5032	6505	6198	1529	717	1561	1097	874	596	2031	1061	570	784	765	722	2850	1549	1365	1477	666	1516	1510	1384	1495	1185	1449	546	AARA015771	unspecified product	Other
AARA015773	103	87	105	76	40	87	65	55	52	171	75	51	46	69	45	128	90	81	107	43	68	152	141	140	125	104	67	AARA015773	unspecified product	Other
AARA002782	0	0	4	2	1	3	0	0	0	5	0	0	2	2	3	0	1	3	5	0	2	4	3	3	0	0	1	AARA002782	phospholipase b, plb1 [Source:Projected from Anopheles gambiae (AGAP011513) VB Community Annotation]	Other
AARA002783	0	0	0	2	0	0	0	0	0	0	0	0	0	0	0	1	0	0	0	0	1	0	0	1	0	0	1	AARA002783	unspecified product	Other
AARA002784	2	3	2	0	1	1	0	0	1	1	1	2	0	1	0	0	1	0	0	0	1	2	1	0	1	1	0	AARA002784	phospholipase b, plb1 [Source:Projected from Anopheles gambiae (AGAP011512) VB Community Annotation]	Other
AARA002785	19	46	32	18	6	15	11	10	15	20	9	7	12	21	18	5	10	8	32	5	15	15	26	11	11	11	13	AARA002785	phospholipase b, plb1 [Source:Projected from Anopheles gambiae (AGAP011511) VB Community Annotation]	Other
AARA002786	125	172	180	108	46	127	88	53	109	200	142	102	66	93	72	131	113	109	164	56	124	251	247	207	163	242	74	AARA002786	unspecified product	Other
AARA002787	17	20	25	17	6	13	12	12	8	14	18	8	26	41	24	27	13	13	17	3	14	56	46	57	29	58	14	AARA002787	unspecified product	Other
AARA002788	86	102	106	195	45	92	121	88	117	269	92	86	70	134	62	137	128	104	125	54	134	268	128	143	56	160	199	AARA002788	Carboxylic ester hydrolase [Source:UniProtKB/TrEMBL;Acc:A0A182HNF1]	Other
AARA002789	132	139	172	29	23	40	24	19	40	38	31	14	21	32	31	89	53	43	45	27	56	85	54	58	41	42	44	AARA002789	condensin complex subunit [Source:Projected from Anopheles gambiae (AGAP011508) VB Community Annotation]	Other
AARA002790	194	399	379	171	76	159	123	66	310	171	107	73	147	205	185	296	167	163	203	66	184	305	245	201	170	250	104	AARA002790	IRS-type PTB domain-containing protein [Source:UniProtKB/TrEMBL;Acc:A0A182HNF3]	Other
AARA002791	208	157	154	68	28	122	67	31	119	96	85	50	31	65	37	137	82	64	118	42	90	206	185	136	185	177	75	AARA002791	Carboxylic ester hydrolase [Source:UniProtKB/TrEMBL;Acc:A0A182HNF4]	Other
AARA002792	7	3	6	2	2	3	4	1	6	11	4	2	5	2	4	6	4	3	3	2	5	9	8	7	13	16	3	AARA002792	unspecified product	Other
AARA014260	3	0	0	0	0	0	0	0	1	0	0	0	0	1	1	1	0	0	1	0	0	2	2	2	1	0	2	AARA014260	unspecified product	Other
AARA002793	431	343	342	216	69	251	231	96	228	428	228	102	82	144	116	335	138	175	358	107	425	909	634	398	373	539	369	AARA002793	unspecified product	Other
AARA002794	955	992	996	487	189	447	322	251	411	546	344	183	258	414	297	418	466	329	684	202	448	911	807	742	425	451	540	AARA002794	unspecified product	Other
AARA018139	5817	5568	4477	5590	2968	6607	6580	4373	8940	7720	6718	4940	1743	2320	1986	7666	5293	6010	7061	2709	4649	13355	13218	13496	10027	8328	3617	AARA018139	unspecified product	Other
AARA002797	769	583	594	698	350	567	665	336	376	1285	680	503	199	377	193	662	503	504	720	291	550	854	1107	952	1188	884	537	AARA002797	unspecified product	Other
AARA002798	96	109	141	62	37	67	42	32	103	59	32	21	24	39	37	55	46	25	71	29	40	82	79	85	50	51	44	AARA002798	unspecified product	Other
AARA015923	1737	2995	2986	1277	578	1333	825	469	1727	1282	999	523	980	1272	1017	1558	1121	1267	1113	393	1147	1818	1373	1343	1243	1844	778	AARA015923	Electroneutral potassium-chloride cotransporter [Source:Projected from Anopheles gambiae (AGAP029048) VB Community Annotation]	Other
AARA002799	6	5	8	0	1	5	1	1	5	6	2	0	1	0	1	2	2	0	4	0	3	5	1	4	2	1	9	AARA002799	60S ribosomal protein L37 [Source:Projected from Anopheles gambiae (AGAP011501) VB Community Annotation]	Other
AARA002800	10	16	24	15	5	9	10	4	4	11	14	4	12	11	14	22	5	18	9	5	16	36	15	14	17	22	3	AARA002800	unspecified product	Other
AARA002803	109	261	176	95	49	100	46	37	361	77	62	33	39	61	35	89	73	94	110	40	77	122	103	91	124	173	51	AARA002803	unspecified product	Other
AARA002804	213	165	228	197	81	148	104	99	110	206	128	87	84	109	78	195	128	116	197	85	155	253	249	197	162	158	128	AARA002804	vacuolar protein sorting [Source:Projected from Anopheles gambiae (AGAP011497) VB Community Annotation]	Other
AARA002805	213	295	394	152	110	143	119	78	144	149	79	53	89	103	99	367	192	150	161	75	179	242	162	173	154	131	113	AARA002805	F-box domain-containing protein [Source:UniProtKB/TrEMBL;Acc:A0A182HNG8]	Other
AARA002806	96	134	151	41	27	65	45	27	46	58	35	21	37	45	48	85	51	38	64	31	78	101	72	83	70	50	49	AARA002806	unspecified product	Other
AARA017027	60	82	71	38	5	34	21	6	33	21	12	16	24	24	22	46	25	29	34	10	35	58	35	28	39	30	26	AARA017027	CD2 antigen cytoplasmic tail-binding protein [Source:Projected from Anopheles gambiae (AGAP011494) VB Community Annotation]	Other
AARA017026	669	568	631	351	188	414	286	236	307	652	388	218	159	284	209	524	420	398	507	216	392	958	820	837	458	534	375	AARA017026	UDP-xylose and UDP-N-acetylglucosamine transporter-like [Source:Projected from Anopheles gambiae (AGAP011493) VB Community Annotation]	Other
AARA002808	548	438	523	349	119	353	313	210	215	583	285	171	200	327	206	364	265	308	447	148	308	665	647	540	279	307	295	AARA002808	Uncharacterized MFS-type transporter C19orf28 [Source:Projected from Anopheles gambiae (AGAP011492) VB Community Annotation]	Other
AARA002809	678	632	767	454	217	509	351	258	424	665	349	174	243	326	235	489	391	368	612	247	462	1197	897	1139	467	448	412	AARA002809	Sorting nexin-17 [Source:Projected from Anopheles gambiae (AGAP011491) VB Community Annotation]	Other
AARA002810	163	229	180	55	28	94	59	57	141	88	51	35	63	78	47	80	55	42	111	29	71	153	120	119	97	107	42	AARA002810	unspecified product	Other
AARA015299	180	305	159	1401	584	1675	482	466	1436	460	319	70	260	269	256	787	528	495	1089	202	1682	647	756	453	248	468	722	Other	Other	Other
AARA002811	555	753	598	295	112	284	182	107	303	363	204	118	133	244	144	297	181	186	353	127	290	513	422	369	279	343	158	AARA002811	unspecified product	Other
AARA015742	116	90	113	52	34	94	56	41	48	123	61	41	49	88	55	69	41	53	83	25	80	118	147	111	106	117	84	AARA015742	conserved oligomeric Golgi complex subunit [Source:Projected from Anopheles gambiae (AGAP011488) VB Community Annotation]	Other
AARA015741	764	1010	970	399	194	469	342	222	579	465	310	164	262	378	327	621	347	367	465	190	447	897	624	681	533	517	393	AARA015741	E3 ubiquitin-protein ligase SH3RF [Source:Projected from Anopheles gambiae (AGAP011487) VB Community Annotation]	Other
AARA002814	93	111	159	39	16	58	50	41	38	49	31	15	39	57	37	69	34	50	79	26	48	75	74	78	50	63	42	AARA002814	unspecified product	Other
AARA014262	5758	2846	2890	9681	3440	8647	7605	4650	4889	17761	6685	4856	3639	6267	2652	7585	8933	6455	11158	4505	6752	13627	13837	13145	10790	11647	8901	AARA014262	unspecified product	Other
AARA002815	63	44	62	35	5	29	31	14	3	54	36	27	25	29	29	29	33	33	45	13	25	73	75	55	46	48	30	AARA002815	unspecified product	Other
AARA002816	2186	1938	2374	1139	447	1299	1239	762	867	1944	892	602	784	1038	870	1547	1204	1082	1443	588	1261	2785	2740	2624	1219	1223	1112	AARA002816	Phospholipid-transporting ATPase [Source:UniProtKB/TrEMBL;Acc:A0A182HNH8]	Other
AARA014263	408	319	436	248	96	228	260	136	147	348	188	118	150	203	179	335	249	199	320	134	242	498	520	528	225	241	247	AARA014263	unspecified product	Other
AARA002817	0	0	0	0	0	1	74	0	0	1	0	0	0	0	0	0	0	0	1	0	0	0	0	0	0	1	0	AARA002817	unspecified product	Other
AARA002818	18	13	31	6	1	5	11	1	15	14	6	5	11	10	6	16	9	11	9	3	10	11	14	14	16	16	6	AARA002818	unspecified product	Other
AARA002819	9	14	24	11	7	18	12	2	13	13	8	4	18	18	21	25	14	17	10	5	11	33	24	25	20	38	8	AARA002819	unspecified product	Other
AARA002820	8	1	6	2	1	5	4	3	3	7	5	1	12	11	10	9	3	9	7	2	3	14	7	6	10	17	3	AARA002820	unspecified product	Other
AARA002821	32	44	34	18	6	10	9	3	29	9	6	8	2	10	8	14	8	9	7	4	8	25	16	18	10	25	13	AARA002821	unspecified product	Other
AARA002822	0	0	0	2	0	1	0	0	1	0	0	0	0	0	0	0	0	0	0	0	0	0	0	0	0	0	0	AARA002822	unspecified product	Other
AARA002823	25	26	25	48	10	46	27	24	6	51	21	37	10	23	19	58	45	43	45	18	29	88	75	69	40	43	48	AARA002823	Hyaluronidase [Source:UniProtKB/TrEMBL;Acc:A0A182HNI5]	Other
AARA002824	50	41	39	30	13	34	17	16	21	42	18	20	18	15	14	35	38	23	32	17	30	73	61	72	22	43	32	AARA002824	Hyaluronidase [Source:UniProtKB/TrEMBL;Acc:A0A182HNI6]	Other
AARA002825	2407	1569	1934	2934	1078	3265	2320	1440	1687	5794	2398	1468	884	1421	742	3240	3007	2589	3771	1506	3051	8108	9624	7038	2690	3664	4492	AARA002825	unspecified product	Other
AARA002826	4	7	4	0	0	2	3	2	3	2	3	2	105	1	3	4	7	4	6	0	137	154	9	5	4	6	2	AARA002826	Metalloendopeptidase [Source:UniProtKB/TrEMBL;Acc:A0A182HNI8]	Other
AARA002827	142	173	196	261	66	210	167	65	106	306	101	67	81	86	52	189	99	139	216	65	231	301	297	336	175	214	239	AARA002827	unspecified product	Other
AARA002828	1708	1586	1663	1456	503	1392	1235	856	931	2554	1300	946	885	1104	921	1577	1230	1285	1657	689	1477	2435	2589	2389	1263	1490	1441	AARA002828	unspecified product	Other
AARA002829	687	824	870	246	157	298	255	160	265	283	201	102	162	272	216	502	252	238	344	135	352	739	496	514	357	402	181	AARA002829	unspecified product	Other
AARA002830	548	499	592	265	142	272	207	150	251	412	254	135	217	328	228	424	271	267	323	136	346	708	538	459	416	455	220	AARA002830	ubiquitin-protein ligase E3 C [Source:Projected from Anopheles gambiae (AGAP011474) VB Community Annotation]	Other
AARA002831	686	561	579	389	184	377	356	333	298	602	299	191	220	293	202	338	335	293	484	182	417	601	663	608	560	462	495	AARA002831	Leucine-rich repeat-containing protein [Source:Projected from Anopheles gambiae (AGAP011472) VB Community Annotation]	Other
AARA002832	525	537	516	237	135	220	234	198	222	416	180	132	142	207	140	353	264	203	423	127	289	503	487	470	322	320	292	AARA002832	large subunit GTPase [Source:Projected from Anopheles gambiae (AGAP011471) VB Community Annotation]	Other
AARA015803	553	561	536	520	173	497	280	249	662	528	275	160	225	298	212	436	341	278	534	202	391	753	733	680	498	499	430	AARA015803	RNA polymerase II subunit A C-terminal domain phosphatase SSU72 [Source:Projected from Anopheles gambiae (AGAP011470) VB Community Annotation]	Other
AARA015802	1	2	1	0	1	1	0	0	5	0	0	0	2	0	0	1	0	0	0	1	0	0	1	1	0	0	0	AARA015802	odorant receptor 3	Other
AARA015804	0	0	1	0	1	0	0	1	0	0	1	0	1	1	0	2	1	0	0	0	0	0	0	1	1	0	2	AARA015804	odorant receptor 4	Other
AARA015805	2	0	3	2	0	2	10	1	1	7	3	0	3	2	0	5	0	4	2	1	2	2	3	1	2	2	7	AARA015805	odorant receptor 5	Other
AARA002834	531	428	414	448	136	386	360	273	378	634	268	193	179	307	199	353	343	187	535	192	374	633	593	572	456	483	308	AARA002834	unspecified product	Other
AARA002835	4577	3257	3178	4280	1643	3842	2981	2201	4863	5620	2561	1789	1896	2632	1623	3897	2981	2559	4689	1610	3638	6687	6493	5931	4290	4414	3346	AARA002835	unspecified product	Other
AARA002836	359	309	413	235	105	234	231	106	169	285	150	124	111	169	146	270	164	165	268	104	224	512	458	441	241	261	200	AARA002836	src homology 2 domain-containing transforming protein C [Source:Projected from Anopheles gambiae (AGAP011463) VB Community Annotation]	Other
AARA002837	34	31	39	15	6	10	12	13	17	18	14	3	3	7	2	14	9	7	10	4	5	18	14	22	19	30	9	AARA002837	unspecified product	Other
AARA015456	3	15	1	6	1	3	0	0	0	9	2	1	0	3	0	1	4	1	2	3	4	3	8	2	2	0	2	Other	Other	Other
AARA002838	1	1	4	0	0	3	2	3	1	3	2	2	2	1	1	0	2	1	0	2	0	3	2	2	5	8	2	AARA002838	unspecified product	Other
AARA002839	921	422	777	619	205	475	340	255	271	603	496	274	224	351	227	359	524	479	471	145	376	510	683	636	1072	1240	280	AARA002839	salivary cysteine-rich protein [Source:Projected from Anopheles gambiae (AGAP011460) VB Community Annotation]	SGP
AARA002840	399	389	390	164	62	176	109	103	148	250	189	132	128	148	108	168	118	140	216	64	122	357	332	297	301	463	86	AARA002840	unspecified product	Other
AARA002841	666	820	701	364	139	363	237	204	388	385	192	108	195	213	156	358	233	218	407	162	354	521	486	505	311	327	304	AARA002841	FK506-binding protein [Source:Projected from Anopheles gambiae (AGAP011458) VB Community Annotation]	Other
AARA002842	408	276	391	267	81	201	162	159	82	269	138	100	69	127	95	214	186	146	266	79	173	317	373	367	196	147	179	AARA002842	ribose 5-phosphate isomerase A [Source:Projected from Anopheles gambiae (AGAP011457) VB Community Annotation]	Other
AARA002843	194	111	146	138	48	134	97	80	102	209	111	73	83	133	79	136	123	127	146	63	98	271	256	227	141	178	129	AARA002843	unspecified product	Other
AARA002844	141	135	138	64	23	37	64	63	43	87	39	17	33	66	40	57	55	50	73	39	56	126	92	105	51	78	84	AARA002844	unspecified product	Other
AARA002845	259	267	301	172	54	150	99	70	222	188	77	52	55	79	43	113	133	59	146	72	115	202	208	199	121	88	128	AARA002845	unspecified product	Other
AARA002846	500	514	778	197	140	262	240	164	170	342	191	118	153	278	268	538	325	272	300	147	272	766	502	479	384	337	250	AARA002846	rotatin [Source:Projected from Anopheles gambiae (AGAP011454) VB Community Annotation]	Other
AARA002847	3314	2457	3192	1071	807	1955	2082	1350	775	3796	1929	1330	1157	1588	1199	2246	2074	2137	2395	1052	2145	3819	3867	3411	2013	2321	1998	AARA002847	unspecified product	Other
AARA002848	13	21	17	8	4	8	10	8	12	13	12	3	4	13	11	12	6	8	16	6	5	31	25	25	25	29	9	AARA002848	unspecified product	Other
AARA002849	20	8	13	15	10	10	12	6	6	14	14	4	12	10	14	21	14	16	14	0	10	48	36	34	19	21	13	AARA002849	unspecified product	Other
AARA014265	10	10	7	2	1	0	1	1	0	1	1	0	1	0	0	4	0	0	0	1	1	2	2	0	3	0	1	AARA014265	unspecified product	Other
AARA002850	7	4	9	2	0	1	1	2	0	3	1	3	1	3	0	1	3	4	0	0	2	4	1	4	0	0	1	AARA002850	unspecified product	Other
AARA002851	260	188	292	135	58	131	102	69	42	203	110	61	75	121	83	173	134	96	159	63	127	257	237	223	145	151	136	AARA002851	unspecified product	Other
AARA002852	127	124	155	85	34	111	82	54	53	121	71	43	60	64	63	94	61	65	150	51	68	165	188	157	101	117	93	AARA002852	Flap endonuclease 1 [Source:UniProtKB/TrEMBL;Acc:A0A182HNL3]	Other
AARA002853	518	682	680	304	184	357	222	154	376	283	228	117	174	256	197	549	280	317	395	180	456	547	431	429	411	475	257	AARA002853	protein DEK [Source:Projected from Anopheles gambiae (AGAP011447) VB Community Annotation]	Other
AARA002854	1324	2046	1925	805	371	752	576	326	988	681	433	259	586	691	595	1272	654	682	1022	339	1006	1549	1121	994	939	1033	613	AARA002854	far upstream element-binding protein [Source:Projected from Anopheles gambiae (AGAP011446) VB Community Annotation]	Other
AARA002856	265	206	242	138	27	117	68	67	65	140	67	49	45	55	45	85	89	78	102	39	99	94	176	111	93	84	96	AARA002856	unspecified product	Other
AARA002857	485	381	594	480	216	435	319	252	114	811	371	238	280	361	259	512	430	431	545	243	396	851	894	931	452	437	456	AARA002857	Proteasome subunit beta type [Source:UniProtKB/TrEMBL;Acc:A0A182HNL8]	Other
AARA002858	101	89	118	47	33	47	35	30	32	56	34	21	48	44	36	58	43	41	81	30	66	113	103	73	48	36	47	AARA002858	unspecified product	Other
AARA002859	1	1	0	1	0	2	2	1	0	7	5	0	0	1	1	14	14	4	3	2	4	8	9	12	3	6	5	AARA002859	unspecified product	Other
AARA017956	11	9	11	18	2	14	6	6	2	9	6	8	1	3	0	30	22	8	8	7	7	32	19	25	14	18	5	AARA017956	Carboxypeptidase [Source:UniProtKB/TrEMBL;Acc:A0A453YJW9]	Other
AARA017957	1911	843	1209	300	122	219	160	81	103	285	133	98	109	161	167	237	231	117	292	71	284	276	288	353	711	921	156	AARA017957	serine carboxypeptidase [Source:Projected from Anopheles gambiae (AGAP011442) VB Community Annotation]	Other
AARA002861	0	4	2	1	3	5	3	1	0	5	3	2	0	3	3	6	1	4	33	1	2	11	9	7	4	2	7	AARA002861	dynein heavy chain [Source:Projected from Anopheles gambiae (AGAP011441) VB Community Annotation]	Other
AARA002862	236	211	236	55	36	59	72	44	43	108	32	50	51	56	45	103	65	67	85	40	93	125	143	108	88	89	67	AARA002862	nucleolar protein [Source:Projected from Anopheles gambiae (AGAP011440) VB Community Annotation]	Other
AARA002863	128	114	150	62	23	64	37	38	33	99	64	37	44	68	47	74	57	74	95	31	72	115	135	126	81	85	84	AARA002863	unspecified product	Other
AARA002864	1373	1572	1364	1065	508	1087	727	574	1547	1294	662	438	556	751	480	1080	839	750	1299	467	922	1847	1750	1679	891	958	851	AARA002864	Casein kinase II subunit beta [Source:UniProtKB/TrEMBL;Acc:A0A182HNM5]	Other
AARA014266	28	17	107	25	11	34	109	70	225	36	24	55	60	91	31	127	38	83	22	6	80	107	37	183	55	100	38	AARA014266	unspecified product	Other
AARA002865	16	24	21	14	3	15	8	3	10	14	14	5	4	12	5	11	6	13	13	6	7	26	25	18	16	29	5	AARA002865	unspecified product	Other
AARA002866	10	6	10	8	4	5	2	0	2	5	7	1	4	6	2	4	5	5	3	0	5	11	15	11	8	13	2	AARA002866	unspecified product	Other
AARA017028	1195	854	1193	866	225	580	533	309	319	795	498	378	287	405	320	543	475	364	622	285	540	746	1007	851	700	834	572	AARA017028	carboxypeptidase A [Source:Projected from Anopheles gambiae (AGAP011435) VB Community Annotation]	Other
AARA017029	1	1	3	2	1	12	1	0	0	2	3	0	1	1	1	4	1	3	3	4	3	0	5	2	0	3	3	AARA017029	zinc carboxypeptidase A [Source:Projected from Anopheles gambiae (AGAP011434) VB Community Annotation]	Other
AARA002868	2	0	3	4	0	2	0	0	1	4	1	1	0	2	3	2	2	0	4	1	0	3	4	4	2	4	1	AARA002868	unspecified product	Other
AARA002869	162	195	173	326	123	268	201	194	251	500	162	149	105	168	106	247	258	207	440	166	317	523	571	514	207	214	289	AARA002869	unspecified product	Other
AARA002870	130	149	126	129	36	114	107	72	99	261	71	61	43	73	38	100	147	74	194	55	145	281	236	363	74	77	238	AARA002870	unspecified product	Other
AARA002871	785	762	668	707	268	648	552	457	817	1128	392	302	207	373	230	592	763	475	1061	335	764	1417	1250	1355	533	459	678	AARA002871	unspecified product	Other
AARA002872	758	767	583	589	274	601	556	484	354	932	545	441	488	478	338	464	517	569	702	311	619	987	908	918	762	857	347	AARA002872	solute carrier family 17 member [Source:Projected from Anopheles gambiae (AGAP011426) VB Community Annotation]	Other
AARA002873	146	190	248	83	50	99	62	57	98	111	68	42	69	67	65	133	102	93	150	49	141	170	141	130	156	156	88	AARA002873	Structural maintenance of chromosomes protein [Source:UniProtKB/TrEMBL;Acc:A0A182HNN4]	Other
AARA002874	11794	5319	9821	8711	2970	7167	5604	3529	2799	15949	6661	4549	3305	5904	3944	6130	8083	5777	7372	3736	5040	15583	16120	15012	9581	8877	10577	AARA002874	40S ribosomal protein S16	Other
AARA002875	403	421	395	257	133	236	194	176	138	565	233	178	185	222	184	387	294	287	442	184	425	526	502	490	330	339	364	AARA002875	Proteasome subunit beta [Source:UniProtKB/TrEMBL;Acc:A0A182HNN6]	Other
AARA002876	756	952	945	419	226	486	399	226	479	479	323	197	332	403	370	704	356	374	539	216	504	875	605	592	457	514	334	AARA002876	unspecified product	Other
AARA002877	342	302	569	219	126	222	208	95	92	245	152	91	184	299	234	491	271	300	187	100	287	595	312	376	282	335	171	AARA002877	IQ motif and SEC7 domain-containing protein [Source:Projected from Anopheles gambiae (AGAP011421) VB Community Annotation]	Other
AARA002878	66	67	86	18	10	18	19	13	30	25	19	17	23	26	17	42	18	37	28	10	32	90	60	58	39	50	17	AARA002878	unspecified product	Other
AARA002879	27	18	37	16	7	12	24	12	8	24	17	12	29	24	21	40	24	19	29	4	14	48	51	39	54	36	15	AARA002879	unspecified product	Other
AARA002880	681	681	589	422	153	361	295	190	328	395	221	132	188	239	179	312	283	196	368	152	310	450	385	442	302	300	373	AARA002880	unspecified product	Other
AARA002881	126	115	96	76	22	53	44	45	56	74	32	24	33	53	22	41	56	23	75	29	57	76	75	76	52	47	73	AARA002881	unspecified product	Other
AARA017030	98	93	72	40	17	56	29	20	37	51	25	19	20	35	16	30	30	30	48	23	37	64	51	48	23	45	30	AARA017030	unspecified product	Other
AARA017031	171	170	160	83	35	80	75	68	97	113	55	36	37	48	48	57	70	49	111	48	73	114	105	106	79	73	88	AARA017031	unspecified product	Other
AARA017032	186	169	195	99	54	94	70	62	75	98	54	41	54	61	49	72	75	39	103	35	70	100	118	117	64	51	86	AARA017032	unspecified product	Other
AARA002883	12	13	22	4	3	5	4	3	1	2	5	2	1	3	4	6	3	6	2	0	3	10	9	17	6	20	0	AARA002883	unspecified product	Other
AARA002884	7	8	6	1	2	0	0	0	1	2	5	1	1	4	2	2	1	2	1	1	2	2	4	0	0	1	1	AARA002884	unspecified product	Other
AARA002885	0	0	0	0	0	0	0	0	0	0	0	0	0	0	1	0	0	0	0	0	0	0	0	1	0	0	0	AARA002885	unspecified product	Other
AARA002886	1	1	0	0	0	0	0	0	1	0	0	0	0	0	0	0	0	0	0	0	0	0	1	1	1	1	0	AARA002886	unspecified product	Other
AARA017875	585	864	844	455	145	363	240	158	474	448	307	171	279	352	263	378	282	317	398	138	309	474	437	450	490	605	283	AARA017875	retinal degeneration C protein [Source:Projected from Anopheles gambiae (AGAP011414) VB Community Annotation]	Other
AARA015927	1075	1387	1203	426	293	540	433	307	643	735	408	252	373	502	389	804	457	500	755	294	681	1144	932	847	676	699	494	AARA015927	CCR4-NOT transcription complex subunit 7/8 [Source:Projected from Anopheles gambiae (AGAP011413) VB Community Annotation]	Other
AARA002890	113	94	106	99	26	92	63	60	60	147	74	36	51	81	52	89	99	47	109	41	84	117	157	154	79	89	98	AARA002890	Protein quiver [Source:Projected from Anopheles gambiae (AGAP011412) UniProtKB/TrEMBL;Acc:Q7Q2Z7]	Other
AARA016258	44	43	52	16	13	18	13	11	10	23	7	8	8	17	8	12	17	13	23	9	15	19	30	23	21	8	30	AARA016258	unspecified product	Other
AARA016255	154	119	161	74	25	82	45	43	51	69	39	19	26	37	22	52	51	49	80	18	69	66	88	88	57	54	80	AARA016255	unspecified product	Other
AARA016248	120	118	104	64	18	60	46	31	91	75	38	16	25	36	19	51	47	33	65	23	38	72	67	77	41	48	60	AARA016248	unspecified product	Other
AARA016254	201	154	191	112	24	107	60	48	93	119	67	34	55	55	48	66	76	51	115	39	80	140	122	143	68	71	109	AARA016254	unspecified product	Other
AARA016032	156	137	163	67	17	65	42	39	68	72	24	23	27	38	23	38	43	28	83	15	52	80	86	73	46	37	70	AARA016032	unspecified product	Other
AARA016038	266	314	311	166	59	159	92	75	230	147	70	51	76	79	74	142	111	73	147	67	124	218	188	200	111	104	129	AARA016038	unspecified product	Other
AARA016036	132	166	169	68	29	74	45	43	61	67	21	27	36	55	31	60	56	41	70	31	54	71	70	70	43	58	40	AARA016036	unspecified product	Other
AARA016256	175	174	179	92	38	123	83	64	116	166	74	41	46	90	44	92	70	61	133	40	88	144	144	121	98	99	99	AARA016256	unspecified product	Other
AARA016037	146	145	151	63	34	86	53	45	104	80	52	26	53	43	38	62	45	35	95	35	62	101	77	101	52	49	60	AARA016037	unspecified product	Other
AARA016027	234	255	281	101	38	102	89	62	81	141	53	43	53	68	46	107	98	76	124	69	90	138	156	150	103	82	144	AARA016027	unspecified product	Other
AARA016031	192	200	193	113	55	103	66	63	111	123	52	44	43	102	45	74	91	54	119	52	83	118	104	131	88	80	98	AARA016031	unspecified product	Other
AARA016251	50	45	52	27	4	18	21	16	31	22	9	10	13	10	12	16	14	8	19	6	17	41	41	28	16	28	19	AARA016251	unspecified product	Other
AARA016257	40	32	26	12	4	7	19	12	3	22	8	4	10	10	14	17	7	6	24	12	21	19	23	32	13	9	13	AARA016257	unspecified product	Other
AARA016253	159	128	144	67	35	69	52	44	91	85	30	31	35	54	38	50	62	31	97	18	52	90	93	93	62	73	74	AARA016253	unspecified product	Other
AARA016250	56	80	72	63	21	46	32	27	35	61	22	22	15	27	26	23	27	30	54	19	41	58	63	47	32	38	36	AARA016250	unspecified product	Other
AARA016035	80	72	73	55	15	35	32	23	39	63	21	22	21	26	25	24	39	24	50	15	38	66	59	64	43	37	60	AARA016035	unspecified product	Other
AARA016034	167	161	165	72	23	58	32	40	74	58	46	33	28	40	21	54	62	34	89	23	54	70	80	102	60	44	65	AARA016034	unspecified product	Other
AARA016028	71	62	37	31	13	28	18	20	26	35	15	7	16	14	14	18	22	16	37	17	30	35	29	34	21	19	34	AARA016028	unspecified product	Other
AARA016448	241	252	252	119	67	133	124	107	134	159	53	52	56	77	69	125	119	89	178	55	133	157	152	214	119	83	148	AARA016448	unspecified product	Other
AARA016039	81	65	80	35	21	31	18	17	31	38	21	20	21	29	28	30	21	24	41	15	30	44	42	57	28	24	47	AARA016039	unspecified product	Other
AARA016247	116	123	116	72	25	57	42	44	72	64	35	14	18	45	30	56	39	36	89	26	54	64	60	69	50	70	67	AARA016247	unspecified product	Other
AARA016033	147	128	142	63	22	50	47	46	82	92	38	20	37	45	27	52	46	36	59	26	49	66	98	76	69	52	52	AARA016033	unspecified product	Other
AARA016259	283	267	282	124	59	123	56	70	132	117	52	31	47	57	41	100	95	67	157	61	113	139	137	150	92	68	114	AARA016259	unspecified product	Other
AARA016447	158	155	134	92	36	71	58	68	68	122	67	45	46	73	52	55	85	59	121	41	85	131	129	113	90	94	93	AARA016447	unspecified product	Other
AARA017693	90	75	80	46	19	26	30	21	44	50	25	8	15	19	16	32	28	23	44	20	39	41	42	44	24	31	36	AARA017693	unspecified product	Other
AARA016030	111	125	128	47	21	53	42	40	50	76	39	25	37	32	39	44	42	43	72	18	49	85	85	77	63	56	55	AARA016030	unspecified product	Other
AARA016252	462	414	467	200	70	163	132	96	238	225	116	73	124	160	105	143	155	122	192	89	129	247	232	301	151	165	143	AARA016252	unspecified product	Other
AARA016029	253	258	260	137	48	117	104	72	120	169	79	52	71	102	73	109	109	74	134	54	121	174	173	161	134	133	107	AARA016029	unspecified product	Other
AARA016249	209	150	209	155	67	152	188	104	158	293	138	111	109	184	145	157	130	140	167	74	195	359	313	259	187	238	189	AARA016249	sphingolipid delta-4 desaturase [Source:Projected from Anopheles gambiae (AGAP011402) VB Community Annotation]	Other
AARA002893	53	70	49	19	7	15	15	6	15	20	10	7	10	21	11	25	13	14	19	4	12	34	29	24	28	33	10	AARA002893	XK-related protein [Source:UniProtKB/TrEMBL;Acc:A0A182HNQ4]	Other
AARA002894	466	524	565	132	133	201	188	118	189	244	129	94	133	236	167	385	195	200	316	105	310	556	376	395	290	332	160	AARA002894	unspecified product	Other
AARA002895	5	5	6	1	2	3	3	1	3	2	1	3	2	3	4	6	1	3	3	0	4	7	8	5	7	2	2	AARA002895	unspecified product	Other
AARA002896	151	159	207	126	33	84	91	56	51	96	77	32	68	95	69	140	79	81	105	46	80	166	135	144	107	115	56	AARA002896	unspecified product	Other
AARA016352	18858	22338	26506	14356	5693	14610	9225	6507	11942	14547	9398	5766	8474	10340	9678	20246	12798	13239	13628	5161	13315	22883	18093	18665	13090	15557	10239	AARA016352	unspecified product	Other
AARA002900	165	192	260	84	82	118	90	72	72	130	75	53	75	111	93	239	103	130	139	50	137	256	168	175	133	149	100	AARA002900	patched [Source:Projected from Anopheles gambiae (AGAP011395) VB Community Annotation]	Other
AARA002901	70	43	85	36	19	36	29	25	8	57	24	9	35	42	29	25	35	22	48	15	28	53	64	74	39	22	40	AARA002901	unspecified product	Other
AARA002902	334	246	306	239	102	230	243	141	159	324	220	103	139	187	161	278	187	164	318	103	199	462	426	364	263	268	231	AARA002902	unspecified product	Other
AARA002903	167	114	210	89	46	114	81	67	51	179	83	59	86	121	86	157	93	120	120	49	114	224	215	167	119	118	90	AARA002903	integrator complex subunit [Source:Projected from Anopheles gambiae (AGAP011393) VB Community Annotation]	Other
AARA014268	15	15	11	31	9	20	39	19	10	36	22	13	16	22	13	23	31	16	46	5	32	26	52	34	18	30	16	AARA014268	unspecified product	Other
AARA002904	296	264	351	147	86	191	289	103	132	282	175	92	131	195	141	354	171	207	286	85	212	732	543	556	266	275	209	AARA002904	unspecified product	Other
AARA007235	632	538	498	378	132	333	230	193	552	600	255	205	170	281	200	344	282	292	485	185	323	708	662	587	414	441	314	AARA007235	RAG1-activating protein 1-like protein [Source:Projected from Anopheles gambiae (AGAP006344) VB Community Annotation]	Other
AARA007236	42	22	35	13	15	38	36	16	10	108	19	11	19	43	24	11	11	5	23	13	26	19	16	15	39	37	27	AARA007236	Peptidoglycan-recognition protein [Source:UniProtKB/TrEMBL;Acc:D2SU92]	Other
AARA007237	5	3	15	15	8	15	21	7	1	37	4	6	16	14	16	9	11	19	7	5	14	16	13	14	30	13	18	AARA007237	Peptidoglycan-recognition protein [Source:UniProtKB/TrEMBL;Acc:D2STP3]	Other
AARA018130	3720	4706	4294	2007	927	2267	1753	1118	3139	2200	1246	772	1200	1456	1323	2694	1706	1728	2410	913	2292	4296	3416	3257	2131	2923	1745	AARA018130	misshapen/NIK-related kinase [Source:Projected from Anopheles gambiae (AGAP006340) VB Community Annotation]	Other
AARA015333	2	0	0	0	0	1	0	0	0	3	2	1	0	1	1	1	1	2	0	0	1	2	4	1	0	0	1	Other	Other	Other
AARA007239	580	631	637	192	144	257	164	151	216	271	152	113	149	170	144	313	191	173	256	106	244	422	315	342	201	232	250	AARA007239	Calcium uniporter protein [Source:UniProtKB/TrEMBL;Acc:A0A182I100]	Other
AARA007240	1562	1679	1947	498	341	543	636	358	443	815	625	358	416	567	449	1080	664	734	832	346	737	1408	995	911	991	1020	388	AARA007240	unspecified product	Other
AARA015350	0	0	0	0	0	0	1	0	0	0	0	0	0	0	0	3	0	0	0	0	1	0	0	0	0	0	0	Other	Other	Other
AARA015184	7	5	5	7	2	2	3	0	0	1	3	0	2	1	1	5	0	0	1	3	2	4	5	2	0	1	4	Other	Other	Other
AARA015354	0	2	2	1	1	1	0	0	0	0	0	0	2	1	2	5	3	0	2	0	2	2	3	4	1	0	1	Other	Other	Other
AARA015537	0	0	4	0	1	0	0	0	0	0	1	0	0	0	1	1	1	0	0	0	1	0	0	1	0	0	1	Other	Other	Other
AARA015411	4	4	8	10	3	0	1	1	0	0	1	0	0	1	0	2	4	2	2	1	6	2	2	1	1	1	9	Other	Other	Other
AARA018102	1086	1470	1268	590	278	531	410	309	849	661	372	239	328	400	292	864	607	475	654	267	626	995	751	737	599	759	501	AARA018102	heparan sulfate N-deacetylase/N-sulfotransferase NDST2 [Source:Projected from Anopheles gambiae (AGAP006328) VB Community Annotation]	Other
AARA015224	1	1	5	2	1	3	1	0	0	1	1	0	1	3	1	1	1	0	0	0	0	4	2	0	1	2	0	Other	Other	Other
AARA007243	803	510	598	643	186	498	455	419	228	1033	431	312	370	363	312	587	670	566	785	287	582	1144	1154	1019	673	705	681	AARA007243	leucine-rich immune protein (Short) [Source:Projected from Anopheles gambiae (AGAP006327) VB Community Annotation]	Other
AARA015420	4	9	6	0	0	1	0	0	2	3	0	0	0	1	0	2	1	0	4	0	0	1	0	2	1	1	1	Other	Other	Other
AARA007244	0	0	0	2	0	0	1	0	0	0	0	0	0	0	0	0	0	0	0	1	0	2	0	0	0	1	3	AARA007244	Tocopherol (alpha) transfer protein-like [Source:Projected from Anopheles gambiae (AGAP006325) VB Community Annotation]	Other
AARA014634	95	75	91	26	7	25	29	19	7	36	14	17	30	33	38	69	34	38	26	16	34	71	56	68	35	49	26	AARA014634	unspecified product	Other
AARA007245	5	11	11	6	2	8	2	9	2	12	1	2	2	3	4	3	2	2	3	1	4	7	8	7	8	5	3	AARA007245	no mechanoreceptor potential B	Other
AARA007246	144	124	167	44	22	76	54	31	67	78	48	17	52	64	50	89	51	56	63	44	59	144	126	112	74	63	60	AARA007246	unspecified product	Other
AARA007247	0	1	0	0	0	0	0	0	4	0	0	0	0	0	0	0	0	0	0	0	0	0	0	0	0	0	0	AARA007247	cuticular protein RR-2 family [Source:Projected from Anopheles gambiae (AGAP006321) VB Community Annotation]	CP
AARA015438	0	0	0	0	0	0	0	0	0	0	0	0	0	0	0	1	0	0	1	0	0	0	0	0	0	0	0	Other	Other	Other
AARA015271	0	0	0	0	0	0	0	0	2	0	0	0	0	1	0	0	0	1	0	0	0	0	0	0	0	0	0	Other	Other	Other
AARA015313	0	0	0	0	0	0	0	0	0	0	0	0	0	0	0	0	0	0	0	0	0	0	0	0	0	0	1	Other	Other	Other
AARA007248	72	93	123	21	14	53	32	20	13	17	9	2	14	4	7	34	37	47	70	8	9	8	42	10	23	12	27	AARA007248	cuticular protein RR-2 family [Source:Projected from Anopheles gambiae (AGAP006283) VB Community Annotation]	CP
AARA007249	4	4	9	5	1	6	1	3	5	6	2	5	2	5	3	3	2	3	4	4	4	5	4	10	2	5	1	AARA007249	cuticular protein RR-2 family [Source:Projected from Anopheles gambiae (AGAP013248) VB Community Annotation]	CP
AARA018160	624	791	686	292	132	345	222	149	580	377	243	187	213	307	243	428	217	282	363	118	352	496	447	404	348	456	211	AARA018160	unspecified product	Other
AARA007252	117	202	189	76	45	100	78	36	81	97	57	36	69	103	81	130	75	84	92	38	119	143	87	82	99	107	90	AARA007252	unspecified product	Other
AARA007253	1442	1499	2030	574	287	557	540	362	366	843	410	294	364	544	448	840	626	586	688	320	615	1218	1051	1026	792	808	527	AARA007253	nuclear pore complex protein Nup210 [Source:Projected from Anopheles gambiae (AGAP006280) VB Community Annotation]	Other
AARA007254	292	272	272	198	76	182	138	93	120	269	144	91	102	109	113	187	134	123	234	101	185	259	271	219	186	209	185	AARA007254	cell division control protein [Source:Projected from Anopheles gambiae (AGAP006279) VB Community Annotation]	Other
AARA007255	1941	1246	1570	887	209	1025	524	511	363	1404	641	400	258	549	284	1102	878	777	1304	405	742	2265	2763	1966	1436	1347	833	AARA007255	unspecified product	Other
AARA018556	224	364	326	154	52	147	102	56	237	129	113	71	138	181	156	202	121	151	123	56	128	352	206	207	194	291	100	AARA018556	unspecified product	Other
AARA007260	5646	6130	4427	6093	2431	6128	4148	2578	6282	9280	4055	2453	1732	3880	1516	5720	5665	3440	7869	3099	5457	10524	13197	9958	4842	4563	4571	AARA007260	unspecified product	Other
AARA014635	0	0	0	0	0	0	0	0	0	0	0	0	0	0	0	0	0	0	0	0	0	0	0	0	0	0	0	AARA014635	unspecified product	Other
AARA007261	165	126	161	44	35	78	60	56	30	141	89	45	61	67	56	68	64	68	88	36	72	151	149	110	94	80	75	AARA007261	ATP-binding cassette transporter (ABC transporter) family B member [Source:Projected from Anopheles gambiae (AGAP006273) VB Community Annotation]	Other
AARA007262	165	170	164	80	35	80	47	28	74	114	49	30	31	62	43	75	71	49	96	46	72	120	97	91	76	48	93	AARA007262	unspecified product	Other
AARA018185	2114	2561	2276	950	421	1015	896	572	1429	1337	739	501	662	816	655	1208	695	710	1186	446	976	1782	1471	1501	1101	1341	870	AARA018185	fyn-related kinase [Source:Projected from Anopheles gambiae (AGAP006270) VB Community Annotation]	Other
AARA007264	277	262	294	96	59	119	121	74	67	174	82	56	100	127	124	183	106	104	151	56	144	262	211	195	180	237	120	AARA007264	unspecified product	Other
AARA007265	703	481	751	333	176	322	353	229	170	622	304	199	286	401	270	449	314	323	474	176	364	767	730	632	386	486	363	AARA007265	phosphatidylinositol glycan, class O [Source:Projected from Anopheles gambiae (AGAP006269) VB Community Annotation]	Other
AARA017910	184	232	224	91	75	108	87	58	121	138	80	47	70	74	72	141	87	82	170	49	125	162	144	159	125	138	95	AARA017910	HIV Tat-specific factor [Source:Projected from Anopheles gambiae (AGAP006266) VB Community Annotation]	Other
AARA007267	12	20	17	1	1	7	5	4	5	4	4	3	10	8	7	14	9	7	15	7	4	20	13	19	4	6	5	AARA007267	unspecified product	Other
AARA007268	5640	7375	5702	2935	1274	3202	2580	2065	4873	3534	2068	1376	1390	1833	1574	3906	2617	2288	4470	1587	3735	4913	4563	4712	2837	3596	2651	AARA007268	C-type lectin (CTL) [Source:Projected from Anopheles gambiae (AGAP006267) VB Community Annotation]	Other
AARA007270	25	46	25	15	3	11	6	4	9	18	11	5	4	15	4	11	3	5	9	3	10	16	11	12	9	17	5	AARA007270	unspecified product	Other
AARA018096	12	10	11	5	2	2	1	1	2	2	2	2	2	6	4	5	0	2	3	4	3	10	2	8	2	1	4	AARA018096	unspecified product	Other
AARA007271	2	4	6	26	14	24	23	3	20	27	15	6	27	20	9	21	12	19	28	11	20	41	37	24	23	19	20	AARA007271	unspecified product	Other
AARA007272	342	303	393	250	113	275	183	129	159	306	207	143	143	187	141	287	219	189	308	125	232	428	363	400	291	347	166	AARA007272	peroxin [Source:Projected from Anopheles gambiae (AGAP006264) VB Community Annotation]	Other
AARA007273	239718	330507	275611	173192	68321	161179	103586	55749	257524	208425	130896	83739	90435	150523	85621	187396	98977	139973	205541	64119	140022	285406	258883	232452	145566	201097	137135	AARA007273	arrestin Arr2-like [Source:Projected from Anopheles gambiae (AGAP006263) VB Community Annotation]	Other
AARA007274	6	4	4	2	1	1	2	1	0	5	1	0	1	1	5	0	1	2	2	2	5	10	3	1	1	4	2	AARA007274	unspecified product	Other
AARA007275	6	7	4	7	2	2	4	1	7	5	3	2	4	4	4	3	3	4	6	0	4	5	9	7	3	6	4	AARA007275	unspecified product	Other
AARA007276	3	0	2	1	0	3	2	1	1	6	2	2	3	2	2	3	4	3	3	0	3	6	3	4	2	1	3	AARA007276	cuticular protein RR-2 family [Source:Projected from Anopheles gambiae (AGAP006261) VB Community Annotation]	CP
AARA017881	5655	5064	5092	3914	1893	4070	2698	1888	3543	4657	2639	1710	2007	2718	2089	5297	4054	3334	5128	1978	3644	6691	4558	4959	3671	4157	2879	AARA017881	Z band alternatively spliced PDZ-motif protein [Source:Projected from Anopheles gambiae (AGAP006260) VB Community Annotation]	Other
AARA015653	1461	1033	1111	1675	434	827	612	443	785	1925	960	698	474	978	475	892	807	612	1121	430	858	1643	1783	1450	857	1202	963	AARA015653	unspecified product	Other
AARA015652	177	69	148	46	13	37	24	43	18	33	29	22	12	13	14	51	56	47	58	15	62	55	84	60	35	28	27	AARA015652	prophenoloxidase 2	Other
AARA007280	125	117	116	53	74	78	60	52	64	103	48	40	47	63	46	160	67	69	120	32	93	119	106	101	79	63	51	AARA007280	unspecified product	Other
AARA007281	1	2	4	2	1	1	3	2	1	11	0	1	1	5	4	3	0	1	6	1	9	1	2	5	0	1	1	AARA007281	unspecified product	Other
AARA007282	0	2	40	0	0	15	7	0	16	41	7	0	12	34	3	5	1	1	1	2	0	35	1	1	44	10	5	AARA007282	unspecified product	Other
AARA007283	66	68	69	25	14	40	23	20	18	39	23	21	19	34	34	49	36	22	33	10	30	67	35	56	58	71	35	AARA007283	Cad74A [Source:Projected from Anopheles gambiae (AGAP006256) VB Community Annotation]	Other
AARA007284	1426	1207	1338	1096	392	990	805	634	821	1511	796	489	438	655	481	1080	807	755	1384	529	924	1914	1823	1822	1071	1180	903	AARA007284	unspecified product	Other
AARA018239	6325	5414	5943	3857	1482	3575	2713	1765	2396	5760	3457	2173	1952	2763	2030	4969	3565	3431	5245	1891	3344	8467	7334	7888	4312	4565	3614	AARA018239	polypeptide N-acetylglucosaminyltransferase [Source:Projected from Anopheles gambiae (AGAP006254) VB Community Annotation]	Other
AARA007287	1172	1454	1137	635	272	560	422	343	1004	639	370	239	306	373	338	605	411	354	780	254	597	867	876	828	512	616	526	AARA007287	syntaxin [Source:Projected from Anopheles gambiae (AGAP006251) VB Community Annotation]	Other
AARA007288	1	0	1	8	1	1	1	0	0	3	2	0	2	0	0	5	2	0	6	0	2	0	2	0	2	2	0	AARA007288	Cysteine-rich venom protein [Source:Projected from Anopheles gambiae (AGAP006253) VB Community Annotation]	Other
AARA015905	1	2	0	0	0	2	5	0	1	4	3	1	1	4	0	4	4	3	2	1	1	5	6	3	1	3	6	AARA015905	Cysteine-rich venom protein [Source:Projected from Anopheles gambiae (AGAP006252) VB Community Annotation]	Other
AARA007289	84	83	94	39	11	45	40	44	22	72	29	20	34	43	38	27	36	27	54	25	35	79	82	67	45	47	39	AARA007289	eukaryotic elongation factor, selenocysteine-tRNA-specific [Source:Projected from Anopheles gambiae (AGAP006250) VB Community Annotation]	Other
AARA007290	823	768	998	493	216	516	355	248	482	684	319	210	281	429	371	623	458	425	669	247	676	945	792	745	563	572	502	AARA007290	solute carrier family 12 (potassium/chloride transporters), member [Source:Projected from Anopheles gambiae (AGAP006249) VB Community Annotation]	Other
AARA015672	463	382	373	349	133	271	234	192	162	398	204	131	128	188	139	310	311	197	399	135	319	408	432	397	210	275	264	AARA015672	mediator of RNA polymerase II transcription subunit 10	Other
AARA015671	475	537	465	355	132	308	195	181	369	379	200	143	110	195	155	284	266	172	400	135	291	455	464	407	224	264	323	AARA015671	Survival of motor neuron-related-splicing factor [Source:Projected from Anopheles gambiae (AGAP006247) VB Community Annotation]	Other
AARA014638	1	0	0	5	1	13	1	0	0	2	0	0	1	1	0	18	4	2	8	2	0	1	4	0	0	0	0	AARA014638	unspecified product	Other
AARA007292	1851	2710	1925	1351	609	1443	1049	840	2626	1675	888	580	777	908	684	1851	1073	1068	1960	661	1693	2396	2039	1979	1252	1620	1282	AARA007292	Sorcin [Source:Projected from Anopheles gambiae (AGAP006246) VB Community Annotation]	Other
AARA007293	199	216	166	193	80	194	134	106	231	219	130	75	77	104	67	196	135	117	213	61	141	244	264	240	140	189	161	AARA007293	zinc finger matrin-type protein [Source:Projected from Anopheles gambiae (AGAP006245) VB Community Annotation]	Other
AARA007294	489	366	468	304	133	318	303	221	232	670	344	264	205	368	270	400	256	284	445	180	347	707	720	646	452	510	332	AARA007294	CTL-like protein [Source:Projected from Anopheles gambiae (AGAP006244) UniProtKB/Swiss-Prot;Acc:Q7Q5R7]	Other
AARA007295	183	138	145	84	18	61	65	61	86	80	36	28	30	40	35	72	89	27	89	34	66	87	94	98	44	48	90	AARA007295	DUF4806 domain-containing protein [Source:UniProtKB/TrEMBL;Acc:A0A182I154]	Other
AARA007296	2072	2576	2168	1339	665	1536	938	677	2439	1590	840	560	678	887	666	1551	998	927	1774	653	1550	2564	2303	2299	1171	1273	1304	AARA007296	Phosphatidylinositol-4,5-bisphosphate 4-phosphatase [Source:Projected from Anopheles gambiae (AGAP006243) UniProtKB/TrEMBL;Acc:Q7Q5R8]	Other
AARA007297	0	0	0	9	0	0	0	0	0	0	0	0	0	0	0	2	0	0	0	0	0	0	0	0	0	2	1	AARA007297	unspecified product	Other
AARA007298	981	776	999	253	147	290	264	251	230	379	142	122	120	189	147	419	338	225	401	163	233	443	449	541	225	140	277	AARA007298	Innexin inx2 [Source:Projected from Anopheles gambiae (AGAP006241) VB Community Annotation]	Other
AARA007299	455	532	548	270	143	255	191	176	313	304	168	142	159	226	170	356	220	231	443	147	386	521	449	428	322	352	253	AARA007299	splicing factor 3B subunit [Source:Projected from Anopheles gambiae (AGAP006240) VB Community Annotation]	Other
AARA007300	106	58	88	61	26	67	46	32	31	83	29	37	31	50	32	67	49	44	71	31	70	104	122	104	78	93	74	AARA007300	Protein TSSC1 [Source:Projected from Anopheles gambiae (AGAP006239) VB Community Annotation]	Other
AARA007301	619	475	597	263	146	275	241	194	269	389	201	126	146	211	146	366	237	246	522	170	350	662	459	509	356	321	280	AARA007301	ubiquitin-conjugating enzyme E2 C [Source:Projected from Anopheles gambiae (AGAP006238) VB Community Annotation]	Other
AARA014639	175	199	201	99	47	90	79	56	87	87	57	32	32	65	37	102	84	60	119	60	110	157	145	134	71	82	70	AARA014639	unspecified product	Other
AARA007302	98	95	91	88	28	74	49	54	88	105	50	29	31	53	32	54	56	41	87	29	56	126	101	100	60	68	74	AARA007302	Negative elongation factor E [Source:Projected from Anopheles gambiae (AGAP006237) VB Community Annotation]	Other
AARA014640	49	64	61	37	16	27	20	32	32	38	16	11	25	25	16	31	29	27	47	15	29	38	43	53	44	44	38	AARA014640	unspecified product	Other
AARA007303	435	440	431	150	83	174	201	122	246	294	163	103	121	170	119	198	143	128	244	114	162	424	362	327	245	293	153	AARA007303	unspecified product	Other
AARA007304	469	405	442	225	70	198	121	140	282	266	118	70	88	126	76	164	184	115	258	96	183	245	286	296	150	138	189	AARA007304	protein SHQ1 [Source:Projected from Anopheles gambiae (AGAP006234) VB Community Annotation]	Other
AARA007305	567	455	540	233	96	174	152	167	136	265	112	100	78	67	74	183	213	133	276	123	168	252	252	328	127	84	183	AARA007305	unspecified product	Other
AARA007306	982	1006	1019	414	193	469	387	263	602	585	253	204	245	369	237	463	355	293	592	213	404	752	841	760	443	456	352	AARA007306	peroxin-14 [Source:Projected from Anopheles gambiae (AGAP006232) VB Community Annotation]	Other
AARA007307	2310	2795	2509	699	310	762	512	337	936	852	409	320	390	498	435	942	706	532	1061	360	881	1252	1125	1109	682	697	615	AARA007307	serine/threonine-protein phosphatase dullard homolog [Source:Projected from Anopheles gambiae (AGAP006231) VB Community Annotation]	Other
AARA015819	304	321	280	233	124	228	160	146	241	311	154	105	101	145	85	205	198	119	287	100	209	326	350	323	151	170	205	AARA015819	vacuolar protein sorting 20	Other
AARA015818	1022	661	849	701	244	563	452	361	312	982	532	334	359	482	363	668	603	523	858	341	839	1322	1060	1214	673	705	492	AARA015818	Carboxylic ester hydrolase [Source:UniProtKB/TrEMBL;Acc:A0A182IIN6]	Other
AARA007309	458	426	433	510	354	309	255	436	389	1112	676	402	304	282	246	665	678	1155	1480	700	900	2320	1476	2272	730	721	400	AARA007309	Carboxylic ester hydrolase [Source:UniProtKB/TrEMBL;Acc:A0A182I167]	Other
AARA015640	426	386	451	333	142	299	214	151	176	524	246	204	158	221	175	341	261	269	446	141	389	634	575	598	407	437	208	AARA015640	unspecified product	Other
AARA015639	3483	2935	3574	2146	1089	2177	1368	1092	1117	3220	1637	1249	1062	1155	1011	2363	1683	1980	2341	1082	1991	3824	3441	3421	2214	2161	1656	AARA015639	aldehyde oxidase [Source:Projected from Anopheles gambiae (AGAP006225) VB Community Annotation]	Other
AARA015641	92	127	82	27	18	58	37	18	32	54	49	27	12	16	10	84	21	29	78	25	50	91	77	70	36	50	23	AARA015641	aldehyde oxidase [Source:Projected from Anopheles gambiae (AGAP006224) VB Community Annotation]	Other
AARA015807	191	188	138	161	93	203	70	49	92	241	179	171	46	74	44	539	212	386	308	186	286	658	452	523	270	365	121	AARA015807	UDP-glucuronosyltransferase [Source:UniProtKB/TrEMBL;Acc:A0A182IIM5]	Other
AARA015806	1	1	1	6	0	6	1	1	4	4	3	0	3	2	18	2	10	0	3	0	3	4	3	1	3	1	2	AARA015806	aldehyde oxidase [Source:Projected from Anopheles gambiae (AGAP006221) VB Community Annotation]	Other
AARA015808	1883	1398	1897	896	551	1326	1031	702	901	1834	952	592	519	771	581	1228	929	1031	1211	596	1191	2609	2656	2237	1371	1425	1119	AARA015808	aldehyde oxidase [Source:Projected from Anopheles gambiae (AGAP006220) VB Community Annotation]	Other
AARA015809	170	284	236	107	49	115	84	47	130	108	62	45	77	107	78	137	67	82	127	38	112	246	177	162	142	195	77	AARA015809	receptor tyrosine kinase-like orphan receptor [Source:Projected from Anopheles gambiae (AGAP006219) VB Community Annotation]	Other
AARA007314	264	274	258	184	76	225	398	100	185	339	154	104	86	133	102	411	208	214	260	98	232	582	499	538	232	296	250	AARA007314	methuselah receptor [Source:Projected from Anopheles gambiae (AGAP029478) VB Community Annotation]	Other
AARA007315	34	31	50	18	14	27	22	25	8	50	27	10	20	27	13	38	13	23	24	11	15	77	69	67	34	40	30	AARA007315	unspecified product	Other
AARA007316	117	98	125	90	33	59	80	68	69	168	110	53	71	82	62	116	82	94	90	55	97	303	298	228	99	129	104	AARA007316	methuselah receptor [Source:Projected from Anopheles gambiae (AGAP006216) VB Community Annotation]	Other
AARA007317	18	21	18	15	3	18	10	6	2	24	15	5	6	12	10	19	14	10	8	2	9	27	33	15	12	10	15	AARA007317	methuselah receptor [Source:Projected from Anopheles gambiae (AGAP006215) VB Community Annotation]	Other
AARA007318	1	0	1	0	0	3	0	0	6	1	1	1	1	0	2	2	0	0	1	0	2	2	0	3	1	0	0	AARA007318	unspecified product	Other
AARA007319	19	25	13	28	17	15	32	21	24	33	29	15	16	19	20	10	18	25	36	14	22	36	44	33	18	21	29	AARA007319	unspecified product	Other
AARA018190	511	583	479	285	110	308	205	155	468	346	216	165	180	250	197	334	167	219	349	137	232	478	371	430	327	440	199	AARA018190	RRM domain-containing protein [Source:UniProtKB/TrEMBL;Acc:A0A499FSW9]	Other
AARA007323	4	4	4	0	0	1	1	1	0	1	1	3	2	0	0	1	1	3	4	2	0	4	7	1	2	0	0	AARA007323	carboxypeptidase B [Source:Projected from Anopheles gambiae (AGAP006210) VB Community Annotation]	Other
AARA018361	743	502	741	341	197	486	337	339	209	732	443	334	311	372	315	542	483	500	702	289	608	898	995	788	621	742	378	AARA018361	carboxypeptidase B [Source:Projected from Anopheles gambiae (AGAP006209) VB Community Annotation]	Other
AARA018360	1	0	2	1	1	2	2	2	3	0	1	0	0	1	4	2	1	2	1	1	0	1	3	0	3	2	0	AARA018360	carboxypeptidase B [Source:Projected from Anopheles gambiae (AGAP006208) VB Community Annotation]	Other
AARA018359	0	3	1	1	1	1	1	0	3	4	2	2	1	5	3	7	2	0	0	1	2	2	5	4	7	14	2	AARA018359	carboxypeptidase B [Source:Projected from Anopheles gambiae (AGAP006207) VB Community Annotation]	Other
AARA015865	1334	746	904	1406	507	1036	504	323	299	1930	1713	742	394	512	345	1294	917	1086	809	572	866	1495	1893	1368	3009	2911	582	AARA015865	unspecified product	Other
AARA015864	0	0	0	0	1	0	0	1	0	1	1	1	0	0	1	2	0	2	0	0	3	2	2	1	0	2	0	AARA015864	unspecified product	Other
AARA007326	1182	1422	1382	434	243	458	415	316	501	574	301	224	250	337	277	650	429	371	661	257	529	1004	701	784	463	388	386	AARA007326	ribosome biogenesis ATPase [Source:Projected from Anopheles gambiae (AGAP006205) VB Community Annotation]	Other
AARA007327	616	564	584	519	191	489	393	259	408	803	348	220	208	350	196	472	430	346	644	219	435	754	762	794	459	480	593	AARA007327	unspecified product	Other
AARA015690	413	428	440	208	101	194	207	123	140	280	164	92	114	177	127	226	157	161	255	100	180	411	408	350	213	223	176	AARA015690	F-box protein [Source:Projected from Anopheles gambiae (AGAP006203) VB Community Annotation]	Other
AARA015689	638	433	516	299	85	260	172	94	152	303	54	63	205	207	192	74	208	61	176	57	164	357	225	172	331	421	217	AARA015689	Methyltransf_FA domain-containing protein [Source:UniProtKB/TrEMBL;Acc:A0A182IIA3]	Other
AARA015691	35	35	35	15	15	20	20	4	14	29	4	5	21	19	21	10	20	8	25	2	19	45	15	11	56	64	38	AARA015691	unspecified product	Other
AARA015692	137	104	122	86	9	142	37	33	20	77	23	5	91	74	44	33	30	17	34	11	99	75	97	52	25	36	107	AARA015692	unspecified product	Other
AARA015693	361	342	486	187	17	139	103	203	66	62	26	13	248	136	123	57	72	7	49	11	39	221	130	92	100	101	317	AARA015693	unspecified product	Other
AARA015694	19	18	24	5	2	7	3	3	1	6	0	1	9	4	6	3	0	0	4	1	7	15	3	2	25	21	8	AARA015694	unspecified product	Other
AARA015695	67	52	41	241	71	124	138	145	198	404	146	93	193	164	316	88	148	75	157	41	92	256	167	264	119	183	594	AARA015695	unspecified product	Other
AARA015696	0	1	0	88	24	41	60	61	56	178	73	38	32	92	148	49	71	65	103	26	81	125	124	173	18	70	349	AARA015696	unspecified product	Other
AARA015697	1233	1080	1037	1031	289	1087	322	357	969	1259	566	349	568	562	507	670	556	492	661	269	555	970	947	1119	655	590	908	AARA015697	unspecified product	Other
AARA015698	1772	1404	1748	3692	1223	3304	2101	1929	2273	7235	3242	2225	2759	2849	2357	2788	3661	2557	3328	1348	2729	4591	5668	5397	2337	3126	4069	AARA015698	unspecified product	Other
AARA015699	61	54	72	181	79	183	157	80	112	353	140	94	72	126	71	226	140	210	316	105	191	558	481	424	217	200	234	AARA015699	unspecified product	Other
AARA015700	10	10	25	28	19	31	28	18	15	61	21	15	18	28	13	53	38	24	47	16	57	101	87	91	35	29	39	AARA015700	unspecified product	Other
AARA015701	16	2	23	25	15	20	26	12	17	51	16	6	9	17	12	34	28	33	38	15	28	73	50	69	17	22	41	AARA015701	chymotrypsin B chain C [Source:Projected from Anopheles gambiae (AGAP006192) VB Community Annotation]	Other
AARA007329	2	11	13	386	316	380	974	566	495	1216	442	289	206	262	201	1065	716	1135	947	457	1152	2364	2451	2788	256	289	944	AARA007329	chitinase [Source:Projected from Anopheles gambiae (AGAP006191) VB Community Annotation]	Other
AARA007330	106	132	149	108	33	95	86	49	51	123	86	54	75	108	98	128	74	104	92	37	66	221	185	158	97	143	70	AARA007330	unspecified product	Other
AARA015141	1	2	2	0	0	3	2	0	0	1	0	0	2	1	1	2	0	1	2	0	0	0	3	1	0	0	1	Other	Other	Other
AARA007331	26	20	35	21	11	28	25	9	5	20	24	12	28	33	20	34	26	29	17	10	25	67	50	55	21	29	15	AARA007331	unspecified product	Other
AARA018260	736	960	1015	439	193	501	478	295	674	531	454	231	355	485	425	668	392	503	550	187	485	1179	1101	849	551	715	325	AARA018260	unspecified product	Other
AARA007334	3	5	4	4	4	3	1	0	6	2	2	1	4	3	6	6	5	2	4	3	4	10	3	9	28	24	7	AARA007334	Protein G12 [Source:Projected from Anopheles gambiae (AGAP006187) UniProtKB/Swiss-Prot;Acc:Q17040]	Other
AARA018654	36665	47805	39652	16684	6917	15233	8839	6379	19824	14689	8933	6398	8717	10337	10392	23148	13208	14264	14203	5319	13530	17173	14734	17993	15261	17844	10041	AARA018654	unspecified product	Other
AARA007337	31	17	25	38	9	28	27	20	16	47	35	12	18	30	28	26	26	22	29	12	23	91	85	60	20	24	29	AARA007337	unspecified product	Other
AARA007338	1768	1511	1714	888	554	1178	908	644	855	1609	894	593	683	1020	692	1461	928	964	1574	570	1169	2119	1746	1938	1308	1535	939	AARA007338	unspecified product	Other
AARA007339	5152	7768	5727	2656	1131	2864	1936	1359	4855	3833	2531	1542	1828	2708	1798	3151	1895	2242	3440	1169	2474	5282	4451	4338	3577	4798	1846	AARA007339	slit protein [Source:Projected from Anopheles gambiae (AGAP006183) VB Community Annotation]	Other
AARA007340	12	13	12	118	209	9	14	4	25	20	8	5	9	17	7	12	6	5	9	2	6	14	22	13	23	31	32	AARA007340	troponin C [Source:Projected from Anopheles gambiae (AGAP006182) VB Community Annotation]	Other
AARA007341	4931	2873	1964	9350	3474	8263	6681	4411	10342	14107	4262	2987	3535	4862	2654	8377	7274	4411	9846	3795	7638	7849	8987	8628	6307	7419	8459	AARA007341	troponin C [Source:Projected from Anopheles gambiae (AGAP006181) VB Community Annotation]	Other
AARA007342	7	4	11	3	2	7	5	6	6	9	7	2	5	4	10	7	4	7	12	9	8	11	6	15	4	9	4	AARA007342	unspecified product	Other
AARA007343	9430	9816	9336	6830	2887	5517	5077	4260	4976	9231	4397	3310	2263	3889	2666	7254	5745	3839	7709	2861	4798	7381	7424	7666	4852	5509	3980	AARA007343	troponin C [Source:Projected from Anopheles gambiae (AGAP006179) VB Community Annotation]	Other
AARA007344	217	342	210	234	112	188	180	151	192	237	139	81	102	111	74	253	244	150	328	97	150	170	244	214	109	138	92	AARA007344	troponin C [Source:Projected from Anopheles gambiae (AGAP006178) VB Community Annotation]	Other
AARA007345	635	912	511	558	151	507	327	139	378	680	438	176	165	342	140	554	379	291	595	207	395	449	651	507	742	861	377	AARA007345	unspecified product	Other
AARA007346	72	98	87	18	19	24	28	31	19	35	23	5	10	20	20	32	19	14	22	14	31	30	23	18	22	35	11	AARA007346	unspecified product	Other
AARA007347	15	19	10	1	2	4	2	0	11	5	3	1	2	9	1	1	1	1	1	0	1	3	5	2	3	2	0	AARA007347	unspecified product	Other
AARA007348	95	98	105	63	23	61	30	39	43	58	34	20	27	48	20	48	46	32	65	19	53	89	76	70	62	60	56	AARA007348	INO80 complex subunit B [Source:Projected from Anopheles gambiae (AGAP006175) VB Community Annotation]	Other
AARA007349	2	1	3	3	0	1	2	1	2	4	2	1	2	0	0	1	0	2	2	1	2	3	3	5	1	0	1	AARA007349	unspecified product	Other
AARA007350	416	416	446	116	64	129	117	88	114	155	74	72	89	97	81	157	126	99	206	58	149	188	151	167	126	160	135	AARA007350	BTB/POZ domain-containing adapter for CUL3-mediated RhoA degradation protein [Source:Projected from Anopheles gambiae (AGAP006173) VB Community Annotation]	Other
AARA007351	3	8	1	10	3	6	2	2	4	10	3	1	3	6	1	11	2	3	4	0	3	9	7	7	7	5	1	AARA007351	Intraflagellar transport protein 20 homolog [Source:Projected from Anopheles gambiae (AGAP006172) VB Community Annotation]	Other
AARA007352	591	643	861	297	235	397	278	204	259	383	264	166	226	371	278	766	321	391	467	215	456	834	645	554	528	507	305	AARA007352	protein phosphatase [Source:Projected from Anopheles gambiae (AGAP006171) VB Community Annotation]	Other
AARA007353	0	0	0	0	1	0	0	0	0	0	0	0	0	0	0	0	0	0	0	0	0	1	0	0	0	0	0	AARA007353	unspecified product	Other
AARA007354	42	93	81	42	7	47	30	24	18	38	35	15	37	36	33	62	39	45	37	11	29	89	58	58	46	82	23	AARA007354	(heparan sulfate)-glucosamine 3-sulfotransferase [Source:Projected from Anopheles gambiae (AGAP006169) VB Community Annotation]	Other
AARA018233	960	1288	1033	430	193	470	538	284	847	600	356	225	296	401	288	647	346	390	517	180	551	938	700	737	558	706	351	AARA018233	BMP binding endothelial regulator [Source:Projected from Anopheles gambiae (AGAP006168) VB Community Annotation]	Other
AARA007357	2	4	2	2	2	7	12	1	7	8	0	3	7	1	6	9	1	1	11	2	4	3	5	10	6	4	6	AARA007357	Odorant receptor 6 [Source:UniProtKB/TrEMBL;Acc:A0A182I1B1]	Other
AARA007358	8	10	8	4	0	2	0	2	5	4	2	1	2	3	2	3	4	0	1	1	6	6	9	7	3	8	1	AARA007358	unspecified product	Other
AARA007359	1839	1995	2199	939	400	847	765	511	917	1441	715	426	588	852	689	1447	952	877	1232	476	936	1657	1456	1395	1145	1284	945	AARA007359	Myb-like domain-containing protein [Source:UniProtKB/TrEMBL;Acc:A0A182I1B3]	Other
AARA007360	2868	3856	4134	1779	1007	1807	1463	869	1751	1696	1104	695	1189	1570	1437	3169	1917	1690	1895	807	2042	3417	2196	2261	2064	2238	1641	AARA007360	unspecified product	Other
AARA007361	38	31	43	24	8	16	16	11	7	19	7	6	6	13	10	14	14	7	23	14	17	21	21	20	11	16	20	AARA007361	RAD51-like protein [Source:Projected from Anopheles gambiae (AGAP006164) VB Community Annotation]	Other
AARA007362	50	53	49	37	9	36	24	29	23	56	28	10	19	21	24	36	19	29	32	7	28	37	49	51	33	48	34	AARA007362	unspecified product	Other
AARA007363	129	129	131	83	40	59	50	39	68	113	46	25	35	51	48	65	48	69	102	29	56	95	118	97	66	64	66	AARA007363	TatD DNase family protein [Source:Projected from Anopheles gambiae (AGAP006162) VB Community Annotation]	Other
AARA007364	458	350	394	139	165	351	249	174	256	472	217	155	182	244	162	369	287	207	417	160	285	589	566	551	297	311	294	AARA007364	suppressor of G2 allele of SKP1 [Source:Projected from Anopheles gambiae (AGAP006161) VB Community Annotation]	Other
AARA007365	240	311	247	166	61	160	110	81	153	156	102	49	73	94	96	157	120	102	187	67	153	223	234	228	127	152	121	AARA007365	unspecified product	Other
AARA018362	673	688	690	302	174	275	241	172	395	404	242	145	205	251	172	483	268	233	475	162	336	700	734	620	391	398	265	AARA018362	Ras-related protein Rab-5C [Source:Projected from Anopheles gambiae (AGAP006159) VB Community Annotation]	Other
AARA018363	41	43	46	6	5	11	8	4	9	14	6	5	7	6	9	15	9	6	19	9	14	24	30	22	17	11	6	AARA018363	unspecified product	Other
AARA017758	141	240	266	123	35	109	88	39	128	132	110	67	124	142	137	180	128	138	85	33	114	211	169	156	156	246	80	AARA017758	unspecified product	Other
AARA007371	1	1	3	0	0	1	2	2	1	0	0	0	0	0	1	3	4	1	1	2	1	0	2	3	0	1	0	AARA007371	unspecified product	Other
AARA007372	0	0	0	0	0	0	0	0	0	0	0	0	0	0	0	0	0	0	0	0	0	0	1	0	0	0	1	AARA007372	unspecified product	Other
AARA007373	1	10	23	1	0	2	2	4	1	6	5	0	1	3	2	12	8	4	20	2	1	3	13	2	2	3	0	AARA007373	cuticular protein unclassified [Source:Projected from Anopheles gambiae (AGAP006149) VB Community Annotation]	CP
AARA007374	1	9	5	0	1	0	1	2	0	1	0	1	1	1	0	5	5	4	13	1	2	0	1	0	1	3	1	AARA007374	cuticular protein 3 in CPLCA family [Source:Projected from Anopheles gambiae (AGAP006148) VB Community Annotation]	CP
AARA014644	1	1	1	1	0	0	0	0	0	0	0	0	1	1	1	0	2	0	0	0	0	0	0	0	1	0	0	AARA014644	unspecified product	Other
AARA007375	2	0	3	0	1	4	5	15	2	5	0	2	1	1	0	6	16	4	7	2	5	4	1	4	3	0	3	AARA007375	unspecified product	Other
AARA007376	1	7	7	2	2	4	1	1	3	9	1	0	1	6	2	6	3	3	5	0	0	1	7	5	7	5	7	AARA007376	cuticular protein 2 in CPLCA family [Source:Projected from Anopheles gambiae (AGAP006146) VB Community Annotation]	CP
AARA014645	1	1	2	0	0	0	0	0	0	2	1	0	0	0	2	0	0	0	0	2	1	1	0	0	1	2	0	AARA014645	unspecified product	Other
AARA007377	1	2	3	1	0	3	1	0	0	2	2	2	1	3	5	2	0	7	6	0	1	3	3	1	7	0	8	AARA007377	cuticular protein 1 in CPLCA family [Source:Projected from Anopheles gambiae (AGAP006145) VB Community Annotation]	CP
AARA007378	8	13	13	5	1	7	6	3	0	13	5	4	9	18	22	15	6	7	5	1	3	16	16	11	10	9	2	AARA007378	Metalloendopeptidase [Source:UniProtKB/TrEMBL;Acc:A0A182I1D2]	Other
AARA007379	0	0	0	2	0	0	0	0	0	0	0	0	0	0	0	0	0	0	0	0	0	0	1	0	0	0	0	AARA007379	unspecified product	Other
AARA007380	2	1	1	0	0	1	2	1	0	1	0	1	1	1	0	0	0	1	2	0	2	2	1	2	3	1	0	AARA007380	unspecified product	Other
AARA007381	222	120	198	115	38	116	126	71	52	176	82	65	89	127	100	151	106	114	119	70	104	314	280	230	170	150	128	AARA007381	Hexosyltransferase [Source:UniProtKB/TrEMBL;Acc:A0A182I1D5]	Other
AARA007382	1258	1461	1372	706	395	769	601	485	1047	899	528	316	441	506	409	995	560	551	1121	408	917	1470	1280	1175	751	789	742	AARA007382	Capping protein (actin filament) muscle Z-line, alpha [Source:Projected from Anopheles gambiae (AGAP006141) VB Community Annotation]	Other
AARA007383	64	56	67	43	15	49	32	25	46	51	23	20	25	28	21	53	29	31	52	17	40	60	42	54	32	40	37	AARA007383	cytochrome c oxidase assembly factor 1 homolog [Source:Projected from Anopheles gambiae (AGAP006140) VB Community Annotation]	Other
AARA007384	2737	3024	2733	1216	618	1290	1016	712	1869	1859	995	699	760	1042	821	1756	1063	978	1774	627	1478	2696	2451	2319	1411	1561	1072	AARA007384	vacuolar protein sorting [Source:Projected from Anopheles gambiae (AGAP006139) VB Community Annotation]	Other
AARA007385	421	308	430	202	78	202	174	118	108	324	164	116	116	164	125	207	182	157	236	97	179	377	397	388	235	212	255	AARA007385	ATP-dependent RNA helicase DHX33 [Source:Projected from Anopheles gambiae (AGAP006138) VB Community Annotation]	Other
AARA007386	979	1035	874	374	184	379	297	206	591	504	221	150	161	218	191	438	310	259	555	195	448	946	624	772	360	368	638	AARA007386	monocyte to macrophage differentiation factor [Source:Projected from Anopheles gambiae (AGAP006136) VB Community Annotation]	Other
AARA007387	2	4	5	2	3	0	3	3	1	7	0	2	0	11	1	3	2	2	1	0	1	7	2	6	5	2	2	AARA007387	unspecified product	Other
AARA007388	2	1	2	1	5	2	4	1	0	5	4	2	0	1	1	5	2	0	1	1	5	3	5	4	1	1	2	AARA007388	unspecified product	Other
AARA017839	4637	5939	6062	2307	1246	2639	1992	1258	2881	3014	1823	1084	1687	2431	1942	3273	1911	1973	2898	1079	2402	5102	3984	3766	3353	3895	1782	AARA017839	nucleosome-remodeling factor subunit BPTF [Source:Projected from Anopheles gambiae (AGAP006133) VB Community Annotation]	Other
AARA007391	380	381	322	347	107	352	377	263	386	736	305	253	214	231	193	417	370	374	500	205	443	813	791	802	114	126	327	AARA007391	ganglioside-induced differentiation-associated-protein [Source:Projected from Anopheles gambiae (AGAP006132) VB Community Annotation]	Other
AARA007392	446	371	392	300	127	306	236	145	172	409	216	123	150	240	161	284	224	238	372	148	264	619	540	534	380	366	267	AARA007392	unspecified product	Other
AARA017987	2177	1777	2083	1235	766	1554	1382	893	1475	2622	1481	908	1022	1486	1061	1873	1355	1468	2217	933	1448	3607	3395	3214	2185	2460	1725	AARA017987	Eukaryotic translation initiation factor 3 subunit L [Source:Projected from Anopheles gambiae (AGAP006130) UniProtKB/Swiss-Prot;Acc:Q7Q5Y8]	Other
AARA017988	190	193	194	152	49	144	77	83	145	150	56	40	49	74	53	101	84	71	149	55	94	173	161	177	90	84	123	AARA017988	unspecified product	Other
AARA007394	669	679	658	321	146	324	230	176	438	293	151	102	143	211	154	290	201	212	453	128	283	392	389	402	212	179	250	AARA007394	unspecified product	Other
AARA007395	4127	4752	5389	2580	1403	2793	2283	1404	3517	3411	2024	1344	1760	2293	1780	3658	2121	2189	3815	1526	2829	5228	4274	4178	3684	4057	2308	AARA007395	protein AIR1/2 [Source:Projected from Anopheles gambiae (AGAP006128) VB Community Annotation]	Other
AARA007396	4059	3318	3948	2833	798	2437	1604	823	1551	3364	2441	1587	1530	2485	1635	2898	1649	2329	2863	957	1914	5117	4624	4267	2871	3770	2071	AARA007396	ultraviolet wavelength sensitive opsin [Source:Projected from Anopheles gambiae (AGAP006126) VB Community Annotation]	Other
AARA007397	670	793	738	297	165	320	196	181	416	387	187	134	171	226	189	342	215	217	374	151	302	541	485	462	324	326	290	AARA007397	E3 ubiquitin-protein ligase [Source:UniProtKB/TrEMBL;Acc:A0A182I1F1]	Other
AARA017640	435	378	428	226	91	231	161	93	191	317	157	90	126	172	126	251	172	195	280	91	191	370	431	374	224	231	189	AARA017640	Density-regulated protein [Source:Projected from Anopheles gambiae (AGAP006125) UniProtKB/TrEMBL;Acc:Q7Q5Z2]	Other
AARA017641	367	603	373	265	113	256	134	106	578	229	127	81	96	120	72	219	153	135	289	119	226	285	249	242	148	187	231	AARA017641	unspecified product	Other
AARA017552	185	188	159	141	44	101	83	70	105	141	90	56	57	60	41	84	103	84	147	64	128	159	187	146	112	135	126	AARA017552	tRNA (guanine(37)-N1)-methyltransferase [Source:UniProtKB/TrEMBL;Acc:A0A2Y9D0S2]	Other
AARA017639	1299	1192	1085	824	237	644	613	502	956	1158	506	383	478	468	405	456	533	425	675	284	722	1035	1015	960	603	737	567	AARA017639	unspecified product	Other
AARA007399	589	462	517	387	173	408	379	219	264	654	365	245	243	261	229	526	351	382	451	208	359	976	948	883	390	431	466	AARA007399	unspecified product	Other
AARA007400	859	923	983	392	184	448	423	234	456	633	386	251	284	453	294	546	301	362	569	194	505	773	744	637	565	714	310	AARA007400	unspecified product	Other
AARA007401	305	313	341	160	74	168	137	114	144	201	102	68	109	158	114	171	109	93	168	66	130	329	313	258	208	215	167	AARA007401	unspecified product	Other
AARA018098	0	3	1	2	2	1	1	1	0	2	0	0	0	1	0	3	0	3	2	0	2	1	1	1	4	0	1	AARA018098	unspecified product	Other
AARA007402	32	59	43	38	26	47	52	32	39	61	52	35	28	21	15	59	47	38	49	27	42	110	104	79	35	39	34	AARA007402	unspecified product	Other
AARA007403	620	749	631	376	172	363	297	208	556	421	247	166	185	269	234	459	327	253	488	181	402	701	632	658	322	394	308	AARA007403	unspecified product	Other
AARA007404	1804	2123	1764	738	357	930	604	426	1805	906	552	319	514	657	480	949	673	629	1045	396	877	1436	1429	1264	918	1113	541	AARA007404	Chromo domain-containing protein [Source:UniProtKB/TrEMBL;Acc:A0A182I1F8]	Other
AARA007405	754	765	949	492	240	472	444	259	365	769	426	246	374	534	360	817	485	552	626	261	645	930	849	714	597	747	467	AARA007405	TBC1 domain family, member 8B (with GRAM domain) [Source:Projected from Anopheles gambiae (AGAP006116) VB Community Annotation]	Other
AARA007406	1563	2359	1976	669	318	713	576	380	1225	850	684	371	527	712	645	1081	645	730	656	293	679	1637	1279	1187	975	1369	480	AARA007406	solute carrier family 4, anion exchanger [Source:Projected from Anopheles gambiae (AGAP006115) VB Community Annotation]	Other
AARA016729	2477	3002	2271	1012	466	960	711	530	1516	1207	727	485	525	690	507	1281	815	810	1109	469	1036	1727	1670	1704	1014	1292	696	AARA016729	unspecified product	Other
AARA007409	360	277	307	152	72	136	114	95	78	270	179	101	94	127	111	241	168	181	179	72	151	353	329	341	178	219	130	AARA007409	unspecified product	Other
AARA018247	627	650	743	283	127	292	210	138	180	383	212	133	240	289	223	451	224	255	287	106	283	717	574	565	388	488	224	AARA018247	CTLH domain-containing protein [Source:UniProtKB/TrEMBL;Acc:A0A499FTA1]	Other
AARA007411	149	143	125	105	44	109	70	61	158	141	92	61	60	88	54	100	77	52	117	48	82	153	153	134	92	113	104	AARA007411	unspecified product	Other
AARA007412	731	529	888	339	219	485	381	285	173	669	374	233	293	462	349	677	344	595	638	231	534	1201	939	858	712	866	369	AARA007412	unspecified product	Other
AARA017870	3768	4761	4506	2613	1041	2620	1801	1181	3452	2655	1471	957	1459	1971	1651	3376	2265	1933	2571	990	2767	4031	3298	3189	2379	2909	2049	AARA017870	unspecified product	Other
AARA007416	28	26	26	14	6	24	11	17	25	29	26	6	3	14	11	18	28	9	40	4	20	34	39	25	12	20	12	AARA007416	unspecified product	Other
AARA007417	496	417	455	353	156	304	241	178	195	585	287	161	147	244	144	370	307	274	393	141	283	579	691	523	335	338	257	AARA007417	mitochondrial carnitine/acylcarnitine carrier protein [Source:Projected from Anopheles gambiae (AGAP006104) VB Community Annotation]	Other
AARA017990	643	666	627	879	273	709	597	484	482	1786	604	467	525	742	523	706	763	606	906	348	842	1457	1410	1265	745	802	861	AARA017990	unspecified product	Other
AARA017989	1375	1383	1356	1724	488	1442	838	697	934	2348	679	516	603	923	769	1055	1101	718	1405	577	1542	2006	1998	1667	960	1042	1897	AARA017989	unspecified product	Other
AARA017832	5513	6482	5486	3193	1168	2769	2206	1687	4796	3836	2099	1397	1526	2101	1608	3120	2274	2066	3712	1258	2878	4994	4990	4860	2399	2808	2366	AARA017832	unspecified product	Other
AARA007421	281	306	301	191	81	192	138	100	134	228	90	85	91	134	84	197	149	108	200	84	177	319	284	236	135	145	148	AARA007421	syntaxin [Source:Projected from Anopheles gambiae (AGAP006100) VB Community Annotation]	Other
AARA017855	11122	6129	7289	9457	6260	15046	11750	8373	11020	22706	12253	7760	7590	11529	5970	17388	12019	13956	20090	7488	13516	26807	23635	22807	20303	25137	9967	AARA017855	ubiquinol-cytochrome c reductase core subunit [Source:Projected from Anopheles gambiae (AGAP006099) VB Community Annotation]	Other
AARA007424	904	789	799	394	106	272	225	182	370	372	155	115	120	165	122	218	271	171	359	136	248	371	383	422	162	128	362	AARA007424	nanos [Source:Projected from Anopheles gambiae (AGAP006098) VB Community Annotation]	Other
AARA017991	3356	3653	3351	2331	1176	2794	1794	1341	3381	4171	1802	1239	1195	1660	1153	2765	2429	2108	3384	1407	2775	4732	5439	4884	2137	2496	2227	AARA017991	target of Myb-like protein [Source:Projected from Anopheles gambiae (AGAP006097) VB Community Annotation]	Other
AARA017992	4105	2405	3044	2449	1003	2665	1863	1285	2061	4528	1552	1169	1261	1529	1085	2379	2135	2157	3333	1110	2421	4260	4628	4258	2862	3171	2575	AARA017992	succinyl-CoA transferase [Source:Projected from Anopheles gambiae (AGAP006096) VB Community Annotation]	Other
AARA007426	1	0	0	3	0	3	15	4	4	9	2	6	1	5	3	15	8	4	5	3	13	12	9	1	22	7	5	AARA007426	cuticular protein RR-1 family [Source:Projected from Anopheles gambiae (AGAP006095) VB Community Annotation]	CP
AARA017848	2001	2717	2343	1064	466	996	832	524	1734	1079	591	394	665	861	678	1649	802	790	1365	490	1165	1769	1320	1305	1261	1409	829	AARA017848	Non-specific serine/threonine protein kinase [Source:UniProtKB/TrEMBL;Acc:A0A453YJI0]	Other
AARA018364	3	2	1	0	0	1	0	0	0	0	0	0	0	0	1	0	0	0	0	0	2	0	0	0	0	1	0	AARA018364	unspecified product	Other
AARA018365	830	606	945	279	189	342	272	223	183	628	300	221	211	332	242	459	334	332	519	213	433	819	730	763	483	416	497	AARA018365	U3 small nucleolar RNA-associated protein [Source:Projected from Anopheles gambiae (AGAP006092) VB Community Annotation]	Other
AARA017915	1508	1992	1467	923	400	956	841	636	1794	1145	591	352	458	555	481	1067	747	617	1238	483	979	1699	1514	1519	891	1181	699	AARA017915	unspecified product	Other
AARA007431	1384	1600	1349	763	360	778	542	455	1088	747	382	284	297	297	297	977	673	500	1198	430	952	1060	886	986	569	518	722	AARA007431	nucleolar protein [Source:Projected from Anopheles gambiae (AGAP006090) VB Community Annotation]	Other
AARA017873	4592	6183	4940	2760	1104	2399	1534	1248	5582	2206	1419	843	1406	1642	1406	2936	1973	1872	2846	1031	2549	3538	2745	2897	2396	2995	1519	AARA017873	RNA binding protein fox-1 [Source:Projected from Anopheles gambiae (AGAP006089) VB Community Annotation]	Other
AARA007435	97	73	93	60	32	46	41	33	40	68	54	34	43	65	38	42	31	28	49	19	44	115	82	67	84	125	51	AARA007435	unspecified product	Other
AARA007436	11	21	13	3	1	4	3	1	13	4	5	2	4	7	7	12	6	3	4	3	2	12	7	6	14	11	1	AARA007436	unspecified product	Other
AARA007437	0	1	0	0	3	0	1	0	1	0	0	0	0	0	0	0	0	0	1	0	0	0	0	1	1	0	0	AARA007437	Peptidase S1 domain-containing protein [Source:UniProtKB/TrEMBL;Acc:A0A182I1J1]	Other
AARA017993	129	99	70	11	0	3	16	4	27	47	15	5	3	1	5	5	11	8	21	10	14	32	54	16	3	11	5	AARA017993	unspecified product	Other
AARA017994	0	1	0	53	1	11	1	13	1	4	6	4	1	16	1	4	3	9	1	4	15	11	36	15	7	6	2	AARA017994	chitinase [Source:Projected from Anopheles gambiae (AGAP006086) VB Community Annotation]	Other
AARA007439	76	68	108	41	41	75	70	44	65	121	51	45	58	103	54	105	73	81	116	23	100	152	138	121	85	87	102	AARA007439	ADP-ribose pyrophosphatase [Source:Projected from Anopheles gambiae (AGAP006085) VB Community Annotation]	Other
AARA007440	269	223	277	78	47	80	63	36	52	123	65	41	69	94	84	117	61	95	97	44	91	234	211	161	154	164	68	AARA007440	unspecified product	Other
AARA007441	1218	1443	1360	688	343	854	544	378	902	820	513	322	391	517	413	1005	645	625	800	329	803	1473	1236	1209	747	827	767	AARA007441	frazzled protein [Source:Projected from Anopheles gambiae (AGAP006083) VB Community Annotation]	Other
AARA007442	91	93	85	71	20	65	63	40	60	93	44	30	33	51	37	87	55	70	79	23	84	111	120	115	63	86	48	AARA007442	cytochrome P450	CYP
AARA007443	0	0	0	0	0	0	0	0	0	0	0	0	0	0	0	0	0	0	0	0	0	0	0	0	0	0	0	AARA007443	unspecified product	Other
AARA007444	3	1	0	2	0	1	0	0	2	0	0	1	0	2	2	1	0	0	0	0	3	0	1	0	0	1	0	AARA007444	odorant-binding protein [Source:Projected from Anopheles gambiae (AGAP006081) VB Community Annotation]	Other
AARA017997	32	18	27	39	2	4	4	6	9	4	4	11	6	14	8	15	11	9	2	1	21	7	7	7	19	8	2	AARA017997	odorant-binding protein [Source:Projected from Anopheles gambiae (AGAP006080) VB Community Annotation]	Other
AARA018000	2	1	1	2	0	0	0	0	0	0	0	2	0	0	0	1	0	0	1	0	0	0	0	0	0	1	0	AARA018000	odorant-binding protein [Source:Projected from Anopheles gambiae (AGAP006079) VB Community Annotation]	Other
AARA017999	2	1	1	1	1	1	0	0	0	0	0	0	0	2	0	0	0	0	0	0	2	0	0	0	0	0	0	AARA017999	odorant-binding protein [Source:Projected from Anopheles gambiae (AGAP006078) VB Community Annotation]	Other
AARA017995	15	10	8	12	0	0	1	0	3	1	0	3	1	2	1	3	3	1	0	0	3	1	0	1	2	1	0	AARA017995	odorant-binding protein [Source:Projected from Anopheles gambiae (AGAP006077) VB Community Annotation]	Other
AARA017996	10	10	13	25	1	3	0	4	1	3	1	8	0	5	0	9	6	7	2	1	7	3	1	5	1	0	1	AARA017996	odorant-binding protein [Source:Projected from Anopheles gambiae (AGAP006076) VB Community Annotation]	Other
AARA017998	19	15	20	36	0	0	0	1	2	0	0	6	2	3	6	3	2	5	0	0	8	0	0	0	1	1	4	AARA017998	odorant-binding protein [Source:Projected from Anopheles gambiae (AGAP006075) VB Community Annotation]	Other
AARA007446	45	28	47	24	0	2	1	5	2	4	2	3	3	8	7	3	3	2	1	0	8	3	2	3	1	2	2	AARA007446	odorant-binding protein [Source:Projected from Anopheles gambiae (AGAP006074) VB Community Annotation]	Other
AARA007447	121	126	130	39	14	43	29	24	34	63	47	35	19	37	28	75	46	47	64	12	59	132	114	143	82	67	33	AARA007447	unspecified product	Other
AARA007448	857	581	845	403	192	495	260	202	400	599	313	216	213	333	230	529	349	353	605	218	453	953	782	696	584	599	315	AARA007448	unspecified product	Other
AARA018001	2	5	7	1	2	2	4	1	2	5	2	1	1	5	1	4	4	5	2	2	7	8	6	2	1	4	0	AARA018001	B9 domain-containing protein [Source:Projected from Anopheles gambiae (AGAP006071) VB Community Annotation]	Other
AARA018002	1896	2533	1901	982	486	1087	768	680	1795	1121	594	407	464	577	465	1225	842	733	1520	505	1123	1628	1544	1440	851	846	833	AARA018002	prefoldin [Source:Projected from Anopheles gambiae (AGAP006070) VB Community Annotation]	Other
AARA017827	20	26	20	5	5	7	10	4	10	13	5	3	9	13	3	15	6	7	12	7	14	25	26	20	10	12	15	AARA017827	unspecified product	Other
AARA007452	2549	2369	2592	919	504	1093	943	634	1100	1831	843	558	663	943	753	1380	1015	975	1511	581	1043	2271	2284	2009	1352	1643	1101	AARA007452	unspecified product	Other
AARA007453	418	733	1072	351	132	422	204	93	174	350	170	87	233	379	216	328	206	270	205	69	262	306	293	241	339	553	211	AARA007453	unspecified product	Other
AARA007454	128	109	149	56	23	75	54	33	34	76	37	29	24	46	36	52	50	51	82	29	54	110	78	82	61	57	67	AARA007454	DNA primase [Source:UniProtKB/TrEMBL;Acc:A0A182I1K8]	Other
AARA007455	786	843	677	487	209	455	361	266	705	534	285	183	188	240	195	398	295	289	533	190	369	625	647	616	323	336	331	AARA007455	bladder cancer-associated protein [Source:Projected from Anopheles gambiae (AGAP006064) VB Community Annotation]	Other
AARA017909	3088	4027	3683	1392	670	1481	1046	686	1575	1826	983	705	1139	1494	1271	1908	1241	1210	1700	537	1454	2531	2139	2083	1594	1928	1358	AARA017909	unspecified product	Other
AARA007458	454	514	533	165	110	197	191	120	194	264	140	95	155	208	186	244	156	139	238	101	174	420	364	298	270	301	165	AARA007458	unspecified product	Other
AARA007459	1092	1111	1048	494	248	523	355	206	460	703	346	262	304	469	386	607	337	342	555	212	655	784	640	681	648	648	438	AARA007459	unspecified product	Other
AARA007460	1	0	4	1	0	2	0	0	3	3	3	0	0	0	1	1	1	0	3	1	1	4	1	5	3	2	4	AARA007460	unspecified product	Other
AARA017878	804	1268	1089	328	142	379	286	173	820	455	345	190	310	401	289	461	303	366	430	158	342	745	550	546	557	723	267	AARA017878	unspecified product	Other
AARA007463	2	2	1	1	0	2	1	0	2	0	1	0	1	1	1	0	2	2	1	0	2	3	3	1	2	1	1	AARA007463	heparan sulfate 2-o-sulfotransferase [Source:Projected from Anopheles gambiae (AGAP006058) VB Community Annotation]	Other
AARA007464	283	253	270	80	78	193	149	138	148	269	143	84	94	160	90	188	168	148	226	98	168	275	339	246	191	186	141	AARA007464	unspecified product	Other
AARA007465	29	45	14	33	7	23	15	12	32	40	26	12	9	19	17	26	16	11	23	7	14	28	30	28	19	18	18	AARA007465	multiple coagulation factor deficiency [Source:Projected from Anopheles gambiae (AGAP006057) VB Community Annotation]	Other
AARA007466	212	203	231	77	37	72	82	67	99	107	69	53	63	112	104	123	89	66	138	47	97	197	141	165	109	121	73	AARA007466	NF-kappa-B inhibitor-like protein [Source:Projected from Anopheles gambiae (AGAP006055) VB Community Annotation]	Other
AARA007467	43	30	27	14	4	13	15	6	9	25	16	7	11	13	6	12	13	9	17	3	14	35	31	23	23	26	13	AARA007467	unspecified product	Other
AARA016397	4868	4441	3610	3844	1677	3120	1990	1844	3705	3835	2295	1553	1870	2296	1591	4909	3006	3114	4146	1357	3900	5396	4070	4873	3420	4101	2682	AARA016397	unspecified product	Other
AARA007470	276	299	395	169	87	187	166	100	196	224	120	79	106	147	110	285	131	143	261	75	183	325	277	252	226	212	161	AARA007470	pentatricopeptide repeat domain [Source:Projected from Anopheles gambiae (AGAP006051) VB Community Annotation]	Other
AARA007471	335	219	280	229	95	193	194	152	108	394	168	133	142	194	119	205	220	208	247	106	172	359	423	363	219	294	236	AARA007471	AarF domain containing kinase [Source:Projected from Anopheles gambiae (AGAP006050) VB Community Annotation]	Other
AARA015661	76	62	96	26	10	27	11	9	10	26	24	9	10	13	7	32	12	26	10	9	21	41	41	49	26	35	26	AARA015661	cytochrome P450	CYP
AARA015660	259	161	205	85	26	108	43	28	96	88	81	29	29	94	35	87	64	44	94	35	49	113	169	106	151	146	48	AARA015660	cytochrome P450	CYP
AARA015662	135	66	85	36	40	84	33	21	38	89	34	22	13	62	22	73	62	17	77	18	44	121	74	122	136	78	72	AARA015662	cytochrome P450	CYP
AARA007474	297	270	375	102	59	123	94	67	101	151	82	40	90	119	96	186	102	96	168	51	138	239	184	164	133	173	100	AARA007474	mediator of RNA polymerase II transcription subunit 23	Other
AARA017570	4064	4929	3929	2304	904	1933	1777	1075	3207	2411	1235	748	1166	1505	1181	2363	1607	1628	2541	1009	2166	3812	3219	3284	2417	3157	1924	AARA017570	protein yorkie [Source:Projected from Anopheles gambiae (AGAP006045) VB Community Annotation]	Other
AARA007477	1354	1642	1546	582	368	683	539	389	892	773	460	293	389	610	457	895	465	486	929	329	740	1410	1122	1089	746	823	521	AARA007477	unspecified product	Other
AARA007478	296	348	371	202	88	230	149	100	250	160	140	93	146	189	155	292	159	148	226	96	193	371	282	284	252	253	151	AARA007478	unspecified product	Other
AARA017874	1661	2101	1899	977	452	918	603	404	1389	922	610	376	556	788	574	1268	706	742	996	434	1049	1852	1415	1320	1289	1563	715	AARA017874	unspecified product	Other
AARA007480	1065	1315	1136	453	258	516	369	261	721	628	358	218	300	451	305	779	417	472	804	293	695	1072	948	759	592	720	398	AARA007480	E3 ubiquitin-protein ligase RNF5 [Source:Projected from Anopheles gambiae (AGAP006041) VB Community Annotation]	Other
AARA007481	824	762	717	561	199	494	296	269	772	686	319	215	222	331	217	478	485	348	689	231	440	685	791	687	424	407	449	AARA007481	peroxisomal membrane protein [Source:Projected from Anopheles gambiae (AGAP006040) VB Community Annotation]	Other
AARA017846	1630	2057	1881	674	358	902	620	355	999	933	655	347	702	910	724	1200	666	789	982	358	875	1988	1488	1466	1089	1320	643	AARA017846	serine/arginine repetitive matrix protein [Source:Projected from Anopheles gambiae (AGAP006038) VB Community Annotation]	Other
AARA007483	0	0	0	0	0	0	0	0	0	0	0	0	0	0	0	0	0	0	0	0	0	0	0	0	0	0	0	AARA007483	unspecified product	Other
AARA007484	244	297	292	117	55	123	92	80	150	145	88	46	72	85	86	168	80	76	167	60	105	266	279	223	149	101	109	AARA007484	unspecified product	Other
AARA018367	58996	60494	57286	32209	13072	30496	20016	15706	28576	45429	21853	9900	12268	18788	13087	28526	24357	20832	38245	13833	26119	49192	51398	49741	29946	32241	27935	AARA018367	60S ribosomal protein L24 [Source:Projected from Anopheles gambiae (AGAP006037) VB Community Annotation]	Other
AARA018368	2	0	0	0	0	0	1	0	0	0	0	0	0	2	0	0	0	0	0	0	0	0	1	0	0	1	0	AARA018368	axonemal dynein intermediate chain inner arm i1 [Source:Projected from Anopheles gambiae (AGAP006036) VB Community Annotation]	Other
AARA018366	0	1	0	0	0	0	0	0	0	1	0	0	0	0	0	0	0	0	0	0	0	0	1	0	1	0	0	AARA018366	Ras-related protein Rab-36 [Source:Projected from Anopheles gambiae (AGAP006035) VB Community Annotation]	Other
AARA007487	52	54	56	26	10	19	28	12	19	26	19	13	23	47	29	27	17	12	20	8	18	38	47	51	29	42	13	AARA007487	unspecified product	Other
AARA007488	1	3	0	0	0	0	0	1	6	1	1	1	0	2	0	2	2	0	2	0	0	4	0	0	2	1	0	AARA007488	unspecified product	Other
AARA007489	250	195	392	246	102	209	117	80	67	154	111	80	178	233	165	285	155	243	154	87	208	273	209	219	253	297	201	AARA007489	nuclear pore complex protein Nup54 [Source:Projected from Anopheles gambiae (AGAP006031) VB Community Annotation]	Other
AARA007490	232	330	304	162	63	205	101	52	196	157	69	49	140	198	121	148	96	138	159	62	127	189	160	137	139	174	106	AARA007490	unspecified product	Other
AARA007491	1126	1138	1208	902	390	968	734	438	1021	1119	706	442	709	918	568	1272	732	867	1085	434	1024	1835	1545	1396	1004	1428	730	AARA007491	Mitoferrin [Source:UniProtKB/TrEMBL;Acc:A0A182I1P4]	Other
AARA007492	5	7	10	10	5	6	2	3	2	9	3	3	4	9	4	10	5	4	9	2	4	8	15	7	5	5	2	AARA007492	unspecified product	Other
AARA016354	2288	5308	3920	1828	726	1723	971	569	4396	1292	1018	568	1485	1667	1549	2321	1439	1688	1409	437	1794	2601	1707	1809	2005	2872	1000	AARA016354	unspecified product	Other
AARA017864	380	646	620	234	83	261	143	103	353	276	195	119	207	239	217	250	192	229	241	89	176	455	309	332	311	453	150	AARA017864	ionotropic glutamate receptor [Source:Projected from Anopheles gambiae (AGAP006027) VB Community Annotation]	Other
AARA017898	65	82	62	27	7	38	19	18	36	41	33	15	15	40	14	40	25	32	30	13	21	59	63	50	37	43	11	AARA017898	unspecified product	Other
AARA018004	202	226	214	133	39	94	90	82	82	144	66	64	53	72	70	115	87	83	182	58	97	171	185	140	112	125	85	AARA018004	Ras-like protein family member [Source:Projected from Anopheles gambiae (AGAP006025) VB Community Annotation]	Other
AARA018003	2	0	0	1	2	4	0	0	2	1	1	0	0	2	3	7	2	5	6	2	3	1	3	0	1	1	0	AARA018003	unspecified product	Other
AARA007502	31	44	58	15	10	20	11	11	32	37	18	16	9	27	10	17	13	22	12	13	10	38	44	42	23	36	19	AARA007502	unspecified product	Other
AARA007503	32329	39640	44311	10153	7366	11403	14015	8193	14930	10754	5500	4044	4291	6648	5222	22564	13167	8966	15940	7444	14119	21565	16772	16974	9681	6361	7785	AARA007503	tyrosine 3-monooxygenase [Source:Projected from Anopheles gambiae (AGAP006023) VB Community Annotation]	Other
AARA018603	7949	8593	8195	3211	1441	3341	2625	1746	4358	3931	2168	1296	2176	2872	2527	3767	2163	2279	3626	1268	2984	5049	4159	4060	3776	4290	2360	AARA018603	unspecified product	Other
AARA007505	446	707	613	258	133	319	212	126	580	331	242	141	245	300	218	347	205	305	315	118	273	596	440	403	409	605	186	AARA007505	JNK-interacting protein [Source:Projected from Anopheles gambiae (AGAP006021) VB Community Annotation]	Other
AARA007506	54	61	62	41	14	43	18	9	26	55	31	22	27	35	23	41	20	37	36	14	33	68	92	84	36	58	22	AARA007506	tryptophan 5-monooxygenase [Source:Projected from Anopheles gambiae (AGAP006020) VB Community Annotation]	Other
AARA007507	225	226	330	79	53	85	72	40	33	87	90	49	88	100	110	174	85	109	104	45	112	226	132	143	128	166	83	AARA007507	unspecified product	Other
AARA007508	269	167	257	2	0	1	5	2	0	4	5	0	5	1	1	7	2	8	26	2	1	7	1	6	2	4	2	AARA007508	maltase [Source:Projected from Anopheles gambiae (AGAP006019) VB Community Annotation]	Other
AARA018095	57	83	64	11	5	4	1	7	2	6	2	5	1	3	6	4	1	2	3	3	2	14	3	10	5	12	0	AARA018095	DUF4806 domain-containing protein [Source:UniProtKB/TrEMBL;Acc:A0A499FSR5]	Other
AARA007509	112	87	128	54	31	65	45	21	16	61	48	18	41	48	60	116	48	53	73	26	61	141	79	110	74	94	49	AARA007509	unspecified product	Other
AARA007510	4072	5440	4671	2453	1071	2234	1751	1122	4028	2614	1532	939	1249	1686	1366	3137	1772	1732	3090	1122	2543	4241	3744	3275	2526	2916	1944	AARA007510	unspecified product	Other
AARA018005	26	11	17	11	7	12	13	10	16	22	11	10	9	11	15	32	11	15	17	2	18	32	25	33	25	34	13	AARA018005	decaprenyl-diphosphate synthase subunit [Source:Projected from Anopheles gambiae (AGAP006016) VB Community Annotation]	Other
AARA018006	846	725	885	440	207	485	373	280	402	705	307	228	236	351	243	583	455	364	659	235	505	770	751	711	464	526	397	AARA018006	decaprenyl-diphosphate synthase subunit [Source:Projected from Anopheles gambiae (AGAP006015) VB Community Annotation]	Other
AARA007512	0	0	0	0	0	0	0	0	0	0	0	0	0	0	0	0	0	0	0	0	0	1	0	0	0	0	0	AARA007512	unspecified product	Other
AARA007513	0	0	0	0	0	0	0	0	0	2	0	0	0	0	0	1	0	0	1	0	1	0	1	0	0	0	0	AARA007513	Cuticular protein RR-2 family 33 [Source:UniProtKB/TrEMBL;Acc:A0A182I1R6]	Other
AARA007514	0	0	0	0	0	0	0	0	0	0	0	0	0	0	0	0	0	0	0	0	0	0	0	0	0	0	0	AARA007514	cuticular protein RR-2 family 32	CP
AARA007515	0	0	0	0	0	0	0	0	0	0	1	0	1	1	0	0	0	0	0	0	0	0	0	0	0	1	0	AARA007515	Cuticular protein RR-2 family 31 [Source:UniProtKB/TrEMBL;Acc:A0A182I1R8]	Other
AARA016142	0	0	0	0	0	0	0	0	0	0	1	0	0	0	0	0	1	1	2	0	0	0	0	1	1	2	0	AARA016142	cuticular protein RR-1 family [Source:Projected from Anopheles gambiae (AGAP006010) VB Community Annotation]	CP
AARA016140	24	8	7	49	18	46	49	25	28	141	118	39	28	19	30	52	85	38	60	30	39	110	119	71	53	60	33	AARA016140	cuticular protein RR-1 family [Source:Projected from Anopheles gambiae (AGAP006009) VB Community Annotation]	CP
AARA016145	0	0	0	0	0	0	0	0	1	0	0	0	0	0	0	0	0	0	0	0	0	0	0	0	0	0	0	AARA016145	Cuticular protein RR-1 family [Source:Projected from Anopheles gambiae (AGAP006008) UniProtKB/TrEMBL;Acc:A0A1S4GRK5]	Other
AARA016144	0	0	1	1	0	0	0	0	0	1	0	0	0	0	0	0	0	1	0	0	0	0	0	0	0	1	0	AARA016144	cuticular protein RR-1 family [Source:Projected from Anopheles gambiae (AGAP006007) VB Community Annotation]	CP
AARA016143	0	0	0	1	0	0	0	0	0	0	0	0	1	0	0	0	0	0	0	0	0	0	0	0	0	0	0	AARA016143	cuticular protein RR-1 family [Source:Projected from Anopheles gambiae (AGAP006006) VB Community Annotation]	CP
AARA016141	1	0	1	2	0	0	0	0	0	1	0	0	1	3	0	0	2	0	1	0	0	1	0	1	0	1	0	AARA016141	cuticular protein RR-1 family [Source:Projected from Anopheles gambiae (AGAP006005) VB Community Annotation]	CP
AARA018007	0	2	0	1	0	2	1	1	2	0	1	1	1	0	0	0	0	0	1	0	0	1	1	2	1	0	0	AARA018007	cuticular protein RR-1 family [Source:Projected from Anopheles gambiae (AGAP006004) VB Community Annotation]	CP
AARA018008	1	3	2	1	0	2	0	1	0	0	0	0	1	1	0	1	0	1	1	0	2	1	0	0	1	0	0	AARA018008	cuticular protein RR-1 family [Source:Projected from Anopheles gambiae (AGAP006003) VB Community Annotation]	CP
AARA007519	0	0	0	2	1	0	0	1	0	0	0	0	0	1	0	1	0	1	0	0	1	1	0	0	1	0	0	AARA007519	cuticular protein RR-1 family [Source:Projected from Anopheles gambiae (AGAP006002) VB Community Annotation]	CP
AARA016147	260	388	225	874	428	599	859	434	373	1064	840	366	176	217	172	915	511	354	823	329	602	339	949	350	1054	1343	220	AARA016147	cuticular protein RR-1 family [Source:Projected from Anopheles gambiae (AGAP006001) VB Community Annotation]	CP
AARA016149	17	11	13	7	8	7	8	11	7	8	11	8	1	4	5	14	10	5	13	4	8	13	20	12	21	31	2	AARA016149	cuticular protein RR-1 family [Source:Projected from Anopheles gambiae (AGAP006000) VB Community Annotation]	CP
AARA016148	2	0	0	3	0	3	4	3	3	6	2	3	2	0	2	4	2	2	2	1	5	0	2	3	4	3	2	AARA016148	cuticular protein RR-1 family [Source:Projected from Anopheles gambiae (AGAP005999) VB Community Annotation]	CP
AARA016146	18	11	22	3	2	1	10	1	3	4	4	0	3	3	4	6	1	1	8	2	4	2	3	3	5	4	3	AARA016146	cuticular protein RR-1 family [Source:Projected from Anopheles gambiae (AGAP005998) VB Community Annotation]	CP
AARA016151	0	0	0	0	0	0	0	0	0	0	0	0	0	0	0	0	0	0	2	0	2	0	0	0	1	0	0	AARA016151	cuticular protein RR-1 family [Source:Projected from Anopheles gambiae (AGAP005997) VB Community Annotation]	CP
AARA016150	141	314	169	327	133	313	196	168	488	538	223	108	280	375	247	226	192	176	332	103	200	545	572	429	238	332	283	AARA016150	cuticular protein RR-1 family [Source:Projected from Anopheles gambiae (AGAP005996) VB Community Annotation]	CP
AARA007522	45	58	51	13	8	10	12	6	12	21	9	13	6	15	9	13	5	18	17	6	17	15	13	8	18	12	9	AARA007522	cuticular protein RR-1 family [Source:Projected from Anopheles gambiae (AGAP005995) VB Community Annotation]	CP
AARA007524	218	224	168	106	57	108	77	77	81	121	85	54	43	66	42	153	122	100	127	54	125	135	123	136	109	131	68	AARA007524	unspecified product	Other
AARA007523	0	1	5	4	1	5	3	2	2	7	2	3	0	5	1	4	5	6	1	1	6	2	5	8	7	0	4	AARA007523	BLUF domain-containing protein [Source:UniProtKB/TrEMBL;Acc:A0A182I1S6]	Other
AARA007525	1	0	0	0	1	2	0	0	0	1	0	0	0	1	0	1	0	1	0	0	1	1	1	0	2	0	0	AARA007525	unspecified product	Other
AARA007526	113	110	110	26	12	23	20	23	24	41	26	23	12	15	10	37	35	18	37	19	36	33	48	38	25	28	29	AARA007526	cytochrome P450	CYP
AARA007527	28184	25496	25877	20810	7554	17418	11192	8783	21528	25133	11359	7909	6593	9358	7214	17890	15971	11887	22277	8041	16120	24525	26666	26451	14703	15230	18234	AARA007527	60S ribosomal protein L14 [Source:Projected from Anopheles gambiae (AGAP005991) VB Community Annotation]	Other
AARA007528	607	529	562	399	151	336	297	223	347	487	251	196	152	253	164	351	287	252	448	153	322	576	582	591	297	271	374	AARA007528	glycolipid transfer protein domain-containing protein [Source:Projected from Anopheles gambiae (AGAP005990) VB Community Annotation]	Other
AARA017323	88	79	94	133	53	153	142	65	83	190	133	103	43	94	89	155	123	145	152	83	184	327	292	211	114	226	171	AARA017323	concentrative nucleoside transporter [Source:Projected from Anopheles gambiae (AGAP005989) VB Community Annotation]	Other
AARA017324	119	81	98	92	39	58	104	37	42	106	109	76	31	52	36	137	80	105	99	38	87	172	150	181	96	94	80	AARA017324	concentrative nucleoside transporter [Source:Projected from Anopheles gambiae (AGAP005988) VB Community Annotation]	Other
AARA016777	4123	3327	4779	1439	714	1756	1264	893	2127	1640	794	460	957	1298	1050	1827	1279	1020	1711	790	1414	3350	2401	2644	2423	1477	604	AARA016777	unspecified product	Other
AARA017325	665	440	473	389	153	412	226	168	225	606	312	191	164	240	202	349	250	243	405	131	242	550	567	596	324	500	262	AARA017325	fatty acyl-CoA reductase [Source:Projected from Anopheles gambiae (AGAP005986) VB Community Annotation]	Other
AARA017327	333	289	287	459	159	485	245	202	293	855	461	216	169	206	230	450	367	309	496	205	348	645	677	607	371	420	351	AARA017327	fatty acyl-CoA reductase [Source:Projected from Anopheles gambiae (AGAP005985) VB Community Annotation]	Other
AARA017326	1080	968	876	1387	509	1207	1005	628	983	2188	1020	656	493	671	560	1544	1125	958	1635	621	1100	2249	2442	2339	1275	1444	1039	AARA017326	fatty acyl-CoA reductase [Source:Projected from Anopheles gambiae (AGAP005984) VB Community Annotation]	Other
AARA007533	302	503	286	171	71	153	122	84	307	235	133	86	91	155	108	167	107	151	239	66	128	276	256	256	172	234	88	AARA007533	solute carrier family 38 (sodium-coupled neutral amino acid transporter) [Source:Projected from Anopheles gambiae (AGAP005983) VB Community Annotation]	Other
AARA007534	2234	2462	2037	2438	1125	2557	1763	1500	3561	3143	1438	960	542	778	503	2800	2095	1652	3003	1005	2126	3494	4404	3619	1140	1285	1710	AARA007534	unspecified product	Other
AARA007535	4334	5225	4642	2487	1307	2724	1815	1321	3443	3384	1941	1244	1678	2316	1685	3663	2002	2291	3820	1372	3160	5457	4477	4338	2945	3528	2372	AARA007535	DnaJ homolog subfamily A member [Source:Projected from Anopheles gambiae (AGAP005981) VB Community Annotation]	Other
AARA007536	204	191	191	125	41	93	70	57	72	143	60	63	66	72	70	141	97	102	151	46	119	170	168	179	113	147	87	AARA007536	retinol dehydrogenase 13 (all-trans/9-cis) [Source:Projected from Anopheles gambiae (AGAP005980) VB Community Annotation]	Other
AARA007537	259	181	214	165	65	123	96	88	131	240	110	81	61	90	58	170	166	120	244	85	161	215	241	238	134	138	203	AARA007537	unspecified product	Other
AARA007538	3860	4829	4674	1751	816	1529	1368	870	2181	1624	954	590	838	1190	979	2420	1389	1203	2062	821	1874	3050	2445	2512	1610	1572	1448	AARA007538	unspecified product	Other
AARA007539	654	827	812	382	173	427	334	187	413	464	218	134	254	350	289	558	289	320	463	143	405	752	516	599	388	382	314	AARA007539	ariadne-2 [Source:Projected from Anopheles gambiae (AGAP005977) VB Community Annotation]	Other
AARA007540	4	9	7	10	2	10	12	14	7	28	6	13	6	7	12	13	17	11	16	7	9	17	22	18	16	23	13	AARA007540	unspecified product	Other
AARA017745	2120	2821	2181	1287	576	1497	1185	705	2440	1472	848	465	653	894	641	1766	1026	863	1637	674	1465	2563	2404	2478	1154	1300	1139	AARA017745	unspecified product	Other
AARA007543	2	0	0	0	0	0	1	1	3	0	0	0	0	0	0	1	1	1	0	1	2	2	4	0	1	0	0	AARA007543	unspecified product	Other
AARA007544	290	260	310	174	51	123	126	98	103	235	99	66	88	126	70	123	144	93	206	80	152	253	279	244	147	179	196	AARA007544	uncharacterized protein Mettl2 [Source:Projected from Anopheles gambiae (AGAP005973) VB Community Annotation]	Other
AARA007545	1454	1135	1205	1248	468	1157	805	767	865	1787	715	617	644	690	611	1106	1062	774	1174	467	904	1689	1897	2061	617	604	1216	AARA007545	4-nitrophenylphosphatase [Source:Projected from Anopheles gambiae (AGAP005972) VB Community Annotation]	Other
AARA007546	6939	6420	5900	3610	1833	4447	3502	2485	3882	6793	3726	2415	1329	1946	1347	6174	3963	4133	6502	2778	4523	10489	9041	8896	5664	6480	5359	AARA007546	Phospholipase B-like [Source:UniProtKB/TrEMBL;Acc:A0A182I1U9]	Other
AARA014653	91	75	135	58	22	35	24	16	36	52	33	23	48	48	51	82	41	49	50	17	49	78	59	73	48	46	27	AARA014653	unspecified product	Other
AARA016153	7	6	3	1	1	4	1	0	0	3	2	2	1	4	0	1	1	1	1	2	3	7	6	4	6	2	2	AARA016153	cuticular protein RR-1 family [Source:Projected from Anopheles gambiae (AGAP005969) VB Community Annotation]	CP
AARA016154	7	5	4	3	0	2	1	5	3	2	1	1	3	6	1	8	4	5	6	0	3	3	4	3	1	10	3	AARA016154	cuticular protein RR-1 family [Source:Projected from Anopheles gambiae (AGAP005968) VB Community Annotation]	CP
AARA016152	0	1	0	0	0	1	0	0	0	2	1	0	1	2	0	1	0	0	0	0	0	2	1	0	0	0	0	AARA016152	cuticular protein RR-1 family [Source:Projected from Anopheles gambiae (AGAP005967) VB Community Annotation]	CP
AARA016155	7	5	5	1	1	2	0	0	2	2	2	2	2	4	3	5	6	3	1	3	4	8	10	4	8	7	2	AARA016155	cuticular protein RR-1 family [Source:Projected from Anopheles gambiae (AGAP005966) VB Community Annotation]	CP
AARA007549	86	122	124	61	29	88	49	42	62	102	45	33	54	88	77	132	49	79	62	28	79	134	101	87	72	115	54	AARA007549	unspecified product	Other
AARA017884	2216	3864	3506	1601	711	1550	1011	685	2781	1284	925	476	1251	1349	1383	2098	1219	1282	1314	473	1515	2161	1562	1641	1473	2129	1040	AARA017884	unspecified product	Other
AARA017900	2275	2367	2575	736	532	1135	888	691	903	1633	953	511	820	1177	851	1733	1022	1099	1389	556	1151	2942	2309	1981	1655	1945	1087	AARA017900	unspecified product	Other
AARA017869	1567	1823	1596	897	419	913	777	345	1096	1117	668	428	481	743	559	1177	709	745	1108	354	971	1922	1512	1576	1048	1487	720	AARA017869	unspecified product	Other
AARA016749	2645	2063	2492	1810	734	1670	965	718	1106	1744	937	545	926	1147	945	2142	1520	1538	1830	654	2000	2347	2025	2077	1320	1761	1288	AARA016749	Zyg-11 protein homolog [Source:Projected from Anopheles gambiae (AGAP005961) VB Community Annotation]	Other
AARA007556	40551	30741	39131	21906	8322	19201	15052	10730	8880	35702	16438	11349	9305	14698	10859	20829	17262	15637	25870	10669	17753	37191	40593	37848	21912	22090	21320	AARA007556	60S ribosomal protein L7a [Source:Projected from Anopheles gambiae (AGAP005960) UniProtKB/Swiss-Prot;Acc:O76732]	Other
AARA007557	2	1	1	0	1	3	2	0	1	2	0	0	0	3	1	0	0	2	3	1	5	2	2	2	2	7	0	AARA007557	Yellow-g2 [Source:Projected from Anopheles gambiae (AGAP005959) VB Community Annotation]	Other
AARA007558	0	0	0	0	0	0	0	0	0	0	0	0	0	0	0	0	0	0	1	0	0	1	1	0	0	0	0	AARA007558	Yellow-g [Source:Projected from Anopheles gambiae (AGAP005958) VB Community Annotation]	Other
AARA007559	149	113	153	85	36	61	44	43	72	64	27	29	25	36	29	66	60	55	78	40	44	79	87	85	55	48	73	AARA007559	Ribonuclease P/MRP protein subunit POP5 [Source:UniProtKB/TrEMBL;Acc:A0A182I1W2]	Other
AARA007560	124	112	115	154	84	198	182	108	97	310	127	85	88	115	91	167	144	136	198	67	132	294	348	327	190	176	123	AARA007560	FGGY-family pentulose kinase [Source:Projected from Anopheles gambiae (AGAP005956) VB Community Annotation]	Other
AARA007561	347	193	258	262	82	197	179	123	109	375	137	126	119	183	109	198	221	126	281	112	161	335	312	314	177	180	203	AARA007561	E3 ubiquitin-protein ligase MUL1 [Source:Projected from Anopheles gambiae (AGAP005955) VB Community Annotation]	Other
AARA007562	1355	1571	1339	887	366	897	575	557	1348	1195	586	343	509	663	477	901	621	627	1070	360	986	1496	1352	1293	984	1172	727	AARA007562	ubiquitin-conjugating enzyme E2 J2 [Source:Projected from Anopheles gambiae (AGAP005954) VB Community Annotation]	Other
AARA007563	971	931	1039	345	223	535	460	317	439	798	414	288	377	550	437	588	423	415	687	241	456	929	947	869	675	738	456	AARA007563	calcium homeostasis endoplasmic reticulum protein [Source:Projected from Anopheles gambiae (AGAP005953) VB Community Annotation]	Other
AARA007565	328	338	260	510	307	582	493	420	390	496	273	195	458	376	384	1027	555	659	850	274	987	710	551	568	272	331	333	AARA007565	unspecified product	Other
AARA007569	0	0	2	0	0	0	0	0	0	1	0	0	1	1	0	5	0	4	2	0	3	3	0	1	1	1	0	AARA007569	unspecified product	Other
AARA015216	1	2	2	0	0	0	0	0	2	0	0	0	1	0	0	1	2	0	6	1	0	0	5	0	0	1	0	Other	Other	Other
AARA007571	2152	1635	2033	726	278	689	505	450	602	820	386	320	249	328	321	792	598	478	818	323	615	1097	1052	1356	629	447	546	AARA007571	2-acylglycerol O-acyltransferase [Source:Projected from Anopheles gambiae (AGAP005949) VB Community Annotation]	Other
AARA007572	1574	1089	1637	359	183	455	390	185	211	526	227	208	237	397	381	540	292	277	430	183	404	1369	1045	1239	1034	1013	543	AARA007572	Kynurenine 3-monooxygenase [Source:UniProtKB/TrEMBL;Acc:A0A182I1X5]	Other
AARA007573	21596	14062	21110	13192	3876	9672	7773	5630	4795	21029	9044	6298	5383	7954	5756	11295	11737	9112	14009	5601	8444	18140	21478	20519	12848	12252	12708	AARA007573	40S ribosomal protein S13 [Source:UniProtKB/TrEMBL;Acc:A0A182I1X6]	Other
AARA007574	153	168	203	108	31	100	56	36	75	161	105	64	102	148	102	86	68	96	126	38	106	236	190	157	137	195	100	AARA007574	unspecified product	Other
AARA016156	1621	1129	1155	826	284	1951	319	234	1623	1016	313	330	226	593	259	780	858	507	1385	447	896	1658	1672	1190	535	1329	464	AARA016156	purine-nucleoside phosphorylase [Source:Projected from Anopheles gambiae (AGAP005945) VB Community Annotation]	Other
AARA016157	97	65	91	116	45	112	304	96	109	141	69	52	42	55	71	121	108	104	137	48	184	173	180	137	56	68	72	AARA016157	Purine nucleoside phosphorylase [Source:UniProtKB/TrEMBL;Acc:A0A1I8JTU7]	Other
AARA016387	1912	2547	2700	1004	509	1089	791	484	1219	1048	680	411	842	1152	968	1664	809	909	1024	393	1125	1849	1194	1270	1334	1490	766	AARA016387	unspecified product	Other
AARA016159	701	639	802	509	179	445	323	320	297	805	315	187	244	339	225	408	324	387	509	181	368	756	867	714	390	381	410	AARA016159	unspecified product	Other
AARA016158	0	1	1	3	0	1	4	1	2	3	0	0	1	6	3	15	2	2	3	0	1	3	1	2	1	1	2	AARA016158	unspecified product	Other
AARA007579	1791	2719	2628	978	532	1085	778	547	1610	1071	647	409	683	874	844	1767	870	833	1322	526	1268	2040	1543	1569	1214	1109	874	AARA007579	unspecified product	Other
AARA007580	1061	574	786	1060	352	940	809	579	580	1910	756	520	450	761	343	888	1044	776	1297	555	740	1480	1819	1502	1299	1254	978	AARA007580	MICOS complex subunit MIC10 [Source:UniProtKB/TrEMBL;Acc:A0A182I1Y3]	Other
AARA007581	127	156	137	55	28	50	49	57	51	71	42	20	49	64	48	60	35	44	74	25	39	114	95	92	71	112	72	AARA007581	DNA repair protein REV1 [Source:Projected from Anopheles gambiae (AGAP005939) VB Community Annotation]	Other
AARA007582	149	120	135	71	31	58	74	58	85	116	43	36	36	49	36	60	49	47	102	36	60	89	94	98	74	74	88	AARA007582	unspecified product	Other
AARA007583	1240	1269	1356	1082	432	1008	824	611	835	1621	853	527	569	912	569	1122	823	838	1390	552	901	2038	1804	1669	1113	1319	882	AARA007583	translation initiation factor eIF-2B subunit delta [Source:Projected from Anopheles gambiae (AGAP005937) VB Community Annotation]	Other
AARA007584	202	210	213	138	58	147	86	50	132	139	86	58	74	109	73	134	87	77	165	59	119	234	236	187	143	137	131	AARA007584	partner of Y14 and mago [Source:Projected from Anopheles gambiae (AGAP005936) VB Community Annotation]	Other
AARA016495	541	451	525	502	146	377	259	220	289	519	246	138	181	292	198	319	308	244	520	179	385	591	583	550	326	354	370	AARA016495	unspecified product	Other
AARA016494	756	710	711	578	268	607	518	430	488	896	439	282	324	429	314	664	420	413	756	323	565	1090	1105	1004	543	627	491	AARA016494	Tumor susceptibility 101 protein [Source:Projected from Anopheles gambiae (AGAP005934) VB Community Annotation]	Other
AARA007586	2210	1755	1700	1654	887	2324	1701	1249	1813	4066	1793	1145	1177	1529	1054	2367	1514	1581	3201	1179	2452	5274	5290	4962	2082	2663	2312	AARA007586	NFkappaB essential modulator [Source:Projected from Anopheles gambiae (AGAP005933) VB Community Annotation]	Other
AARA007587	571	453	625	538	245	654	502	542	382	1156	505	258	224	306	208	499	532	445	813	351	630	1851	1792	1725	618	677	804	AARA007587	Differentially expressed in FDCP 8 homolog [Source:Projected from Anopheles gambiae (AGAP005931) VB Community Annotation]	Other
AARA007588	0	3	2	0	0	2	2	0	2	1	3	1	1	0	0	0	1	3	3	2	1	6	2	2	5	4	3	AARA007588	Target of poxn [Source:Projected from Anopheles gambiae (AGAP005930) VB Community Annotation]	Other
AARA007589	1870	1413	1597	1170	578	1281	1034	976	1149	1994	994	657	886	1060	802	1339	1150	978	1655	640	1146	2239	2634	2149	1556	1811	857	AARA007589	pyridoxine kinase [Source:Projected from Anopheles gambiae (AGAP005929) VB Community Annotation]	Other
AARA007590	335	406	347	175	86	199	126	91	224	233	126	60	115	191	112	251	137	180	259	97	242	378	323	295	251	256	134	AARA007590	unspecified product	Other
AARA007591	314	249	286	237	112	228	170	124	242	363	148	107	104	156	120	228	175	129	363	116	228	311	373	309	150	184	211	AARA007591	39S ribosomal protein L36, mitochondrial	Other
AARA007592	734	788	1011	256	169	259	279	213	322	413	223	153	182	297	263	533	280	233	404	191	347	647	509	522	399	329	276	AARA007592	senataxin [Source:Projected from Anopheles gambiae (AGAP005926) VB Community Annotation]	Other
AARA017830	1053	1182	1279	754	349	785	503	323	1219	741	480	323	597	647	599	1214	775	873	694	269	848	1391	1017	944	787	1182	414	AARA017830	unspecified product	Other
AARA007597	61	40	44	50	7	31	32	24	17	65	18	23	21	38	20	37	32	23	40	15	24	44	64	48	25	27	59	AARA007597	phosphatidylinositol glycan, class C [Source:Projected from Anopheles gambiae (AGAP005923) VB Community Annotation]	Other
AARA007598	462	359	469	165	100	197	149	118	124	288	151	79	85	175	98	270	175	175	227	98	186	382	387	377	217	216	155	AARA007598	DNA-directed RNA polymerase III subunit RPC5 [Source:Projected from Anopheles gambiae (AGAP005922) VB Community Annotation]	Other
AARA007599	115	98	134	46	19	50	56	26	32	99	53	22	55	61	43	80	57	50	65	32	67	129	123	129	76	89	38	AARA007599	unspecified product	Other
AARA007600	17	18	17	8	3	7	9	1	6	5	8	1	8	6	10	25	12	13	5	4	12	21	13	20	5	17	10	AARA007600	unspecified product	Other
AARA007601	978	1104	1049	575	305	701	576	386	812	883	583	333	369	485	366	1011	568	576	878	360	792	1723	1501	1409	735	794	703	AARA007601	solute carrier family 30 (zinc transporter), member [Source:Projected from Anopheles gambiae (AGAP005918) VB Community Annotation]	Other
AARA007602	349	377	486	97	60	83	101	76	103	139	79	45	55	96	67	181	113	107	137	64	106	199	176	132	140	120	96	AARA007602	ATP-dependent DNA helicase Q4 [Source:Projected from Anopheles gambiae (AGAP005917) VB Community Annotation]	Other
AARA007603	2131	2859	2031	1580	706	1572	1094	852	3234	1734	972	615	672	848	643	1732	1135	1010	2032	724	1578	2327	2138	2037	1363	1495	990	AARA007603	ubiquitin-conjugating enzyme E2 M [Source:Projected from Anopheles gambiae (AGAP005916) VB Community Annotation]	Other
AARA007604	21	31	29	15	10	8	5	3	4	18	14	7	10	10	10	22	15	10	22	6	15	34	29	26	16	26	14	AARA007604	WD repeat domain [Source:Projected from Anopheles gambiae (AGAP005915) VB Community Annotation]	Other
AARA007605	649	517	836	317	179	357	300	274	289	533	264	214	295	399	279	590	333	249	422	215	402	778	620	624	361	345	303	AARA007605	unspecified product	Other
AARA007606	4592	5560	4583	2478	1176	2485	1922	1444	3673	3296	1676	1213	1323	1697	1395	3098	1929	1928	3641	1273	2864	4754	4688	4258	2640	2744	2120	AARA007606	guanine nucleotide-binding protein G(I)/G(S)/G(T) subunit beta-1 [Source:Projected from Anopheles gambiae (AGAP005913) VB Community Annotation]	Other
AARA016350	5126	10274	9267	4606	1954	5057	2890	1585	8682	4831	3471	2194	5145	6184	5454	6277	4526	4796	4247	1474	4681	8750	6006	6139	6949	10543	3659	AARA016350	guanine nucleotide-binding protein G(I)/G(S)/G(T) subunit beta-1 [Source:Projected from Anopheles gambiae (AGAP005912) VB Community Annotation]	Other
AARA007608	903	1732	1083	649	300	676	464	294	1637	657	498	312	438	508	408	685	456	505	850	238	663	1068	780	815	755	963	378	AARA007608	unspecified product	Other
AARA017879	1629	1670	1719	987	482	1096	755	531	1473	1379	750	466	594	766	514	1092	859	759	1344	500	1055	1770	1699	1451	1076	1217	783	AARA017879	autophagy related gene [Source:Projected from Anopheles gambiae (AGAP005910) VB Community Annotation]	Other
AARA007611	124	108	99	89	23	73	53	53	78	124	48	20	36	57	28	63	58	43	80	35	54	114	108	92	79	90	68	AARA007611	mediator of RNA polymerase II transcription subunit 8	Other
AARA016161	154	102	148	74	30	76	70	51	64	111	71	34	59	77	79	109	77	68	85	45	74	157	117	96	103	105	80	AARA016161	mediator of RNA polymerase II transcription subunit 24	Other
AARA007613	0	0	0	0	0	2	1	0	0	0	0	0	0	1	1	3	0	1	0	0	0	2	0	1	0	0	2	AARA007613	unspecified product	Other
AARA016160	8	6	5	4	1	1	1	2	6	2	2	3	3	6	0	5	2	1	5	0	2	2	2	4	3	4	1	AARA016160	AMP dependent ligase [Source:Projected from Anopheles gambiae (AGAP005907) VB Community Annotation]	Other
AARA017328	3	2	4	1	3	6	2	2	5	7	1	0	8	4	1	11	5	5	4	2	15	20	11	17	2	5	8	AARA017328	unspecified product	Other
AARA017329	2113	3051	2450	1437	577	1442	1295	894	2999	1645	822	539	624	766	623	1848	1137	1153	1882	746	1819	2913	2478	2587	1127	1286	1311	AARA017329	guanine nucleotide-binding protein G(i) subunit alpha [Source:Projected from Anopheles gambiae (AGAP005904) VB Community Annotation]	Other
AARA007615	39	53	47	21	10	31	25	11	42	42	28	10	26	26	17	24	13	17	20	9	25	53	45	50	34	57	24	AARA007615	Fork-head domain-containing protein [Source:UniProtKB/TrEMBL;Acc:A0A182I218]	Other
AARA007616	11	10	8	3	5	11	8	2	6	11	9	3	6	9	3	7	5	8	9	1	3	17	13	16	10	22	4	AARA007616	forkhead protein/ forkhead protein domain [Source:Projected from Anopheles gambiae (AGAP005902) VB Community Annotation]	Other
AARA018149	3912	3761	4153	2545	1161	3206	1930	1026	2120	2806	1650	1007	1706	2140	1540	4113	2242	2343	2624	1071	2648	5139	3962	3944	2826	2981	2476	AARA018149	sterile alpha and TIR motif-containing protein [Source:Projected from Anopheles gambiae (AGAP005901) VB Community Annotation]	Other
AARA015119	2	0	0	3	0	1	0	0	0	0	0	0	0	0	0	0	0	0	2	0	1	1	0	0	0	1	0	Other	Other	Other
AARA018123	2332	3143	2735	1235	616	1287	979	657	2086	1309	804	468	610	891	715	1787	977	938	1515	571	1330	2478	2032	2086	1400	1348	1021	AARA018123	nemo like kinase [Source:Projected from Anopheles gambiae (AGAP005898) VB Community Annotation]	Other
AARA007622	3	0	0	0	0	0	2	1	0	2	1	0	1	1	1	1	0	2	1	0	1	3	3	5	6	3	0	AARA007622	protein osiris 21	Other
AARA007623	686	809	826	327	187	381	304	234	427	561	318	183	222	311	284	558	302	326	447	188	364	759	690	690	463	526	368	AARA007623	ubiquitin-protein ligase E3 B [Source:Projected from Anopheles gambiae (AGAP005897) VB Community Annotation]	Other
AARA018236	0	2	1	0	0	0	0	0	1	3	2	0	1	1	0	0	1	3	1	0	0	3	2	3	0	2	0	AARA018236	unspecified product	Other
AARA007626	3	5	7	1	1	1	0	1	2	4	1	2	3	3	1	1	1	2	4	0	2	7	2	7	5	4	1	AARA007626	unspecified product	Other
AARA007627	2155	1531	1940	1774	690	2033	1336	987	1246	2633	1539	909	963	1671	822	2664	1564	1646	2177	824	1545	3903	4018	3623	2850	2558	1536	AARA007627	electron-transferring-flavoprotein dehydrogenase [Source:Projected from Anopheles gambiae (AGAP005894) VB Community Annotation]	Other
AARA007628	202	220	204	82	42	91	65	52	138	94	54	32	43	54	30	72	67	53	102	37	103	114	135	113	64	54	66	AARA007628	unconventional SNARE in the endoplasmic reticulum protein [Source:Projected from Anopheles gambiae (AGAP005893) VB Community Annotation]	Other
AARA007629	1402	1217	1669	518	283	531	505	332	457	682	407	233	324	542	392	859	492	470	655	262	587	1202	913	948	696	774	516	AARA007629	importin beta-2 [Source:Projected from Anopheles gambiae (AGAP005892) VB Community Annotation]	Other
AARA007630	844	523	813	501	213	514	466	334	167	965	471	317	375	463	408	627	517	536	634	272	481	1197	1165	1100	700	792	737	AARA007630	Coronin [Source:UniProtKB/TrEMBL;Acc:A0A182I233]	Other
AARA007631	647	361	386	1564	951	1620	1636	1526	734	2670	1101	765	714	1066	668	1803	2244	1066	2645	969	1860	1932	2416	2125	1158	892	1512	AARA007631	unspecified product	Other
AARA014662	1	1	2	1	0	3	0	0	3	12	1	0	0	3	0	7	0	4	6	1	2	1	1	9	0	0	2	AARA014662	unspecified product	Other
AARA007632	2315	1519	2251	646	391	1699	534	229	1252	1039	376	237	138	276	94	1299	1018	686	989	500	911	2019	1244	861	944	1403	1368	AARA007632	unspecified product	Other
AARA007633	2260	2800	2046	11955	5045	14280	7980	4310	17011	13389	7580	2878	4307	5657	2559	10665	8252	4909	14240	4453	13475	15136	19785	10944	6975	11569	11670	AARA007633	unspecified product	Other
AARA007634	24	15	11	43	13	42	24	31	12	55	23	9	19	18	11	30	44	32	45	10	40	59	36	51	27	22	31	AARA007634	unspecified product	Other
AARA007635	8	4	1	2	1	4	2	3	2	12	4	1	24	20	8	8	1	3	11	0	6	5	13	4	9	10	12	AARA007635	unspecified product	Other
AARA007636	941	1020	906	1491	617	1331	1007	643	922	1734	1016	557	398	421	444	2027	1312	1489	2054	821	1803	4072	3309	3707	1445	1914	1155	AARA007636	unspecified product	Other
AARA017885	2065	1838	1892	1033	588	1447	831	631	2096	1556	886	586	412	621	405	1788	1011	1179	1770	699	1490	2967	2986	2692	1639	1746	1068	AARA017885	sphingomyelin synthase-related [Source:Projected from Anopheles gambiae (AGAP005884) VB Community Annotation]	Other
AARA007639	1963	2419	2270	1309	592	1356	962	695	1946	1691	889	619	703	882	653	1617	1081	961	1807	651	1641	2555	2035	2134	1217	1362	1175	AARA007639	coiled-coil domain-containing protein [Source:Projected from Anopheles gambiae (AGAP005883) VB Community Annotation]	Other
AARA007640	339	333	298	359	114	295	226	167	219	426	196	124	130	200	147	343	237	200	336	125	287	570	583	526	267	335	332	AARA007640	unspecified product	Other
AARA007641	1001	1047	1177	359	228	416	405	257	348	562	316	207	302	386	298	611	367	354	530	214	424	927	745	679	548	561	373	AARA007641	sentrin-specific protease [Source:Projected from Anopheles gambiae (AGAP005881) VB Community Annotation]	Other
AARA007642	36	34	42	23	4	19	17	8	19	16	15	10	12	17	13	32	12	13	24	10	21	39	36	34	35	43	12	AARA007642	unspecified product	Other
AARA007643	409	356	417	173	115	179	234	154	121	285	196	100	152	222	136	297	163	203	230	108	223	433	335	312	281	404	136	AARA007643	POU domain protein [Source:UniProtKB/TrEMBL;Acc:A0A182I246]	Other
AARA015574	0	0	0	0	0	1	0	0	0	0	0	0	0	0	0	0	0	0	0	0	0	0	0	0	1	0	0	Other	Other	Other
AARA015518	0	2	0	1	0	1	1	0	3	2	2	0	0	0	2	0	0	1	1	0	1	5	1	0	1	2	0	Other	Other	Other
AARA007644	104	110	149	56	27	55	46	41	46	65	32	25	46	48	49	107	78	57	62	29	57	96	89	76	73	52	52	AARA007644	Protein downstream neighbor of son homolog [Source:Projected from Anopheles gambiae (AGAP005874) VB Community Annotation]	Other
AARA018010	489	572	502	377	145	303	277	209	452	392	199	151	145	198	131	389	308	198	424	154	362	466	571	504	294	265	250	AARA018010	DNA-directed RNA polymerases I, II, and III subunit RPABC2 [Source:Projected from Anopheles gambiae (AGAP005873) VB Community Annotation]	Other
AARA018009	7	19	23	9	22	11	9	10	10	10	7	2	8	9	7	9	3	8	10	3	12	19	14	21	11	14	12	AARA018009	unspecified product	Other
AARA007646	525	693	668	241	143	255	219	176	315	333	186	150	143	224	153	389	273	228	428	149	402	498	400	383	275	343	207	AARA007646	ribosome biogenesis protein BMS1 [Source:Projected from Anopheles gambiae (AGAP005871) VB Community Annotation]	Other
AARA017853	1730	1925	1850	1214	504	1198	989	687	1692	1504	827	514	625	853	604	1402	947	904	1569	598	1160	1970	1929	1893	1212	1455	856	AARA017853	unspecified product	Other
AARA007648	377	361	427	475	143	384	311	209	235	680	327	231	221	328	245	362	344	301	423	138	373	742	673	655	296	338	363	AARA007648	unspecified product	Other
AARA007649	2297	4266	3645	1515	669	1499	885	613	2551	1705	1084	636	1004	1255	889	1476	1208	1389	1476	567	1234	2398	1947	1859	1746	2667	1000	AARA007649	glutamate decarboxylase [Source:Projected from Anopheles gambiae (AGAP005866) VB Community Annotation]	Other
AARA015455	2	6	3	2	1	0	3	0	0	1	3	2	2	0	0	0	2	1	1	1	4	4	0	3	0	1	1	Other	Other	Other
AARA015531	4	7	6	3	1	2	2	0	4	1	2	0	0	0	0	0	5	1	1	0	3	3	6	3	5	6	0	Other	Other	Other
AARA017330	662	409	674	560	354	878	727	560	312	1623	698	421	513	708	450	1001	921	745	1126	459	781	1676	2050	1831	1068	1038	748	AARA017330	fumarylacetoacetase [Source:Projected from Anopheles gambiae (AGAP005865) VB Community Annotation]	Other
AARA017331	1752	1616	1837	1066	422	1014	964	705	833	1678	829	543	599	862	635	1205	908	897	1447	551	836	1866	2098	1960	1216	1419	888	AARA017331	unspecified product	Other
AARA007651	371	379	397	142	91	208	139	79	175	247	141	80	118	178	127	273	148	176	190	90	176	330	327	252	196	251	144	AARA007651	N-alpha-acetyltransferase 35, NatC auxiliary subunit [Source:Projected from Anopheles gambiae (AGAP005863) VB Community Annotation]	Other
AARA007652	4	1	1	3	1	3	3	3	3	1	0	2	0	0	0	2	1	1	0	0	1	0	2	5	3	1	6	AARA007652	unspecified product	Other
AARA007653	362	240	339	233	66	196	142	116	82	410	181	125	132	201	172	269	227	195	350	152	277	433	463	410	296	331	363	AARA007653	Translocon-associated protein subunit beta [Source:UniProtKB/TrEMBL;Acc:A0A182I256]	Other
AARA007654	1915	878	1631	1564	680	1634	1238	933	568	2777	1611	1090	785	1076	737	2016	1785	1619	1989	786	1508	3725	3794	3230	1727	1855	1137	AARA007654	phosphoglucomutase [Source:Projected from Anopheles gambiae (AGAP005860) VB Community Annotation]	Other
AARA007655	0	0	0	2	0	1	0	0	0	0	1	0	1	0	0	0	0	1	3	1	0	4	1	3	1	2	1	AARA007655	unspecified product	Other
AARA007656	726	630	659	463	148	328	375	292	282	594	326	221	196	295	185	398	364	313	472	187	359	648	677	686	397	427	337	AARA007656	protein lin-7 homolog C [Source:Projected from Anopheles gambiae (AGAP005858) VB Community Annotation]	Other
AARA007657	213	134	228	114	41	100	92	61	72	142	59	55	50	97	74	95	79	74	116	45	70	165	177	190	102	91	133	AARA007657	actin-related protein [Source:Projected from Anopheles gambiae (AGAP005857) VB Community Annotation]	Other
AARA007658	2822	2565	3154	1250	756	1668	1187	871	1366	2570	1512	954	1082	1742	1198	2060	1217	1585	2233	831	1817	3627	3263	3192	2325	2656	1635	AARA007658	nodal modulator [Source:Projected from Anopheles gambiae (AGAP005856) VB Community Annotation]	Other
AARA018012	2	0	0	0	0	0	0	0	1	2	0	0	0	1	0	1	2	0	0	0	0	4	1	2	0	1	0	AARA018012	unspecified product	Other
AARA017803	2	0	0	0	0	0	0	0	0	0	0	0	0	0	0	0	0	0	0	0	0	0	0	0	0	0	0	AARA017803	unspecified product	Other
AARA007660	0	0	0	0	0	0	0	0	0	0	0	0	0	0	0	0	0	0	0	0	0	0	0	0	0	0	0	AARA007660	unspecified product	Other
AARA018011	0	2	2	0	0	1	2	0	0	0	0	1	1	1	1	1	0	1	1	0	0	2	2	0	1	1	2	AARA018011	unspecified product	Other
AARA018014	294	273	277	206	75	179	170	84	165	285	132	98	93	128	101	166	137	119	174	92	167	277	272	245	224	177	175	AARA018014	four way stop [Source:Projected from Anopheles gambiae (AGAP005853) VB Community Annotation]	Other
AARA007661	433	373	354	389	141	359	247	191	272	561	254	176	147	159	146	338	349	223	425	145	295	516	563	459	275	312	344	AARA007661	39S ribosomal protein L42, mitochondrial [Source:Projected from Anopheles gambiae (AGAP005852) VB Community Annotation]	Other
AARA018013	180	128	175	81	42	87	69	58	81	121	56	36	39	74	52	72	56	59	92	31	71	140	139	142	75	73	57	AARA018013	cyclin-dependent kinase [Source:Projected from Anopheles gambiae (AGAP005851) VB Community Annotation]	Other
AARA007662	1	4	2	0	1	1	0	0	1	0	0	0	1	2	1	1	1	2	2	0	1	0	1	2	0	1	0	AARA007662	growth arrest-specific protein 8 homolog [Source:Projected from Anopheles gambiae (AGAP005850) VB Community Annotation]	Other
AARA007663	284	318	333	196	103	205	192	119	227	257	167	89	199	208	216	253	193	190	272	97	232	448	355	264	261	360	149	AARA007663	colmedin [Source:Projected from Anopheles gambiae (AGAP005849) VB Community Annotation]	Other
AARA007664	1058	851	879	734	214	887	535	324	680	1077	548	201	465	615	428	598	575	226	913	265	603	1092	1553	1007	837	891	983	AARA007664	ficolin A [Source:Projected from Anopheles gambiae (AGAP005848) VB Community Annotation]	Other
AARA018094	51	51	55	32	9	21	23	16	18	21	25	12	22	32	25	29	12	20	28	6	25	66	48	45	45	54	18	AARA018094	unspecified product	Other
AARA007665	149	75	123	69	40	95	72	47	7	169	71	32	60	101	61	120	97	109	61	33	98	161	141	132	120	102	106	AARA007665	hydroxymethylglutaryl-CoA synthase [Source:Projected from Anopheles gambiae (AGAP005847) VB Community Annotation]	Other
AARA007666	1	1	0	0	0	0	1	0	1	1	2	0	1	0	1	0	0	2	4	0	1	1	1	2	1	4	2	AARA007666	alpha-galactosidase [Source:Projected from Anopheles gambiae (AGAP005846) VB Community Annotation]	Other
AARA007667	5782	6172	5276	2146	1479	3167	2668	2027	3073	4783	2873	1922	1957	2538	1796	4714	3056	3088	4479	1733	3242	6200	5812	5639	3305	3731	2259	AARA007667	V-type proton ATPase subunit C [Source:UniProtKB/TrEMBL;Acc:A0A182I270]	Other
AARA007668	49	43	68	32	13	39	25	12	12	47	17	13	20	21	19	38	33	22	31	15	18	48	39	42	23	25	22	AARA007668	Queuosine salvage protein [Source:UniProtKB/TrEMBL;Acc:A0A182I271]	Other
AARA016327	354	275	368	253	90	190	191	146	219	347	170	108	112	136	134	190	186	151	278	100	179	296	344	309	175	157	203	AARA016327	unspecified product	Other
AARA007669	55	41	37	40	15	23	16	3	20	54	23	13	16	15	16	24	21	22	31	11	16	39	42	35	31	36	30	AARA007669	unspecified product	Other
AARA016363	3912	3741	4245	2202	843	2235	1681	1115	2003	2928	1769	1197	1244	1722	1359	3049	1799	1814	2972	994	2141	4518	4520	4203	2753	3031	1946	AARA016363	unspecified product	Other
AARA017856	2837	3800	2922	1870	758	1835	2197	1027	3051	2630	1491	916	1364	1702	1091	2243	1427	1431	2743	933	1975	2963	2932	2731	1906	2451	1338	AARA017856	MFS transporter, FLVCR family [Source:Projected from Anopheles gambiae (AGAP005839) VB Community Annotation]	Other
AARA007674	806	501	574	1219	460	916	899	645	873	1593	917	578	588	883	521	2164	2085	1206	1788	629	905	1870	2061	1494	1088	1285	1488	AARA007674	unspecified product	Other
AARA016163	62	40	57	132	80	168	133	108	79	237	122	75	91	102	64	192	142	111	221	85	183	318	331	298	107	98	157	AARA016163	Carboxylic ester hydrolase [Source:UniProtKB/TrEMBL;Acc:A0A1I8JTT1]	Other
AARA016162	0	1	0	0	1	2	0	4	5	1	0	2	1	1	0	7	3	0	0	1	0	2	2	3	0	3	2	AARA016162	Carboxylic ester hydrolase [Source:UniProtKB/TrEMBL;Acc:A0A1I8JTV2]	Other
AARA016164	4	2	2	0	0	1	0	0	0	0	0	0	0	1	0	2	0	0	0	1	1	1	0	2	0	0	1	AARA016164	unspecified product	Other
AARA017332	105	76	92	51	39	57	81	36	29	122	95	73	46	50	23	88	74	70	81	21	76	289	499	179	57	78	37	AARA017332	Carboxylic ester hydrolase [Source:UniProtKB/TrEMBL;Acc:A0A2C9GRN7]	Other
AARA017333	5	3	0	0	0	2	0	0	0	7	2	3	0	2	0	2	1	0	2	0	2	9	5	2	0	2	2	AARA017333	Carboxylic ester hydrolase [Source:UniProtKB/TrEMBL;Acc:A0A2C9GRZ3]	Other
AARA007677	3060	4446	3493	2303	987	2052	1679	1042	2799	3185	1543	919	1593	1995	1707	2495	1369	1811	2941	862	2235	3973	2999	3231	2459	3525	1809	AARA007677	unspecified product	Other
AARA007678	690	662	809	353	188	347	287	204	304	443	278	166	220	372	266	502	287	286	397	190	386	844	669	615	483	493	293	AARA007678	E3 ubiquitin-protein ligase Topors [Source:Projected from Anopheles gambiae (AGAP005831) VB Community Annotation]	Other
AARA007679	861	844	875	297	130	295	173	125	282	296	200	158	218	319	261	296	235	244	302	117	271	542	463	438	419	532	236	AARA007679	unspecified product	Other
AARA007680	803	663	806	356	126	330	199	217	214	329	143	110	106	127	184	349	297	189	332	137	235	370	371	470	153	105	312	AARA007680	microtubule-associated protein, RP/EB family [Source:Projected from Anopheles gambiae (AGAP005829) VB Community Annotation]	Other
AARA007681	1371	1085	1098	838	333	845	723	499	758	1114	550	361	321	497	360	868	772	604	1061	389	753	1646	1525	1534	748	738	638	AARA007681	Alpha-tubulin N-acetyltransferase [Source:UniProtKB/TrEMBL;Acc:A0A182I284]	Other
AARA007682	1443	1747	1757	720	393	761	627	459	1037	907	550	329	496	690	609	1223	701	617	923	372	955	1953	1491	1462	955	1028	633	AARA007682	unspecified product	Other
AARA015487	15	23	25	5	4	4	4	2	3	11	4	0	5	6	3	3	5	6	11	7	12	16	13	8	1	7	8	Other	Other	Other
AARA007683	509	332	468	205	71	160	156	154	171	359	171	93	117	158	100	247	163	131	254	119	201	406	343	332	229	249	219	AARA007683	acylglycerol kinase [Source:Projected from Anopheles gambiae (AGAP005825) VB Community Annotation]	Other
AARA007684	223	100	153	161	79	129	106	77	71	302	114	104	85	117	73	153	129	117	189	76	136	253	342	292	177	222	186	AARA007684	presqualene diphosphate phosphatase [Source:Projected from Anopheles gambiae (AGAP005824) VB Community Annotation]	Other
AARA007685	188	170	229	144	54	130	84	49	68	153	68	51	58	78	81	197	145	135	145	68	169	254	151	191	152	132	87	AARA007685	Ubiquitin-related modifier 1 homolog [Source:UniProtKB/TrEMBL;Acc:A0A182I288]	Other
AARA014665	0	0	0	0	0	0	0	0	0	0	0	0	0	0	3	0	0	0	0	1	0	1	1	0	0	0	0	AARA014665	unspecified product	Other
AARA007686	360	268	336	1878	486	973	1202	730	525	3091	1316	893	1139	1549	1030	1316	1059	1076	1494	610	1050	1994	2556	2744	809	996	2418	AARA007686	unspecified product	Other
AARA015300	0	0	1	0	0	0	0	0	0	0	0	0	0	0	0	1	0	1	0	0	0	0	0	0	0	0	0	Other	Other	Other
AARA007687	77	74	92	61	33	66	56	55	27	118	58	44	55	58	29	83	84	50	68	42	68	147	127	92	57	67	76	AARA007687	unspecified product	Other
AARA007688	91	86	92	49	21	38	54	43	28	74	39	27	28	60	24	45	35	34	59	31	35	77	71	80	63	73	52	AARA007688	unspecified product	Other
AARA007689	70	69	83	26	18	47	53	43	16	79	30	35	30	32	29	53	44	34	70	23	52	88	66	94	42	51	34	AARA007689	nurim homolog [Source:Projected from Anopheles gambiae (AGAP005818) VB Community Annotation]	Other
AARA007690	372	322	382	187	77	156	141	105	137	191	112	81	80	95	76	144	117	94	196	79	122	241	222	272	133	128	149	AARA007690	cyclin-dependent kinase [Source:Projected from Anopheles gambiae (AGAP005817) VB Community Annotation]	Other
AARA018173	442	450	639	137	94	185	201	88	186	306	229	139	216	286	221	246	188	201	194	77	186	513	421	359	397	493	116	AARA018173	BAI1-associated protein [Source:Projected from Anopheles gambiae (AGAP005816) VB Community Annotation]	Other
AARA007693	910	941	828	574	249	525	470	358	605	828	415	316	309	434	331	697	462	452	765	250	490	874	952	895	551	646	446	AARA007693	unspecified product	Other
AARA007694	584	623	665	248	118	248	288	172	250	369	161	132	140	258	160	371	236	188	370	159	322	637	443	431	349	384	229	AARA007694	ecdysoneless homolog [Source:Projected from Anopheles gambiae (AGAP005814) VB Community Annotation]	Other
AARA007695	3373	2486	2543	5453	2074	5303	3205	2160	3832	7007	3491	2131	2660	3721	2167	5345	3567	3212	6405	2146	3855	8191	7806	6760	4427	5647	5776	AARA007695	FeS cluster assembly scaffold IscU [Source:Projected from Anopheles gambiae (AGAP005813) VB Community Annotation]	Other
AARA007696	251	225	292	116	53	111	84	50	81	126	50	53	51	75	55	85	97	54	125	54	100	198	178	158	75	94	115	AARA007696	unspecified product	Other
AARA007697	296	202	365	150	54	171	156	106	67	217	130	101	108	145	99	220	154	157	222	88	158	319	244	262	203	187	150	AARA007697	protein xylosyltransferase [Source:Projected from Anopheles gambiae (AGAP005811) VB Community Annotation]	Other
AARA007698	1390	1572	1513	938	400	892	660	509	1554	984	571	351	503	560	499	1117	746	667	1205	476	994	1353	1327	1218	900	1093	718	AARA007698	protein phosphatase inhibitor [Source:Projected from Anopheles gambiae (AGAP005809) VB Community Annotation]	Other
AARA016752	7213	8841	6623	4305	2173	4180	2949	2416	7305	5228	2870	1701	2227	2846	2291	4624	2727	2720	6316	2035	4762	5931	4738	4713	3630	4043	3516	AARA016752	unspecified product	Other
AARA007701	1293	1176	1235	911	454	829	600	493	535	1197	700	432	542	661	557	1486	959	846	1196	401	955	1528	1208	1249	803	888	819	AARA007701	unspecified product	Other
AARA007702	522	760	610	275	126	260	205	124	600	330	248	140	171	269	164	327	191	221	400	111	221	506	431	449	332	470	167	AARA007702	unspecified product	Other
AARA007703	0	2	0	0	2	0	3	0	0	0	0	0	0	0	0	1	0	1	0	0	0	0	0	0	0	0	0	AARA007703	unspecified product	Other
AARA016288	0	0	0	0	0	0	0	0	0	0	0	0	0	0	0	0	0	0	0	0	0	0	0	0	0	0	0	Other	Other	Other
AARA016605	1999	3040	2916	1457	764	1652	1163	726	2440	1481	1055	651	958	1427	1118	2233	1203	1233	1762	690	1743	2688	1921	1852	1864	1928	1253	AARA016605	unspecified product	Other
AARA007704	4	0	3	2	3	3	0	2	2	0	0	1	0	2	0	0	0	0	2	0	1	2	1	1	0	3	2	AARA007704	unspecified product	Other
AARA007707	32943	36272	34756	21869	8577	20991	13348	10659	23595	30835	14640	9056	8839	12842	9673	21837	17311	14556	25729	9099	19185	32863	35925	33185	19610	19961	18528	AARA007707	60S ribosomal protein L8 [Source:Projected from Anopheles gambiae (AGAP005802) UniProtKB/Swiss-Prot;Acc:Q9U9L2]	Other
AARA007708	2002	2342	1833	988	414	949	723	550	1637	1228	591	410	517	646	542	1230	739	839	1314	491	1069	1679	1528	1420	1034	1195	849	AARA007708	unspecified product	Other
AARA007709	594	359	629	171	81	148	158	132	67	224	119	82	78	153	108	198	183	119	241	94	144	289	311	339	167	153	219	AARA007709	DNA replication licensing factor MCM7 [Source:UniProtKB/TrEMBL;Acc:A0A182I2B2]	Other
AARA016823	5106	7234	5710	2735	1234	2631	2174	1581	4872	3392	1903	1169	1499	1912	1553	3587	2445	2087	3770	1321	2973	4715	3986	3995	2736	2994	2264	AARA016823	dally [Source:Projected from Anopheles gambiae (AGAP005799) VB Community Annotation]	Other
AARA007712	268	246	266	43	17	41	43	33	29	61	33	22	42	50	40	52	36	35	44	23	42	84	89	72	40	55	46	AARA007712	unspecified product	Other
AARA017565	242	274	396	152	84	179	145	97	120	162	124	92	89	164	122	278	132	161	197	94	148	396	269	318	204	239	128	AARA017565	unspecified product	Other
AARA016815	787	893	946	268	139	349	289	161	174	339	168	143	140	195	203	293	181	242	282	128	289	338	602	303	346	264	310	AARA016815	sodium-coupled monocarboxylate transporter [Source:Projected from Anopheles gambiae (AGAP005795) VB Community Annotation]	Other
AARA007718	543	834	690	283	91	245	186	112	420	307	222	125	251	277	213	313	229	230	328	101	214	516	426	450	358	467	175	AARA007718	unspecified product	Other
AARA007719	0	0	0	1	1	0	0	0	2	2	0	2	1	3	1	1	0	1	0	0	0	2	3	2	0	1	0	AARA007719	unspecified product	Other
AARA007720	0	0	0	0	3	0	0	0	0	0	0	0	0	0	0	0	0	0	0	0	0	0	0	0	0	0	0	AARA007720	unspecified product	Other
AARA007721	0	1	0	0	39	1	0	1	0	1	0	2	2	2	3	0	0	0	3	0	0	4	2	1	1	1	2	AARA007721	unspecified product	Other
AARA007722	0	0	0	0	3	0	0	0	0	0	0	0	0	0	0	0	0	0	1	0	0	0	0	0	0	0	0	AARA007722	unspecified product	Other
AARA014666	388	393	379	63	19	43	39	42	93	68	47	24	28	49	17	37	42	17	46	26	42	75	43	59	62	59	78	AARA014666	unspecified product	Other
AARA007723	532	446	561	175	95	215	195	133	136	329	106	90	106	157	114	228	168	174	249	124	178	411	340	366	221	200	232	AARA007723	unspecified product	Other
AARA007724	26	46	29	8	11	15	10	9	24	18	15	16	7	6	3	22	4	11	15	2	10	64	63	51	7	24	13	AARA007724	unspecified product	Other
AARA007725	20	22	20	38	7	37	20	27	47	33	18	16	14	16	17	33	28	13	64	15	38	54	85	48	16	19	15	AARA007725	unspecified product	Other
AARA007726	0	0	1	0	0	0	0	0	0	0	0	0	0	0	0	0	0	0	0	0	1	1	0	0	0	0	0	AARA007726	unspecified product	Other
AARA007727	114	120	127	60	17	60	40	34	85	96	68	35	41	51	56	100	42	44	73	30	49	169	110	98	91	105	36	AARA007727	unspecified product	Other
AARA007728	2542	3574	3245	1416	592	1519	672	461	3078	1381	902	487	1088	1707	1089	1287	836	842	1367	497	1097	2011	1690	1700	1774	2201	875	AARA007728	unspecified product	Other
AARA007729	1408	1688	2098	402	270	489	468	287	384	442	341	218	225	331	295	1286	724	514	620	256	626	936	640	654	587	560	329	AARA007729	unspecified product	Other
AARA007730	919	935	876	689	261	582	480	365	546	960	473	308	280	454	328	659	530	408	876	323	595	991	1080	952	579	655	549	AARA007730	ATPase ASNA1 homolog [Source:UniProtKB/TrEMBL;Acc:A0A182I2D3]	Other
AARA007731	1675	1257	1720	825	381	908	926	616	605	1337	835	592	573	802	581	1168	761	738	1129	484	846	2343	2340	2155	1144	1070	600	AARA007731	glycine C-acetyltransferase [Source:Projected from Anopheles gambiae (AGAP005781) VB Community Annotation]	Other
AARA016825	1473	1916	1744	734	345	753	551	408	1141	976	514	349	550	673	551	896	644	506	973	334	834	1442	1196	1149	869	1045	645	AARA016825	unspecified product	Other
AARA007734	328	297	307	298	106	274	177	134	302	500	199	188	153	234	180	270	220	199	327	113	255	489	526	517	280	283	245	AARA007734	unspecified product	Other
AARA007735	0	0	1	1	0	0	3	0	3	0	0	0	2	0	0	0	0	1	2	3	0	5	3	3	0	3	5	AARA007735	unspecified product	Other
AARA016500	0	0	0	0	0	1	2	2	3	2	0	0	0	0	0	1	0	1	0	0	0	1	0	1	0	0	0	AARA016500	unspecified product	Other
AARA016498	1	0	0	0	0	0	0	0	2	3	0	1	0	0	0	0	1	1	1	0	1	0	0	1	0	0	0	AARA016498	unspecified product	Other
AARA016496	0	0	0	1	1	0	0	0	1	1	1	0	1	0	0	0	0	1	0	4	1	0	2	0	0	0	2	AARA016496	unspecified product	Other
AARA016499	0	0	0	0	0	1	1	0	0	0	1	0	0	1	2	0	1	0	0	0	0	0	1	1	1	0	1	AARA016499	unspecified product	Other
AARA016497	135	105	122	192	60	140	125	95	162	242	159	114	110	102	75	168	172	153	225	89	187	292	311	293	209	155	90	AARA016497	unspecified product	Other
AARA016166	85	109	97	64	34	77	47	44	79	115	77	44	21	37	30	90	95	91	103	37	57	161	292	214	89	81	49	AARA016166	unspecified product	Other
AARA016165	6	3	11	2	1	1	0	5	3	6	1	3	4	3	1	2	2	3	1	1	5	2	7	3	6	1	1	AARA016165	unspecified product	Other
AARA016502	812	627	668	222	75	135	138	147	147	261	160	100	116	199	122	201	185	134	157	84	135	179	220	216	195	263	82	AARA016502	unspecified product	Other
AARA016501	71	92	79	24	12	34	19	16	23	36	18	6	13	29	22	39	16	20	54	8	28	47	67	46	40	32	16	AARA016501	unspecified product	Other
AARA007739	313	257	339	167	84	225	190	119	89	316	185	116	158	210	189	268	188	185	214	76	189	419	352	306	224	281	182	AARA007739	hexosaminidase [Source:Projected from Anopheles gambiae (AGAP007080) VB Community Annotation]	Other
AARA007740	8	7	10	4	2	9	6	5	9	7	4	3	1	6	9	8	11	8	4	3	10	10	8	6	14	6	6	AARA007740	unspecified product	Other
AARA007741	30	33	41	3	2	7	4	1	5	16	8	4	4	10	8	9	11	4	8	5	6	24	25	13	9	16	7	AARA007741	unspecified product	Other
AARA014667	308	287	327	110	53	145	128	75	175	128	107	57	94	119	125	156	100	90	146	68	145	203	192	182	145	170	96	AARA014667	unspecified product	Other
AARA007742	1890	1296	1268	3298	1251	2926	2405	1652	1704	5247	2486	1596	1093	1736	876	3017	2986	1974	4060	1503	2410	4047	4303	4079	2744	3073	2365	AARA007742	NADH dehydrogenase (ubiquinone) Fe-S protein [Source:Projected from Anopheles gambiae (AGAP007082) VB Community Annotation]	Other
AARA007743	442	490	468	127	82	184	103	81	264	210	112	91	98	131	129	183	150	103	202	82	165	319	270	307	139	99	149	AARA007743	unspecified product	Other
AARA007744	3	1	2	10	0	7	0	1	1	2	0	4	0	4	3	4	3	3	3	1	1	3	0	4	6	19	3	AARA007744	unspecified product	Other
AARA007745	565	557	546	349	129	410	234	197	445	508	194	135	188	241	159	286	235	191	471	165	297	465	510	504	270	304	199	AARA007745	unspecified product	Other
AARA007746	1474	2342	1919	890	292	819	525	345	1310	921	639	367	849	1067	919	979	708	793	685	247	714	1780	1270	1319	1340	1959	568	AARA007746	Sodium channel protein [Source:UniProtKB/TrEMBL;Acc:A0A182I2E9]	Other
AARA007747	2254	2289	2069	1808	631	1693	1007	923	2233	2333	1011	660	791	1101	801	1716	1567	1034	2020	673	1469	2339	2487	2391	1434	1482	1883	AARA007747	Peptidyl-prolyl cis-trans isomerase [Source:UniProtKB/TrEMBL;Acc:A0A182I2F0]	Other
AARA007748	1	0	1	1	1	1	1	0	2	1	7	1	8	2	0	1	0	1	4	0	1	3	2	4	1	1	1	AARA007748	unspecified product	Other
AARA007749	0	0	0	0	0	0	0	0	2	0	0	0	0	0	0	1	0	0	0	1	0	0	0	0	0	0	1	AARA007749	unspecified product	Other
AARA017857	532	924	772	365	123	362	232	139	632	344	239	159	270	405	316	428	272	322	360	101	374	643	452	429	493	703	217	AARA017857	unspecified product	Other
AARA016654	474	651	635	347	181	458	385	218	347	517	276	202	234	300	237	491	324	335	472	216	368	847	670	625	409	420	339	AARA016654	collagen type IV alpha-3-binding protein [Source:Projected from Anopheles gambiae (AGAP007093) VB Community Annotation]	Other
AARA007755	42	40	28	33	15	34	19	19	31	58	32	21	18	26	17	34	22	23	33	14	36	60	33	33	34	36	19	AARA007755	unspecified product	Other
AARA007756	7	4	6	24	6	6	9	15	17	28	21	14	5	14	5	9	12	7	27	4	24	24	25	27	26	14	16	AARA007756	unspecified product	Other
AARA007757	229	180	216	138	67	103	111	80	106	163	67	59	67	84	62	106	96	66	128	53	91	155	162	164	107	115	123	AARA007757	Ras-related protein Rab-43 [Source:Projected from Anopheles gambiae (AGAP007096) VB Community Annotation]	Other
AARA017334	144	115	121	71	35	64	39	53	38	117	60	45	44	62	41	68	66	62	107	52	72	126	125	110	105	116	79	AARA017334	translation initiation factor eIF-2B subunit beta [Source:Projected from Anopheles gambiae (AGAP007097) VB Community Annotation]	Other
AARA017335	323	395	351	192	123	190	140	120	229	243	108	92	87	112	82	171	141	115	230	93	191	296	263	263	169	167	214	AARA017335	unspecified product	Other
AARA016755	8	8	7	0	1	2	1	1	9	3	1	1	2	12	0	5	1	5	6	0	3	5	4	1	1	1	2	AARA016755	unspecified product	Other
AARA017337	51	50	54	15	4	6	5	4	9	15	9	5	5	16	9	12	7	8	15	4	7	24	22	10	11	18	7	AARA017337	unspecified product	Other
AARA017336	0	0	0	0	0	0	1	0	0	0	0	0	0	0	0	1	0	0	0	0	0	0	0	0	0	0	0	AARA017336	unspecified product	Other
AARA007763	256	277	242	119	53	131	79	72	123	142	72	44	49	78	55	120	83	73	127	49	87	165	159	148	81	93	73	AARA007763	CWF19-like protein 1 homolog [Source:Projected from Anopheles gambiae (AGAP007102) VB Community Annotation]	Other
AARA016758	5430	6865	6279	3180	1520	3377	2649	1743	5305	4233	2387	1595	2183	2927	2431	3962	2637	2866	4206	1502	3620	6312	5256	4800	4149	5164	2459	AARA016758	calsyntenin-1 [Source:Projected from Anopheles gambiae (AGAP007103) VB Community Annotation]	Other
AARA007766	10744	11525	9830	4186	1705	4713	3321	2869	8894	5467	2272	1672	2486	3068	2365	3430	2919	2445	6193	1664	4169	5263	5775	5104	3038	3588	2221	AARA007766	farnesyl diphosphate synthase [Source:Projected from Anopheles gambiae (AGAP007104) VB Community Annotation]	Other
AARA007767	5	7	9	2	1	3	0	8	1	11	5	0	4	5	4	6	0	1	11	1	2	8	6	9	4	9	0	AARA007767	unspecified product	Other
AARA007768	2257	2466	2858	1140	587	1258	1114	648	1069	1658	986	555	854	1097	1039	1853	1014	1148	1681	641	1403	2816	2285	2206	1708	1823	895	AARA007768	ubiquitin carboxyl-terminal hydrolase [Source:Projected from Anopheles gambiae (AGAP007106) VB Community Annotation]	Other
AARA007769	985	975	931	1024	826	1859	578	413	2041	1659	886	622	970	1270	888	3389	1597	1653	2338	786	3015	3289	2766	2824	613	653	2268	AARA007769	DnaJ homolog subfamily B member [Source:Projected from Anopheles gambiae (AGAP007107) VB Community Annotation]	Other
AARA007770	917	1143	1228	500	224	454	343	240	539	547	393	246	410	507	356	594	418	452	515	177	479	797	647	718	534	686	418	AARA007770	multiple PDZ domain protein [Source:Projected from Anopheles gambiae (AGAP007108) VB Community Annotation]	Other
AARA007771	0	2	1	0	0	3	0	1	0	1	0	0	0	0	0	0	0	1	0	0	2	1	0	2	0	0	0	AARA007771	unspecified product	Other
AARA016683	747	837	851	269	128	320	315	195	481	479	265	181	269	308	254	375	220	298	374	142	319	715	574	490	480	605	269	AARA016683	protein vein [Source:Projected from Anopheles gambiae (AGAP007110) VB Community Annotation]	Other
AARA007774	942	1133	888	614	393	749	659	572	1171	1096	537	303	397	468	336	890	614	704	1075	452	836	1957	1777	1556	525	670	749	AARA007774	uracil phosphoribosyltransferase [Source:Projected from Anopheles gambiae (AGAP007111) VB Community Annotation]	Other
AARA007775	1821	1893	2194	950	547	1214	810	598	726	1549	854	499	576	753	639	1836	1033	1001	1598	667	1317	2312	1985	1766	1214	1184	1130	AARA007775	Pescadillo homolog [Source:UniProtKB/TrEMBL;Acc:A0A182I2H8]	Other
AARA007776	5141	5542	4558	2785	1249	3158	1748	1444	4930	3895	1865	1194	1263	1870	1303	3251	2212	2213	4261	1457	3175	5583	6001	5424	3216	3415	2023	AARA007776	1-acyl-sn-glycerol-3-phosphate acyltransferase gamma [Source:Projected from Anopheles gambiae (AGAP007113) VB Community Annotation]	Other
AARA007777	2897	3664	3182	1581	631	1467	1127	814	2225	1810	980	613	912	1252	938	2124	1372	1251	1819	583	1491	2973	2456	2300	1666	2083	1379	AARA007777	RING finger and CCCH-type zinc finger domain-containing protein [Source:Projected from Anopheles gambiae (AGAP007114) VB Community Annotation]	Other
AARA007778	370	371	379	198	85	183	155	127	206	271	131	85	95	153	102	185	126	128	259	91	163	317	320	316	204	228	145	AARA007778	unspecified product	Other
AARA017339	914	1077	1050	585	210	516	323	252	577	471	293	208	209	312	242	581	397	282	606	198	473	729	708	762	382	351	372	AARA017339	unspecified product	Other
AARA017338	207	156	203	126	59	118	75	69	64	184	110	61	75	129	80	142	112	116	151	63	116	198	198	221	168	143	168	AARA017338	unspecified product	Other
AARA018216	682	874	947	302	191	333	227	150	371	285	251	151	222	349	318	632	304	325	327	120	365	664	386	444	409	460	245	AARA018216	unspecified product	Other
AARA007782	1518	948	1014	1975	687	1779	1305	1232	712	2969	1403	968	789	1349	748	2211	1881	1435	2610	963	1886	2894	3718	2973	2226	2269	1405	AARA007782	Sidoreflexin [Source:UniProtKB/TrEMBL;Acc:A0A182I2I5]	Other
AARA007783	16030	14576	14511	8545	2657	6947	4910	3988	8452	8982	4169	2789	2780	3646	3005	6937	6896	4657	8345	2949	5906	9584	11273	10724	4988	4450	6940	AARA007783	Nucleoside diphosphate kinase [Source:UniProtKB/TrEMBL;Acc:A0A182I2I6]	Other
AARA007784	6063	7076	5613	3415	1450	3737	2083	1708	5821	3794	1955	1305	1219	1732	1303	3493	2532	2357	4288	1441	3631	6158	5442	5752	3071	4132	2248	AARA007784	cytochrome b5 protein [Source:Projected from Anopheles gambiae (AGAP007121) VB Community Annotation]	Other
AARA007785	524	400	716	196	118	221	155	100	83	208	137	99	111	178	162	352	240	182	253	120	203	477	337	326	201	91	224	AARA007785	Tubulin alpha chain [Source:UniProtKB/TrEMBL;Acc:A0A182I2I8]	Other
AARA007786	501	357	380	486	155	627	324	252	501	893	479	275	167	367	172	594	338	348	681	208	386	1431	1303	1044	1290	1092	419	AARA007786	sarcosine dehydrogenase [Source:Projected from Anopheles gambiae (AGAP007123) VB Community Annotation]	Other
AARA007787	69	52	55	51	20	55	34	40	59	80	31	26	24	51	29	61	44	40	81	22	44	126	94	90	43	64	61	AARA007787	unspecified product	Other
AARA007788	1280	1179	1437	483	265	527	436	398	544	737	404	286	318	383	290	601	457	390	745	307	533	1075	1127	1114	552	526	465	AARA007788	glutamate-rich WD repeat-containing protein [Source:Projected from Anopheles gambiae (AGAP007125) VB Community Annotation]	Other
AARA007789	225	249	280	69	41	88	70	49	87	110	64	49	62	82	66	106	97	50	116	52	92	180	160	125	98	83	96	AARA007789	DNA mismatch repair protein PMS2 [Source:Projected from Anopheles gambiae (AGAP007126) VB Community Annotation]	Other
AARA007790	430	575	511	198	87	223	160	103	364	273	200	79	147	219	149	242	154	143	240	103	195	435	346	359	272	400	105	AARA007790	regulator of G-protein signaling [Source:Projected from Anopheles gambiae (AGAP007127) VB Community Annotation]	Other
AARA007791	393	550	650	327	206	350	287	223	410	427	262	153	208	218	212	612	398	357	618	252	528	748	575	585	483	405	326	AARA007791	Ribosome biogenesis protein BOP1 homolog [Source:UniProtKB/TrEMBL;Acc:A0A182I2J4]	Other
AARA007792	70	90	99	27	18	44	36	24	26	54	35	33	29	47	55	41	32	26	36	20	46	77	63	54	65	70	36	AARA007792	unspecified product	Other
AARA018093	1536	1827	1676	655	262	635	478	348	1046	808	392	274	268	378	304	530	505	342	845	299	582	821	875	859	540	500	714	AARA018093	unspecified product	Other
AARA014673	266	255	246	171	51	126	75	92	138	128	45	41	63	82	67	109	113	79	164	69	97	159	195	183	94	81	156	AARA014673	unspecified product	Other
AARA007793	789	980	1106	488	222	434	336	191	515	492	282	155	310	418	406	683	371	411	501	194	500	851	641	608	520	633	410	AARA007793	protein-tyrosine phosphatase [Source:Projected from Anopheles gambiae (AGAP007130) VB Community Annotation]	Other
AARA007794	3272	3754	3461	1809	777	1688	1230	873	2325	2093	1092	666	928	1249	902	1930	1531	1389	2366	833	1785	2894	2723	2588	1655	1947	1460	AARA007794	AP-2 complex subunit mu-1 [Source:Projected from Anopheles gambiae (AGAP007131) VB Community Annotation]	Other
AARA014674	147	234	136	58	24	65	47	41	183	58	45	33	55	55	60	76	48	59	76	26	66	83	78	86	91	99	36	AARA014674	unspecified product	Other
AARA017894	1618	2381	1941	1023	365	844	693	394	1784	1072	673	405	640	831	717	1149	690	776	1107	340	869	1631	1425	1161	1153	1545	569	AARA017894	unspecified product	Other
AARA007797	302	145	192	21	7	21	34	22	13	37	17	10	4	3	3	34	41	22	30	11	30	47	49	68	42	54	22	AARA007797	Elongation of very long chain fatty acids protein [Source:Projected from Anopheles gambiae (AGAP007134) UniProtKB/TrEMBL;Acc:Q7QIY7]	Other
AARA016713	2067	1881	2230	1240	643	1314	987	759	851	1910	1194	740	1184	1351	1029	2125	1716	1638	1587	820	1176	3139	2339	2432	2244	2705	1103	AARA016713	tripartite motif-containing protein [Source:Projected from Anopheles gambiae (AGAP007135) VB Community Annotation]	Other
AARA007800	49	56	67	43	13	37	23	12	15	36	33	20	20	49	53	45	28	41	23	7	32	98	54	44	82	94	29	AARA007800	unspecified product	Other
AARA007801	815	1215	1028	396	192	509	327	254	914	531	357	205	356	492	407	687	388	541	543	192	580	870	697	622	560	751	318	AARA007801	unspecified product	Other
AARA007802	50	65	46	125	40	177	78	74	143	130	136	74	57	71	72	167	121	124	146	111	59	271	263	276	118	164	114	AARA007802	Wurst [Source:Projected from Anopheles gambiae (AGAP007138) VB Community Annotation]	Other
AARA017341	1	1	2	1	3	3	3	6	4	6	3	2	3	2	3	4	3	4	8	0	6	9	16	8	5	0	5	AARA017341	Ser/Thr protein phosphatase/nucleotidase [Source:Projected from Anopheles gambiae (AGAP007139) VB Community Annotation]	Other
AARA017340	262	144	213	166	62	183	135	99	78	278	154	115	136	137	152	219	214	173	258	56	228	437	393	347	264	284	172	AARA017340	Ser/Thr protein phosphatase/nucleotidase [Source:Projected from Anopheles gambiae (AGAP007140) VB Community Annotation]	Other
AARA017342	4	1	4	2	0	3	1	2	0	5	0	0	1	1	0	0	3	1	0	0	0	1	4	1	2	0	1	AARA017342	Serine-type enodpeptidase [Source:Projected from Anopheles gambiae (AGAP007141) VB Community Annotation]	Other
AARA017343	323	278	320	321	67	232	150	113	69	393	110	70	129	225	156	209	159	118	317	62	100	602	525	367	299	315	346	AARA017343	Serine-type enodpeptidase [Source:Projected from Anopheles gambiae (AGAP007142) VB Community Annotation]	Other
AARA007804	1124	994	1217	685	335	801	717	380	576	1266	692	381	472	696	505	974	638	596	1085	394	841	1506	1297	1223	960	1020	869	AARA007804	unspecified product	Other
AARA007805	1	0	0	2	6	1	3	0	4	0	1	0	3	2	0	7	3	0	4	0	0	6	2	0	1	2	1	AARA007805	unspecified product	Other
AARA007806	646	529	679	333	131	305	252	193	155	453	223	139	126	197	157	358	308	244	420	167	293	621	649	629	307	319	360	AARA007806	unspecified product	Other
AARA007807	752	657	605	878	298	858	635	417	709	1072	559	389	302	453	313	839	681	515	1204	368	779	1135	1153	1108	679	763	578	AARA007807	unspecified product	Other
AARA007808	321	346	339	168	79	168	78	92	170	180	85	53	79	77	70	117	159	96	212	79	158	203	219	221	121	109	170	AARA007808	exosome complex protein LRP1 [Source:Projected from Anopheles gambiae (AGAP007147) VB Community Annotation]	Other
AARA017345	0	0	0	0	0	1	0	0	0	0	0	0	0	1	0	0	0	1	4	0	0	1	0	0	0	0	0	AARA017345	unspecified product	Other
AARA007810	4	1	1	1	0	1	1	2	1	4	0	0	1	0	1	2	1	1	2	4	0	2	3	2	6	3	0	AARA007810	unspecified product	Other
AARA016571	0	0	0	0	0	0	0	0	0	0	0	0	0	0	0	1	0	0	1	0	0	3	0	1	0	0	0	AARA016571	unspecified product	Other
AARA017344	0	0	0	1	0	2	1	1	0	2	1	0	1	0	0	0	0	1	1	0	0	0	1	0	0	0	1	AARA017344	unspecified product	Other
AARA017346	0	0	0	0	0	0	0	0	0	1	1	0	0	0	0	0	0	0	2	0	0	0	0	0	0	0	0	AARA017346	unspecified product	Other
AARA017347	0	0	0	3	0	2	0	2	3	3	4	0	1	0	0	0	0	1	2	0	0	1	1	11	0	0	1	AARA017347	unspecified product	Other
AARA016591	0	0	0	0	0	0	0	0	2	1	0	0	0	0	1	0	0	0	2	0	0	0	1	0	0	1	0	AARA016591	unspecified product	Other
AARA017348	0	0	0	0	0	0	0	0	0	0	0	0	0	0	0	0	0	1	2	0	1	1	0	3	1	0	0	AARA017348	unspecified product	Other
AARA007811	0	2	0	0	1	0	3	0	2	0	0	0	0	0	0	1	0	1	2	0	2	1	0	1	0	0	0	AARA007811	unspecified product	Other
AARA007812	11	5	9	1	0	0	3	0	2	1	4	0	1	3	1	3	2	1	3	2	6	4	0	1	1	3	0	AARA007812	unspecified product	Other
AARA007813	22508	20782	20689	13366	5161	12502	6344	6216	9301	20359	9761	6275	5503	8337	6077	12094	9657	9018	14762	5888	10436	22514	24142	22034	13062	13100	10764	AARA007813	40S ribosomal protein S27 [Source:UniProtKB/TrEMBL;Acc:A0A182I2L6]	Other
AARA007814	26	24	17	139	114	81	59	63	94	117	38	35	52	84	59	432	124	86	139	59	89	270	520	286	92	85	256	AARA007814	alpha-crystallin B chain [Source:Projected from Anopheles gambiae (AGAP007158) VB Community Annotation]	Other
AARA018369	107	71	52	235	73	139	120	237	158	194	87	75	211	221	67	502	254	177	146	125	317	687	607	550	182	184	912	AARA018369	SHSP domain-containing protein [Source:UniProtKB/TrEMBL;Acc:A0A499FTM8]	Other
AARA018370	3265	2062	2142	1777	703	1326	1169	671	1048	1992	1246	801	763	1174	585	2256	1768	1257	2287	658	1859	3687	2757	2337	1871	2375	1035	AARA018370	alpha-crystallin chain B [Source:Projected from Anopheles gambiae (AGAP007160) VB Community Annotation]	Other
AARA007816	258	272	289	602	217	372	239	225	296	676	299	202	141	193	134	431	305	250	432	149	317	657	657	663	298	347	537	AARA007816	alpha-crystallin chain A [Source:Projected from Anopheles gambiae (AGAP007161) VB Community Annotation]	Other
AARA007817	2145	1646	2261	2038	792	1496	1171	912	685	2917	1592	967	750	1161	917	1683	1332	1258	1712	685	1124	3089	3042	2918	1425	1847	2130	AARA007817	alpha-crystallin chain A [Source:Projected from Anopheles gambiae (AGAP007162) VB Community Annotation]	Other
AARA007818	3081	3297	3443	1521	673	1549	1100	737	1618	1576	898	600	838	1181	927	2462	1339	1391	1679	699	1545	3005	2480	2277	1416	1576	1389	AARA007818	unspecified product	Other
AARA007819	0	2	0	1	0	2	2	1	1	0	1	3	3	0	2	2	2	3	1	0	3	4	4	5	1	3	0	AARA007819	unspecified product	Other
AARA014676	225	194	282	103	36	97	86	52	55	105	65	50	51	70	68	158	108	94	106	39	98	183	171	129	121	114	84	AARA014676	unspecified product	Other
AARA014677	544	443	696	213	89	255	169	103	148	191	117	95	105	146	131	256	219	165	221	90	167	397	297	311	203	223	228	AARA014677	unspecified product	Other
AARA018533	0	2	2	146	20	84	43	30	56	329	47	43	113	117	69	9	55	67	214	3	72	116	124	57	9	1	105	AARA018533	unspecified product	Other
AARA017350	264	198	278	69	65	112	116	75	76	157	98	73	77	137	90	156	95	89	155	60	149	232	216	188	195	176	151	AARA017350	Lethal(2)denticleless [Source:Projected from Anopheles gambiae (AGAP007166) VB Community Annotation]	Other
AARA017349	658	522	491	425	107	286	313	193	430	508	229	151	136	232	144	307	312	241	478	170	275	505	495	490	288	289	335	AARA017349	unspecified product	Other
AARA007821	379	289	354	210	62	182	158	145	148	361	173	97	109	170	120	230	198	144	289	104	191	398	416	376	243	226	190	AARA007821	alpha-1,3-mannosyltransferase [Source:Projected from Anopheles gambiae (AGAP007168) VB Community Annotation]	Other
AARA017352	4330	4827	3962	2374	1028	2224	1729	1164	2795	2717	1299	825	1244	1629	1183	2761	1823	1755	2976	1140	2405	4255	3263	3881	3651	4087	1816	AARA017352	sestrin [Source:Projected from Anopheles gambiae (AGAP007169) VB Community Annotation]	Other
AARA017351	5104	5853	5054	2880	1124	2748	1833	1750	3720	3255	1647	1056	1154	1516	1152	3016	2204	1890	3876	1374	2948	4065	3911	4212	1938	1970	2285	AARA017351	translation initiation factor 4E [Source:Projected from Anopheles gambiae (AGAP007172) VB Community Annotation]	Other
AARA007823	38	29	42	21	12	9	20	9	9	31	15	4	14	18	7	17	16	14	32	7	12	30	37	35	16	14	27	AARA007823	IMD pathway signalling Fas-Associated Death Domain. [Source:Projected from Anopheles gambiae (AGAP007173) VB Community Annotation]	Other
AARA007824	2883	2861	2668	898	630	1176	922	570	1152	1493	794	493	647	1019	781	1241	847	985	1381	565	1260	2074	1649	1765	1036	1259	689	AARA007824	E3 ubiquitin-protein ligase MARCH1/8 [Source:Projected from Anopheles gambiae (AGAP007174) VB Community Annotation]	Other
AARA007825	4899	5626	4899	2762	1058	2507	1948	1330	3968	3364	1686	1034	1439	2171	1433	2454	1833	1604	3181	1112	2305	3985	4220	3932	2034	2481	2204	AARA007825	Phosphatidate cytidylyltransferase [Source:UniProtKB/TrEMBL;Acc:A0A182I2M8]	Other
AARA007826	437	264	364	152	81	157	147	101	126	277	129	86	87	135	99	213	140	141	265	78	148	354	323	284	185	222	144	AARA007826	unspecified product	Other
AARA007827	1	0	0	0	1	2	0	0	0	0	0	1	2	0	0	3	1	0	1	0	0	2	0	0	1	1	2	AARA007827	spaetzle-like cytokine [Source:Projected from Anopheles gambiae (AGAP007177) VB Community Annotation]	Other
AARA007828	19	22	49	19	10	28	15	2	13	7	15	8	14	18	26	40	12	19	20	4	21	35	21	23	25	34	12	AARA007828	unspecified product	Other
AARA007829	1006	1246	1391	650	293	651	386	224	746	481	344	209	434	583	576	901	483	589	495	201	696	923	548	594	660	923	367	AARA007829	unspecified product	Other
AARA016733	2802	2745	3254	2050	852	2058	1767	1083	2629	2667	1669	1076	1458	1774	1526	3032	1591	2171	2520	965	2712	4886	4251	3493	2580	3593	1689	AARA016733	unspecified product	Other
AARA007831	1	2	1	3	0	1	1	1	0	3	1	0	0	1	0	2	2	2	3	1	1	2	2	2	0	3	0	AARA007831	Glyco_18 domain-containing protein [Source:UniProtKB/TrEMBL;Acc:A0A182I2N4]	Other
AARA016800	1416	1459	1821	1105	486	989	736	503	753	1267	748	431	672	966	810	1713	752	1188	1254	469	1279	2101	1703	1502	1335	1483	688	AARA016800	unspecified product	Other
AARA007834	0	0	0	0	0	0	0	0	1	0	0	0	0	1	0	0	0	0	0	0	0	0	0	0	0	0	0	AARA007834	unspecified product	Other
AARA014679	99	122	134	89	30	67	59	34	78	80	33	24	50	56	42	104	62	59	81	33	60	102	111	71	85	76	58	AARA014679	unspecified product	Other
AARA017712	0	0	0	0	0	0	0	0	1	0	0	0	1	0	0	0	0	0	0	0	0	0	0	0	0	0	0	AARA017712	unspecified product	Other
AARA017354	0	0	1	0	0	0	0	0	1	0	0	0	0	0	0	0	0	0	1	0	1	0	0	0	0	0	0	AARA017354	unspecified product	Other
AARA017353	0	0	0	0	0	0	0	0	0	0	0	0	0	0	0	0	0	0	0	0	0	0	0	1	0	0	0	AARA017353	unspecified product	Other
AARA017355	0	2	0	0	0	0	0	0	0	0	0	0	0	0	0	0	0	0	2	0	0	0	0	0	0	0	0	AARA017355	unspecified product	Other
AARA017356	0	0	0	0	0	1	1	0	0	0	0	0	0	0	0	0	0	0	0	0	0	0	0	0	0	0	0	AARA017356	unspecified product	Other
AARA007838	0	2	4	2	0	0	3	1	0	3	1	0	0	0	1	0	4	0	0	0	1	2	0	0	2	3	0	AARA007838	unspecified product	Other
AARA007839	27	15	25	4	2	0	0	2	2	4	3	2	0	1	6	1	2	1	3	3	2	2	2	7	4	2	1	AARA007839	unspecified product	Other
AARA007840	11	4	5	15	6	9	9	2	9	18	7	3	2	4	4	12	5	6	6	3	1	13	21	12	13	14	5	AARA007840	Niemann-Pick Type C-2 [Source:Projected from Anopheles gambiae (AGAP007197) VB Community Annotation]	Other
AARA007841	1379	1373	1595	855	492	1052	778	499	928	1385	854	504	595	806	616	1512	798	1093	1364	508	1177	2331	2097	2031	1690	1763	623	AARA007841	unspecified product	Other
AARA015449	74	94	65	55	21	49	20	23	58	31	21	15	17	25	33	34	18	15	37	12	35	53	45	109	27	42	33	Other	Other	Other
AARA007842	6	4	9	5	0	0	2	0	2	4	2	0	1	2	3	2	7	1	4	0	2	8	7	6	4	4	1	AARA007842	defensin anti-microbial peptide [Source:Projected from Anopheles gambiae (AGAP007199) VB Community Annotation]	Other
AARA007843	1	2	0	1	1	2	1	0	0	0	1	3	0	0	3	2	2	1	3	0	1	3	4	4	2	0	0	AARA007843	unspecified product	Other
AARA007844	1241	1066	1067	1257	443	1148	722	538	807	1914	1009	658	604	723	453	1300	1117	889	2034	580	1310	1882	1919	1768	1365	1421	1006	AARA007844	thioredoxin 2	Other
AARA007845	1870	2444	2095	1079	518	1114	628	479	1495	772	470	365	413	389	464	1137	751	621	1318	521	1009	1264	1419	1316	687	658	749	AARA007845	unspecified product	Other
AARA007846	798	686	1032	505	257	592	411	276	322	790	454	286	406	507	436	780	470	564	729	247	533	1379	1257	1081	864	947	536	AARA007846	E3 ubiquitin-protein ligase MARCH6 [Source:Projected from Anopheles gambiae (AGAP007204) VB Community Annotation]	Other
AARA007847	111	69	101	31	15	46	46	33	24	49	27	20	17	23	23	41	34	22	75	18	34	61	84	52	36	33	30	AARA007847	RAT1-interacting protein [Source:Projected from Anopheles gambiae (AGAP007205) VB Community Annotation]	Other
AARA007848	295	261	270	249	123	211	168	127	158	314	140	122	112	116	108	350	179	161	468	140	312	351	350	377	165	192	244	AARA007848	unspecified product	Other
AARA007849	3833	4574	4329	2112	913	2241	1850	1535	3139	3050	1551	997	1060	1490	1137	3087	1827	1700	2774	1114	2488	4444	4350	4110	1832	2244	1961	AARA007849	DE-cadherin [Source:Projected from Anopheles gambiae (AGAP007203) VB Community Annotation]	Other
AARA014681	0	0	2	4	0	1	0	0	0	0	0	1	0	0	2	3	1	1	1	2	4	2	1	1	0	2	3	AARA014681	unspecified product	Other
AARA007850	37	45	43	186	109	228	206	161	261	344	171	75	160	182	119	327	211	193	267	87	276	541	376	424	215	201	239	AARA007850	DE-cadherin [Source:Projected from Anopheles gambiae (AGAP007207) VB Community Annotation]	Other
AARA007851	1962	1104	1487	2127	824	2135	1869	1423	622	4299	1980	1388	915	1446	814	2435	2693	1662	2688	1048	1790	3177	4109	3457	2485	2363	1785	AARA007851	NADH dehydrogenase (ubiquinone) 1 alpha subcomplex [Source:Projected from Anopheles gambiae (AGAP007208) VB Community Annotation]	Other
AARA007852	230	169	115	196	76	185	135	92	244	243	123	83	66	103	75	144	148	88	223	83	173	221	220	220	164	223	162	AARA007852	unspecified product	Other
AARA007853	3780	4177	3459	2835	1432	2993	2337	1754	3896	4866	2476	1624	1538	1844	1355	3635	2695	2966	3930	1450	3228	6510	7183	6013	3443	4090	3235	AARA007853	Tetraspanin [Source:Projected from Anopheles gambiae (AGAP007209) UniProtKB/TrEMBL;Acc:Q7PTA7]	Other
AARA007854	361	398	342	274	111	261	190	172	286	368	198	122	121	154	136	293	209	170	326	114	222	407	419	397	202	304	181	AARA007854	Tetraspanin [Source:Projected from Anopheles gambiae (AGAP007210) UniProtKB/TrEMBL;Acc:Q7QJ21]	Other
AARA007855	686	713	739	514	176	450	359	256	565	604	315	229	199	246	194	454	397	323	642	254	440	642	668	646	390	363	431	AARA007855	RNA (guanine-9-)-methyltransferase domain-containing protein [Source:Projected from Anopheles gambiae (AGAP007211) VB Community Annotation]	Other
AARA007856	755	798	838	357	167	365	346	222	402	585	344	193	232	261	252	388	302	284	512	194	388	626	649	630	439	502	340	AARA007856	ATP-dependent RNA helicase DHX8/PRP22 [Source:Projected from Anopheles gambiae (AGAP007212) VB Community Annotation]	Other
AARA007857	146	96	144	117	37	86	75	51	94	161	90	66	39	79	46	85	89	82	103	52	82	162	161	138	103	106	98	AARA007857	mitogen-activated protein-binding protein-interacting protein [Source:Projected from Anopheles gambiae (AGAP007213) VB Community Annotation]	Other
AARA007858	1	0	0	1	2	0	3	5	0	9	1	0	0	3	1	2	1	1	3	1	3	2	2	5	3	1	0	AARA007858	unspecified product	Other
AARA017358	295	327	306	169	74	159	127	139	128	297	98	69	92	138	103	171	146	113	237	62	189	275	252	256	136	168	166	AARA017358	phosphoacetylglucosamine mutase [Source:Projected from Anopheles gambiae (AGAP007215) VB Community Annotation]	Other
AARA017357	9	7	3	20	6	12	28	10	11	26	12	9	13	14	13	45	17	16	28	4	16	61	35	38	20	34	17	AARA017357	DE-cadherin [Source:Projected from Anopheles gambiae (AGAP007216) VB Community Annotation]	Other
AARA017359	891	746	873	427	183	407	332	301	350	580	222	172	188	283	210	423	367	248	531	216	371	621	632	652	299	279	524	AARA017359	pre-mRNA-processing factor [Source:Projected from Anopheles gambiae (AGAP007217) VB Community Annotation]	Other
AARA017360	1989	2336	1889	1316	551	1231	738	656	1284	1781	760	584	547	750	567	1389	1103	885	1859	684	1433	2078	1982	1963	1085	1168	1592	AARA017360	eukaryotic translation initiation factor 2, subunit 2 beta [Source:Projected from Anopheles gambiae (AGAP007218) VB Community Annotation]	Other
AARA007861	25	38	29	26	10	17	11	2	21	25	10	13	8	7	13	12	10	14	18	10	12	22	26	26	18	16	21	AARA007861	unspecified product	Other
AARA007863	466	563	486	281	128	250	193	147	308	303	165	120	129	174	169	270	174	156	313	130	256	359	428	357	273	316	214	AARA007863	unspecified product	Other
AARA007862	0	2	0	0	1	4	5	0	4	3	1	1	1	2	2	3	1	3	4	0	2	5	6	4	4	12	4	AARA007862	unspecified product	Other
AARA007864	668	626	618	378	177	390	316	219	339	573	320	180	280	429	308	452	339	280	508	201	431	947	879	829	625	652	399	AARA007864	unspecified product	Other
AARA007865	0	0	0	0	0	0	0	0	1	0	0	0	0	0	0	0	0	0	0	0	0	0	0	0	0	0	0	AARA007865	unspecified product	Other
AARA017363	0	0	0	0	0	0	0	0	0	0	0	0	0	0	0	0	0	0	0	0	0	0	0	0	0	0	0	AARA017363	unspecified product	Other
AARA017362	0	0	0	0	0	0	0	0	0	0	0	0	1	0	0	0	0	0	0	0	0	0	0	0	0	0	0	AARA017362	unspecified product	Other
AARA017361	0	0	1	0	0	0	0	0	0	0	0	0	0	0	0	0	0	0	0	0	0	0	0	0	0	0	0	AARA017361	unspecified product	Other
AARA016576	0	0	0	0	0	0	0	0	1	0	0	0	0	1	0	0	0	0	0	0	0	1	0	0	0	0	0	AARA016576	unspecified product	Other
AARA016671	1639	1882	1842	758	328	798	678	416	1011	1070	659	387	607	796	654	905	663	857	1013	349	876	1609	1266	1192	1053	1334	552	AARA016671	heme peroxidase [Source:Projected from Anopheles gambiae (AGAP007237) VB Community Annotation]	Other
AARA007870	233	240	207	275	110	286	257	168	426	409	244	141	95	153	73	279	291	176	426	146	254	303	376	347	240	280	172	AARA007870	acyl-coenzyme A thioesterase [Source:Projected from Anopheles gambiae (AGAP007238) VB Community Annotation]	Other
AARA007871	127	103	147	55	25	56	62	30	47	95	51	23	33	66	44	57	44	44	90	31	58	105	83	80	86	73	48	AARA007871	unspecified product	Other
AARA017364	15	10	8	11	5	11	13	8	55	18	5	3	4	8	8	15	7	6	12	5	6	17	18	12	10	10	9	AARA017364	Enkurin, TRPC channel interacting protein [Source:Projected from Anopheles gambiae (AGAP007240) VB Community Annotation]	Other
AARA007873	16	14	18	8	1	7	1	3	13	5	6	0	2	5	3	7	5	8	10	7	9	16	17	11	4	13	4	AARA007873	unspecified product	Other
AARA017365	1013	1072	1018	436	202	445	333	283	552	446	248	173	192	273	197	459	357	245	482	192	382	656	539	670	344	304	325	AARA017365	cleavage and polyadenylation specificity factor subunit [Source:Projected from Anopheles gambiae (AGAP007242) VB Community Annotation]	Other
AARA017366	987	890	1044	490	235	531	420	380	311	1139	472	310	339	471	322	670	541	429	671	302	620	1095	1083	1009	694	764	608	AARA017366	26S proteasome regulatory subunit T6 [Source:Projected from Anopheles gambiae (AGAP007243) VB Community Annotation]	Other
AARA017367	1158	1052	1152	564	199	565	390	364	500	858	429	287	278	313	284	623	518	397	668	256	451	941	946	1081	584	494	461	AARA017367	Ribosome biogenesis protein WDR12 homolog [Source:Projected from Anopheles gambiae (AGAP007244) UniProtKB/Swiss-Prot;Acc:Q7QJ33]	Other
AARA007875	133	127	145	100	42	52	70	41	90	103	31	35	31	45	39	61	60	36	77	45	68	75	101	93	34	55	78	AARA007875	unspecified product	Other
AARA007876	216	159	174	28	24	48	38	32	90	70	31	25	17	41	26	57	44	47	83	40	89	96	75	91	63	51	53	AARA007876	small nuclear ribonucleoprotein D1 [Source:Projected from Anopheles gambiae (AGAP007246) VB Community Annotation]	Other
AARA014683	356	388	447	172	101	138	128	100	146	263	138	103	142	181	156	241	193	171	256	93	207	337	289	308	214	246	121	AARA014683	unspecified product	Other
AARA016678	4556	6342	4993	2241	875	1848	1567	1177	3435	2381	1574	971	1354	1648	1257	2265	1724	1667	2397	824	1860	3449	3027	2966	2125	2647	1314	AARA016678	neuronal calcium sensor [Source:Projected from Anopheles gambiae (AGAP007248) VB Community Annotation]	Other
AARA007879	3019	4108	3114	2225	900	1627	1506	1123	2924	2625	1395	906	1169	1379	1057	2390	1757	1558	2838	893	2145	2921	2451	2573	1896	2268	1416	AARA007879	hippocalcin-like protein [Source:Projected from Anopheles gambiae (AGAP007247) VB Community Annotation]	Other
AARA016768	1432	1196	1020	1401	767	1298	946	822	944	1912	876	602	585	998	634	2245	1838	1293	2413	946	1338	2064	2167	1864	1636	2032	1414	AARA016768	protein flightin [Source:Projected from Anopheles gambiae (AGAP007249) VB Community Annotation]	Other
AARA007882	4583	5481	4518	1665	773	1497	1144	854	1595	2021	969	747	728	947	694	1977	1522	923	2088	810	1471	1910	1802	1917	1227	1554	984	AARA007882	unspecified product	Other
AARA016583	12	12	8	7	6	14	9	7	8	12	2	3	6	9	15	10	3	8	11	4	8	12	3	11	6	9	4	AARA016583	Late trypsin [Source:Projected from Anopheles gambiae (AGAP007251) VB Community Annotation]	Other
AARA016589	0	0	0	0	0	0	0	0	0	0	0	0	0	0	1	0	0	0	0	0	0	0	0	0	0	0	0	AARA016589	chymotrypsin-like protein [Source:Projected from Anopheles gambiae (AGAP007252) VB Community Annotation]	Other
AARA016717	7220	9233	7797	3861	1646	3981	2953	1841	5882	4627	2540	1757	2645	3542	2806	4482	2836	2751	4457	1607	4254	5855	5501	5094	4257	5064	2678	AARA016717	hippocampus abundant gene transcript [Source:Projected from Anopheles gambiae (AGAP007253) VB Community Annotation]	Other
AARA017368	1619	1746	1591	812	327	690	535	440	593	865	449	356	310	333	319	820	672	491	1061	358	639	1217	1175	1277	585	551	794	AARA017368	ribosome biogenesis protein UTP30 [Source:Projected from Anopheles gambiae (AGAP007254) VB Community Annotation]	Other
AARA007886	1699	1773	1921	842	388	942	735	474	779	1240	659	415	629	821	617	1062	690	696	950	414	992	2073	1608	1700	1006	1240	952	AARA007886	Multiple epidermal growth factor-like domains [Source:Projected from Anopheles gambiae (AGAP007256) VB Community Annotation]	Other
AARA007885	308	370	321	354	88	255	215	157	302	455	195	134	182	222	143	259	215	192	325	119	248	458	460	448	185	255	243	AARA007885	mitochondrial oxaloacetate transport protein [Source:Projected from Anopheles gambiae (AGAP007255) VB Community Annotation]	Other
AARA007887	1180	1424	1267	534	287	659	539	293	1066	548	354	265	194	290	219	997	539	466	878	331	686	1221	1202	1100	478	450	669	AARA007887	unspecified product	Other
AARA007888	1250	901	1456	520	292	601	587	400	445	1167	575	374	657	865	625	826	536	722	864	322	689	1817	1722	1440	1018	1184	557	AARA007888	Aconitate hydratase [Source:UniProtKB/TrEMBL;Acc:A0A182I2U1]	Other
AARA007889	1174	1018	1037	825	340	829	546	439	866	1120	560	395	404	561	377	774	615	516	981	357	622	1292	1187	1259	639	778	830	AARA007889	TMEM9 protein [Source:Projected from Anopheles gambiae (AGAP007259) VB Community Annotation]	Other
AARA015321	1	1	0	2	0	2	2	0	0	5	1	0	0	1	0	1	1	1	0	1	0	8	4	1	4	1	3	Other	Other	Other
AARA015128	0	1	0	4	3	0	1	0	5	2	0	1	0	3	1	2	1	1	3	1	9	8	6	3	1	1	5	Other	Other	Other
AARA016566	1	1	1	4	0	1	3	0	0	0	0	1	2	1	0	2	0	2	1	0	1	2	0	0	3	3	0	AARA016566	chymotrypsin-like protease [Source:Projected from Anopheles gambiae (AGAP007262) VB Community Annotation]	Other
AARA007890	1	1	1	2	0	1	1	0	0	1	1	0	2	4	2	3	2	0	0	4	2	2	3	6	3	2	1	AARA007890	unspecified product	Other
AARA007891	482	381	387	592	202	535	357	216	241	1124	372	288	276	432	320	416	361	415	607	188	430	834	886	860	639	734	445	AARA007891	Elongation of very long chain fatty acids protein [Source:UniProtKB/TrEMBL;Acc:A0A182I2U4]	Other
AARA014684	17	15	12	4	1	7	0	4	5	8	2	1	3	5	2	2	0	3	5	3	8	4	8	8	8	6	2	AARA014684	unspecified product	Other
AARA007892	2	2	0	8	1	2	0	1	2	3	0	0	2	3	1	1	3	1	1	0	0	6	4	3	5	1	8	AARA007892	solute carrier family 25, member [Source:Projected from Anopheles gambiae (AGAP007266) VB Community Annotation]	Other
AARA015183	0	0	0	0	0	0	0	0	0	0	0	0	0	0	0	0	0	0	0	0	0	0	0	0	0	0	0	Other	Other	Other
AARA015137	0	0	0	0	0	0	1	0	0	0	0	0	0	0	0	0	0	0	1	0	0	0	0	0	0	0	1	Other	Other	Other
AARA007893	3	5	7	0	0	10	11	0	1	6	3	1	0	9	1	2	0	0	2	1	3	6	5	9	4	7	4	AARA007893	unspecified product	Other
AARA007894	2	0	1	1	1	0	0	1	1	0	3	0	1	0	3	0	1	0	2	0	0	3	3	0	2	0	0	AARA007894	unspecified product	Other
AARA007895	1	0	5	2	0	1	1	0	0	4	0	0	0	1	1	1	0	1	1	0	2	0	0	3	0	0	2	AARA007895	unspecified product	Other
AARA017370	1	0	2	2	0	0	2	3	3	10	0	0	2	1	0	0	0	2	0	1	0	3	2	0	1	1	1	AARA017370	unspecified product	Other
AARA017369	0	2	0	1	0	1	0	0	0	0	0	0	0	0	0	1	0	0	0	0	1	1	0	0	0	0	0	AARA017369	unspecified product	Other
AARA017371	1	3	1	0	0	2	0	0	0	0	0	0	0	0	0	0	0	0	1	0	0	0	0	0	0	0	1	AARA017371	unspecified product	Other
AARA017372	0	0	0	1	0	0	1	0	0	0	0	0	0	0	0	0	0	0	0	0	0	0	0	1	0	0	0	AARA017372	unspecified product	Other
AARA017373	0	0	0	0	0	0	0	0	0	0	0	0	0	2	0	3	0	0	2	0	0	1	1	1	0	0	0	AARA017373	unspecified product	Other
AARA007898	0	0	0	0	1	0	0	0	0	0	0	0	0	0	0	1	0	0	1	0	1	0	0	0	0	0	0	AARA007898	unspecified product	Other
AARA007899	0	0	0	0	0	0	0	0	0	0	0	0	0	0	0	0	0	0	0	0	0	0	0	0	0	1	1	AARA007899	unspecified product	Other
AARA017374	0	0	0	0	0	0	0	0	0	0	0	0	0	0	0	0	0	0	0	0	0	0	0	0	0	0	0	AARA017374	unspecified product	Other
AARA017375	0	0	0	0	0	0	0	0	2	1	0	0	0	0	1	0	0	1	1	0	0	3	0	0	0	0	0	AARA017375	unspecified product	Other
AARA007901	13	13	4	5	0	13	0	2	3	5	0	0	2	2	2	0	1	2	8	0	0	4	10	0	0	0	1	AARA007901	unspecified product	Other
AARA007902	1181	1886	1536	835	353	795	504	341	1463	651	533	293	442	467	462	1238	710	719	859	315	820	1230	1031	953	727	979	543	AARA007902	unspecified product	Other
AARA007903	18	20	47	31	9	29	20	14	23	29	10	12	8	8	23	76	43	26	48	10	26	35	34	30	18	43	29	AARA007903	Peptidase S1 domain-containing protein [Source:UniProtKB/TrEMBL;Acc:A0A182I2V6]	Other
AARA017376	0	1	1	0	0	0	2	0	0	1	0	0	0	0	0	0	0	0	0	0	0	1	0	0	0	0	0	AARA017376	odorant-binding protein [Source:Projected from Anopheles gambiae (AGAP007281) VB Community Annotation]	Other
AARA017377	1	0	0	0	0	0	1	0	1	1	0	0	0	1	0	0	0	0	0	0	0	1	2	1	0	1	0	AARA017377	odorant-binding protein [Source:Projected from Anopheles gambiae (AGAP007282) VB Community Annotation]	Other
AARA017378	2	6	6	8	0	1	1	1	4	4	4	1	0	2	2	4	0	4	2	2	3	8	6	6	0	2	4	AARA017378	odorant-binding protein [Source:Projected from Anopheles gambiae (AGAP012658) VB Community Annotation]	Other
AARA007905	179	164	180	141	39	128	85	75	51	231	110	77	108	176	106	94	78	77	137	46	92	168	187	192	152	203	153	AARA007905	unspecified product	Other
AARA007906	776	538	577	328	92	321	169	136	200	529	167	110	169	265	178	202	234	120	413	116	240	339	450	349	435	350	284	AARA007906	alpha-L-fucosidase [Source:Projected from Anopheles gambiae (AGAP007285) VB Community Annotation]	Other
AARA007907	524	522	492	577	243	470	239	133	372	476	294	228	199	302	183	612	277	311	511	174	409	616	696	623	505	533	412	AARA007907	odorant-binding protein [Source:Projected from Anopheles gambiae (AGAP007286) VB Community Annotation]	Other
AARA007908	134	123	94	171	47	100	80	56	100	81	47	32	42	116	36	165	71	79	122	46	121	124	187	184	148	129	141	AARA007908	odorant-binding protein [Source:Projected from Anopheles gambiae (AGAP007287) VB Community Annotation]	Other
AARA007909	124	106	149	54	29	81	52	25	33	95	63	32	58	83	45	82	35	58	72	34	38	126	121	108	84	107	35	AARA007909	unspecified product	Other
AARA007910	7	7	5	25	5	19	12	17	24	29	18	12	11	21	13	26	23	8	20	18	32	48	38	30	38	24	16	AARA007910	odorant-binding protein [Source:Projected from Anopheles gambiae (AGAP007289) VB Community Annotation]	Other
AARA007911	0	1	0	1	0	0	1	0	3	1	0	0	1	0	0	0	0	0	1	0	0	0	1	0	0	0	1	AARA007911	unspecified product	Other
AARA007912	997	1017	912	1202	290	844	1208	578	1195	1314	666	531	407	466	351	1226	1056	944	1470	587	1367	2324	2246	1833	753	1143	1184	AARA007912	inhibitor of apoptosis [Source:Projected from Anopheles gambiae (AGAP007291) VB Community Annotation]	Other
AARA007913	7122	6775	7143	3815	2049	4736	3783	2416	5774	7049	4171	2721	2180	3120	2224	6365	3708	4257	6282	2471	5306	10543	8691	8413	5668	7490	4362	AARA007913	inhibitor of apoptosis [Source:Projected from Anopheles gambiae (AGAP007294) VB Community Annotation]	Other
AARA007914	558	897	729	319	167	385	260	199	586	299	186	133	157	188	170	448	339	259	524	198	419	486	460	425	334	291	298	AARA007914	protein KRI1 [Source:Projected from Anopheles gambiae (AGAP007295) VB Community Annotation]	Other
AARA007915	198	202	151	157	54	146	112	81	204	183	80	53	55	72	59	141	124	72	188	68	159	199	239	192	121	119	147	AARA007915	Ubiquitin-like protein ATG12 [Source:UniProtKB/TrEMBL;Acc:A0A182I2W8]	Other
AARA007916	2049	1661	1616	3094	1181	2862	2622	1864	938	5417	2671	1797	1306	2062	1008	3590	2997	2395	4203	1586	2791	4641	4788	4370	2899	3434	2148	AARA007916	NADH dehydrogenase (ubiquinone) 1 beta subcomplex [Source:Projected from Anopheles gambiae (AGAP007297) VB Community Annotation]	Other
AARA007917	2884	3582	2518	2058	990	2495	1649	1287	4827	2522	1599	937	770	831	680	2846	1546	1899	2696	1146	2572	3847	4188	3806	2123	2496	1349	AARA007917	unspecified product	Other
AARA007918	6113	7213	6639	2855	1463	2881	2175	1634	3464	3773	2178	1339	1567	2121	1648	4131	2486	2503	4452	1740	3731	5900	5470	4820	2788	3259	2947	AARA007918	unspecified product	Other
AARA007919	2326	1563	2373	540	233	520	343	317	246	679	319	200	238	340	263	541	476	352	547	215	361	855	846	1062	308	291	694	AARA007919	alkaline phosphatase [Source:Projected from Anopheles gambiae (AGAP007300) VB Community Annotation]	Other
AARA007920	570	647	527	359	131	291	438	147	411	473	263	172	175	180	145	592	253	307	479	162	369	859	817	723	264	354	270	AARA007920	DOPA decarboxylase [Source:Projected from Anopheles gambiae (AGAP007302) VB Community Annotation]	Other
AARA007921	170	125	118	135	58	123	103	71	103	258	128	87	66	120	77	184	130	113	161	91	104	269	247	212	135	196	92	AARA007921	unspecified product	Other
AARA007922	79	62	55	21	7	11	17	12	18	26	28	6	8	9	3	32	10	14	19	7	14	14	21	21	19	23	5	AARA007922	unspecified product	Other
AARA007923	58	53	46	43	14	40	24	22	9	68	40	35	34	32	30	33	31	33	46	22	32	69	66	77	61	72	43	AARA007923	DOPA decarboxylase [Source:Projected from Anopheles gambiae (AGAP007305) VB Community Annotation]	Other
AARA007924	181	154	178	50	38	65	38	27	65	79	36	28	28	30	22	80	37	37	56	28	78	81	87	80	54	59	47	AARA007924	ribonucleases P/MRP protein subunit RPP25 [Source:Projected from Anopheles gambiae (AGAP007301) VB Community Annotation]	Other
AARA007925	410	352	388	292	104	234	200	153	186	409	183	132	113	165	115	250	282	208	292	107	210	396	438	439	226	248	290	AARA007925	MOB1, Mps One Binder kinase activator-like 3 (yeast) [Source:Projected from Anopheles gambiae (AGAP007306) VB Community Annotation]	Other
AARA007926	10	31	28	17	6	22	8	11	5	19	18	1	10	17	6	17	10	20	13	2	12	33	17	24	22	23	12	AARA007926	unspecified product	Other
AARA016672	1160	1125	1352	573	238	687	580	343	642	878	539	296	439	617	497	745	462	552	648	302	525	1211	1121	1067	902	1171	434	AARA016672	Rap guanine nucleotide exchange factor (GEF) [Source:Projected from Anopheles gambiae (AGAP007307) VB Community Annotation]	Other
AARA007929	617	589	649	285	139	277	282	202	213	429	304	211	157	256	181	463	245	302	508	182	358	639	562	552	382	508	294	AARA007929	unspecified product	Other
AARA007930	7243	5289	4502	10433	4969	12831	9551	6044	13301	19222	9807	6411	6597	9123	5165	13116	9437	9016	17303	5903	10865	18205	18633	15877	12151	14036	9919	AARA007930	Succinate dehydrogenase [ubiquinone] iron-sulfur subunit, mitochondrial [Source:UniProtKB/TrEMBL;Acc:A0A182I2Y3]	Other
AARA017379	766	834	1014	428	214	399	290	244	476	561	238	174	227	357	270	553	350	344	552	220	387	883	848	727	452	448	411	AARA017379	unspecified product	Other
AARA017380	398	490	479	218	82	199	130	124	273	265	159	94	138	172	108	262	169	148	282	86	223	399	340	370	167	245	176	AARA017380	unspecified product	Other
AARA007932	626	424	498	449	146	402	284	202	205	657	335	185	177	305	167	402	434	282	548	182	411	846	964	690	514	485	328	AARA007932	unspecified product	Other
AARA007933	254	169	220	161	64	186	112	102	130	184	90	64	67	79	69	133	123	115	167	73	120	241	270	263	102	124	142	AARA007933	unspecified product	Other
AARA007934	277	284	291	366	154	452	182	146	645	436	227	153	44	40	35	383	364	358	449	216	390	1011	1088	957	124	226	148	AARA007934	unspecified product	Other
AARA007935	900	784	895	476	167	435	268	163	371	718	323	204	95	138	83	487	404	340	517	219	370	831	944	766	338	336	317	AARA007935	unspecified product	Other
AARA007936	147	139	156	60	42	107	65	33	58	116	66	35	51	77	61	82	50	83	95	28	83	184	188	162	128	134	63	AARA007936	unspecified product	Other
AARA007937	626	701	708	255	172	266	234	187	318	414	241	146	183	233	164	445	228	302	331	136	314	599	487	490	336	409	232	AARA007937	unspecified product	Other
AARA018373	35	31	15	26	9	24	62	64	19	80	36	18	29	51	23	35	35	20	23	12	48	28	34	34	15	24	30	AARA018373	unspecified product	Other
AARA018372	39	67	46	90	38	132	130	98	162	149	61	38	41	66	51	86	88	55	141	37	65	128	111	133	64	48	46	AARA018372	unspecified product	Other
AARA018371	612	582	606	188	40	243	109	117	143	236	108	75	57	56	55	163	151	122	172	82	154	337	315	310	110	132	226	AARA018371	unspecified product	Other
AARA007939	0	0	2	0	0	1	1	0	1	1	1	0	0	0	0	1	0	1	1	0	1	2	1	0	1	0	0	AARA007939	unspecified product	Other
AARA007940	0	1	0	1	2	0	0	0	2	0	1	0	0	0	0	1	0	0	0	0	0	2	0	1	1	0	0	AARA007940	unspecified product	Other
AARA007941	16	25	33	11	7	19	12	1	10	7	11	7	8	10	8	31	22	21	14	5	16	47	26	34	18	25	9	AARA007941	unspecified product	Other
AARA007942	238	262	223	139	70	135	87	71	242	153	74	51	60	84	66	130	112	74	169	64	124	164	159	177	92	91	120	AARA007942	unspecified product	Other
AARA007943	293	235	333	166	54	169	113	90	55	277	130	96	118	144	129	229	167	173	213	74	155	312	299	301	213	208	178	AARA007943	unspecified product	Other
AARA007944	83	72	63	30	19	25	14	11	29	31	8	10	11	28	12	27	23	14	29	8	22	58	47	45	31	21	24	AARA007944	Sm domain-containing protein [Source:UniProtKB/TrEMBL;Acc:A0A182I2Z7]	Other
AARA018207	972	1253	1224	643	320	713	700	378	1037	672	432	287	421	526	545	1276	674	699	857	314	732	1203	874	890	684	899	571	AARA018207	ETS domain-containing protein [Source:UniProtKB/TrEMBL;Acc:A0A499FTC4]	Other
AARA015290	3	1	1	0	0	0	2	1	0	3	0	0	0	1	0	0	0	0	1	0	0	1	1	2	0	0	1	Other	Other	Other
AARA015573	3	8	5	2	1	4	3	3	0	2	1	0	0	1	2	1	0	2	0	0	3	1	1	1	1	1	1	Other	Other	Other
AARA007947	1150	1279	1295	592	337	732	493	351	698	911	622	377	464	616	571	849	510	590	781	356	707	1357	1154	1068	845	1100	614	AARA007947	unspecified product	Other
AARA007948	4401	5758	4671	2933	1356	3114	2673	1655	5643	3479	2508	1544	1231	1661	1228	3912	2584	2680	4541	1633	3520	5386	5034	4641	3122	3458	2213	AARA007948	p70 ribosomal S6 kinase [Source:Projected from Anopheles gambiae (AGAP007333) VB Community Annotation]	Other
AARA007949	10	16	8	8	8	12	5	9	12	12	9	5	7	8	10	28	6	4	6	4	12	34	25	18	9	25	6	AARA007949	unspecified product	Other
AARA007950	1092	1408	1398	434	251	477	329	237	708	505	288	176	303	442	336	748	396	388	573	225	540	866	619	583	607	638	389	AARA007950	E3 ubiquitin-protein ligase BRE1 [Source:Projected from Anopheles gambiae (AGAP007335) VB Community Annotation]	Other
AARA007951	1433	1995	1980	708	367	915	602	379	1228	933	609	382	503	702	506	1117	626	717	932	331	829	1559	1447	1160	853	1103	608	AARA007951	unspecified product	Other
AARA007952	0	0	0	0	1	0	1	0	1	0	0	0	0	0	0	3	0	1	1	1	1	0	1	0	0	2	0	AARA007952	unspecified product	Other
AARA007953	0	2	0	3	0	2	5	0	1	4	2	0	2	0	0	3	3	2	4	0	5	1	3	5	2	3	6	AARA007953	sodium/potassium/calcium exchanger [Source:Projected from Anopheles gambiae (AGAP007338) VB Community Annotation]	Other
AARA007954	2423	2329	2316	1750	577	1349	1135	837	1457	2106	1081	835	792	1131	997	1537	1377	971	1877	678	1411	2392	2319	2132	1062	1204	1225	AARA007954	troponin C, isoform [Source:Projected from Anopheles gambiae (AGAP007339) VB Community Annotation]	Other
AARA007955	26	23	37	18	8	11	4	7	21	20	9	7	17	17	16	22	9	18	12	2	11	31	22	20	18	37	13	AARA007955	unspecified product	Other
AARA017802	80	117	143	36	35	75	50	28	47	66	34	20	42	47	40	120	46	51	66	45	65	155	97	94	78	36	62	AARA017802	unspecified product	Other
AARA017904	868	1004	1123	630	231	477	432	351	524	730	561	366	312	375	367	785	564	582	640	263	570	1208	1312	1045	514	566	424	AARA017904	facilitated glucose transporter (solute carrier family 2) [Source:Projected from Anopheles gambiae (AGAP007340) VB Community Annotation]	Other
AARA007959	107	128	138	47	29	45	25	24	42	81	55	31	74	88	90	128	39	87	49	19	76	152	90	106	104	152	39	AARA007959	unspecified product	Other
AARA016638	7462	7968	7933	3275	1587	3406	2697	1544	4350	3827	2340	1329	2202	2791	2507	4790	2840	2952	4036	1563	3493	6570	5061	5021	4953	5919	2522	AARA016638	homeodomain interacting protein kinase [Source:Projected from Anopheles gambiae (AGAP007342) VB Community Annotation]	Other
AARA014686	0	0	1	1	1	1	0	1	1	3	3	0	0	2	0	6	1	1	0	1	3	1	3	2	2	5	2	AARA014686	unspecified product	Other
AARA007963	756	747	812	332	139	335	314	213	339	436	287	137	215	296	228	359	248	269	399	149	313	628	591	499	402	465	311	AARA007963	coiled-coil domain-containing protein 102A [Source:Projected from Anopheles gambiae (AGAP007348) VB Community Annotation]	Other
AARA016504	1	3	6	92	33	175	1519	62	109	139	155	15	10	24	68	25	12	23	442	10	2568	77	216	47	12	83	326	AARA016504	C type lysozyme	Other
AARA016505	0	0	0	0	0	4	5	0	0	5	0	1	0	0	0	1	1	0	1	1	2	1	2	0	3	0	2	AARA016505	C type lysozyme	Other
AARA016503	2	0	4	12	2	6	10	1	1	15	3	1	7	3	5	4	0	1	6	1	7	9	12	6	9	8	10	AARA016503	C type lysozyme	Other
AARA016506	1524	1224	1257	2002	610	1333	2228	944	1355	3382	1950	1066	1183	1135	938	1332	1049	929	1820	671	1639	2117	3609	2140	1179	1505	2618	AARA016506	C type lysozyme	Other
AARA017569	103	148	169	207	110	209	216	148	151	465	203	126	103	135	78	334	271	205	514	176	375	265	229	307	134	176	151	AARA017569	unspecified product	Other
AARA015234	0	1	1	4	0	0	1	0	0	0	2	0	0	2	0	1	0	2	0	1	1	3	0	2	2	0	0	Other	Other	Other
AARA015186	0	0	0	1	0	0	0	0	0	0	0	0	0	0	0	0	0	1	1	0	3	1	0	0	0	0	0	Other	Other	Other
AARA015540	0	0	0	0	0	0	0	0	0	0	0	0	0	0	0	0	0	1	0	0	0	0	0	0	0	0	0	Other	Other	Other
AARA007969	16	12	27	14	8	4	9	11	5	22	17	5	5	6	6	14	10	9	11	6	6	11	15	24	14	18	6	AARA007969	phosphatidylinositol transfer protein SEC14 [Source:Projected from Anopheles gambiae (AGAP007353) VB Community Annotation]	Other
AARA017381	79	62	83	18	12	20	24	14	18	43	29	12	16	28	8	28	13	14	31	15	33	71	54	55	34	40	13	AARA017381	unspecified product	Other
AARA017383	267	226	257	139	52	106	80	71	135	170	99	60	69	112	48	124	110	110	131	39	112	179	216	201	124	149	95	AARA017383	cellular retinaldehyde binding protein [Source:Projected from Anopheles gambiae (AGAP007355) VB Community Annotation]	Other
AARA017382	171	126	115	169	74	178	220	118	171	358	146	88	63	72	34	210	165	195	310	86	198	379	472	385	188	198	180	AARA017382	cellular retinaldehyde binding protein [Source:Projected from Anopheles gambiae (AGAP007356) VB Community Annotation]	Other
AARA007971	181	117	142	160	70	188	149	145	135	246	178	107	97	165	103	195	152	183	161	88	179	312	338	278	211	323	82	AARA007971	retinaldehyde-binding protein 1-like protein [Source:Projected from Anopheles gambiae (AGAP007357) VB Community Annotation]	Other
AARA007972	59	56	69	34	17	44	37	24	39	58	23	19	15	30	16	51	42	35	54	19	43	97	108	87	35	59	28	AARA007972	cellular retinaldehyde binding protein [Source:Projected from Anopheles gambiae (AGAP007358) VB Community Annotation]	Other
AARA007973	9	3	5	19	4	11	20	19	13	52	35	31	18	27	13	28	12	17	21	7	13	33	20	42	67	73	7	AARA007973	unspecified product	Other
AARA015217	0	0	0	0	0	0	0	0	0	0	0	0	0	0	0	0	0	0	0	0	0	0	0	0	0	0	0	Other	Other	Other
AARA007974	3124	3501	3360	2237	925	2260	1559	1159	3495	2792	1442	971	1144	1561	1195	2159	1591	1431	2881	949	2218	3554	3736	3166	2033	2312	2089	AARA007974	translocation protein SEC63 [Source:Projected from Anopheles gambiae (AGAP007361) VB Community Annotation]	Other
AARA017837	1909	2281	1860	1337	548	1336	883	779	1495	1266	751	557	635	771	567	1748	1042	1088	1433	516	1563	2086	1595	1554	1018	1190	815	AARA017837	SH3 domain-binding glutamic acid-rich-like protein [Source:Projected from Anopheles gambiae (AGAP007362) VB Community Annotation]	Other
AARA007977	321	364	320	292	112	225	147	130	317	314	136	56	106	125	99	190	179	138	250	98	205	296	267	292	222	248	239	AARA007977	unspecified product	Other
AARA007978	27036	21900	24447	10579	4093	9863	6919	7488	11708	10342	4275	3707	2853	4661	3963	8507	10027	5835	11883	4356	8533	11041	11623	15258	4335	2383	8314	AARA007978	unspecified product	Other
AARA007979	1916	1886	1690	1732	710	1673	1168	957	2669	2261	1412	822	936	1236	958	1768	1246	1210	2180	715	1566	3071	2963	2500	1728	2147	1576	AARA007979	unspecified product	Other
AARA007980	57	69	39	25	13	42	13	14	42	55	23	14	24	29	21	28	22	24	41	17	42	66	48	37	44	47	23	AARA007980	unspecified product	Other
AARA007981	0	1	0	1	0	0	0	0	1	0	1	0	0	0	0	0	0	1	0	0	0	1	4	1	0	0	2	AARA007981	unspecified product	Other
AARA007982	401	458	409	224	119	266	169	114	285	422	226	158	258	247	240	263	212	185	272	130	257	510	401	270	389	363	221	AARA007982	solute carrier family 6 (neurotransmitter transporter, dopamine) member [Source:Projected from Anopheles gambiae (AGAP007367) VB Community Annotation]	Other
AARA007983	9	6	4	3	4	7	2	3	3	10	4	0	4	7	3	8	3	5	14	2	5	12	7	8	5	9	4	AARA007983	Ras-related protein Rap-1b precursor [Source:Projected from Anopheles gambiae (AGAP007369) VB Community Annotation]	Other
AARA007984	1	1	0	1	0	1	0	0	2	0	0	0	1	0	1	0	1	0	1	0	0	2	0	0	0	0	0	AARA007984	unspecified product	Other
AARA018015	2	1	0	3	2	0	3	4	2	3	2	1	0	1	0	1	3	1	2	1	2	1	4	0	1	3	1	AARA018015	unspecified product	Other
AARA018016	0	0	0	0	0	1	1	2	0	3	0	0	0	0	0	0	1	1	0	0	1	1	0	0	0	0	0	AARA018016	unspecified product	Other
AARA007986	1090	1226	1112	810	359	752	651	469	1262	1164	593	373	385	604	420	1045	607	572	1098	381	746	1445	1219	1289	730	875	697	AARA007986	Tetraspanin [Source:UniProtKB/TrEMBL;Acc:A0A182I339]	Other
AARA007987	415	364	430	303	150	342	225	170	157	564	373	221	200	291	190	485	412	380	617	186	389	1339	937	1056	817	959	390	AARA007987	glucuronosyltransferase [Source:Projected from Anopheles gambiae (AGAP007374) VB Community Annotation]	Other
AARA017882	1860	2282	1968	931	368	854	655	499	1112	1303	679	421	537	790	555	1086	806	767	1192	425	861	1754	1557	1551	1054	1296	757	AARA017882	unspecified product	Other
AARA016508	266	178	240	216	72	136	113	114	154	274	123	75	95	133	95	184	193	110	208	78	146	250	272	254	152	172	215	AARA016508	Trafficking protein particle complex [Source:Projected from Anopheles gambiae (AGAP013291) VB Community Annotation]	Other
AARA016507	97	88	117	54	35	63	48	35	35	71	57	28	46	52	41	70	41	59	71	30	56	150	128	98	64	74	52	AARA016507	nuclear transcription factor Y, alpha [Source:Projected from Anopheles gambiae (AGAP007376) VB Community Annotation]	Other
AARA007991	370	434	463	265	103	236	166	113	224	241	143	86	137	198	178	299	203	170	259	111	211	285	257	240	226	248	207	AARA007991	unspecified product	Other
AARA007992	1543	1141	1635	1374	521	1511	1024	986	940	1557	859	643	570	892	520	1246	1698	1001	1596	433	1321	2055	2722	1950	1564	1541	986	AARA007992	unspecified product	Other
AARA007993	500	537	589	306	168	385	318	165	467	459	246	140	208	287	213	450	239	267	446	214	343	654	489	601	390	482	319	AARA007993	ArfGAP with dual PH domains [Source:Projected from Anopheles gambiae (AGAP007379) VB Community Annotation]	Other
AARA007994	2156	1555	1863	3464	1292	2916	2647	1865	1593	6145	2774	1975	1363	2082	1187	3485	3440	2512	4067	1447	2605	4868	5715	4819	3397	3728	2584	AARA007994	NADH dehydrogenase (ubiquinone) 1 beta subcomplex [Source:Projected from Anopheles gambiae (AGAP007380) VB Community Annotation]	Other
AARA007995	352	421	415	203	127	267	254	178	252	424	231	117	177	240	190	313	204	230	371	150	301	693	608	527	331	344	286	AARA007995	unspecified product	Other
AARA007996	461	376	500	312	138	288	315	183	283	512	242	191	180	241	171	331	294	233	359	162	269	724	504	603	462	528	325	AARA007996	Fem-1 homolog b [Source:Projected from Anopheles gambiae (AGAP007382) VB Community Annotation]	Other
AARA007997	1931	1821	1799	1406	481	1320	1038	526	1660	2145	705	510	321	449	226	1318	1203	897	1988	611	1255	2811	3157	2772	689	833	1089	AARA007997	unspecified product	Other
AARA007998	889	750	969	500	173	556	390	260	358	746	352	216	220	317	312	652	424	415	635	201	478	1147	1005	828	480	557	568	AARA007998	unspecified product	Other
AARA007999	632	458	548	815	288	838	462	332	746	1025	439	340	193	439	159	633	659	439	994	368	620	1275	1551	1192	639	625	728	AARA007999	C type lysozyme	Other
AARA008000	2570	1828	2101	1633	773	1557	1052	831	2031	1756	882	634	467	761	446	1606	1230	856	1858	675	1701	2819	2621	2456	1551	1746	1727	AARA008000	unspecified product	Other
AARA008001	212	206	216	143	46	116	95	81	160	161	75	46	56	78	48	105	92	63	189	52	123	167	162	189	113	123	99	AARA008001	DNA methyltransferase 1-associated protein [Source:Projected from Anopheles gambiae (AGAP007387) VB Community Annotation]	Other
AARA008002	4588	6397	7120	2321	1342	2354	2210	1908	2345	3458	2109	1219	1211	1840	1403	4332	2938	2362	4093	1770	3020	4728	4020	4065	3358	3675	2461	AARA008002	midasin [Source:Projected from Anopheles gambiae (AGAP007388) VB Community Annotation]	Other
AARA008003	696	672	877	348	197	366	341	198	423	449	299	164	277	389	287	598	346	324	512	234	466	913	732	710	505	481	319	AARA008003	unspecified product	Other
AARA008004	316	286	317	175	92	197	174	129	145	286	169	97	106	147	119	181	163	199	212	118	201	387	361	334	261	263	162	AARA008004	peptide-N4-(N-acetyl-beta-glucosaminyl)asparagine amidase [Source:Projected from Anopheles gambiae (AGAP007390) VB Community Annotation]	Other
AARA008005	2423	1903	1945	1409	478	1278	1085	642	909	2162	1089	645	705	1052	582	1542	1171	1073	1693	676	1237	2132	2355	2088	1700	2117	1657	AARA008005	Coenzyme Q10 homolog B (S. cerevisiae) [Source:Projected from Anopheles gambiae (AGAP007391) VB Community Annotation]	Other
AARA008006	178	179	196	93	33	91	63	47	70	111	51	41	40	74	38	76	69	57	93	36	63	147	134	127	69	111	89	AARA008006	Peptidyl-prolyl cis-trans isomerase [Source:UniProtKB/TrEMBL;Acc:A0A182I359]	Other
AARA008007	4893	3914	4775	2351	1104	2945	2117	1876	1912	4680	2211	1226	1675	2452	1808	2745	2251	1924	3441	1265	2506	5892	6204	4984	3481	3772	3450	AARA008007	Protein disulfide-isomerase [Source:UniProtKB/TrEMBL;Acc:A0A182I360]	Other
AARA008008	247	410	422	132	90	141	119	77	179	121	93	52	75	114	70	239	132	90	179	77	137	256	230	224	186	150	105	AARA008008	protein AATF/BFR2 [Source:Projected from Anopheles gambiae (AGAP007394) VB Community Annotation]	Other
AARA008009	794	903	922	460	230	475	512	263	484	604	341	204	272	362	259	545	404	332	670	226	565	1023	844	810	634	616	443	AARA008009	DIS3-like exonuclease 2 [Source:UniProtKB/TrEMBL;Acc:A0A182I362]	Other
AARA014688	13	27	13	5	4	6	5	2	13	6	8	0	2	2	5	6	1	2	4	2	2	6	11	16	4	6	5	AARA014688	unspecified product	Other
AARA008010	6339	8574	8062	3053	1132	3020	1885	1104	4051	2652	1662	1178	1503	1995	1515	3630	2142	2185	3047	986	2790	4181	3335	3215	2608	2980	2139	AARA008010	epsin [Source:Projected from Anopheles gambiae (AGAP007396) VB Community Annotation]	Other
AARA008011	4025	3761	3712	2664	790	1854	1660	1433	1987	2805	1442	1019	1001	1252	1009	1847	1805	1246	2767	1026	1919	2532	3022	2792	1353	1433	1951	AARA008011	YrdC domain-containing protein, mitochondrial [Source:Projected from Anopheles gambiae (AGAP007397) VB Community Annotation]	Other
AARA008012	258	187	211	205	52	141	114	94	57	276	88	69	67	120	66	147	136	117	205	79	146	228	263	216	132	136	168	AARA008012	mitochondrial inner membrane protease subunit [Source:Projected from Anopheles gambiae (AGAP007398) VB Community Annotation]	Other
AARA008013	306	370	395	143	87	179	125	86	221	228	141	92	84	141	102	171	143	114	204	84	136	261	273	252	177	194	153	AARA008013	polyA-specific ribonuclease [Source:Projected from Anopheles gambiae (AGAP007399) VB Community Annotation]	Other
AARA008014	1030	594	965	684	322	685	307	226	284	539	383	232	136	380	184	640	582	438	835	285	534	1122	1265	1154	764	522	586	AARA008014	unspecified product	Other
AARA008015	85	32	72	46	14	43	28	26	31	55	31	19	10	19	19	30	28	20	46	13	24	59	66	55	20	32	46	AARA008015	unspecified product	Other
AARA008016	212989	201560	201262	74850	38873	90645	57133	44640	129136	122045	59620	39232	36650	53902	42908	94713	63902	65129	126172	44123	98504	161828	151982	146202	89875	89408	78316	AARA008016	Elongation factor 1-alpha [Source:UniProtKB/TrEMBL;Acc:A0A182I369]	Other
AARA018018	33	52	40	10	7	7	6	1	10	18	5	6	7	2	6	11	13	3	13	4	9	18	15	15	7	2	10	AARA018018	unspecified product	Other
AARA018017	346	267	316	108	36	113	111	56	97	218	90	48	35	79	44	114	134	88	182	78	87	210	179	212	109	119	71	AARA018017	C-type lectin (CTL) - mannose binding [Source:Projected from Anopheles gambiae (AGAP007407) VB Community Annotation]	Other
AARA018022	189	147	169	29	18	41	26	18	40	99	37	19	12	25	21	28	54	44	85	21	31	62	74	63	33	53	25	AARA018022	unspecified product	Other
AARA018023	198	202	188	32	9	27	28	10	37	76	19	13	8	30	5	26	18	21	40	17	27	26	37	31	20	52	13	AARA018023	unspecified product	Other
AARA018024	64	66	54	50	22	30	46	15	24	62	25	12	21	26	20	47	45	31	58	24	30	54	43	69	34	53	30	AARA018024	C-type lectin (CTL) - mannose binding [Source:Projected from Anopheles gambiae (AGAP007408) VB Community Annotation]	Other
AARA018020	9	6	9	3	2	3	9	3	3	5	1	1	5	2	1	6	4	5	7	3	3	7	7	15	8	9	2	AARA018020	C-type lectin (CTL) - mannose binding [Source:Projected from Anopheles gambiae (AGAP007410) VB Community Annotation]	Other
AARA018021	219	177	188	127	67	154	88	66	142	108	51	41	39	55	43	161	97	71	146	42	119	161	208	215	67	78	135	AARA018021	C-type lectin (CTL) - mannose binding [Source:Projected from Anopheles gambiae (AGAP007411) VB Community Annotation]	Other
AARA018019	402	381	374	267	90	277	196	94	233	273	123	106	85	125	105	252	168	116	268	83	220	313	387	433	162	214	299	AARA018019	C-type lectin (CTL) - mannose binding [Source:Projected from Anopheles gambiae (AGAP007412) VB Community Annotation]	Other
AARA008019	509	543	599	179	113	232	172	129	236	240	155	89	161	222	176	284	172	143	289	138	257	501	444	403	291	259	161	AARA008019	unspecified product	Other
AARA008020	0	0	0	0	0	0	0	0	0	1	0	0	0	0	0	1	0	0	0	0	0	0	0	0	0	0	0	AARA008020	unspecified product	Other
AARA008021	2	1	2	0	0	0	0	0	0	0	1	0	1	0	2	1	1	1	0	0	0	1	1	2	0	0	1	AARA008021	Niemann-Pick Type C-2 [Source:Projected from Anopheles gambiae (AGAP007415) VB Community Annotation]	Other
AARA008022	282	421	264	176	86	176	231	167	238	187	113	69	63	110	61	233	171	123	234	74	170	203	179	172	132	174	65	AARA008022	MH2 domain-containing protein [Source:UniProtKB/TrEMBL;Acc:A0A182I375]	Other
AARA008023	443	371	493	132	47	94	117	112	110	198	85	65	76	140	74	156	101	84	165	50	101	224	239	231	144	111	130	AARA008023	E3 ubiquitin-protein ligase SHPRH [Source:Projected from Anopheles gambiae (AGAP007417) VB Community Annotation]	Other
AARA008024	79	53	109	84	19	45	38	20	16	97	38	30	31	41	34	56	50	49	50	29	51	58	52	65	67	60	82	AARA008024	proteasome inhibitor subunit 1 (PI31) [Source:Projected from Anopheles gambiae (AGAP007418) VB Community Annotation]	Other
AARA008025	226	161	203	99	47	102	83	72	88	184	68	45	54	103	77	109	93	93	110	55	100	195	168	190	129	152	122	AARA008025	Poly [ADP-ribose] polymerase [Source:UniProtKB/TrEMBL;Acc:A0A182I378]	Other
AARA008026	2393	2905	2299	1464	608	1409	1119	644	2300	1824	939	579	892	1253	839	1728	1114	988	1748	584	1612	2783	2401	2179	1590	2073	1176	AARA008026	peptidylglycine monooxygenase [Source:Projected from Anopheles gambiae (AGAP007420) VB Community Annotation]	Other
AARA018177	536	460	459	247	97	237	235	146	185	588	142	107	129	196	178	253	231	195	336	67	186	678	511	630	552	539	338	AARA018177	Similar to mandelate racemase/muconate lactonizing protein [Source:Projected from Anopheles gambiae (AGAP007421) VB Community Annotation]	Other
AARA008028	698	754	775	287	136	355	257	169	371	432	268	144	200	286	214	444	218	263	445	175	332	724	537	520	482	527	287	AARA008028	LEM domain-containing protein [Source:UniProtKB/TrEMBL;Acc:A0A182I381]	Other
AARA008030	359	334	354	85	67	112	94	87	148	180	78	53	61	128	134	152	90	92	191	44	126	310	298	405	388	349	137	AARA008030	chromosome transmission fidelity protein [Source:Projected from Anopheles gambiae (AGAP007423) VB Community Annotation]	Other
AARA015266	4	6	4	7	2	4	0	1	1	2	3	2	0	0	0	1	0	1	4	1	4	2	2	0	2	1	3	Other	Other	Other
AARA015421	0	0	1	0	1	0	0	0	0	0	2	0	0	0	0	0	0	0	0	0	1	1	0	0	1	0	0	Other	Other	Other
AARA015512	56	32	43	3	0	0	0	1	0	5	0	1	3	1	0	2	3	3	2	0	5	3	3	7	2	0	7	Other	Other	Other
AARA015188	1	0	0	0	0	0	0	0	4	0	0	0	0	1	0	0	0	1	0	0	0	0	0	0	0	0	0	Other	Other	Other
AARA015252	2	0	1	0	0	1	0	0	0	2	1	0	0	1	0	1	1	0	1	1	0	0	0	0	0	0	1	Other	Other	Other
AARA015307	20	6	10	5	0	1	0	0	0	3	4	1	1	1	1	2	4	4	2	4	8	9	4	3	5	2	5	Other	Other	Other
AARA015474	1	0	0	1	0	1	0	0	1	0	1	0	0	1	0	1	3	0	0	1	1	2	1	0	0	0	1	Other	Other	Other
AARA015370	2	2	0	0	0	0	0	1	0	0	0	1	0	0	0	1	0	0	0	0	0	2	0	2	0	1	2	Other	Other	Other
AARA015486	0	0	0	1	1	0	0	1	0	3	1	0	1	0	0	1	0	0	1	0	1	0	2	2	0	0	1	Other	Other	Other
AARA015410	2	1	0	2	0	0	0	0	1	0	0	0	0	3	3	0	0	0	0	0	9	0	2	1	1	3	3	Other	Other	Other
AARA015136	1	0	0	0	0	0	0	0	0	0	0	0	0	0	0	0	0	0	0	0	0	0	1	1	0	1	0	Other	Other	Other
AARA015126	1	0	0	2	0	0	0	0	0	0	0	0	0	0	0	0	1	0	0	0	0	0	0	0	0	0	0	Other	Other	Other
AARA015199	0	2	0	0	0	1	0	1	1	0	0	1	0	0	0	0	1	0	1	0	0	0	0	1	0	0	3	Other	Other	Other
AARA008031	156	159	168	42	14	46	47	24	69	51	31	18	19	55	37	57	32	43	46	23	40	69	77	77	55	68	34	AARA008031	unspecified product	Other
AARA015378	0	0	0	0	0	1	1	0	0	0	0	0	0	0	0	0	0	0	0	0	0	0	0	0	0	0	0	Other	Other	Other
AARA008032	0	1	0	0	0	0	0	0	0	0	0	0	0	0	0	1	0	0	1	0	1	0	1	1	0	0	0	AARA008032	unspecified product	Other
AARA008033	44	25	33	21	14	24	18	8	12	35	23	9	19	18	16	22	18	16	15	7	13	28	14	16	26	31	11	AARA008033	unspecified product	Other
AARA015325	0	0	0	1	0	0	0	0	2	0	0	0	0	0	0	0	0	0	0	0	1	0	0	0	0	0	0	Other	Other	Other
AARA008034	4	1	2	1	0	0	2	3	0	2	1	0	1	0	2	0	1	1	2	1	4	0	1	0	1	1	1	AARA008034	unspecified product	Other
AARA015306	1	0	1	2	0	0	0	0	0	0	0	0	0	0	0	0	0	0	0	0	0	0	1	0	0	0	1	Other	Other	Other
AARA015362	1	0	0	1	1	0	0	0	0	2	0	1	0	0	0	0	0	0	0	1	1	1	0	1	0	1	0	Other	Other	Other
AARA008035	270	325	391	165	76	180	146	103	91	210	141	79	126	174	155	367	170	192	203	73	208	356	276	251	227	224	190	AARA008035	DNA topoisomerase 2-associated protein PAT1 [Source:Projected from Anopheles gambiae (AGAP007440) VB Community Annotation]	Other
AARA015409	1	0	0	0	0	0	0	0	2	0	0	0	0	0	0	0	0	0	0	0	0	0	0	0	0	0	0	Other	Other	Other
AARA008036	3	3	5	3	2	1	0	1	2	3	3	0	3	2	1	9	6	0	3	0	4	5	4	5	3	2	5	AARA008036	hairy and enhancer of split related with YRPW motif [Source:Projected from Anopheles gambiae (AGAP007450) VB Community Annotation]	Other
AARA008037	0	0	0	0	0	0	0	0	0	0	1	0	1	0	1	0	0	0	0	0	0	0	6	0	0	0	1	AARA008037	unspecified product	Other
AARA018581	1202	1391	1842	811	442	826	688	427	811	931	586	338	634	761	727	1345	725	756	954	357	842	1596	1257	1182	901	893	665	AARA018581	unspecified product	Other
AARA008039	1762	1438	1527	1183	523	1413	824	683	1404	1882	877	492	419	719	371	1120	1311	654	1630	709	1400	2207	2464	2354	966	947	1387	AARA008039	unspecified product	Other
AARA008040	2780	1932	2324	1018	327	1190	798	484	864	1413	796	370	324	526	253	1006	968	598	1691	538	1163	1890	2665	2073	1334	1107	907	AARA008040	unspecified product	Other
AARA018767	1687	1296	1023	771	262	984	748	480	1135	1140	559	313	256	489	208	757	830	412	1265	427	906	1748	2009	1634	979	774	770	AARA018767	unspecified product	Other
AARA018766	1306	857	1166	601	183	625	523	383	308	964	537	270	190	411	165	633	632	323	869	305	504	1264	1540	1240	846	597	516	AARA018766	unspecified product	Other
AARA018768	163	65	149	58	26	97	56	28	39	77	60	22	39	60	32	95	79	52	123	12	65	160	221	156	180	114	69	AARA018768	unspecified product	Other
AARA008044	335	382	402	98	63	136	98	80	177	136	74	59	72	102	86	181	109	100	178	76	116	288	234	264	136	99	106	AARA008044	RING-type domain-containing protein [Source:UniProtKB/TrEMBL;Acc:A0A182I397]	Other
AARA017385	4	2	3	4	1	2	0	1	1	4	0	2	1	0	1	1	0	2	0	0	3	6	2	1	2	2	0	AARA017385	Bardet-Biedl syndrome 1	Other
AARA017384	1593	1431	1708	1546	437	1328	950	798	1334	1739	836	513	527	804	606	1676	1616	934	2005	532	1336	1956	2643	1999	693	556	1079	AARA017384	acyl-CoA-binding protein [Source:Projected from Anopheles gambiae (AGAP007460) VB Community Annotation]	Other
AARA008047	278	313	316	183	66	167	122	75	175	173	103	62	125	137	132	183	132	137	166	71	165	287	208	220	169	158	175	AARA008047	unspecified product	Other
AARA008046	0	0	1	0	0	0	0	1	0	0	0	0	3	3	1	1	1	2	1	0	0	3	3	2	3	4	3	AARA008046	unspecified product	Other
AARA018475	26	30	34	19	3	17	11	4	15	23	12	6	11	10	14	28	14	14	13	10	11	27	26	26	19	23	11	AARA018475	unspecified product	Other
AARA018478	28	42	29	16	7	12	15	9	16	23	11	12	16	16	10	26	13	14	23	3	14	30	23	18	23	25	13	AARA018478	unspecified product	Other
AARA018474	35	32	39	18	11	25	14	9	14	39	14	11	17	17	20	33	11	10	35	12	24	22	31	31	23	36	20	AARA018474	unspecified product	Other
AARA018476	30	18	30	14	3	13	14	5	19	30	6	7	10	14	15	18	14	14	19	7	14	22	19	22	16	6	16	AARA018476	unspecified product	Other
AARA018471	41	57	45	20	12	24	14	9	33	26	18	6	15	17	14	25	19	16	21	8	15	23	35	24	16	18	12	AARA018471	unspecified product	Other
AARA018472	33	37	53	13	5	18	11	4	13	19	14	8	12	13	11	28	13	14	23	6	19	22	34	23	21	28	13	AARA018472	unspecified product	Other
AARA018473	13	24	29	4	2	6	4	7	0	6	4	2	6	1	4	14	2	2	9	0	2	10	8	3	3	3	9	AARA018473	unspecified product	Other
AARA018477	25	28	25	11	1	9	5	3	3	17	8	3	9	3	9	3	8	3	16	4	3	7	10	12	11	11	6	AARA018477	unspecified product	Other
AARA018099	23	24	25	9	4	5	8	5	12	13	6	6	7	11	3	15	8	11	18	4	14	14	13	9	10	15	3	AARA018099	unspecified product	Other
AARA008048	3593	4327	4219	1257	977	2019	1466	1322	2268	2476	1266	917	940	1098	1124	2777	1808	1607	3063	1056	2387	3836	3649	3556	1713	1695	1951	AARA008048	FK506-binding protein [Source:UniProtKB/TrEMBL;Acc:A0A182I3A1]	Other
AARA008049	8709	9204	9979	4065	2271	4582	4126	3011	4996	7217	3784	2312	3446	4721	3930	6764	4451	4257	6115	2279	4771	10432	8784	8160	6088	7234	4648	AARA008049	Talin-1 [Source:Projected from Anopheles gambiae (AGAP007474) VB Community Annotation]	Other
AARA015443	5	6	1	2	1	2	1	1	6	3	2	1	0	0	0	2	2	4	4	1	1	1	5	3	2	3	1	Other	Other	Other
AARA014690	84	130	128	56	24	47	30	21	22	62	44	21	52	58	45	76	43	45	44	21	33	138	91	90	76	94	35	AARA014690	unspecified product	Other
AARA008050	191	146	169	108	36	152	78	77	56	198	84	55	60	91	65	112	107	72	175	58	117	223	194	168	146	112	82	AARA008050	dehydrogenase/reductase SDR family member [Source:Projected from Anopheles gambiae (AGAP007475) VB Community Annotation]	Other
AARA008051	232	176	196	105	42	74	66	52	43	127	61	35	31	69	46	93	76	60	105	52	77	123	121	120	63	63	97	AARA008051	TP53 regulating kinase [Source:Projected from Anopheles gambiae (AGAP007476) VB Community Annotation]	Other
AARA008052	245	217	249	135	54	114	78	74	76	156	86	47	64	91	93	118	109	67	125	45	90	207	208	197	95	93	141	AARA008052	replication factor C subunit 2/4 [Source:Projected from Anopheles gambiae (AGAP007477) VB Community Annotation]	Other
AARA008053	2993	4404	3966	1880	834	1771	1241	862	2699	1670	1104	635	1133	1451	1185	2528	1378	1501	1964	774	1762	3030	2461	2278	1966	2473	1223	AARA008053	unspecified product	Other
AARA008054	163	137	167	191	58	131	129	90	134	237	74	50	97	112	67	128	113	65	224	64	145	188	219	209	66	73	70	AARA008054	methylenetetrahydrofolate reductase (NADPH) [Source:Projected from Anopheles gambiae (AGAP007479) VB Community Annotation]	Other
AARA016168	417	284	384	426	138	317	246	219	144	517	164	97	203	309	236	272	345	203	398	117	287	463	409	428	175	195	260	AARA016168	cytochrome P450 [Source:Projected from Anopheles gambiae (AGAP007480) VB Community Annotation]	CYP
AARA016169	119	128	111	66	31	81	35	32	117	54	26	25	32	22	32	70	51	46	90	29	59	68	84	67	54	42	62	AARA016169	chromatin accessibility complex protein [Source:Projected from Anopheles gambiae (AGAP007481) VB Community Annotation]	Other
AARA016167	513	508	528	232	106	237	222	127	221	252	157	112	154	206	180	230	162	125	284	128	199	400	374	455	259	204	233	AARA016167	unspecified product	Other
AARA008056	0	1	1	0	0	0	1	1	0	1	0	0	0	0	0	0	0	1	0	0	1	2	1	0	1	1	0	AARA008056	Sugar transporter ERD6-like [Source:Projected from Anopheles gambiae (AGAP007483) VB Community Annotation]	Other
AARA018375	9	4	13	14	12	20	17	21	12	17	12	8	9	4	6	16	20	18	60	17	16	26	33	19	10	8	15	AARA018375	Sugar transporter ERD6-like [Source:Projected from Anopheles gambiae (AGAP007484) VB Community Annotation]	Other
AARA018374	150	149	150	99	52	82	71	56	96	93	61	42	41	51	54	77	69	63	121	37	66	95	106	140	63	69	72	AARA018374	TM2 domain-containing protein [Source:UniProtKB/TrEMBL;Acc:A0A499FTN3]	Other
AARA008058	33	29	32	8	11	13	17	8	13	31	12	13	7	10	5	19	13	16	15	7	16	40	33	32	25	28	11	AARA008058	unspecified product	Other
AARA008059	5	1	4	2	1	2	1	1	0	1	0	1	0	0	0	0	0	2	1	2	1	3	3	2	1	1	2	AARA008059	unspecified product	Other
AARA018377	602	664	541	253	147	332	236	246	334	413	203	148	197	283	229	333	219	252	406	116	277	483	425	428	367	466	242	AARA018377	unspecified product	Other
AARA018376	41	41	48	18	8	22	14	19	18	23	9	7	17	16	11	20	19	11	17	4	14	36	21	20	22	35	3	AARA018376	unspecified product	Other
AARA008061	553	518	635	335	149	403	269	185	252	512	325	213	288	407	343	451	247	356	405	165	418	685	624	602	505	585	313	AARA008061	Sulfhydryl oxidase [Source:UniProtKB/TrEMBL;Acc:A0A182I3B5]	Other
AARA008062	528	494	529	328	123	291	231	162	285	321	173	104	119	180	130	315	319	140	374	139	308	365	432	392	192	203	336	AARA008062	Signal recognition particle 9 kDa protein [Source:UniProtKB/TrEMBL;Acc:A0A182I3B6]	Other
AARA018379	132	89	100	81	31	78	66	36	23	160	70	36	40	71	52	69	85	58	99	43	63	121	116	138	99	117	88	AARA018379	3-oxo-5-alpha-steroid 4-dehydrogenase [Source:Projected from Anopheles gambiae (AGAP007493) VB Community Annotation]	Other
AARA018378	1806	2198	2046	849	399	944	670	429	1039	1157	626	408	592	664	593	1291	839	834	1104	352	1018	1282	1046	1209	800	1032	807	AARA018378	PHB domain-containing protein [Source:UniProtKB/TrEMBL;Acc:A0A499FTH1]	Other
AARA008064	358	275	328	150	62	147	130	98	94	169	121	58	81	111	90	172	134	103	193	76	128	205	225	164	153	110	144	AARA008064	unspecified product	Other
AARA008065	62	60	82	35	14	22	31	21	19	41	31	29	19	29	15	52	23	36	40	15	25	58	53	40	61	74	9	AARA008065	copper-zinc superoxide dismutase 1	Other
AARA008066	25	32	35	22	5	11	7	8	4	22	12	6	11	17	13	12	17	8	7	5	11	21	15	17	21	17	8	AARA008066	ionotropic receptor IR75k [Source:Projected from Anopheles gambiae (AGAP007498) VB Community Annotation]	Other
AARA008067	447	398	543	289	121	321	297	200	172	543	276	184	169	288	167	421	326	368	438	207	384	660	714	651	311	419	332	AARA008067	Chloride channel protein [Source:UniProtKB/TrEMBL;Acc:A0A182I3C1]	Other
AARA018214	1157	1272	1142	734	345	897	522	476	799	1209	678	423	388	533	359	1134	632	742	1167	455	891	2750	2000	1751	1052	1279	1106	AARA018214	lachesin [Source:Projected from Anopheles gambiae (AGAP007500) VB Community Annotation]	Other
AARA008069	1	1	0	16	5	4	0	1	1	10	7	1	2	12	1	0	1	1	8	1	0	1	0	8	1	1	1	AARA008069	40S ribosomal protein S30 [Source:UniProtKB/TrEMBL;Acc:A0A182I3C3]	Other
AARA008071	1754	2311	1807	967	475	881	556	550	1117	1051	596	427	430	655	527	1161	666	699	1295	403	903	1404	1196	1309	1086	1335	712	AARA008071	unspecified product	Other
AARA008072	500	501	677	173	94	197	157	140	216	159	98	58	81	120	115	261	181	122	221	82	170	390	330	287	119	124	131	AARA008072	kinesin family member [Source:Projected from Anopheles gambiae (AGAP007502) VB Community Annotation]	Other
AARA008073	2092	2437	2639	1088	525	1184	878	568	1143	1219	831	500	711	1030	842	1662	946	976	1348	516	1210	2183	1615	1493	1585	1872	791	AARA008073	Ras-related protein Rab-1A [Source:Projected from Anopheles gambiae (AGAP007503) VB Community Annotation]	Other
AARA008074	207	166	223	72	44	81	80	45	62	163	95	46	83	137	101	162	85	90	96	55	86	232	186	179	192	250	91	AARA008074	ATP-binding cassette transporter (ABC transporter) family A member [Source:Projected from Anopheles gambiae (AGAP007504) VB Community Annotation]	Other
AARA008075	1593	1218	1939	769	343	921	681	565	355	1085	588	409	461	737	542	1051	779	564	980	407	648	1565	1698	1512	870	583	670	AARA008075	Carboxypeptidase [Source:UniProtKB/TrEMBL;Acc:A0A182I3C9]	Other
AARA008076	199	158	201	52	40	76	81	49	53	129	55	41	41	75	52	95	63	50	119	32	87	114	125	119	77	86	76	AARA008076	Williams-Beuren syndrome chromosome region 16 homolog (human) [Source:Projected from Anopheles gambiae (AGAP007506) VB Community Annotation]	Other
AARA008077	233	152	211	156	80	167	111	119	115	246	142	84	62	108	64	167	147	104	177	75	132	237	279	248	105	141	124	AARA008077	39S ribosomal protein L48, mitochondrial [Source:Projected from Anopheles gambiae (AGAP007507) VB Community Annotation]	Other
AARA018097	86	86	97	38	9	43	18	25	37	36	18	19	14	22	17	46	36	21	42	16	34	79	41	73	17	22	40	AARA018097	Histone domain-containing protein [Source:UniProtKB/TrEMBL;Acc:A0A499FSM6]	Other
AARA008078	350	328	373	155	94	187	167	144	171	290	137	78	90	146	109	207	154	127	282	106	208	407	391	345	178	186	208	AARA008078	unspecified product	Other
AARA008079	244	242	267	95	45	113	87	67	145	104	52	36	53	62	47	96	63	50	129	35	73	136	147	140	82	68	71	AARA008079	unspecified product	Other
AARA008080	746	828	829	301	218	404	281	232	401	505	269	165	176	246	191	602	351	329	621	267	446	718	625	577	457	469	439	AARA008080	ATP-dependent RNA helicase DDX54/DBP10 [Source:Projected from Anopheles gambiae (AGAP007511) VB Community Annotation]	Other
AARA008081	8767	9574	8691	4328	2029	4897	3713	2127	5103	6495	3333	2050	2150	3243	2482	6189	3580	3805	5910	2297	5247	9387	8968	8288	4500	4504	3577	AARA008081	phosphatidylinositol 4-kinase [Source:Projected from Anopheles gambiae (AGAP007512) VB Community Annotation]	Other
AARA018263	166	165	163	41	24	47	44	31	74	68	37	28	45	52	37	52	47	26	62	28	52	105	96	87	61	76	58	AARA018263	unspecified product	Other
AARA008083	138	135	129	105	18	72	51	54	42	100	55	40	57	66	43	61	44	42	77	46	61	120	90	130	88	91	76	AARA008083	unspecified product	Other
AARA017642	44	35	46	16	7	15	20	15	18	33	16	5	14	22	14	19	22	9	17	15	25	31	25	42	27	27	19	AARA017642	unspecified product	Other
AARA017643	177	180	160	77	47	89	90	84	76	154	68	53	55	170	69	80	49	58	80	32	63	165	166	178	87	98	86	AARA017643	unspecified product	Other
AARA008085	254	230	245	136	74	129	91	67	128	86	82	52	99	136	96	175	110	138	133	53	100	285	250	234	203	198	80	AARA008085	transcription initiation factor TFIID TATA-box-binding protein [Source:Projected from Anopheles gambiae (AGAP007517) VB Community Annotation]	Other
AARA008086	230	276	301	144	75	141	135	73	122	213	115	60	94	147	88	176	108	87	185	56	153	281	196	215	216	228	126	AARA008086	unspecified product	Other
AARA008087	511	398	387	260	138	290	209	176	178	474	247	134	135	196	125	272	212	200	360	138	240	481	360	409	229	279	316	AARA008087	28S ribosomal protein S22, mitochondrial [Source:Projected from Anopheles gambiae (AGAP007519) VB Community Annotation]	Other
AARA008088	472	406	374	340	105	244	205	160	222	441	212	132	130	215	132	277	250	197	388	120	252	466	513	537	266	343	299	AARA008088	Peroxisomal membrane protein PMP34 [Source:Projected from Anopheles gambiae (AGAP007520) VB Community Annotation]	Other
AARA008089	3210	4099	4044	1457	873	1645	1321	928	1873	1969	1268	751	847	1188	923	2620	1544	1451	2401	904	1932	3539	2937	2956	1985	2025	1347	AARA008089	ubiquitin carboxyl-terminal hydrolase 36/42 [Source:Projected from Anopheles gambiae (AGAP007521) VB Community Annotation]	Other
AARA008090	398	366	351	321	137	293	189	177	260	416	203	148	141	239	124	257	214	152	308	134	246	433	452	429	212	270	269	AARA008090	Adaptor-related protein complex 3, sigma 1 subunit [Source:Projected from Anopheles gambiae (AGAP007522) VB Community Annotation]	Other
AARA015944	5497	7425	7544	3747	1775	3885	2643	1906	4635	3591	1823	1293	2002	2698	2197	5818	3362	3085	4184	1663	3966	5972	5112	4686	3442	3279	3273	AARA015944	myosin heavy chain [Source:Projected from Anopheles gambiae (AGAP007523) VB Community Annotation]	Other
AARA008093	101	99	135	82	37	58	59	48	33	94	53	30	53	76	58	101	71	73	82	30	64	155	137	128	94	91	48	AARA008093	Suppression of tumorigenicity [Source:Projected from Anopheles gambiae (AGAP007524) VB Community Annotation]	Other
AARA015289	1	0	0	0	0	0	0	0	0	0	0	0	0	0	0	0	0	0	0	0	0	0	0	0	0	0	0	Other	Other	Other
AARA015239	3	1	2	1	0	0	0	1	0	1	1	0	0	0	0	1	0	1	0	0	0	0	0	1	1	0	0	Other	Other	Other
AARA015282	0	0	0	1	0	0	1	0	0	0	0	0	0	0	0	0	0	0	3	0	0	1	0	0	0	0	0	Other	Other	Other
AARA008094	1926	2158	2274	1056	447	1132	845	576	1214	1168	731	501	624	776	663	1291	855	886	1467	484	1061	1856	1703	1764	1096	1058	858	AARA008094	Coronin [Source:UniProtKB/TrEMBL;Acc:A0A182I3E8]	Other
AARA008095	127	73	115	82	39	83	79	62	34	142	64	42	32	68	36	104	64	54	98	36	71	188	161	159	74	78	100	AARA008095	unspecified product	Other
AARA008096	445	416	518	234	122	249	204	169	135	288	219	127	218	288	242	516	297	309	274	98	346	415	338	351	335	395	190	AARA008096	unspecified product	Other
AARA008097	763	383	550	590	130	442	382	299	244	893	351	202	201	334	203	442	443	362	658	264	351	791	1090	780	566	470	427	AARA008097	2-oxoisovalerate dehydrogenase E1 component, beta subunit [Source:Projected from Anopheles gambiae (AGAP007531) VB Community Annotation]	Other
AARA008098	1744	2347	2089	1099	470	1140	774	600	1600	1197	648	386	570	718	597	1729	931	934	1288	595	1184	1680	1530	1629	829	1090	1061	AARA008098	vinculin [Source:Projected from Anopheles gambiae (AGAP007532) VB Community Annotation]	Other
AARA008099	65	43	83	21	9	20	14	20	17	42	20	16	12	26	20	29	24	27	25	9	38	59	49	41	31	77	30	AARA008099	DNA polymerase theta [Source:Projected from Anopheles gambiae (AGAP007533) VB Community Annotation]	Other
AARA008100	932	672	853	699	238	498	509	412	314	1015	417	324	243	443	290	674	741	477	796	370	556	823	1103	987	483	398	636	AARA008100	unspecified product	Other
AARA008101	107	78	88	110	21	60	57	71	67	175	52	37	30	59	36	76	98	69	96	40	59	156	152	142	85	95	77	AARA008101	unspecified product	Other
AARA008102	640	564	698	369	233	503	446	303	326	732	452	259	358	518	365	626	309	465	569	244	508	1176	945	906	710	824	470	AARA008102	Angiomotin_C domain-containing protein [Source:UniProtKB/TrEMBL;Acc:A0A182I3F6]	Other
AARA008103	1834	2157	2246	1363	601	1483	1114	528	1581	1262	698	430	873	1080	1003	2309	1116	1167	1464	510	1547	2632	1942	2040	1278	1602	912	AARA008103	unspecified product	Other
AARA008104	2178	2436	2476	1179	611	1220	945	699	1427	1780	1029	684	795	1145	800	1761	1003	1039	1540	579	1227	2251	1858	1964	1451	1768	980	AARA008104	autocrine motility factor receptor [Source:Projected from Anopheles gambiae (AGAP007538) VB Community Annotation]	Other
AARA008105	227	277	291	127	63	104	95	46	148	104	101	49	89	92	82	161	106	120	122	61	124	238	174	154	154	166	84	AARA008105	unspecified product	Other
AARA016171	351	271	370	185	112	199	179	80	102	323	170	96	153	208	125	335	164	204	253	98	220	442	352	321	285	327	248	AARA016171	unspecified product	Other
AARA016170	1229	1607	1472	626	444	806	503	290	1149	682	484	295	430	525	459	1250	617	678	971	366	1038	1407	1052	941	703	946	524	AARA016170	DnaJ homolog subfamily C member [Source:Projected from Anopheles gambiae (AGAP007541) VB Community Annotation]	Other
AARA014692	121	151	134	80	31	64	51	35	98	131	52	33	48	54	45	81	51	54	110	32	89	132	121	110	86	95	69	AARA014692	unspecified product	Other
AARA008107	345	277	328	231	103	244	182	156	181	317	163	121	109	180	128	293	170	168	344	107	223	449	396	394	230	282	257	AARA008107	vacuolar protein sorting-associated protein VTA1 [Source:Projected from Anopheles gambiae (AGAP007542) VB Community Annotation]	Other
AARA008108	537	461	559	365	112	353	278	184	229	526	216	179	163	246	183	343	285	241	405	151	346	569	647	569	279	248	357	AARA008108	thioredoxin peroxidase 3	Other
AARA008109	174	201	211	78	56	81	73	57	68	102	44	19	50	76	41	108	71	43	116	44	80	138	136	136	80	66	90	AARA008109	chromatin assembly factor 1 subunit B [Source:Projected from Anopheles gambiae (AGAP007544) VB Community Annotation]	Other
AARA008110	1108	1210	1218	696	314	792	656	419	698	1184	707	452	472	758	515	1072	614	712	965	352	800	1675	1537	1385	937	1303	688	AARA008110	Contactin associated protein-like [Source:Projected from Anopheles gambiae (AGAP007545) VB Community Annotation]	Other
AARA008111	882	1077	774	547	273	578	473	337	942	775	425	259	295	392	319	609	400	360	678	237	594	1010	807	943	575	736	429	AARA008111	unspecified product	Other
AARA017743	141	187	167	124	77	170	98	66	145	213	135	87	132	134	94	230	112	163	160	55	191	306	312	284	221	243	206	AARA017743	Rh7-like sensitivity opsin [Source:Projected from Anopheles gambiae (AGAP007548) VB Community Annotation]	Other
AARA008113	7388	5564	10197	4679	2994	6375	4098	2706	1818	11088	4993	3546	7516	9927	8867	9504	6034	6849	10669	3992	9755	17396	10789	11625	5882	7537	9364	AARA008113	unspecified product	Other
AARA008114	2212	2292	1962	4287	2076	5219	4270	3104	5385	8447	2549	1924	2612	3096	2052	5127	4025	3462	5395	2287	5998	9971	10737	9162	2651	4054	6786	AARA008114	unspecified product	Other
AARA008116	279	200	301	211	103	248	173	150	142	246	141	98	120	194	154	300	171	147	260	98	222	521	482	502	226	148	243	AARA008116	unspecified product	Other
AARA008117	818	631	562	863	397	897	907	454	903	1439	613	561	497	572	411	1066	697	663	1149	424	967	1377	1518	1273	675	762	724	AARA008117	carbonic anhydrase [Source:Projected from Anopheles gambiae (AGAP007550) VB Community Annotation]	Other
AARA008118	94	118	102	47	18	43	41	26	33	85	43	26	24	35	33	46	35	39	57	19	43	82	93	70	59	73	55	AARA008118	SAC3 domain-containing protein [Source:Projected from Anopheles gambiae (AGAP007551) VB Community Annotation]	Other
AARA008119	3626	2799	3340	2397	911	2210	1568	1321	1805	2234	1274	934	745	932	835	2359	2173	1255	2695	1030	1749	3637	3634	3769	1629	1287	1597	AARA008119	unspecified product	Other
AARA008120	1905	1816	1525	1130	505	1356	867	590	1611	1505	703	491	502	613	534	1709	1098	967	1695	537	1382	2019	1957	1855	913	1144	885	AARA008120	unspecified product	Other
AARA015212	0	0	0	0	0	0	0	0	0	0	0	0	0	0	0	0	0	0	0	0	0	0	0	0	0	0	0	Other	Other	Other
AARA015187	0	0	0	0	0	0	0	0	0	0	0	0	0	0	0	0	0	0	1	0	0	0	0	0	0	2	0	Other	Other	Other
AARA018026	1403	1270	1365	869	467	818	586	547	712	1003	779	457	774	979	579	1494	800	988	1129	489	868	1985	1677	1329	1104	1518	597	AARA018026	unspecified product	Other
AARA018025	0	0	0	0	0	0	0	0	0	0	1	0	1	0	0	0	0	1	0	0	1	1	0	1	1	0	0	AARA018025	unspecified product	Other
AARA008122	1	1	0	1	0	0	0	0	0	0	0	0	0	1	0	0	0	1	0	0	0	0	1	0	0	0	0	AARA008122	unspecified product	Other
AARA008123	82	89	99	48	31	63	46	29	55	105	62	38	33	53	59	74	53	69	84	38	51	123	114	86	59	79	55	AARA008123	unspecified product	Other
AARA015488	3	7	1	2	0	2	0	0	0	0	2	0	0	0	1	2	1	0	1	0	0	2	1	0	1	0	2	Other	Other	Other
AARA008124	4174	3682	4531	1962	947	2100	1285	924	1484	2159	1349	980	1717	2134	1776	3487	2422	2751	1855	692	2094	4045	3039	3333	2144	2469	1665	AARA008124	unspecified product	Other
AARA008126	17	30	39	14	5	10	9	6	23	8	9	5	7	8	2	9	9	6	3	5	13	16	18	6	7	14	2	AARA008126	unspecified product	Other
AARA017872	20018	17823	22442	13478	5818	12117	7485	5368	6624	11409	8096	4845	9128	9797	9156	19371	12994	12247	10633	3975	11214	18709	13551	16193	10431	11046	7989	AARA017872	unspecified product	Other
AARA008128	40851	56791	53897	24532	10716	24190	15630	11627	26052	27693	18003	10438	16713	19763	18970	28366	19505	18861	24878	9426	19184	37307	33425	33991	30349	34553	14324	AARA008128	unspecified product	Other
AARA008129	54	79	53	44	5	26	27	18	26	47	13	11	18	27	11	15	17	21	37	21	33	29	27	47	23	42	22	AARA008129	unspecified product	Other
AARA008130	1515	1804	1428	1095	431	1151	757	552	1094	1561	790	516	672	943	546	1280	816	923	1698	604	1254	1770	1994	1743	1253	1445	1060	AARA008130	chaperone DnaJ protein [Source:Projected from Anopheles gambiae (AGAP007565) VB Community Annotation]	Other
AARA008131	113	113	111	51	13	41	45	33	45	74	35	25	29	41	23	45	28	33	83	23	48	71	84	66	50	61	53	AARA008131	DNA-repair protein complementing XP-A cells [Source:Projected from Anopheles gambiae (AGAP007566) VB Community Annotation]	Other
AARA008132	2258	2904	2395	1111	654	1505	888	614	2148	1483	742	463	754	1041	779	1418	953	972	1597	442	1450	1746	1461	1513	1077	1225	1099	AARA008132	membrane bound O-acyltransferase domain containing 2a [Source:Projected from Anopheles gambiae (AGAP007567) VB Community Annotation]	Other
AARA008133	238	250	301	93	60	124	110	69	50	155	97	51	82	102	89	167	107	94	140	45	132	304	236	230	185	138	101	AARA008133	condensin complex subunit [Source:Projected from Anopheles gambiae (AGAP007568) VB Community Annotation]	Other
AARA008134	63	36	56	43	19	28	38	17	29	58	25	21	23	24	25	41	30	20	47	14	46	50	59	74	29	23	49	AARA008134	unspecified product	Other
AARA008135	102	126	177	92	42	81	69	42	49	112	41	36	49	63	57	148	89	77	118	45	93	121	118	106	86	85	70	AARA008135	unspecified product	Other
AARA017387	145	131	158	74	40	100	87	67	113	171	78	48	58	100	51	125	82	77	110	64	63	206	182	167	147	137	100	AARA017387	Activating signal cointegrator 1 complex subunit [Source:Projected from Anopheles gambiae (AGAP007571) VB Community Annotation]	Other
AARA017386	430	307	373	683	291	681	450	359	432	962	738	481	309	488	292	928	662	656	907	354	687	1684	1972	1468	525	514	565	AARA017386	All-trans/9-cis [Source:Projected from Anopheles gambiae (AGAP007572) VB Community Annotation]	Other
AARA008137	2048	2836	2988	1356	619	1325	981	707	1491	1363	858	531	1090	1274	1147	2108	1157	1120	1570	582	1489	2590	1924	1847	1683	2029	1053	AARA008137	RAD54-like protein [Source:Projected from Anopheles gambiae (AGAP007573) VB Community Annotation]	Other
AARA008138	1951	1612	1510	2836	1086	2764	2211	1834	1530	4709	2144	1534	1155	1815	921	3280	3114	2055	3971	1309	2567	3859	4271	3708	2341	2686	1856	AARA008138	NADH dehydrogenase (ubiquinone) 1 beta subcomplex [Source:Projected from Anopheles gambiae (AGAP007574) VB Community Annotation]	Other
AARA008139	533	475	598	392	130	339	220	189	251	438	185	151	169	197	150	351	334	241	371	152	255	447	507	473	263	262	317	AARA008139	unspecified product	Other
AARA008140	150	139	160	121	47	127	93	76	99	219	93	69	71	121	70	134	107	80	160	62	130	212	236	206	153	146	104	AARA008140	unspecified product	Other
AARA018380	102	79	78	75	15	53	40	27	30	92	45	26	26	42	36	57	49	39	67	25	53	60	88	64	43	48	65	AARA018380	Histidine triad nucleotide binding protein [Source:Projected from Anopheles gambiae (AGAP007577) VB Community Annotation]	Other
AARA018381	369	301	417	198	75	162	178	104	88	292	189	114	152	226	164	247	163	175	235	93	181	405	332	316	284	333	179	AARA018381	vacuolar protein sorting [Source:Projected from Anopheles gambiae (AGAP007578) VB Community Annotation]	Other
AARA008142	423	317	374	181	82	215	174	126	161	311	160	123	106	177	114	203	139	162	300	102	183	320	355	322	271	299	153	AARA008142	folliculin [Source:Projected from Anopheles gambiae (AGAP007579) VB Community Annotation]	Other
AARA008143	24445	17390	21487	9660	5096	13130	9075	6989	8203	23517	10370	7199	6205	8841	6683	12835	11999	9277	16227	6467	10952	23423	25278	25221	15672	14263	16019	AARA008143	60S ribosomal protein L18 [Source:Projected from Anopheles gambiae (AGAP007580) UniProtKB/Swiss-Prot;Acc:Q7QJM5]	Other
AARA016314	189	145	216	86	41	108	73	50	82	143	54	45	66	102	49	104	54	67	105	39	107	154	140	120	83	96	69	AARA016314	glycerol kinase [Source:Projected from Anopheles gambiae (AGAP007581) VB Community Annotation]	Other
AARA018027	210	236	206	149	54	164	110	96	207	244	120	67	68	110	76	179	155	95	189	65	156	220	250	240	127	149	106	AARA018027	unspecified product	Other
AARA018028	649	726	773	310	141	364	233	187	407	347	198	126	122	221	156	343	287	182	407	168	308	528	525	460	311	269	292	AARA018028	unspecified product	Other
AARA008145	56	78	32	119	37	94	393	66	76	218	49	51	35	50	36	75	63	65	84	33	702	90	138	141	30	49	196	AARA008145	unspecified product	Other
AARA008146	1051	1174	1053	761	391	802	805	458	794	1427	601	381	427	684	526	897	642	591	1003	419	1196	1596	1358	1522	677	823	1179	AARA008146	unspecified product	Other
AARA014695	0	0	0	0	1	0	0	0	0	0	0	0	0	0	0	1	0	0	0	0	0	2	0	1	0	1	3	AARA014695	unspecified product	Other
AARA008147	407	499	642	328	137	262	178	130	183	296	194	113	248	327	295	537	290	283	282	101	335	581	421	415	319	386	190	AARA008147	unspecified product	Other
AARA008148	0	3	5	3	0	4	1	0	0	3	6	1	1	5	1	4	2	5	1	1	1	9	4	3	6	10	1	AARA008148	unspecified product	Other
AARA008149	5	2	6	2	1	9	2	4	5	3	2	5	1	3	0	24	7	6	0	2	2	14	9	8	5	4	1	AARA008149	unspecified product	Other
AARA008150	361	303	369	223	74	195	156	122	143	319	165	88	105	173	93	179	203	145	262	91	198	309	301	309	214	210	220	AARA008150	conserved oligomeric Golgi complex subunit [Source:Projected from Anopheles gambiae (AGAP007586) VB Community Annotation]	Other
AARA017903	1166	1468	1584	779	408	893	808	403	1136	930	622	342	605	844	698	1383	780	792	979	387	923	1910	1577	1389	1066	1280	663	AARA017903	protein kinase N [Source:Projected from Anopheles gambiae (AGAP007587) VB Community Annotation]	Other
AARA017895	238	234	238	162	75	222	137	117	165	286	156	149	118	116	70	300	178	206	294	117	261	413	491	443	257	327	176	AARA017895	glucosyl/glucuronosyl transferases [Source:Projected from Anopheles gambiae (AGAP007588) VB Community Annotation]	Other
AARA018029	459	333	387	383	156	410	270	214	268	667	329	191	180	262	193	572	495	422	562	246	460	837	798	855	445	617	478	AARA018029	glucosyl/glucuronosyl transferases [Source:Projected from Anopheles gambiae (AGAP007589) VB Community Annotation]	Other
AARA008154	51	60	63	26	11	38	35	19	22	55	42	26	27	51	33	69	42	45	64	12	56	88	73	67	39	55	37	AARA008154	unspecified product	Other
AARA008155	189	129	207	98	33	77	54	39	85	101	56	34	38	56	41	62	80	52	74	32	64	109	118	137	52	38	101	AARA008155	tRNA-splicing endonuclease subunit Sen15 [Source:Projected from Anopheles gambiae (AGAP007591) VB Community Annotation]	Other
AARA008156	2173	2400	2820	1123	634	1297	1164	697	1031	1818	1162	656	866	1298	1063	1912	1167	1219	1707	657	1400	3379	2784	2602	1839	2109	1153	AARA008156	kinesin family member [Source:Projected from Anopheles gambiae (AGAP007592) VB Community Annotation]	Other
AARA008157	3150	1900	2262	4385	2255	5101	4078	2999	2470	9697	4844	3710	3022	4565	2191	6807	5026	5798	6528	2460	5224	9531	9663	8155	6665	7673	2836	AARA008157	Glycerol-3-phosphate dehydrogenase [NAD(+)] [Source:UniProtKB/TrEMBL;Acc:A0A182I3L1]	Other
AARA008158	617	651	673	300	108	286	196	158	309	368	181	97	139	209	145	279	256	171	368	131	255	404	429	374	231	277	240	AARA008158	unspecified product	Other
AARA008159	79	86	61	38	13	25	33	25	38	61	27	25	11	32	26	35	20	30	48	17	20	57	60	64	38	49	29	AARA008159	unspecified product	Other
AARA008160	2525	3813	2987	1508	788	1706	1167	892	3203	1525	1133	672	939	1148	909	2286	1223	1282	1983	720	1686	2890	2457	2267	1674	1999	1153	AARA008160	septin [Source:Projected from Anopheles gambiae (AGAP007596) VB Community Annotation]	Other
AARA014697	72	88	88	46	13	58	31	20	39	74	37	26	29	37	38	78	34	55	49	21	59	114	111	75	59	56	40	AARA014697	unspecified product	Other
AARA008161	165	129	178	64	37	77	53	51	42	74	45	32	25	57	43	86	67	37	95	31	75	108	110	139	55	33	70	AARA008161	unspecified product	Other
AARA008162	2244	2146	2538	1099	474	1019	832	583	659	1642	874	565	477	792	575	1466	1018	936	1434	622	1019	2407	2233	2013	1345	1393	947	AARA008162	ubiquitin carboxyl-terminal hydrolase [Source:Projected from Anopheles gambiae (AGAP007600) VB Community Annotation]	Other
AARA008163	21	30	13	70	28	73	66	47	27	127	53	39	19	25	11	60	101	97	99	46	84	189	144	174	16	41	54	AARA008163	unspecified product	Other
AARA008164	322	325	353	105	55	100	85	68	111	175	90	51	57	95	51	134	116	89	150	69	99	224	205	192	143	104	121	AARA008164	unspecified product	Other
AARA008165	103	98	125	34	18	45	40	29	24	74	44	24	38	65	38	83	35	56	56	22	53	127	94	83	58	84	37	AARA008165	unspecified product	Other
AARA008166	2073	2035	2334	1377	632	1475	1242	650	1286	2119	1105	683	920	1161	999	2376	1203	1350	1766	695	1763	4356	3518	3233	1500	1804	1386	AARA008166	unspecified product	Other
AARA014698	176	141	173	99	50	112	83	81	96	186	87	58	65	71	70	134	88	95	145	58	128	227	257	260	99	101	83	AARA014698	unspecified product	Other
AARA008167	52	70	61	42	14	32	26	20	33	40	21	14	15	31	17	32	23	19	38	16	37	39	39	35	25	28	36	AARA008167	unspecified product	Other
AARA014699	111	98	104	81	26	79	48	25	57	60	47	22	53	56	45	96	64	62	58	30	53	121	107	95	59	93	42	AARA014699	unspecified product	Other
AARA008168	500	551	600	237	164	322	262	185	257	343	205	163	203	291	217	512	303	362	396	127	362	755	496	536	457	602	213	AARA008168	MADS-box transcription enhancer factor 2, invertebrate [Source:Projected from Anopheles gambiae (AGAP007608) VB Community Annotation]	Other
AARA008169	129	99	101	106	53	101	88	57	103	136	85	46	47	87	55	104	91	53	160	55	84	172	163	173	135	132	141	AARA008169	unspecified product	Other
AARA008170	639	467	507	573	175	447	284	256	605	638	291	210	240	321	218	430	386	315	618	218	458	677	685	735	346	391	493	AARA008170	unspecified product	Other
AARA008171	256	277	250	171	88	178	188	132	126	290	150	112	96	133	91	231	154	153	239	86	199	373	382	342	174	185	206	AARA008171	unspecified product	Other
AARA018203	1081	1192	1050	756	398	757	607	552	754	947	677	457	509	621	454	1177	642	661	953	331	786	1669	1353	1194	1071	1379	563	AARA018203	unspecified product	Other
AARA008174	3655	1826	2983	2538	983	1880	2034	1511	1048	3866	3145	2309	1031	1298	1046	2788	2492	1923	2122	931	1791	5101	4957	4025	3484	2971	2080	AARA008174	unspecified product	Other
AARA008175	21	21	16	14	11	22	15	14	23	21	21	12	18	13	20	23	6	16	27	12	14	42	13	22	27	34	18	AARA008175	unspecified product	Other
AARA008176	139	132	145	103	39	107	74	64	141	151	58	36	42	69	47	75	78	75	115	44	79	144	133	136	89	85	87	AARA008176	unspecified product	Other
AARA008177	23	21	28	21	4	13	11	8	11	11	9	8	22	18	26	32	11	21	16	6	16	32	19	28	21	34	9	AARA008177	Rad and Gem related GTP binding protein [Source:Projected from Anopheles gambiae (AGAP007615) VB Community Annotation]	Other
AARA008178	30	30	43	10	5	12	12	7	11	13	3	4	5	16	10	21	9	16	17	6	12	36	13	15	31	27	15	AARA008178	unspecified product	Other
AARA008179	220	240	284	112	55	115	71	76	59	134	74	50	71	120	89	196	104	121	120	60	119	218	208	157	153	156	119	AARA008179	bromodomain and PHD finger-containing protein [Source:Projected from Anopheles gambiae (AGAP007617) VB Community Annotation]	Other
AARA008180	210	238	157	187	55	149	134	94	125	279	118	89	120	144	66	157	150	126	207	90	159	260	217	209	122	162	192	AARA008180	unspecified product	Other
AARA008181	2517	1928	2162	1092	532	1289	1189	788	1069	2481	1331	833	1008	1146	989	1675	1296	1129	1742	604	1222	2981	3436	2618	1669	2137	1358	AARA008181	cytosolic nonspecific dipeptidase [Source:Projected from Anopheles gambiae (AGAP007619) VB Community Annotation]	Other
AARA008182	697	921	878	250	151	295	284	184	336	354	226	162	203	293	212	473	257	303	402	135	363	657	568	514	378	396	253	AARA008182	DnaJ homolog subfamily C member [Source:Projected from Anopheles gambiae (AGAP007620) VB Community Annotation]	Other
AARA008183	4257	2001	2476	5978	2275	6027	5301	3489	2104	12601	5346	3680	2390	3819	1877	6795	7337	5574	8752	3322	5325	9584	10349	8642	6883	7550	4877	AARA008183	cytochrome c oxidase VIIc [Source:Projected from Anopheles gambiae (AGAP007621) VB Community Annotation]	Other
AARA008184	8	11	17	9	4	9	5	5	2	30	11	6	13	23	5	11	8	8	22	7	14	36	33	20	21	27	11	AARA008184	angiotensin-converting enzyme 1	Other
AARA008185	1957	1946	2337	1057	520	1154	819	562	950	1477	852	530	613	938	726	1514	1058	919	1435	571	1125	2166	1887	1890	1264	1195	954	AARA008185	CLIP-associating protein 1/2 [Source:Projected from Anopheles gambiae (AGAP007623) VB Community Annotation]	Other
AARA008186	284	296	269	183	92	164	154	88	255	248	135	80	117	139	112	262	163	149	263	80	174	326	293	289	184	209	158	AARA008186	unspecified product	Other
AARA008187	268	323	224	240	99	204	150	106	310	249	96	84	89	94	78	165	168	100	227	105	161	218	199	223	119	141	195	AARA008187	unspecified product	Other
AARA008188	234	231	228	126	59	129	108	90	122	165	84	64	69	107	64	108	78	56	123	74	107	202	235	188	117	128	120	AARA008188	WD repeat-containing protein [Source:Projected from Anopheles gambiae (AGAP007626) VB Community Annotation]	Other
AARA008189	37	27	27	15	5	9	12	8	4	21	18	7	11	11	10	17	14	13	8	7	14	38	45	33	21	27	25	AARA008189	unspecified product	Other
AARA008190	55	38	71	29	14	23	21	15	21	40	37	16	23	25	15	36	27	26	28	11	21	82	70	72	33	63	29	AARA008190	unspecified product	Other
AARA008191	76	99	105	26	20	63	26	25	42	44	26	27	22	32	49	56	26	55	58	15	51	110	89	83	67	104	42	AARA008191	unspecified product	Other
AARA008192	46	63	58	31	20	29	28	20	15	36	32	18	23	38	41	47	29	52	56	22	35	100	79	75	53	73	23	AARA008192	unspecified product	Other
AARA008193	12	22	19	9	5	19	12	5	17	15	14	6	11	7	7	7	15	8	21	8	13	44	24	28	16	23	9	AARA008193	Transmembrane channel-like [Source:Projected from Anopheles gambiae (AGAP007628) VB Community Annotation]	Other
AARA008194	5	4	11	5	4	4	5	1	3	6	1	2	3	2	3	4	0	3	6	2	5	6	4	6	2	3	4	AARA008194	unspecified product	Other
AARA008195	1747	1676	1859	1144	553	1224	1212	935	994	2136	1251	663	954	1143	969	1825	1153	1151	1720	715	1533	2360	2240	2075	1567	1803	1108	AARA008195	laminin gamma [Source:Projected from Anopheles gambiae (AGAP007629) VB Community Annotation]	Other
AARA014700	0	1	2	0	0	0	1	0	0	1	1	0	0	1	0	1	0	0	2	0	1	2	0	2	0	1	1	AARA014700	unspecified product	Other
AARA008196	745	749	657	483	179	372	321	252	415	601	282	229	330	359	308	394	300	235	498	180	427	689	712	600	505	456	466	AARA008196	adenylate cyclase [Source:Projected from Anopheles gambiae (AGAP007631) VB Community Annotation]	Other
AARA014701	31	26	24	6	0	12	5	3	17	10	4	3	3	12	7	3	7	2	10	4	16	12	21	11	12	11	20	AARA014701	unspecified product	Other
AARA008197	3174	2197	2885	1452	970	2093	1804	1215	1188	2820	2258	1311	904	1274	984	3153	1761	2163	2887	1143	2049	6031	5633	5223	3962	3290	1602	AARA008197	solute carrier family 36 (proton-coupled amino acid transporter) [Source:Projected from Anopheles gambiae (AGAP007633) VB Community Annotation]	Other
AARA008198	725	616	732	524	189	474	357	259	379	745	388	245	237	389	267	498	403	375	600	243	382	668	838	839	448	378	458	AARA008198	Ras-related GTP-binding protein C/D [Source:Projected from Anopheles gambiae (AGAP007634) VB Community Annotation]	Other
AARA008199	2369	1880	2474	1356	446	1189	769	626	988	2047	976	669	597	928	665	1182	1136	884	1439	536	845	2046	2339	2379	1283	1220	1376	AARA008199	60S ribosomal protein L7 [Source:Projected from Anopheles gambiae (AGAP007635) VB Community Annotation]	Other
AARA008200	3852	3986	4151	2702	1269	3380	1971	1359	4172	3477	2129	1287	1007	1375	1055	4100	2497	2376	3732	1229	2774	5382	5535	4641	2923	3707	1880	AARA008200	phosphatidate phosphatase LPIN [Source:Projected from Anopheles gambiae (AGAP007636) VB Community Annotation]	Other
AARA008201	318	369	389	173	96	161	123	96	308	152	91	79	102	125	93	166	88	94	199	86	128	288	253	259	174	139	105	AARA008201	unspecified product	Other
AARA008202	795	513	830	266	161	410	312	247	127	810	367	158	276	514	327	564	405	425	537	213	430	1176	1105	942	702	725	633	AARA008202	oligosaccharyltransferase complex subunit delta (ribophorin II) [Source:Projected from Anopheles gambiae (AGAP007638) VB Community Annotation]	Other
AARA008203	3038	3651	3779	2726	1018	2684	1899	1003	3521	2258	1271	796	1217	1412	1295	4257	2225	2287	2975	1105	2790	5222	3906	3898	1997	2562	1849	AARA008203	unspecified product	Other
AARA008204	533	429	553	388	128	336	188	189	212	376	147	136	147	161	143	276	279	177	361	130	220	331	441	408	159	124	365	AARA008204	unspecified product	Other
AARA008205	4996	3386	3493	4971	2378	5703	5374	4000	5242	8907	5195	3709	3239	4165	2582	6249	4884	5131	7286	3122	5485	10678	10766	9357	6041	7510	3465	AARA008205	ATP-dependent 6-phosphofructokinase	Other
AARA008206	11887	14565	11200	11445	4303	10057	7426	5252	13448	12686	7005	4707	4620	6034	4175	11312	7844	7930	13961	4460	9417	14271	15257	14128	8695	10546	8559	AARA008206	unspecified product	Other
AARA008207	595	799	582	442	189	394	245	220	599	422	235	147	143	169	151	521	402	288	575	217	481	437	510	483	252	277	427	AARA008207	mRNA turnover protein [Source:Projected from Anopheles gambiae (AGAP007644) VB Community Annotation]	Other
AARA008208	298	324	336	57	22	61	51	40	58	98	24	9	29	60	29	120	44	54	59	28	77	72	54	72	46	48	63	AARA008208	unspecified product	Other
AARA008209	311	309	362	161	68	148	133	77	96	211	124	84	104	185	130	167	111	114	132	66	157	306	196	226	188	239	137	AARA008209	unspecified product	Other
AARA008210	3386	3383	4085	1508	938	1734	1217	723	1232	1950	1097	666	688	1249	847	2568	1429	1249	1835	779	1690	2618	2067	2060	1491	1141	1442	AARA008210	unspecified product	Other
AARA008211	5	5	2	1	0	1	2	0	1	2	1	1	2	1	1	1	3	0	1	0	2	3	2	2	3	1	1	AARA008211	unspecified product	Other
AARA008212	138	144	189	64	25	89	65	45	60	117	59	29	62	75	61	109	68	74	92	36	75	154	136	132	95	116	69	AARA008212	Protein prickle [Source:Projected from Anopheles gambiae (AGAP007648) VB Community Annotation]	Other
AARA017388	260	334	229	353	82	289	650	123	274	471	122	134	177	191	164	363	229	203	302	111	314	425	515	590	155	190	550	AARA017388	growth arrest and DNA-damage-inducible protein [Source:Projected from Anopheles gambiae (AGAP007650) VB Community Annotation]	Other
AARA017389	270	246	189	360	133	388	1275	139	401	702	162	148	95	120	158	599	255	275	503	134	495	964	792	767	125	225	349	AARA017389	growth arrest and DNA-damage-inducible protein [Source:Projected from Anopheles gambiae (AGAP007651) VB Community Annotation]	Other
AARA008214	4754	4499	3816	2634	1005	2368	1802	1504	2652	3214	1665	1095	1042	1446	1066	2573	2015	1692	3252	1182	2436	4560	4490	4363	2192	2496	2000	AARA008214	mitochondrial folate transporter/carrier [Source:Projected from Anopheles gambiae (AGAP007653) VB Community Annotation]	Other
AARA008215	1519	1630	1565	1078	414	1006	616	576	1141	1025	570	402	497	608	533	1018	717	674	1028	409	828	1556	1457	1541	967	1031	688	AARA008215	Ras-related protein Rab-32 [Source:Projected from Anopheles gambiae (AGAP007654) VB Community Annotation]	Other
AARA008216	465	329	450	315	106	295	205	174	122	464	181	143	110	156	88	295	323	244	444	161	334	602	837	652	225	240	194	AARA008216	protein brown [Source:Projected from Anopheles gambiae (AGAP007655) VB Community Annotation]	Other
AARA008217	16	26	28	8	3	12	13	4	9	8	7	5	6	8	15	21	5	5	13	1	7	25	7	18	4	5	7	AARA008217	unspecified product	Other
AARA008218	8648	11972	8978	6545	2478	6425	4230	2883	10080	7551	3922	2468	2789	3931	2798	6718	4237	3931	7752	2514	6481	10730	9650	8918	5999	8025	5622	AARA008218	Syndecan [Source:UniProtKB/TrEMBL;Acc:A0A182I3S2]	Other
AARA008219	770	775	793	379	151	409	320	250	439	535	257	174	202	300	243	388	319	253	443	164	375	708	656	674	373	329	337	AARA008219	Defective in cullin neddylation protein [Source:UniProtKB/TrEMBL;Acc:A0A182I3S3]	Other
AARA008220	6	18	8	7	4	20	35	10	17	24	13	11	6	9	6	22	22	17	21	7	18	48	33	34	15	31	27	AARA008220	unspecified product	Other
AARA008221	48	32	66	30	7	28	27	17	18	43	24	25	22	23	21	32	13	21	34	19	24	49	58	55	41	35	35	AARA008221	synaptic vesicle 2-related protein [Source:Projected from Anopheles gambiae (AGAP007660) VB Community Annotation]	Other
AARA008222	212	134	184	130	47	113	93	61	70	180	96	40	68	87	78	138	101	98	126	68	104	202	119	127	121	119	107	AARA008222	tRNA uridine 5-carboxymethylaminomethyl modification enzyme [Source:Projected from Anopheles gambiae (AGAP007661) VB Community Annotation]	Other
AARA008223	66	84	71	43	12	32	16	18	42	42	28	11	14	14	16	51	29	26	37	15	52	69	47	46	24	24	23	AARA008223	unspecified product	Other
AARA017390	2523	1791	2246	2085	670	2319	1423	1029	1126	3485	1751	1127	934	1755	932	2348	2168	1768	2465	812	1383	4435	5320	3563	2626	2502	1998	AARA017390	unspecified product	Other
AARA008225	31	39	19	5	12	14	9	4	25	14	8	3	1	7	4	15	5	5	11	3	10	16	12	9	20	5	13	AARA008225	coiled-coil domain-containing protein [Source:Projected from Anopheles gambiae (AGAP007664) VB Community Annotation]	Other
AARA017391	2653	2064	2164	1704	558	1485	1152	918	980	2142	1075	772	573	932	607	1574	1403	1136	1898	687	1296	2416	2999	2563	1559	1470	1207	AARA017391	unspecified product	Other
AARA016666	1145	1045	919	1179	426	832	1276	679	1176	1461	676	462	461	625	376	1070	843	611	1226	463	970	1421	1566	1457	790	928	847	AARA016666	calcyphosin-like protein [Source:Projected from Anopheles gambiae (AGAP007666) VB Community Annotation]	Other
AARA008226	1703	1642	1734	1224	587	1569	1301	1018	1923	1511	903	606	379	541	328	2034	1777	1574	1718	825	1330	3063	3032	3218	1159	1290	930	AARA008226	sugar transporter ERD6-like [Source:Projected from Anopheles gambiae (AGAP007667) VB Community Annotation]	Other
AARA008227	2400	2193	2326	1868	658	1583	1100	900	1206	2188	1044	656	775	923	799	1907	1565	1196	2114	751	1480	2365	2378	2405	1507	1665	1679	AARA008227	Eukaryotic translation initiation factor 3 subunit G [Source:UniProtKB/TrEMBL;Acc:A0A182I3T1]	Other
AARA008228	428	410	412	369	111	258	217	186	257	340	179	120	127	152	133	237	232	176	344	130	241	371	409	371	203	254	242	AARA008228	U2 small nuclear ribonucleoprotein A [Source:Projected from Anopheles gambiae (AGAP007670) VB Community Annotation]	Other
AARA008229	144	172	142	76	35	91	80	72	117	106	81	51	75	84	44	93	51	45	105	36	93	154	182	161	101	131	73	AARA008229	unspecified product	Other
AARA008230	54	55	60	101	38	109	42	53	63	104	85	58	7	29	17	153	92	138	138	30	118	170	177	157	51	61	50	AARA008230	pancreatic triacylglycerol lipase [Source:Projected from Anopheles gambiae (AGAP007672) VB Community Annotation]	Other
AARA008231	1	2	0	0	13	0	3	1	3	2	2	1	0	1	5	2	2	1	5	2	2	5	1	1	1	2	1	AARA008231	dynein, axonemal heavy chain [Source:Projected from Anopheles gambiae (AGAP007675) VB Community Annotation]	Other
AARA008232	107	67	105	84	34	76	49	56	35	117	53	32	61	78	62	78	72	42	128	28	71	130	141	119	103	90	76	AARA008232	unspecified product	Other
AARA008233	2	1	3	5	1	5	3	2	3	9	6	2	4	5	6	6	5	4	4	0	3	9	11	8	5	2	1	AARA008233	unspecified product	Other
AARA008234	3	3	1	1	11	3	2	1	3	4	1	1	1	1	4	2	2	1	4	0	4	2	0	3	0	2	2	AARA008234	unspecified product	Other
AARA008235	362	248	344	322	105	273	223	164	126	572	283	187	204	203	169	248	223	203	275	106	221	507	548	485	295	312	264	AARA008235	unspecified product	Other
AARA008236	17	15	13	6	5	19	11	4	4	16	9	12	9	23	15	9	7	12	14	3	12	30	22	13	14	33	8	AARA008236	unspecified product	Other
AARA008237	27	31	52	14	9	23	13	16	22	45	35	16	22	47	33	36	15	35	29	20	23	72	53	38	43	54	19	AARA008237	unspecified product	Other
AARA008238	492	395	552	207	123	251	178	139	115	294	207	115	168	225	188	339	215	255	295	132	250	484	388	422	334	338	219	AARA008238	unspecified product	Other
AARA008239	467	632	518	371	135	410	296	210	581	521	298	187	182	265	200	343	337	333	403	173	327	625	623	578	335	480	244	AARA008239	unspecified product	Other
AARA008240	900	752	862	566	223	473	422	336	329	836	387	256	317	374	307	503	466	323	652	268	464	766	869	828	448	533	470	AARA008240	Vacuolar protein sorting-associated protein 35 [Source:UniProtKB/TrEMBL;Acc:A0A182I3U4]	Other
AARA008241	596	522	606	614	268	624	761	435	400	1137	467	338	287	340	267	780	687	509	862	341	629	1020	1029	1215	631	697	614	AARA008241	Tubulointerstitial nephritis antigen [Source:Projected from Anopheles gambiae (AGAP007684) VB Community Annotation]	Other
AARA008242	763	662	1099	600	294	709	543	301	358	779	467	235	417	489	434	1004	510	584	657	287	663	1661	1289	1138	582	611	602	AARA008242	unspecified product	Other
AARA008243	211	198	175	189	63	159	144	89	105	281	169	108	89	155	85	207	142	131	206	82	147	272	303	279	202	201	115	AARA008243	50 kDa dystrophin-associated glycoprotein [Source:Projected from Anopheles gambiae (AGAP007686) VB Community Annotation]	Other
AARA014703	245	297	214	171	54	135	147	90	183	271	116	76	80	69	61	145	149	80	215	119	179	238	294	291	100	139	198	AARA014703	unspecified product	Other
AARA008244	1228	1722	1271	765	283	705	497	305	1094	999	624	359	367	565	363	793	480	534	965	294	579	1238	1163	1133	709	963	469	AARA008244	Oxysterol-binding protein [Source:UniProtKB/TrEMBL;Acc:A0A182I3U8]	Other
AARA008245	425	489	499	201	95	229	228	195	287	281	165	138	168	230	177	266	173	166	270	98	200	426	446	404	297	335	161	AARA008245	PAS domain containing serine/threonine kinase [Source:Projected from Anopheles gambiae (AGAP007688) VB Community Annotation]	Other
AARA016173	428	458	435	287	123	290	201	165	273	330	207	126	132	187	103	263	221	162	341	125	232	355	363	344	234	247	249	AARA016173	unspecified product	Other
AARA016172	1089	1311	1426	595	276	657	440	315	623	681	398	233	389	516	392	815	506	431	638	273	661	1234	899	925	646	729	517	AARA016172	anaphase-promoting complex subunit [Source:Projected from Anopheles gambiae (AGAP007690) VB Community Annotation]	Other
AARA016174	684	471	508	209	81	253	160	125	102	368	230	133	111	233	148	259	138	167	280	104	154	612	619	549	504	396	217	AARA016174	serine protease inhibitor (serpin) 14	Other
AARA016175	37	14	30	14	4	15	8	11	12	20	16	9	6	13	10	17	10	9	27	4	10	39	35	29	22	24	13	AARA016175	serine protease inhibitor (serpin) 18	Other
AARA008248	4	6	13	7	3	8	5	3	8	13	10	11	9	15	9	12	11	7	7	3	9	28	15	18	11	17	8	AARA008248	serine protease inhibitor (serpin) 7	Other
AARA015347	0	0	2	1	0	0	0	0	0	1	0	0	0	0	0	0	0	0	0	0	1	1	0	1	0	0	0	Other	Other	Other
AARA015384	6	2	1	2	1	1	0	0	0	0	1	0	0	0	0	0	0	0	2	0	1	0	2	2	0	2	0	Other	Other	Other
AARA008249	47	31	49	25	10	27	21	17	17	49	34	12	18	32	19	55	30	52	35	6	28	85	81	77	51	44	15	AARA008249	DNA-binding protein inhibitor ID [Source:Projected from Anopheles gambiae (AGAP007696) VB Community Annotation]	Other
AARA008250	1631	2553	1966	1643	596	1448	1140	803	2477	1717	918	621	678	868	679	1626	1176	999	1799	625	1417	2269	2257	2184	1063	1365	1106	AARA008250	syntaxin 1A [Source:Projected from Anopheles gambiae (AGAP007698) VB Community Annotation]	Other
AARA008251	3450	2464	3399	1982	699	1771	1265	1110	1239	2822	1165	928	810	1065	826	1883	2047	1494	2457	972	1657	3000	3286	3312	1628	1524	2202	AARA008251	GTP-binding nuclear protein [Source:UniProtKB/TrEMBL;Acc:A0A182I3V5]	Other
AARA008252	372	299	337	391	182	392	224	243	216	493	175	175	147	159	100	258	292	234	332	178	347	440	496	422	221	215	278	AARA008252	N-acetylneuraminate lyase [Source:Projected from Anopheles gambiae (AGAP007700) VB Community Annotation]	Other
AARA008253	270	186	228	168	63	125	111	87	93	194	110	64	72	100	66	138	121	101	163	62	111	220	249	181	152	135	120	AARA008253	Protein CLP1 homolog [Source:UniProtKB/TrEMBL;Acc:A0A182I3V7]	Other
AARA008254	253	249	253	200	65	197	140	131	133	248	129	84	86	120	86	171	169	118	220	97	155	237	272	267	154	165	188	AARA008254	unspecified product	Other
AARA008255	396	470	397	303	116	311	207	159	496	323	184	105	133	167	134	254	236	173	330	118	251	354	364	377	218	214	270	AARA008255	peptidyl-prolyl cis-trans isomerase SDCCAG10 [Source:Projected from Anopheles gambiae (AGAP007704) VB Community Annotation]	Other
AARA008256	554	458	489	298	121	260	216	183	219	380	178	133	110	174	107	264	243	159	327	138	227	385	451	412	220	236	289	AARA008256	tRNA acetyltransferase TAN1 [Source:Projected from Anopheles gambiae (AGAP007705) VB Community Annotation]	Other
AARA008257	149	190	151	58	33	77	40	32	84	88	57	22	38	48	28	55	36	45	74	38	44	120	93	125	61	73	58	AARA008257	kinesin family member 20/23 [Source:Projected from Anopheles gambiae (AGAP007706) VB Community Annotation]	Other
AARA008258	794	903	834	514	156	439	306	201	473	568	354	236	261	387	249	509	294	377	484	171	330	742	668	588	428	595	299	AARA008258	unspecified product	Other
AARA008259	85	94	106	51	23	60	30	22	50	73	54	30	46	58	46	75	37	39	70	22	53	109	88	91	67	81	29	AARA008259	unspecified product	Other
AARA008260	892	1032	799	840	337	667	512	430	695	1280	542	358	415	522	371	783	618	574	941	368	750	1269	1219	1186	772	858	846	AARA008260	unspecified product	Other
AARA008261	4019	3137	1896	2679	997	2334	1513	1004	4122	3172	1509	935	621	1276	607	2618	2329	1635	3659	1284	2189	2869	3634	3498	2176	1977	1761	AARA008261	unspecified product	Other
AARA008262	7048	7668	6813	4059	1462	3411	2614	1859	4966	4403	2255	1494	1616	2346	1690	3484	2874	2288	4700	1611	3126	4856	4910	5132	2861	3059	3522	AARA008262	A-kinase anchor protein [Source:Projected from Anopheles gambiae (AGAP007712) VB Community Annotation]	Other
AARA008263	1033	867	931	953	343	816	533	441	572	1301	622	417	386	583	398	833	758	589	1080	420	941	1217	1368	1223	731	859	832	AARA008263	solute carrier family 39 (zinc transporter), member [Source:Projected from Anopheles gambiae (AGAP007713) VB Community Annotation]	Other
AARA008264	1229	917	935	1725	486	1408	1470	880	966	2483	1160	894	603	794	457	1260	1300	877	2332	688	1329	1708	2133	1942	1085	1304	1056	AARA008264	unspecified product	Other
AARA008265	1471	1569	1632	816	352	828	596	428	905	940	592	331	557	692	544	949	607	637	1036	414	734	1491	1306	1161	941	1003	493	AARA008265	unspecified product	Other
AARA008266	6401	6817	5716	5906	2926	6112	4421	3186	7418	8083	4081	2629	2679	3864	2602	6885	4213	4147	7686	2529	5849	7337	6570	6644	6685	7668	3940	AARA008266	unspecified product	Other
AARA014704	7	9	11	3	4	3	7	2	0	10	6	6	6	3	2	8	6	2	8	3	4	8	9	8	4	6	5	AARA014704	unspecified product	Other
AARA008267	1293	1090	1204	875	256	679	656	436	663	1175	523	400	358	434	374	602	665	448	1002	302	753	989	1002	961	576	566	708	AARA008267	unspecified product	Other
AARA008268	5	18	8	1	1	3	3	3	2	9	3	2	1	3	4	5	3	3	4	2	4	8	3	2	2	6	2	AARA008268	unspecified product	Other
AARA008269	188	226	228	131	40	90	88	52	128	156	86	77	46	74	60	131	82	95	154	47	79	176	151	162	107	147	81	AARA008269	Hexosyltransferase [Source:UniProtKB/TrEMBL;Acc:A0A182I3X3]	Other
AARA008270	1792	2277	1523	1407	537	1237	874	765	1629	1888	953	590	510	719	471	1256	1149	893	1655	685	1234	1815	2161	2006	997	1327	1458	AARA008270	synaptobrevin [Source:Projected from Anopheles gambiae (AGAP007721) VB Community Annotation]	Other
AARA008271	2135	1802	1840	1349	375	1030	787	673	816	1748	667	512	480	715	557	1073	1019	711	1588	551	957	1714	2010	1893	939	795	1290	AARA008271	Adenylate kinase [Source:UniProtKB/TrEMBL;Acc:A0A182I3X5]	Other
[truncated: 11,650 more rows]

## Sheet: MA_DO
GeneID	logFC	logCPM	LR	PValue	FDR	DO01	DO02	DO03	MA01	MA02	MA03	Description..VectorBase._x	Gene_v	Description..Blast2GO.	GO.IDs..Blast2GO.	GO.Names..Blast2GO.	Target	Frequency
AARA000001	1.75034	-0.124511	5.2377	0.0221025	0.0651345	5	12	6	1	6	30	unspecified product	Others	uncharacterized protein LOC120959336			Others	9967
AARA000005	0.626454	5.44987	12.1823	0.000482462	0.00271635	620	551	760	460	262	634	PAN2-PAN3 deadenylation complex catalytic subunit PAN2 [Source:UniProtKB/TrEMBL;Acc:A0A182HFK7]	Others	PAN2-PAN3 deadenylation complex catalytic subunit PAN2 isoform X2	P:GO:0000289; P:GO:0006397; P:GO:0006508; P:GO:0010606; P:GO:0051252; P:GO:0090503; F:GO:0003676; F:GO:0004535; F:GO:0005515; F:GO:0008233; F:GO:0046872; C:GO:0000932; C:GO:0005634; C:GO:0031251	P:nuclear-transcribed mRNA poly(A) tail shortening; P:mRNA processing; P:proteolysis; P:positive regulation of cytoplasmic mRNA processing body assembly; P:regulation of RNA metabolic process; P:RNA phosphodiester bond hydrolysis, exonucleolytic; F:nucleic acid binding; F:poly(A)-specific ribonuclease activity; F:protein binding; F:peptidase activity; F:metal ion binding; C:P-body; C:nucleus; C:P…	Others	9967
AARA000006	-0.137387	1.98875	0.214759	0.643062	0.765754	80	56	86	28	17	48	unspecified product	Others	hypothetical protein ZHAS_00019416	C:GO:0016020; C:GO:0016021	C:membrane; C:integral component of membrane	Others	9967
AARA000007	0.598498	4.55933	10.4351	0.00123645	0.0059985	362	392	294	336	124	284	unspecified product	Others	AGAP012861- partial	C:GO:0016021	C:integral component of membrane	Others	9967
AARA000009	0.0308314	5.71845	0.038031	0.845381	0.903952	1054	891	951	560	246	562	Developmentally regulated GTP-binding protein [Source:Projected from Anopheles gambiae (AGAP010624) VB Community Annotation]	Others	GTP-binding 128up	F:GO:0003924; F:GO:0005525	F:GTPase activity; F:GTP binding	Others	9967
AARA000010	-0.262258	7.90424	3.0273	0.081874	0.1792	4768	4997	4782	2310	972	2369	unspecified product	Others	AGAP010623- partial	P:GO:0006355; P:GO:0006990; F:GO:0003700; C:GO:0005667	P:regulation of transcription, DNA-templated; P:positive regulation of transcription from RNA polymerase II promoter involved in unfolded protein response; F:DNA-binding transcription factor activity; C:transcription regulator complex	Others	9967
AARA000011	0.370975	4.50738	5.17185	0.0229558	0.0670496	389	350	368	259	118	286	Era G-protein-like [Source:Projected from Anopheles gambiae (AGAP010622) VB Community Annotation]	Others	GTPase mitochondrial	F:GO:0003723; F:GO:0005525	F:RNA binding; F:GTP binding	Others	9967
AARA000012	0.0786701	0.785748	0.040587	0.840337	0.900938	27	20	40	12	11	18	Transporter [Source:UniProtKB/TrEMBL;Acc:A0A182HFL4]	Others	sodium-dependent serotonin transporter	P:GO:0035725; P:GO:0051610; F:GO:0005335; F:GO:0051378; C:GO:0005886; C:GO:0016021; C:GO:0043005; C:GO:0098793	P:sodium ion transmembrane transport; P:serotonin uptake; F:serotonin:sodium symporter activity; F:serotonin binding; C:plasma membrane; C:integral component of membrane; C:neuron projection; C:presynapse	Others	9967
AARA000013	0.50347	2.55576	4.41988	0.0355225	0.0942113	94	72	106	81	27	73	unspecified product	Others	sodium-dependent serotonin transporter	P:GO:0055085; F:GO:0015293; C:GO:0016021	P:transmembrane transport; F:symporter activity; C:integral component of membrane	Others	9967
AARA000022	-0.175919	6.46219	1.04113	0.307559	0.467744	1556	2030	1609	971	335	878	unspecified product	Others	transmembrane 164	C:GO:0016021	C:integral component of membrane	Others	9967
AARA000024	-0.24072	6.86391	1.95576	0.161967	0.295979	2234	2728	2038	1242	452	1101	unspecified product	Others	GRIP and coiled-coil domain-containing 1	F:GO:0031267; F:GO:0031267; C:GO:0000138; C:GO:0005794	F:small GTPase binding; F:small GTPase binding; C:Golgi trans cisterna; C:Golgi apparatus	Others	9967
AARA000025	0.0704256	6.85978	0.176578	0.674331	0.789076	2228	2126	1949	1476	473	1208	unspecified product	Others	plexin domain-containing 2-like isoform X1	C:GO:0016021	C:integral component of membrane	Others	9967
AARA000029	0.274451	9.52445	2.57785	0.108369	0.221087	13572	10939	12675	9376	3271	8730	elongation factor 1-beta [Source:Projected from Anopheles gambiae (AGAP010612) VB Community Annotation]	Others	probable elongation factor 1-beta	P:GO:0006448; F:GO:0003746; C:GO:0005840; C:GO:0005853	P:regulation of translational elongation; F:translation elongation factor activity; C:ribosome; C:eukaryotic translation elongation factor 1 complex	Others	9967
AARA000030	-0.0309345	5.2537	0.0376649	0.846118	0.904455	687	674	784	355	178	432	unspecified product	Others	macoilin	P:GO:0023041; C:GO:0030867	P:neuronal signal transduction; C:rough endoplasmic reticulum membrane	Others	9967
AARA000031	0.537146	4.39324	6.18365	0.0128936	0.0425242	347	260	357	188	140	293	NHLRC2 protein [Source:Projected from Anopheles gambiae (AGAP010610) VB Community Annotation]	Others	NHL repeat-containing 2	F:GO:0005515	F:protein binding	Others	9967
AARA000032	0.297585	7.18133	3.35181	0.067131	0.153706	2436	2670	2138	1815	686	1692	Clathrin light chain [Source:UniProtKB/TrEMBL;Acc:A0A182HFN4]	Others	clathrin light chain isoform X4	P:GO:0006886; P:GO:0016192; F:GO:0005198; C:GO:0030130; C:GO:0030132	P:intracellular protein transport; P:vesicle-mediated transport; F:structural molecule activity; C:clathrin coat of trans-Golgi network vesicle; C:clathrin coat of coated pit	Others	9967
AARA000033	-0.341346	4.63683	3.95222	0.0468094	0.11659	484	573	473	231	96	236	unspecified product	Others	F-box LRR-repeat 20-like	F:GO:0005515	F:protein binding	Others	9967
AARA000034	0.808807	5.31648	16.6299	4.54282e-05	0.000348977	609	582	426	640	217	480	mitochondrial import inner membrane translocase subunit Tim8 B [Source:Projected from Anopheles gambiae (AGAP010606) VB Community Annotation]	Others	mitochondrial import inner membrane translocase subunit Tim8	P:GO:0007165; P:GO:0072321; F:GO:0005179; C:GO:0005576; C:GO:0005743; C:GO:0005758	P:signal transduction; P:obsolete chaperone-mediated protein transport; F:hormone activity; C:extracellular region; C:mitochondrial inner membrane; C:mitochondrial intermembrane space	Others	9967
AARA000036	-0.655762	3.11599	8.94617	0.00278053	0.0118765	195	180	193	81	20	71	unspecified product	Others	probable insulin-like peptide 2 isoform X1	P:GO:0007165; F:GO:0005179; C:GO:0005576	P:signal transduction; F:hormone activity; C:extracellular region	Others	9967
AARA000037	0.467236	5.27641	7.04221	0.00796105	0.028874	644	658	510	442	206	517	Insulin-like peptide 2 precursor [Source:Projected from Anopheles gambiae (AGAP010600) VB Community Annotation]	Others	insulin-like peptide 2 precursor	P:GO:0007165; F:GO:0005179; C:GO:0005576	P:signal transduction; F:hormone activity; C:extracellular region	Others	9967
AARA000040	0.295888	6.01017	2.75377	0.0970256	0.203346	1151	1101	968	908	295	667	Tetraspanin [Source:UniProtKB/TrEMBL;Acc:A0A182HFP2]	Others	tetraspanin-2A	C:GO:0016021	C:integral component of membrane	Others	9967
AARA000041	-0.329591	3.20439	2.40765	0.120744	0.238753	167	206	183	72	38	94	unspecified product	Others	proteoglycan 4 isoform X1			Others	9967
AARA000042	1.0199	7.47189	36.6829	1.38991e-09	2.45262e-08	2124	2391	2028	2416	1263	2259	Alkaline phosphatase [Source:UniProtKB/TrEMBL;Acc:A0A182HFP4]	Others	alkaline phosphatase 4-like	P:GO:0016311; P:GO:0019497; P:GO:0046486; P:GO:0046656; F:GO:0004035; C:GO:0031225	P:dephosphorylation; P:hexachlorocyclohexane metabolic process; P:glycerolipid metabolic process; P:folic acid biosynthetic process; F:alkaline phosphatase activity; C:anchored component of membrane	Others	9967
AARA000043	-0.228956	4.49085	1.30356	0.253563	0.40949	478	363	501	260	68	225	unspecified product	Others	isoform A	C:GO:0016021	C:integral component of membrane	Others	9967
AARA000044	0.534116	4.50591	10.37	0.00128081	0.00617024	372	341	325	287	125	284	Protein CWC15 homolog A [Source:Projected from Anopheles gambiae (AGAP010594) VB Community Annotation]	Others	CWC15 homolog	P:GO:0000398; C:GO:0005681	P:mRNA splicing, via spliceosome; C:spliceosomal complex	Others	9967
AARA000045	0.112374	3.36844	0.270159	0.603225	0.736074	206	140	203	99	52	121	unspecified product	Others	zinc finger 599-like	F:GO:0003677; C:GO:0005634	F:DNA binding; C:nucleus	Others	9967
AARA000046	0.144684	10.2415	0.687983	0.406851	0.563158	23108	19521	21489	15438	5248	12896	40S ribosomal protein S7	Others	40S ribosomal S7	P:GO:0006364; P:GO:0006412; P:GO:0042274; F:GO:0003735; C:GO:0022627; C:GO:0032040	P:rRNA processing; P:translation; P:ribosomal small subunit biogenesis; F:structural constituent of ribosome; C:cytosolic small ribosomal subunit; C:small-subunit processome	Others	9967
AARA000047	0.279411	10.8127	2.05836	0.151373	0.281247	34484	25262	30896	25117	7676	19928	40S ribosomal protein S20	Others	40S ribosomal S20	P:GO:0006412; P:GO:0042254; F:GO:0003735; C:GO:0015935	P:translation; P:ribosome biogenesis; F:structural constituent of ribosome; C:small ribosomal subunit	Others	9967
AARA000048	0.580637	3.79583	9.82939	0.00171745	0.00791127	205	193	228	208	69	162	unspecified product	Others	myotubularin-related DDB_G0290005			Others	9967
AARA000049	0.530473	5.31908	10.0282	0.00154166	0.00722196	621	641	562	569	199	473	39S ribosomal protein L30, mitochondrial [Source:Projected from Anopheles gambiae (AGAP010590) VB Community Annotation]	Others	39S ribosomal mitochondrial	P:GO:0006412; P:GO:0042254; F:GO:0003735; C:GO:0015934	P:translation; P:ribosome biogenesis; F:structural constituent of ribosome; C:large ribosomal subunit	Others	9967
AARA000050	0.724514	4.26529	6.77386	0.00925023	0.0325728	380	175	258	319	99	218	guanine nucleotide-binding protein subunit gamma [Source:Projected from Anopheles gambiae (AGAP010589) VB Community Annotation]	Others	guanine nucleotide-binding subunit gamma-1	P:GO:0007186; F:GO:0031681; C:GO:0005834	P:G protein-coupled receptor signaling pathway; F:G-protein beta-subunit binding; C:heterotrimeric G-protein complex	Others	9967
AARA000051	0.140874	7.13163	0.741201	0.389276	0.546474	2659	2030	2762	1452	733	1538	Chaperonin containing TCP1 subunit [Source:Projected from Anopheles gambiae (AGAP010588) VB Community Annotation]	Others	T-complex 1 subunit theta	P:GO:0006457; F:GO:0005524; F:GO:0016887; F:GO:0051082; C:GO:0005737	P:protein folding; F:ATP binding; F:ATP hydrolysis activity; F:unfolded protein binding; C:cytoplasm	Others	9967
AARA000052	0.0208229	5.60214	0.018392	0.892124	0.933514	927	828	929	526	219	520	tetratricopeptide repeat protein 7B [Source:Projected from Anopheles gambiae (AGAP010587) VB Community Annotation]	Others	tetratricopeptide repeat 7B	F:GO:0005515	F:protein binding	Others	9967
AARA000053	0.163394	5.38044	0.893461	0.344541	0.503458	786	592	816	511	179	469	aminoacyl tRNA synthase complex-interacting multifunctional protein [Source:Projected from Anopheles gambiae (AGAP010586) VB Community Annotation]	Others	aminoacyl tRNA synthase complex-interacting multifunctional 1	F:GO:0000049	F:tRNA binding	Others	9967
AARA000054	0.115445	5.2212	0.512276	0.474155	0.62614	691	646	655	459	169	380	unspecified product	Others	DNA fragmentation factor subunit alpha-like	P:GO:0006915; F:GO:0000166; C:GO:0016020	P:apoptotic process; F:nucleotide binding; C:membrane	Others	9967
AARA000055	-0.0718846	8.74646	0.212192	0.645055	0.767366	8637	7725	8169	4481	1951	4336	ATP-binding cassette transporter (ABC transporter) family E member [Source:Projected from Anopheles gambiae (AGAP029588) VB Community Annotation]	Others	ATP-binding cassette sub-family A member 12	P:GO:0006915; P:GO:0055085; F:GO:0005524; F:GO:0042626; F:GO:0140359; C:GO:0016021	P:apoptotic process; P:transmembrane transport; F:ATP binding; F:ATPase-coupled transmembrane transporter activity; F:ABC-type transporter activity; C:integral component of membrane	Others	9967
AARA000056	1.07025	2.42053	18.9123	1.36869e-05	0.000119828	79	55	64	80	31	84	unspecified product	Others	neuronal acetylcholine receptor subunit alpha-2-like	P:GO:0007165; P:GO:0034220; F:GO:0004888; F:GO:0005230; C:GO:0016021	P:signal transduction; P:ion transmembrane transport; F:transmembrane signaling receptor activity; F:extracellular ligand-gated ion channel activity; C:integral component of membrane	Others	9967
AARA000057	-0.327902	2.44724	1.75675	0.185031	0.325783	118	94	112	57	20	43	Mitochondrial genome maintenance exonuclease 1 [Source:UniProtKB/TrEMBL;Acc:A0A182HFQ9]	Others	mitochondrial genome maintenance exonuclease 1-like	P:GO:0006308; P:GO:0043504; P:GO:0090305; F:GO:0008297; C:GO:0005739	P:DNA catabolic process; P:mitochondrial DNA repair; P:nucleic acid phosphodiester bond hydrolysis; F:single-stranded DNA exodeoxyribonuclease activity; C:mitochondrion	Others	9967
AARA000058	-0.233122	5.7858	2.28388	0.130724	0.252957	1082	1096	1131	553	242	497	unspecified product	Others	inositol polyphosphate 5-phosphatase OCRL	P:GO:0007165; P:GO:0046856; F:GO:0016791; C:GO:0030670; C:GO:0031901	P:signal transduction; P:phosphatidylinositol dephosphorylation; F:phosphatase activity; C:phagocytic vesicle membrane; C:early endosome membrane	Others	9967
AARA000059	-0.155722	2.53264	0.332164	0.564388	0.70692	84	110	137	48	34	49	pre-rRNA-processing protein IPI1 [Source:Projected from Anopheles gambiae (AGAP010574) VB Community Annotation]	Others	testis-expressed protein 10	C:GO:0016021; C:GO:0048188	C:integral component of membrane; C:Set1C/COMPASS complex	Others	9967
AARA000060	1.06096	4.4228	32.8251	1.00833e-08	1.54454e-07	295	258	232	307	155	279	unspecified product	Others	PET100 mitochondrial	P:GO:0033617; C:GO:0005739	P:mitochondrial cytochrome c oxidase assembly; C:mitochondrion	Others	9967
AARA000061	-0.076048	7.63419	0.243574	0.621637	0.749854	3785	3889	3675	2013	964	1915	protein LTV1 [Source:Projected from Anopheles gambiae (AGAP010572) VB Community Annotation]	Others	LTV1 homolog	P:GO:0042274	P:ribosomal small subunit biogenesis	Others	9967
AARA000062	0.680047	4.38971	16.3194	5.3512e-05	0.000402898	323	288	294	297	109	275	unspecified product	Others	uncharacterized protein LOC120903763	F:GO:0005515	F:protein binding	Others	9967
AARA000063	1.14741	6.1073	48.1419	3.96469e-12	1.00266e-10	918	726	759	1056	414	1027	Lipoyl synthase, mitochondrial [Source:UniProtKB/TrEMBL;Acc:A0A182HFR5]	Others	lipoyl mitochondrial	P:GO:0009107; P:GO:0009249; F:GO:0016992; F:GO:0046872; F:GO:0051539; F:GO:0102552; F:GO:0102553; C:GO:0005739	P:lipoate biosynthetic process; P:protein lipoylation; F:lipoate synthase activity; F:metal ion binding; F:4 iron, 4 sulfur cluster binding; F:lipoyl synthase activity (acting on glycine-cleavage complex H protein; F:lipoyl synthase activity (acting on pyruvate dehydrogenase E2 protein); C:mitochondrion	Others	9967
AARA000064	0.373838	3.28831	2.7726	0.0958904	0.201421	165	115	196	112	46	130	solute carrier family 7 (cationic amino acid transporter), member [Source:Projected from Anopheles gambiae (AGAP010567) VB Community Annotation]	Others	cationic amino acid transporter 4	P:GO:0055085; F:GO:0022857; C:GO:0016021	P:transmembrane transport; F:transmembrane transporter activity; C:integral component of membrane	Others	9967
AARA000065	0.311402	3.15527	1.79122	0.180777	0.320503	176	142	122	123	42	91	ORM1-like [Source:Projected from Anopheles gambiae (AGAP010566) VB Community Annotation]	Others	ORM1	P:GO:0006672; P:GO:0090156; C:GO:0005789; C:GO:0016021	P:ceramide metabolic process; P:cellular sphingolipid homeostasis; C:endoplasmic reticulum membrane; C:integral component of membrane	Others	9967
AARA000067	-0.319675	7.05281	3.05548	0.080465	0.176684	2222	3386	2583	1132	585	1271	pur-alpha [Source:Projected from Anopheles gambiae (AGAP010564) VB Community Annotation]	Others	transcriptional activator Pur-alpha-like	F:GO:0000977; F:GO:0032422; C:GO:0005634	F:RNA polymerase II transcription regulatory region sequence-specific DNA binding; F:purine-rich negative regulatory element binding; C:nucleus	Others	9967
AARA000068	0.309502	5.72225	2.66234	0.102749	0.212336	997	769	862	761	212	600	unspecified product	Others	cationic amino acid transporter 2-like isoform X2	P:GO:0055085; F:GO:0022857; C:GO:0016021	P:transmembrane transport; F:transmembrane transporter activity; C:integral component of membrane	Others	9967
AARA000070	-0.299589	3.95547	2.48334	0.115057	0.230679	336	293	310	173	51	138	transcription initiation factor TFIIH subunit [Source:Projected from Anopheles gambiae (AGAP010559) VB Community Annotation]	Others	general transcription factor IIH subunit 2	P:GO:0006289; P:GO:0006351; P:GO:0055085; F:GO:0008270; F:GO:0022857; C:GO:0000439; C:GO:0005675; C:GO:0016021	P:nucleotide-excision repair; P:transcription, DNA-templated; P:transmembrane transport; F:zinc ion binding; F:transmembrane transporter activity; C:transcription factor TFIIH core complex; C:transcription factor TFIIH holo complex; C:integral component of membrane	Others	9967
AARA000071	-0.328427	4.56949	3.42475	0.0642259	0.148789	516	486	453	256	84	207	ER membrane protein complex subunit 4 [Source:UniProtKB/TrEMBL;Acc:A0A182HFS3]	Others	ER membrane complex subunit 4	C:GO:0016021	C:integral component of membrane	Others	9967
AARA000072	0.794088	7.43731	24.2081	8.64689e-07	9.58191e-06	2452	2469	2146	2550	912	2347	B-cell receptor-associated protein [Source:Projected from Anopheles gambiae (AGAP010557) VB Community Annotation]	Others	B-cell receptor-associated 31-like	P:GO:0006886; P:GO:0006888; P:GO:0070973; C:GO:0005789; C:GO:0016021	P:intracellular protein transport; P:endoplasmic reticulum to Golgi vesicle-mediated transport; P:protein localization to endoplasmic reticulum exit site; C:endoplasmic reticulum membrane; C:integral component of membrane	Others	9967
AARA000075	-0.0585897	2.76778	0.0726675	0.787492	0.867472	125	127	126	72	32	63	unspecified product	Others	bifunctional peptidase and arginyl-hydroxylase JMJD5-like isoform X1			Others	9967
AARA000078	1.09608	4.73473	42.0813	8.75577e-11	1.85213e-09	322	343	292	389	182	365	mimitin, mitochondrial [Source:Projected from Anopheles gambiae (AGAP010552) VB Community Annotation]	Others	NADH dehydrogenase [ubiquinone] 1 alpha subcomplex assembly factor 2	P:GO:0006118; P:GO:0006120; P:GO:0006744; P:GO:0006814; P:GO:0032981; P:GO:1902600; F:GO:0008137; F:GO:0009055; C:GO:0016020	P:obsolete electron transport; P:mitochondrial electron transport, NADH to ubiquinone; P:ubiquinone biosynthetic process; P:sodium ion transport; P:mitochondrial respiratory chain complex I assembly; P:proton transmembrane transport; F:NADH dehydrogenase (ubiquinone) activity; F:electron transfer activity; C:membrane	Others	9967
AARA000079	-0.155152	8.75038	0.949918	0.32974	0.489745	7600	8598	9139	3944	1950	4518	unspecified product	Others	STE20-like serine threonine- kinase isoform X1	P:GO:0006468; P:GO:0009069; F:GO:0004674; F:GO:0005524	P:protein phosphorylation; P:serine family amino acid metabolic process; F:protein serine/threonine kinase activity; F:ATP binding	Others	9967
AARA000080	1.13168	2.96933	24.2912	8.28175e-07	9.20725e-06	115	77	90	118	57	107	venom allergen [Source:Projected from Anopheles gambiae (AGAP010550) VB Community Annotation]	Others	antigen 5 like allergen Cul n 1-like	C:GO:0005576	C:extracellular region	Others	9967
AARA000082	0.907924	7.24781	27.6448	1.45764e-07	1.83525e-06	2206	1956	1727	1879	877	2420	unspecified product	Others	basement membrane-specific heparan sulfate proteoglycan core -like	C:GO:0016020; C:GO:0016021	C:membrane; C:integral component of membrane	Others	9967
AARA000083	0.302839	7.08044	2.58734	0.107721	0.220162	2438	2080	2239	1162	742	1888	CLIP-domain serine protease [Source:Projected from Anopheles gambiae (AGAP028728) UniProtKB/TrEMBL;Acc:A0A1S4HFB9]	Others	AGAP010545- partial	P:GO:0006508; F:GO:0004252	P:proteolysis; F:serine-type endopeptidase activity	Others	9967
AARA000084	-0.0268861	3.96131	0.0229841	0.879498	0.925758	277	264	330	178	63	159	cell cycle arrest protein BUB3 [Source:Projected from Anopheles gambiae (AGAP010544) VB Community Annotation]	Others	mitotic checkpoint BUB3	F:GO:0005515	F:protein binding	Others	9967
AARA000085	0.200775	5.13955	1.36273	0.243065	0.397242	687	491	651	394	171	409	Yellow-x [Source:Projected from Anopheles gambiae (AGAP010543) VB Community Annotation]	Others	yellow-like	F:GO:0016787; C:GO:0016021	F:hydrolase activity; C:integral component of membrane	Others	9967
AARA000090	0.019435	5.28041	0.0125718	0.910725	0.945929	623	752	773	341	196	452	coiled-coil and C2 domain-containing protein 1-like [Source:Projected from Anopheles gambiae (AGAP010539) VB Community Annotation]	Others	coiled-coil and C2 domain-containing 1-like isoform X2	P:GO:0000122; F:GO:0001227	P:negative regulation of transcription by RNA polymerase II; F:DNA-binding transcription repressor activity, RNA polymerase II-specific	Others	9967
AARA000091	-0.229439	2.87546	0.906112	0.341148	0.500289	144	147	137	89	19	68	M-phase phosphoprotein [Source:Projected from Anopheles gambiae (AGAP010538) VB Community Annotation]	Others	M-phase phospho 6			Others	9967
AARA000092	0.581118	3.01079	6.2095	0.0127066	0.0420686	153	97	112	105	45	101	Ubiquinone biosynthesis O-methyltransferase, mitochondrial [Source:UniProtKB/TrEMBL;Acc:A0A182HFU4]	Others	ubiquinone biosynthesis O- mitochondrial	P:GO:0006744; P:GO:0032259; F:GO:0004395; F:GO:0008425; F:GO:0008689; C:GO:0031314	P:ubiquinone biosynthetic process; P:methylation; F:hexaprenyldihydroxybenzoate methyltransferase activity; F:2-polyprenyl-6-methoxy-1,4-benzoquinone methyltransferase activity; F:3-demethylubiquinone-9 3-O-methyltransferase activity; C:extrinsic component of mitochondrial inner membrane	Others	9967
AARA000093	-0.340672	7.1723	5.0722	0.0243126	0.0702294	2832	3210	2920	1323	599	1337	nucleolar complex protein [Source:Projected from Anopheles gambiae (AGAP010536) VB Community Annotation]	Others	nucleolar complex 2 homolog	C:GO:0005634	C:nucleus	Others	9967
AARA000095	0.757374	6.02593	20.6411	5.53935e-06	5.23064e-05	986	934	783	906	371	852	unspecified product	Others	AGAP010534- partial	C:GO:0016020	C:membrane	Others	9967
AARA000096	0.948326	4.66032	16.5033	4.85666e-05	0.000369047	435	300	234	320	173	358	fibrinogen-related protein [Source:Projected from Anopheles gambiae (AGAP010531) VB Community Annotation]	Others	microfibril-associated glyco 4-like			Others	9967
AARA000097	0.403031	6.85507	5.57675	0.0182005	0.0557583	2171	1530	1861	1462	630	1283	CLIP-domain serine protease [Source:Projected from Anopheles gambiae (AGAP010530) UniProtKB/TrEMBL;Acc:A0A1S4H4A2]	Others	AGAP010528- partial	P:GO:0006508; F:GO:0004252	P:proteolysis; F:serine-type endopeptidase activity	Others	9967
AARA000098	0.285448	0.783137	0.565427	0.452082	0.606862	29	21	32	16	14	14	unspecified product	Others	Krueppel-like factor luna			Others	9967
AARA000099	-0.402469	9.38124	5.22587	0.0222533	0.0654653	11644	16580	14094	6012	2587	6286	kinesin-like protein unc-104 [Source:Projected from Anopheles gambiae (AGAP010519) VB Community Annotation]	Others	kinesin unc-104 isoform X4	P:GO:0007018; F:GO:0003777; F:GO:0005524; F:GO:0008017; C:GO:0005737; C:GO:0045298	P:microtubule-based movement; F:microtubule motor activity; F:ATP binding; F:microtubule binding; C:cytoplasm; C:tubulin complex	Others	9967
AARA000100	-0.403661	5.04368	6.24382	0.0124627	0.0414762	641	737	695	276	133	313	unspecified product	Others	Son	P:GO:0043484; P:GO:0051726; F:GO:0003723	P:regulation of RNA splicing; P:regulation of cell cycle; F:RNA binding	Others	9967
AARA000101	1.13572	7.21202	36.2363	1.74781e-09	3.03182e-08	2059	1641	1467	2370	764	2362	manganese-iron superoxide dismutase 1	Others	superoxide dismutase [Mn] mitochondrial	P:GO:0019430; P:GO:0055114; F:GO:0004784; F:GO:0046872	P:removal of superoxide radicals; P:obsolete oxidation-reduction process; F:superoxide dismutase activity; F:metal ion binding	Others	9967
AARA000102	-0.59574	5.25156	13.5818	0.000228388	0.00142805	802	918	806	325	134	319	unspecified product	Others	AGAP010516- partial			Others	9967
AARA000103	0.247658	4.16615	1.49785	0.221002	0.370857	297	367	246	214	95	188	pre-mRNA-splicing factor SYF2 [Source:Projected from Anopheles gambiae (AGAP010515) VB Community Annotation]	Others	pre-mRNA-splicing factor Syf2	P:GO:0006397; C:GO:0005634	P:mRNA processing; C:nucleus	Others	9967
AARA000104	0.270973	6.71078	2.77773	0.0955838	0.200942	1872	1784	1629	1374	501	1112	activator of 90 kDa heat shock protein ATPase [Source:Projected from Anopheles gambiae (AGAP010514) VB Community Annotation]	Others	activator of 90 kDa heat shock ATPase homolog 1	P:GO:0032781; F:GO:0001671; F:GO:0051087; F:GO:0051879	P:positive regulation of ATPase activity; F:ATPase activator activity; F:chaperone binding; F:Hsp90 protein binding	Others	9967
AARA000105	0.399317	4.09026	4.43749	0.0351579	0.0934952	276	279	265	178	79	253	ionotropic receptor GLURIIe [Source:Projected from Anopheles gambiae (AGAP012447) VB Community Annotation]	Others	glutamate receptor kainate 2-like	P:GO:0034220; P:GO:0035235; P:GO:0035249; P:GO:0050804; P:GO:0060078; F:GO:0004970; F:GO:1904315; C:GO:0016021; C:GO:0030054; C:GO:0045211	P:ion transmembrane transport; P:ionotropic glutamate receptor signaling pathway; P:synaptic transmission, glutamatergic; P:modulation of chemical synaptic transmission; P:regulation of postsynaptic membrane potential; F:ionotropic glutamate receptor activity; F:transmitter-gated ion channel activity involved in regulation of postsynaptic membrane potential; C:integral component of membrane; C:ce…	Others	9967
AARA000107	-0.146546	1.37071	0.216559	0.641674	0.764965	49	52	40	24	8	28	unspecified product	Others	AGAP008670- partial			Others	9967
AARA000110	0.371003	3.61161	2.90118	0.0885148	0.190431	204	152	241	118	66	170	unspecified product	Others	reticulon-4-interacting mitochondrial-like isoform X1	P:GO:0055114; F:GO:0016491; C:GO:0005739; C:GO:0016021	P:obsolete oxidation-reduction process; F:oxidoreductase activity; C:mitochondrion; C:integral component of membrane	Others	9967
AARA000111	0.0196824	6.8619	0.0170346	0.896158	0.936584	2065	2113	2262	1126	576	1271	S1 motif domain-containing protein [Source:UniProtKB/TrEMBL;Acc:A0A182HFW3]	Others	eukaryotic translation initiation factor 2 subunit 1	P:GO:0006446; F:GO:0003743; C:GO:0005840	P:regulation of translational initiation; F:translation initiation factor activity; C:ribosome	Others	9967
AARA000113	0.051307	7.44865	0.08661	0.768532	0.854454	2550	3056	4010	1732	896	1858	Histone-lysine N-methyltransferase [Source:UniProtKB/TrEMBL;Acc:A0A182HFW5]	Others	histone-lysine N-methyltransferase 2D-like isoform X1	F:GO:0005515; C:GO:0005634	F:protein binding; C:nucleus	Others	9967
AARA000114	-1.8085	5.28327	106.547	5.59401e-25	5.95354e-23	1203	1039	1057	176	69	198	unspecified product	Others	histone H1-like	P:GO:0006334; F:GO:0003677; C:GO:0000786; C:GO:0005634	P:nucleosome assembly; F:DNA binding; C:nucleosome; C:nucleus	Others	9967
AARA000115	-0.407115	3.62117	3.42627	0.0641669	0.148694	222	322	217	107	48	111	unspecified product	Others	amalgam-like	F:GO:0005515	F:protein binding	Others	9967
AARA000116	0.315283	0.415731	0.142974	0.705342	0.811084	14	23	31	2	19	6	unspecified product	Others	Kinesin unc-104	P:GO:0007018; F:GO:0000166; F:GO:0003774; F:GO:0003777; F:GO:0005524; F:GO:0008017	P:microtubule-based movement; F:nucleotide binding; F:cytoskeletal motor activity; F:microtubule motor activity; F:ATP binding; F:microtubule binding	Others	9967
AARA000118	0.479738	2.18656	3.78393	0.051747	0.126031	70	72	69	62	21	55	unspecified product	Others	proton-coupled amino acid transporter CG1139	C:GO:0016021	C:integral component of membrane	Others	9967
AARA000121	3.37745	2.84407	116.298	4.08945e-27	5.28886e-25	33	13	30	185	47	153	unspecified product	Others	partial			Others	9967
AARA000122	-2.70078	1.99808	47.706	4.95173e-12	1.23696e-10	96	119	114	4	1	19	unspecified product	Others	transient receptor potential cation channel painless-like	P:GO:0006811; P:GO:0034220; P:GO:0050896; P:GO:0055085; F:GO:0005216; C:GO:0016020; C:GO:0016021	P:ion transport; P:ion transmembrane transport; P:response to stimulus; P:transmembrane transport; F:ion channel activity; C:membrane; C:integral component of membrane	Others	9967
AARA000123	-0.0389874	3.74675	0.0456214	0.830865	0.894704	270	235	245	148	53	142	unspecified product	Others	GUCD1			Others	9967
AARA000124	-0.528008	6.03733	8.56776	0.00342167	0.0141421	1235	1462	1609	486	306	519	strawberry notch	Others	strawberry notch isoform X2	P:GO:0006355	P:regulation of transcription, DNA-templated	Others	9967
AARA000125	-0.0407236	8.08608	0.0647853	0.799086	0.874774	4504	5748	5105	2880	1196	2878	unspecified product	Others	ceramide synthase	C:GO:0016021	C:integral component of membrane	Others	9967
AARA000126	0.996301	3.41464	20.5221	5.89468e-06	5.53548e-05	161	97	148	164	65	147	unspecified product	Others	alkaline phosphatase	F:GO:0016791; C:GO:0016020	F:phosphatase activity; C:membrane	Others	9967
AARA000129	0.0574665	6.69047	0.0413317	0.838899	0.900365	1331	1834	2525	738	655	1109	aubergine [Source:Projected from Anopheles gambiae (AGAP011204) VB Community Annotation]	Others	aubergine-like	F:GO:0003676; F:GO:0005515	F:nucleic acid binding; F:protein binding	Others	9967
AARA000130	-0.158494	3.99397	0.630596	0.427137	0.58337	242	372	311	157	69	157	unspecified product	Others	AGAP011205- partial	F:GO:0005515	F:protein binding	Others	9967
AARA000132	-0.140831	4.36383	0.676457	0.41081	0.567072	350	437	406	210	85	209	unspecified product	Others	spermine oxidase-like	P:GO:0055114; F:GO:0016491	P:obsolete oxidation-reduction process; F:oxidoreductase activity	Others	9967
AARA000133	0.524625	9.06623	8.26632	0.00403873	0.0162328	8941	8232	7287	5499	3235	7169	hexokinase	Others	hexokinase type 2 isoform X3	P:GO:0001678; P:GO:0005982; P:GO:0005985; P:GO:0006000; P:GO:0006012; P:GO:0006013; P:GO:0006040; P:GO:0006094; P:GO:0006096; P:GO:0019872; P:GO:0046835; F:GO:0004396; F:GO:0005524; F:GO:0005536	P:cellular glucose homeostasis; P:starch metabolic process; P:sucrose metabolic process; P:fructose metabolic process; P:galactose metabolic process; P:mannose metabolic process; P:amino sugar metabolic process; P:gluconeogenesis; P:glycolytic process; P:streptomycin biosynthetic process; P:carbohydrate phosphorylation; F:hexokinase activity; F:ATP binding; F:glucose binding	Others	9967
AARA000134	-0.0928807	2.55543	0.108188	0.742217	0.837986	133	80	117	47	36	53	exosome complex component RRP4 [Source:Projected from Anopheles gambiae (AGAP011211) VB Community Annotation]	Others	exosome complex component RRP4	P:GO:0090305; F:GO:0003723; F:GO:0004527; C:GO:0000178; C:GO:0005737	P:nucleic acid phosphodiester bond hydrolysis; F:RNA binding; F:exonuclease activity; C:exosome (RNase complex); C:cytoplasm	Others	9967
AARA000135	-0.0194203	1.46216	0.00386094	0.950454	0.970755	52	42	52	32	6	31	unspecified product	Others	AGAP011212-PA			Others	9967
AARA000142	-0.213008	5.14402	1.35945	0.243632	0.397755	575	715	818	307	181	319	unspecified product	Others	zinc finger CCCH domain-containing 13 isoform X1	P:GO:0006397; P:GO:0016567; F:GO:0003676; F:GO:0008270; F:GO:0061630	P:mRNA processing; P:protein ubiquitination; F:nucleic acid binding; F:zinc ion binding; F:ubiquitin protein ligase activity	Others	9967
AARA000143	0.059772	3.73779	0.0906082	0.763405	0.851497	187	262	275	134	60	156	unspecified product	Others	TBC1 domain family member 16			Others	9967
AARA000144	0.738243	0.975111	5.07507	0.0242722	0.0701724	24	25	32	28	10	25	unspecified product	Others	borealin-like isoform X2	P:GO:0007049; P:GO:0051301; C:GO:0000775; C:GO:0005634	P:cell cycle; P:cell division; C:chromosome, centromeric region; C:nucleus	Others	9967
AARA000145	0.0988145	4.57841	0.192197	0.661095	0.779436	365	399	526	192	157	242	unspecified product	Others	gastrula zinc finger -like isoform X2	F:GO:0003676; F:GO:0008270	F:nucleic acid binding; F:zinc ion binding	Others	9967
AARA000146	-0.147516	3.89946	0.594074	0.440848	0.595629	322	239	303	146	56	165	Borealin [Source:Projected from Anopheles gambiae (AGAP011220) VB Community Annotation]	Others	borealin-like isoform X1	P:GO:0009987; C:GO:0005694	P:cellular process; C:chromosome	Others	9967
AARA000147	0.86868	3.58994	15.7795	7.11699e-05	0.000516804	182	142	159	198	79	126	CLIP-domain serine protease	Others	isoform A	P:GO:0006508; F:GO:0004252	P:proteolysis; F:serine-type endopeptidase activity	Others	9967
AARA000151	1.249	3.90011	38.655	5.05734e-10	9.52479e-09	180	170	155	189	123	223	unspecified product	Others	fibrinogen A			Others	9967
AARA000152	-0.176227	4.08566	0.776492	0.378216	0.536038	279	394	318	148	68	194	Tartan [Source:Projected from Anopheles gambiae (AGAP011229) VB Community Annotation]	Others	leucine-rich repeat neuronal 3-like	F:GO:0005515; C:GO:0016021	F:protein binding; C:integral component of membrane	Others	9967
AARA000157	0.549378	1.70134	3.93366	0.0473288	0.117568	45	48	53	41	13	47	unspecified product	Others	SET and MYND domain-containing 4-like	F:GO:0005515	F:protein binding	Others	9967
AARA000158	-1.54406	4.42563	53.4635	2.63445e-13	7.90391e-12	624	480	620	84	49	140	unspecified product	Others	SET and MYND domain-containing 4-like	F:GO:0005515	F:protein binding	Others	9967
AARA000160	-0.0460161	4.72703	0.0704086	0.790743	0.869085	487	482	523	225	124	315	unspecified product	Others	SET and MYND domain-containing 4-like	F:GO:0005515	F:protein binding	Others	9967
AARA000162	0.00158569	3.66012	4.26089e-05	0.994792	0.997585	179	227	296	106	80	118	unspecified product	Others	serine arginine repetitive matrix 2-like	P:GO:0006281; P:GO:0019985; C:GO:0016035	P:DNA repair; P:translesion synthesis; C:zeta DNA polymerase complex	Others	9967
AARA000164	0.0237955	1.35613	0.00446044	0.946752	0.968749	41	60	33	20	16	25	Ribonuclease H2 subunit C [Source:Projected from Anopheles gambiae (AGAP011243) UniProtKB/TrEMBL;Acc:A0A1S4H636]	Others	ribonuclease H2 subunit C	P:GO:0006401; C:GO:0032299	P:RNA catabolic process; C:ribonuclease H2 complex	Others	9967
AARA000165	-0.745099	5.47745	17.823	2.4243e-05	0.000200397	908	1062	1108	290	182	346	rRNA 2'-O-methyltransferase fibrillarin [Source:Projected from Anopheles gambiae (AGAP011244) VB Community Annotation]	Others	rRNA 2 -O-methyltransferase fibrillarin	P:GO:0000494; P:GO:0031167; P:GO:1990258; F:GO:0003723; F:GO:0008649; F:GO:1990259; C:GO:0015030; C:GO:0031428; C:GO:0032040	P:box C/D RNA 3'-end processing; P:rRNA methylation; P:histone glutamine methylation; F:RNA binding; F:rRNA methyltransferase activity; F:histone-glutamine methyltransferase activity; C:Cajal body; C:box C/D RNP complex; C:small-subunit processome	Others	9967
AARA000166	-0.678635	4.15594	13.3654	0.000256307	0.00157279	373	414	405	118	75	142	chloride channel [Source:Projected from Anopheles gambiae (AGAP011245) VB Community Annotation]	Others	methylosome subunit pICln			Others	9967
AARA000167	-0.564873	1.84007	3.49366	0.0616041	0.143964	81	52	88	28	12	29	origin recognition complex subunit [Source:Projected from Anopheles gambiae (AGAP011246) VB Community Annotation]	Others	origin recognition complex subunit 6	P:GO:0006260; F:GO:0003677; C:GO:0005664	P:DNA replication; F:DNA binding; C:nuclear origin of replication recognition complex	Others	9967
AARA000168	-0.125891	7.42589	0.6097	0.434901	0.590247	3165	3691	3126	1921	685	1720	Longitudinals lacking protein-like [Source:Projected from Anopheles gambiae (AGAP011247) VB Community Annotation]	Others	longitudinals lacking -like	P:GO:0001700; P:GO:0006342; P:GO:0007426; P:GO:0007435; P:GO:0009953; P:GO:0035167; P:GO:0045944; F:GO:0003677; F:GO:0031208; F:GO:0042803; C:GO:0000794; C:GO:0005700; C:GO:0031519	P:embryonic development via the syncytial blastoderm; P:chromatin silencing; P:tracheal outgrowth, open tracheal system; P:salivary gland morphogenesis; P:dorsal/ventral pattern formation; P:larval lymph gland hemopoiesis; P:positive regulation of transcription by RNA polymerase II; F:DNA binding; F:POZ domain binding; F:protein homodimerization activity; C:condensed nuclear chromosome; C:polyten…	Others	9967
AARA000169	-0.141992	0.465835	0.0956064	0.757167	0.847871	27	14	31	16	8	5	unspecified product	Others	ATP synthase lipid-binding mitochondrial	P:GO:0015986; P:GO:1902600; F:GO:0008289; F:GO:0015078; C:GO:0016021; C:GO:0045263	P:ATP synthesis coupled proton transport; P:proton transmembrane transport; F:lipid binding; F:proton transmembrane transporter activity; C:integral component of membrane; C:proton-transporting ATP synthase complex, coupling factor F(o)	Others	9967
AARA000171	-0.249218	6.82169	1.46982	0.225375	0.376374	1771	3058	1987	1070	484	1095	unspecified product	Others	cilia- and flagella-associated 91 isoform X3	F:GO:0005515; C:GO:0031514	F:protein binding; C:motile cilium	Others	9967
AARA000172	0.127568	4.12599	0.5443	0.460656	0.613739	273	330	324	205	80	186	ubiquitin-like protein [Source:Projected from Anopheles gambiae (AGAP011251) VB Community Annotation]	Others	ubiquitin 5	P:GO:0006464; F:GO:0005515	P:cellular protein modification process; F:protein binding	Others	9967
AARA000175	1.09721	1.50548	11.5467	0.000678685	0.00364954	24	34	46	33	18	52	unspecified product	Others	fibrinogen A			Others	9967
AARA000176	0.00101898	6.09655	3.63967e-05	0.995186	0.997823	1115	1422	1268	638	354	725	ADP-ribosylation factor-like protein [Source:Projected from Anopheles gambiae (AGAP011254) VB Community Annotation]	Others	ADP-ribosylation factor 5B	P:GO:0006886; P:GO:0042147; P:GO:1903292; F:GO:0003924; F:GO:0005525; C:GO:0005802; C:GO:0005829	P:intracellular protein transport; P:retrograde transport, endosome to Golgi; P:protein localization to Golgi membrane; F:GTPase activity; F:GTP binding; C:trans-Golgi network; C:cytosol	Others	9967
AARA000177	-0.725412	6.17349	12.2163	0.000473749	0.00267697	1208	1959	1824	452	276	634	unspecified product	Others	AGAP011255- partial	P:GO:0008152; F:GO:0003824; C:GO:0016020	P:metabolic process; F:catalytic activity; C:membrane	Others	9967
AARA000179	2.71738	1.69595	83.3885	6.74134e-20	4.12433e-18	17	20	16	63	27	74	Mitogen-activated protein kinase [Source:UniProtKB/TrEMBL;Acc:A0A182HG32]	Others	stress-activated kinase JNK-like	P:GO:0000165; P:GO:0007178; P:GO:0009069; F:GO:0004707; F:GO:0005524	P:MAPK cascade; P:transmembrane receptor protein serine/threonine kinase signaling pathway; P:serine family amino acid metabolic process; F:MAP kinase activity; F:ATP binding	Others	9967
AARA000180	-0.578939	2.86533	6.18895	0.012855	0.0424283	147	146	172	49	35	55	cyclin-dependent kinase [Source:Projected from Anopheles gambiae (AGAP009459) VB Community Annotation]	Others	cyclin-dependent kinase 1	P:GO:0006468; P:GO:0009069; P:GO:0051301; F:GO:0004674; F:GO:0005524	P:protein phosphorylation; P:serine family amino acid metabolic process; P:cell division; F:protein serine/threonine kinase activity; F:ATP binding	Others	9967
AARA000181	-0.748092	1.96121	6.57499	0.0103421	0.0356377	89	63	99	31	12	26	unspecified product	Others	methyltransferase N6AMT1	P:GO:0032259; F:GO:0003676; F:GO:0008168	P:methylation; F:nucleic acid binding; F:methyltransferase activity	Others	9967
AARA000187	-0.169868	3.6479	0.683247	0.408471	0.564576	241	249	237	93	58	145	Rhomboid domain-containing protein [Source:UniProtKB/TrEMBL;Acc:A0A182HG40]	Others	rhomboid-related 2	P:GO:0006508; F:GO:0004252; C:GO:0016021	P:proteolysis; F:serine-type endopeptidase activity; C:integral component of membrane	Others	9967
AARA000188	0.66206	1.50783	2.94867	0.085948	0.186005	26	50	49	40	25	20	unspecified product	Others	AGAP009450- partial	F:GO:0005515	F:protein binding	Others	9967
[truncated: 10,095 more rows]

## Sheet: MA_MU
GeneID	logFC	logCPM	LR	PValue	FDR	MU01	MU02	MU03	MA01	MA02	MA03	Description..VectorBase._x	Gene_v	Description..Blast2GO.	GO.IDs..Blast2GO.	GO.Names..Blast2GO.	Target	Frequency
[truncated: 9,707 more rows]

[truncated: 12 more sheets: MD_DO, MD_MU, MP_DO, MP_MU, MU_DO, SA_DO, SA_SU, SD_DO, SD_SU, SP_DO, SP_SU, SU_DO]
