# Supplementary material for: Whole transcriptomic analysis reveals overexpression of salivary gland and cuticular proteins genes in insecticide-resistant Anopheles arabiensis from Western Kenya
Source: BMC Genomics. 2024 Mar 27;25:313. doi: 10.1186/s12864-024-10182-9 (PMC10967204; doi:10.1186/s12864-024-10182-9)
Supplement: Supplementary file 11 — Additional file 11. Concentrations of insecticides used for bioassays. [file 12864_2024_10182_MOESM11_ESM.xlsx]

## Sheet: Sheet1
##Supplementary table 1: Concentrations of insecticides that were used for bioassays
	Concentrations in µg/bottle
Insecticide	0.5X	1X	1.5X	2X	5X
Alphacypermethrin	6.25	12.5	18.75	25	NA
Deltamethrin	6.25	12.5	18.75	25	NA
Primiphosmethyl	10	20	30	40	100
	_
