# Supplementary material for: Whole transcriptomic analysis reveals overexpression of salivary gland and cuticular proteins genes in insecticide-resistant Anopheles arabiensis from Western Kenya
Source: BMC Genomics. 2024 Mar 27;25:313. doi: 10.1186/s12864-024-10182-9 (PMC10967204; doi:10.1186/s12864-024-10182-9)
Supplement: Supplementary file 12 — Additional file 12. List of Oligonucleotide primers used for RT-qPCR. [file 12864_2024_10182_MOESM12_ESM.xlsx]

## Sheet: Table S4
Table S2. Oligonucleotide primers used for qRT-PCR.
Gene Description	Transcript ID (VectorBase)	ard Primer 5'-3'	Reverse Primer 5'-3'	Expected Amplicon Size (bp)	Reference
NADH dehydrogenase	AARA008506	GAATCATTACGGCCGTCCTG	ATTCAAGACCGTTGCACTGG	168	This study
D7 short form salivary protein	AARA016237	TGAGGATGGTCGTGGAGATT	GTCGGGACTTGTACGCATTC	117	This study
Chitinase	AARA009226	CTCGGTGGCTGCTACAATTG	CGCTGGTCGTGAGTTCTTTT	151	This study
unspecified product	AARA010554	CAAAGTGGTGGTGGTGGAAA	GCCGGATCGAGATGTGGT	207	This study
Chitinase	AARA007329	GATCAGTGGGTTAGCTACGATAA	AAATGGAAGACGTACGCAGC	151	This study
carboxylesterase clade H	AARA004790	GGTGGACAACGACTTCAGAT	ATCCACCGAACAGTAATCCG	167	This study
